# Supplementary material for: A dimeric proteomimetic prevents SARS-CoV-2 infection by dimerizing the spike protein
Source: Nat Chem Biol. 2022 Jun 2;18(10):1046–55. doi: 10.1038/s41589-022-01060-0 (PMC9512702; doi:10.1038/s41589-022-01060-0)
Supplement: Source Data Fig. 2 — Statistical source data. [file 41589_2022_1060_MOESM4_ESM.xlsx]

## Sheet: Fig. 2a
LCB1							SIH-5							SIH-15
	RU							RU							RU
Time (s)	1 μM	0.5 μM	0.25 μM	0.12 μM	0.06 μM		Time (s)	1 μM	0.5 μM	0.25 μM	0.12 μM	0.06 μM		Time (s)	1 μM	0.5 μM	0.25 μM	0.12 μM	0.06 μM
-241.2	-26.04	-4.29	-3.93	-2.64	-1.74		-240.3	-22.7	-13.12	-1.88	1.35	-3.74		-241.2	-14.15	10.6	3.88	1.66	0.97
-240.3	-25.23	-4.96	-2.53	-3.27	-1.04		-239.4	-23.11	-12.22	-4.77	1.42	-1.22		-240.3	-15.72	9.41	3.45	-0.04	0.42
-239.4	-25.17	-4.19	-1.68	-0.5	-1.04		-238.5	-23.57	-13.45	-5.98	-0.25	-3.43		-239.4	-15.38	9.32	4.35	1.43	-0.21
-238.5	-23.68	-4.25	-2.27	-0.85	0.94		-237.6	-24	-12.65	-5.27	1.07	-3.65		-238.5	-14.02	12.34	4.69	2.62	0.76
-237.6	-25.55	-3.89	-3.08	-4.01	0.67		-236.7	-21.09	-12.08	-3.31	1.63	-0.7		-237.6	-14.05	10.15	3.83	3.63	1.78
-236.7	-25.14	-3.92	-2.31	-0.92	-1.35		-235.8	-25.95	-16.21	-5.95	-1.43	-4.33		-236.7	-14.85	10.11	4.57	3.21	2.19
-235.8	-23.99	-4.12	-0.92	-1.41	-0.79		-234.9	-23.2	-12.43	-5.88	-1.72	-4.52		-235.8	-15.84	9.02	4.69	-0.49	-1.34
-234.9	-23.92	-5.79	-3.24	-3.58	0.59		-234	-21.31	-11.38	-2.55	1.23	-1.19		-234.9	-11.95	12.74	5.99	3.92	4.44
-234	-23.49	-4.28	-2.71	-0.18	-0.31		-233.1	-23.43	-13.22	-5.93	-0.59	-3.62		-234	-11.16	12.37	8.47	4.48	2.78
-233.1	-25.25	-5.78	-2.07	-0.67	-1.66		-232.2	-22.8	-13.44	-5.5	-1.28	-3.97		-233.1	-11.05	12.44	8.03	2.88	2.21
-232.2	-27.66	-7.74	-4.83	-3.49	-3.7		-231.3	-21.29	-12.14	-5.04	-0.92	-1.71		-232.2	-11.84	11.21	4.95	2.01	1.73
-231.3	-22.38	-4.83	-3.03	-1.71	0.4		-230.4	-20.54	-10.98	-4.52	-0.21	-2.6		-231.3	-13.09	9.16	4.29	0.02	0.24
-230.4	-25.11	-4.72	-3.41	-3	-1.61		-229.5	-22.26	-10.89	-4.95	1.14	-4.53		-230.4	-13.93	10.42	3.9	2.41	2.24
-229.5	-23.28	-5.09	-1.81	-1.45	-0.77		-228.6	-20.24	-10.95	-2.62	-0.52	-2.33		-229.5	-12.85	9.55	5.17	2.93	0.27
-228.6	-24.48	-4.62	-1.96	-2.31	-1.29		-227.7	-23.99	-11.72	-5.48	-2.45	-4.5		-228.6	-11.4	10.4	3.34	3.7	1.88
-227.7	-23.56	-4.26	-2.86	-0.71	-0.37		-226.8	-24.29	-14.73	-7.2	-3.02	-4.49		-227.7	-12.43	11	6.27	3.66	3.14
-226.8	-24.96	-5.07	-2.25	-0.87	-0.63		-225.9	-19.68	-11.42	-5.55	0.32	-1.32		-226.8	-11.65	9.5	5.26	1.94	1.82
-225.9	-21.02	-4.43	0.48	-0.02	2.03		-225	-20.94	-11	-3.45	1.13	-1.16		-225.9	-13.45	7.99	1.54	-0.74	-1.17
-225	-21.74	-3.11	-0.12	-2.21	0.69		-224.1	-22.12	-12.21	-6.05	-0.55	-3.9		-225	-10.93	9.1	5.73	1.73	0.4
-224.1	-21.3	-4.41	-0.57	1.24	1.56		-223.2	-19.32	-10.44	-3.12	0.92	-1.04		-224.1	-13.61	7.98	3.95	0.41	-1.08
-223.2	-22.18	-2.92	-1.82	-1.55	-0.85		-222.3	-20.12	-10.26	-3.49	0.71	-1.58		-223.2	-9.33	12.28	4.91	3.19	1.39
-222.3	-22.5	-3.95	-0.84	-0.18	1.54		-221.4	-21.46	-10.32	-3.97	-0.05	-2.89		-222.3	-12.58	9.14	4.29	1.68	0.53
-221.4	-23.53	-5.48	-3.79	-2.09	-1.88		-220.5	-21.38	-11.59	-4.21	0.4	-3.3		-221.4	-11.92	10.55	5.53	4.15	1.41
-220.5	-21.92	-6.57	-3.02	-0.74	-2.29		-219.6	-21.18	-10.96	-2.35	0.71	-1.27		-220.5	-13.78	7.44	2.64	-1.01	0.36
-219.6	-22.29	-3.62	-0.69	0.04	0.75		-218.7	-21.12	-9.02	-3.54	-0.08	-0.75		-219.6	-9.08	9.85	5.57	0.82	2.8
-218.7	-21.42	-5.13	-3.51	-2.17	-1.42		-217.8	-21.51	-10.76	-5.03	-0.83	-1.65		-218.7	-12.63	10.03	4.43	1.4	0.92
-217.8	-21.52	-5.03	-1.2	-0.63	-0.72		-216.9	-20.87	-10	-3.81	1.35	-1.66		-217.8	-10.14	9.74	2.29	2.19	1.02
-216.9	-22.94	-4.23	-1.23	-1.3	-0.27		-216	-19.32	-11.37	-4.48	2.48	-0.94		-216.9	-11.77	8.34	4.09	1.04	1.32
-216	-21.33	-3.28	-0.81	-2.74	0.09		-215.1	-21.73	-13.25	-4.55	-0.24	-4		-216	-12.44	8.12	2.59	1.28	-1.16
-215.1	-20.13	-4.27	-2.17	0.24	0.48		-214.2	-22.45	-12.09	-5.12	2.22	-4.18		-215.1	-12.11	7.77	3.43	-0.97	0.3
-214.2	-22.23	-3.83	-2.79	-0.63	-0.8		-213.3	-22.35	-10.65	-5.77	-0.93	-3.65		-214.2	-8.39	9.63	5.22	3.23	2.72
-213.3	-20.26	-4.95	0.37	-0.65	-0.95		-212.4	-22.45	-11.46	-5.17	-0.91	-1.43		-213.3	-12.29	6.69	0.26	-1.24	-0.3
-212.4	-22.28	-5.5	-2.06	-2.61	-1.54		-211.5	-21.01	-10.17	-4.41	-0.75	-3.29		-212.4	-10.17	8.93	4.41	1.41	1.83
-211.5	-21.93	-5.7	-2.35	-2.77	-1.68		-210.6	-22.25	-13.47	-4.92	-1.76	-4.4		-211.5	-9.41	8.69	4.61	3.73	1.22
-210.6	-22	-5.72	-1.59	-2.47	-1.11		-209.7	-18.25	-8.52	-1.99	1.39	-0.82		-210.6	-10.65	7.26	3.34	-0.2	0.42
-209.7	-21.93	-4.59	-1.99	-1.57	-0.74		-208.8	-22.13	-13.17	-6.17	-0.56	-3.08		-209.7	-11	8.14	3.68	-0.12	0.9
-208.8	-20.45	-5.88	-1.16	-0.71	0.23		-207.9	-19.87	-10.61	-2.65	-0.74	-3.44		-208.8	-10.48	7.36	4.66	-0.38	-0.85
-207.9	-25.65	-7.38	-4.54	-2.73	-4.06		-207	-20.33	-8.95	-4.01	0.53	-3.41		-207.9	-9.96	7.17	4.67	2.15	2.01
-207	-21.6	-4.79	-3.02	-0.61	0.74		-206.1	-19.77	-9.36	-3.1	0.29	-2.49		-207	-11.69	6.17	2.28	-0.32	-2.74
-206.1	-17.84	-4.73	-0.82	0.9	-0.54		-205.2	-20.04	-11.97	-4.56	-0.14	-4.16		-206.1	-5.75	8.77	5.27	2.81	1.81
-205.2	-22.01	-5.04	-1.94	-1.59	-0.41		-204.3	-19.3	-11.47	-3.1	0.46	-0.75		-205.2	-11.77	7.99	2.01	-0.62	0.39
-204.3	-21.5	-7.12	-2.56	-1.12	-0.39		-203.4	-21.3	-12.32	-3.55	0.09	-2.69		-204.3	-12.68	5.34	0.05	-2.18	-1.59
-203.4	-20.79	-5.44	-1.6	-0.67	-0.78		-202.5	-18.06	-8.61	-2.38	-0.52	-1.34		-203.4	-9.2	9.6	1.48	2.38	0.92
-202.5	-19.08	-3.99	-0.92	0.26	1.66		-201.6	-21.77	-13.43	-5.59	-1.2	-2.96		-202.5	-9.14	10.27	2.96	3.67	0.23
-201.6	-21.42	-5.74	-2.49	-1.62	-1.47		-200.7	-21.27	-11.14	-5.69	-1.23	-5.01		-201.6	-8.48	8.03	3.53	1.81	1.19
-200.7	-20.68	-4.24	-2.85	-1.03	-1.47		-199.8	-19.52	-11.68	-3.32	-0.77	-2.95		-200.7	-9.36	5.23	2.3	-0.51	-1.32
-199.8	-22.92	-6.4	-4.41	-4.22	-2.48		-198.9	-19.51	-10.87	-4.26	-1.82	-4.18		-199.8	-8.29	7.65	5.57	3.05	2.52
-198.9	-20.63	-2.83	-1.97	-2.34	-0.33		-198	-18.27	-9.76	-4.77	0.1	-0.98		-198.9	-7.72	8.66	5.1	4.24	0.22
-198	-21.18	-4.79	0.39	0.05	0.37		-197.1	-17.04	-10.27	-4.63	0.18	-2.65		-198	-8.73	5.63	2.38	-1.5	0.54
-197.1	-20.08	-4.69	-1.74	-0.6	-0.85		-196.2	-20.56	-10.34	-4.91	-0.16	-1.98		-197.1	-9.37	7.22	1.76	0.41	0.37
-196.2	-22.18	-3.64	-1.87	-0.84	-2.92		-195.3	-17.9	-8.26	-3.31	1.14	-2.6		-196.2	-7.77	8.83	1.76	1.94	2.21
-195.3	-19.31	-5.88	-0.74	0	0.43		-194.4	-19.19	-10.33	-4.14	-1.22	-2.18		-195.3	-9.81	7.13	1.96	1.7	-0.68
-194.4	-21.49	-6.14	-2.03	-4.05	-3.04		-193.5	-19.04	-9.06	-3.14	-0.01	-1.55		-194.4	-9.14	6.18	4.8	0.02	-0.15
-193.5	-20.41	-5.01	-2.22	-0.3	-0.87		-192.6	-16.65	-9.6	-3.29	0.03	-0.14		-193.5	-9.17	8.55	2.95	1.29	2.51
-192.6	-17.47	-3.73	0.89	0.93	0.38		-191.7	-18.03	-9	-0.5	0.8	-0.53		-192.6	-8.02	6.34	3.01	0.02	0.07
-191.7	-19.78	-5.33	-2.34	-0.27	-1.65		-190.8	-19.22	-10.79	-5.57	-1.28	-3.16		-191.7	-9.28	7.51	1.63	0.31	0.3
-190.8	-18.87	-5.68	-3.64	-2.56	0.47		-189.9	-19.75	-10.47	-4.09	-1.66	-6.3		-190.8	-8.5	7.22	3.13	0.4	0.51
-189.9	-19.09	-4.52	-1.46	0.17	1.26		-189	-16.97	-8.37	-3.07	1.06	-0.49		-189.9	-8.23	8.55	4.58	1.85	2.21
-189	-18.48	-4.68	-0.38	-0.66	-0.6		-188.1	-18.84	-8.61	-3.77	-0.84	-3.33		-189	-8.82	6.38	1.88	-0.83	0.18
-188.1	-18.81	-5.15	-2.18	-2.14	-0.92		-187.2	-16.68	-11.2	-2.72	-0.59	-4.12		-188.1	-11.08	5.96	2.98	0.96	0
-187.2	-19.73	-5.27	-0.75	-0.89	-0.88		-186.3	-20.24	-11.4	-4.22	-1.88	-4.22		-187.2	-5.26	9.45	5.43	4.15	4.43
-186.3	-19.86	-4.9	-3.02	-0.35	1.5		-185.4	-15.86	-8.33	-2.81	1.03	-1.28		-186.3	-8.61	6.47	2.09	0.3	-1.62
-185.4	-15.68	-3.12	0.44	0.93	0.95		-184.5	-18.12	-9.59	-3.43	-2.19	-2.93		-185.4	-7.64	7.51	3.64	2.37	0.82
-184.5	-19.78	-5.13	-0.16	-1.4	-2.11		-183.6	-20.38	-12.83	-6.43	-0.68	-6.04		-184.5	-8.66	6.47	3.86	0.34	1.18
-183.6	-21.68	-3.86	-2.47	-1.66	-1.36		-182.7	-15.75	-9.34	-2.77	0.65	-1.16		-183.6	-6.84	8.26	3.4	4.41	1.39
-182.7	-18.71	-5.53	-1.48	-1.58	0.24		-181.8	-17.03	-10.11	-3.54	-1.88	-2.54		-182.7	-9.74	5.43	1.58	0.84	-0.91
-181.8	-18.44	-5.09	-2.2	-1.43	-0.04		-180.9	-17.67	-9.2	-3.84	-1.76	-2.97		-181.8	-8.1	7.25	4.18	0.09	1.25
-180.9	-20.88	-6.21	-5.17	-3.46	-3.32		-180	-16.01	-8.31	-2.73	0.52	0.33		-180.9	-7.42	7.37	3.91	2.18	0.02
-180	-18.3	-5.87	-2.96	-2.29	-0.03		-179.1	-15.88	-7.31	-3.73	1.1	-2.03		-180	-7.87	5.72	3.47	0.74	0.09
-179.1	-16.89	-3	0.04	1.49	0.58		-178.2	-15.93	-6.23	-3.08	1	0.61		-179.1	-8.97	5.62	1.6	-0.39	-1.76
-178.2	-17.11	-3.03	0.39	1.02	1.07		-177.3	-16.34	-8.36	-1.79	-0.54	-3.83		-178.2	-9.89	5.82	0.45	-0.3	-0.8
-177.3	-18.85	-6.73	-2.88	-0.88	-3.13		-176.4	-16.37	-7.75	-3.53	0.47	-1.49		-177.3	-8.26	6.45	3.01	0.9	1.48
-176.4	-19.26	-4.6	-2.58	-1.59	-2.16		-175.5	-16.05	-8.07	-3.89	-2.28	-3.08		-176.4	-6.33	6.26	2.72	2.38	2.25
-175.5	-16.64	-1.94	1.48	1.07	2.68		-174.6	-15.72	-8.09	-2.75	-0.13	-0.45		-175.5	-9.05	5.28	3.99	1.25	0.66
-174.6	-17.75	-5.56	-1.29	-2.81	0.36		-173.7	-15.02	-7.31	-1.22	0.15	-1.29		-174.6	-6.54	5.73	2.12	2.15	-0.26
-173.7	-17.9	-4.12	-2.23	-1.04	-1.55		-172.8	-13.34	-7.89	-3.04	-0.06	-2.96		-173.7	-8.6	4.09	2.11	0.21	0.65
-172.8	-20.69	-6.28	-2.57	-1.3	-1.28		-171.9	-15.85	-8.32	-2.37	-1.06	-2.81		-172.8	-4.77	7.63	3.38	3.34	1.5
-171.9	-20.19	-6.53	-3.06	-2.71	-0.05		-171	-18.95	-10.95	-2.72	-1.33	-3.55		-171.9	-7.62	6.57	2.06	0.86	1.75
-171	-16.77	-4.84	-0.86	2.09	3.18		-170.1	-16.24	-9.69	-5.44	-1.1	-1.79		-171	-7.58	5.99	4.9	0.95	2.1
-170.1	-16.25	-4.47	-1.26	-0.78	-0.54		-169.2	-17.79	-9.03	-4.64	-0.14	-1.25		-170.1	-9.22	3.54	-0.07	-0.44	1.55
-169.2	-17.64	-5.06	-2.13	-0.96	-0.53		-168.3	-18.09	-9.25	-6.44	-0.41	-5.08		-169.2	-6.08	4.15	2.35	0.63	-0.02
-168.3	-18.15	-6.09	-1.05	-0.9	1.41		-167.4	-18.54	-9.14	-3.61	-1.91	-2.64		-168.3	-6.63	5.07	2.5	0.4	0.46
-167.4	-17.27	-4.72	-2.8	-2.96	-0.51		-166.5	-15.03	-6.21	-1.97	2.56	-0.78		-167.4	-6.13	4.28	2.35	0.15	0.38
-166.5	-17.38	-4.39	-1.7	-1.55	1.06		-165.6	-18.1	-9.35	-3.75	-1.04	-2.86		-166.5	-6.59	5.48	3.93	1.85	1.58
-165.6	-17.09	-5.38	-1.37	-2.02	-0.42		-164.7	-17.7	-9.11	-3.44	-1.07	-2.87		-165.6	-7.63	4.18	1.89	-0.61	1.48
-164.7	-16.51	-3.66	-0.11	0.56	0.36		-163.8	-17.63	-9.72	-4.53	-0.92	-3.59		-164.7	-8.37	3.39	0.83	0.21	0.53
-163.8	-16.93	-5.19	-1.05	-0.07	-0.14		-162.9	-16.85	-7.05	-1.97	-0.66	-2.85		-163.8	-4.64	7.02	1.72	2.26	1.34
-162.9	-17.66	-4.18	-0.15	-1.32	1.09		-162	-13.95	-8.97	-3.25	1.05	-1.86		-162.9	-5.65	5.14	3.91	1.28	-0.88
-162	-17.09	-6.01	-2	-1.55	0.54		-161.1	-16.53	-8.34	-4.78	-1.06	-2.65		-162	-9.85	1.68	-1.75	-1.02	-2.02
-161.1	-16.41	-5.71	0.28	0.25	1.15		-160.2	-15.65	-7.68	-1	-1.05	-2.22		-161.1	-7.39	4.55	1.94	0.11	0.11
-160.2	-16.75	-3.48	-1.29	-1.08	1.9		-159.3	-14.8	-5.81	-1.44	1.64	-2.58		-160.2	-4.95	3.84	1.94	2.17	-0.06
-159.3	-15.81	-4.76	-1.06	-0.51	2.09		-158.4	-13.82	-7.27	-2.86	-1.72	-2.22		-159.3	-9.09	2.2	-2.6	-2.2	-3.34
-158.4	-19.15	-6.07	-3.94	-2.63	-2.55		-157.5	-13.57	-6.33	-3.87	-0.43	-0.48		-158.4	-6.7	3.87	1.72	-0.5	0.59
-157.5	-16.57	-3.06	0.29	-0.74	0.22		-156.6	-13.22	-6.8	-2.18	0.82	-4.1		-157.5	-9.5	1.54	0.07	-0.91	-1.75
-156.6	-14.76	-4.9	-0.86	-0.43	0.17		-155.7	-14.46	-9.66	-2.37	-1.26	-2.85		-156.6	-5.69	2.83	1.93	-0.07	1.2
-155.7	-17.72	-7.73	-2.56	-1.96	0.65		-154.8	-12.9	-6.91	-2.1	0.09	-1.28		-155.7	-8.35	3.07	-0.57	-1.34	-2.3
-154.8	-16.67	-3.97	-1.67	-0.06	-1.33		-153.9	-11.51	-7	-2.7	-0.2	-3.23		-154.8	-8.38	2.83	1.57	-2.82	-0.51
-153.9	-14.85	-3.98	-1.33	0.54	1.34		-153	-12.38	-6.13	-2.66	1.86	-0.66		-153.9	-6.85	1.83	0.56	0.05	0.53
-153	-14.54	-4.88	0.33	-0.01	0.24		-152.1	-11.52	-7.33	-1.3	1.1	-0.44		-153	-6.33	6.03	2.7	3.37	2.2
-152.1	-14.36	-4.69	0.02	0.46	0.37		-151.2	-14.6	-6.35	-2.75	1.39	-1.45		-152.1	-5.25	5.17	3.39	0.07	-0.07
-151.2	-16.13	-4.54	-2.35	-2.45	0.8		-150.3	-15.06	-9.56	-5.67	-2.19	-5.15		-151.2	-4.85	4.97	3.41	2.39	2.36
-150.3	-17.17	-4.96	-0.86	-0.26	1.92		-149.4	-14.29	-8.18	-2.93	-0.81	-3.7		-150.3	-2.55	5.39	3.96	2.16	1.94
-149.4	-15.62	-4.78	0.8	-0.35	0.53		-148.5	-13.13	-4.31	-2.71	0.23	-2.17		-149.4	-3	7.13	4.44	3.2	2.37
-148.5	-16.78	-4.02	-3.07	-0.9	-0.34		-147.6	-13.69	-7.26	-3.73	-0.03	-2.59		-148.5	-5.84	2.88	1.4	-1.01	-0.46
-147.6	-14.35	-4.54	1.36	1.54	2.39		-146.7	-13.52	-6.44	-2.52	0.27	0.12		-147.6	-3.53	2.99	1.64	0.45	2.13
-146.7	-15.08	-5	-1.48	-1.03	-0.29		-145.8	-13.36	-7.46	-2.92	0.39	-2		-146.7	-6	3.69	0.01	2.3	1.14
-145.8	-13.97	-3.1	-1.77	-0.31	2.17		-144.9	-12.21	-4.35	-1.17	2.53	-1.68		-145.8	-5.55	4.51	2.31	2.03	2.28
-144.9	-11.98	-1.6	2.09	2.46	4.27		-144	-12.2	-7.74	-2.34	-0.5	-2.87		-144.9	-7.25	1.76	-0.06	-0.98	-1.75
-144	-14.44	-3.82	-0.25	-0.33	1.54		-143.1	-14.13	-7.31	-0.79	-0.26	-2.59		-144	-5.02	3.01	1.26	-1.48	-0.2
-143.1	-13.29	-3.26	-0.15	-0.04	2.14		-142.2	-13.46	-6.2	-3.96	-0.4	-1.63		-143.1	-5.86	2.41	4.48	1.23	0.43
-142.2	-16.36	-6.39	-2.69	-0.04	-0.69		-141.3	-12.26	-5.68	-3.19	1.19	-0.93		-142.2	-6.67	2.26	3.24	0.4	-0.68
-141.3	-14.78	-4.75	-1.67	-2.88	-1.89		-140.4	-12.82	-4.71	-3.26	0.69	-2.16		-141.3	-3.55	3.91	3.43	1.91	3.03
-140.4	-15.21	-4.72	-1.41	0.36	-1.24		-139.5	-14.36	-7.69	-3.27	-1.18	-4.5		-140.4	-5.2	2.5	1.8	1.27	0.86
-139.5	-14.34	-4.47	-0.27	1.83	1.36		-138.6	-10.55	-6.52	-1.27	-1.57	-4.77		-139.5	-5.41	2.79	2.99	-0.17	0.39
-138.6	-15.8	-5.36	-1.61	-0.78	0.98		-137.7	-11.76	-6.27	-1.22	0.05	-1.88		-138.6	-2.17	4.5	2.33	2.54	3.32
-137.7	-15.49	-6.47	-1.11	0.39	-0.07		-136.8	-11.31	-7.59	-3.59	0.15	-1.9		-137.7	-5.64	1.07	1.27	-0.58	-1.97
-136.8	-16.5	-8.61	-3.03	-2.62	-1.96		-135.9	-14.02	-9.98	-4.25	-2.83	-4.6		-136.8	-1.67	4.68	3.15	0.56	0.89
-135.9	-13.47	-5.38	-2.42	-1.06	0.09		-135	-13.62	-7.88	-4.08	-1.18	-3.93		-135.9	-4.13	2.64	4.13	-0.08	0.3
-135	-13.96	-5.57	-2.05	-0.72	-0.89		-134.1	-11.07	-4.3	-1.68	1.67	-2.62		-135	-6.37	1.21	-0.46	-2.45	0.28
-134.1	-14.97	-4.09	-0.27	0.14	1.48		-133.2	-11.36	-6.99	-1.93	-0.02	-1.62		-134.1	-6.83	1.81	-0.75	-1.26	-2.14
-133.2	-14.39	-5.11	-1.95	-2.07	-1.24		-132.3	-12.63	-5.2	-4.39	-0.68	-2.75		-133.2	-4.43	3.91	2.48	1.83	0.38
-132.3	-13.03	-5.21	-1.7	-1.32	0.12		-131.4	-11.99	-5.16	-1.68	0.94	-1.35		-132.3	-3.77	1.74	2.22	3.02	-0.22
-131.4	-13.94	-3.28	0.48	3.07	2.16		-130.5	-12.73	-7	-2.07	-1.68	-2.3		-131.4	-4.84	1.83	-0.24	-1.6	-0.89
-130.5	-12.58	-4.47	0.14	3.12	1.48		-129.6	-11.71	-6.26	-4.94	0.03	-1.93		-130.5	-2.84	2.63	2.25	1.45	0.82
-129.6	-13.61	-4.09	-0.75	1.42	0.25		-128.7	-9.79	-5.07	-2.89	1.52	-1.34		-129.6	-5.98	0.48	-0.71	-0.12	-0.37
-128.7	-12.72	-4.38	0.88	1.98	2.17		-127.8	-10.43	-4.92	-2.51	-0.85	-1.9		-128.7	-5.57	2.87	0.66	-0.5	-1.27
-127.8	-14.24	-4.68	-0.57	0.94	0.34		-126.9	-10.02	-6.59	-3.65	-0.78	-2.69		-127.8	-6.16	1.37	0.64	-0.32	-1.02
-126.9	-14	-5.38	-1.58	-0.9	1.19		-126	-8.27	-4.38	0.18	0.95	-1.56		-126.9	-2.66	4.51	1.69	2.47	0.39
-126	-13.98	-6.25	-1.3	-0.77	1.57		-125.1	-8.71	-5.69	-1.21	1.17	-0.01		-126	-4.22	1.86	-0.09	-1.3	-1.97
-125.1	-14.31	-5.94	-0.85	-0.61	1.07		-124.2	-9.25	-5.43	-3.04	0.14	0.48		-125.1	-4.08	4.15	3.14	1.8	0.57
-124.2	-12.77	-4	0.22	0.91	2.56		-123.3	-10.37	-3.98	-2.81	-0.43	-1.08		-124.2	-5.35	1.02	0.83	1.1	2.43
-123.3	-13.85	-5.4	-1.06	-0.13	-0.18		-122.4	-10.39	-4.52	-3.25	-1.39	-1.18		-123.3	-3.03	1.72	4.12	2.65	1.39
-122.4	-13.37	-4.27	0.77	1.53	1.67		-121.5	-10.06	-4.32	-1.85	0.31	-2.54		-122.4	-3.78	2.2	2.71	1.84	-0.46
-121.5	-10.38	-1.92	1.16	3.53	3.01		-120.6	-10.07	-5.92	-3.37	-1.78	-3.73		-121.5	-5.58	2.45	0.37	-1.37	-0.48
-120.6	-12.31	-3.78	-0.64	-0.57	-0.1		-119.7	-11.56	-4.53	-3.29	0.37	-1.82		-120.6	-4.33	3.02	1.54	1.89	3.26
-119.7	-15.81	-5.62	-3.45	-2.82	-2.92		-118.8	-12.1	-6.09	-3	-2.35	-4.64		-119.7	-4.4	2.76	1.76	1.28	-0.86
-118.8	-12.16	-6.1	-1.63	0.97	1.82		-117.9	-8.72	-5.11	-2.65	0.16	-1.08		-118.8	-7.02	1.66	1.05	-0.8	1.07
-117.9	-13.12	-4.94	-0.67	0.66	-0.43		-117	-8.81	-4.8	-3.44	0.2	-3.21		-117.9	-2.92	2.03	1.52	-0.35	1.91
-117	-11.19	-3.62	0.5	-0.26	1.91		-116.1	-9.02	-5.57	-1.95	-1.33	-2.07		-117	-5.18	3.92	2.16	1.95	2.05
-116.1	-12.2	-4.02	-1.13	-0.76	1.39		-115.2	-8.85	-4.24	-1.53	0.16	-0.54		-116.1	-3.42	2.45	1.72	-0.53	-0.19
-115.2	-13.46	-5.34	-1.18	-2.28	0.95		-114.3	-8.43	-4.27	-2.94	-1.48	-2.16		-115.2	-3.26	2.61	1.34	1.44	0.11
-114.3	-13.48	-4.68	-1.37	0.25	-0.92		-113.4	-7.51	-5.44	-3.15	1.35	-0.57		-114.3	-5.32	2.34	1.99	-0.28	-0.27
-113.4	-14.13	-7.42	-2.61	-2.02	-0.48		-112.5	-11.13	-5.87	-4.24	-3.28	-3.81		-113.4	-3.49	0.59	1.61	1.62	1.22
-112.5	-14.58	-6.64	-4.27	-2.63	-1.9		-111.6	-8.96	-4.52	-2.02	-0.14	-3.79		-112.5	-4.93	1.67	-0.85	-1.41	-0.53
-111.6	-13.08	-6.58	-2.37	-2.36	-0.01		-110.7	-11.01	-5.55	-3.99	-1.33	-1.56		-111.6	-4.1	1.89	0.77	1.02	0.58
-110.7	-12.74	-5.89	0.51	-0.46	0.71		-109.8	-7.91	-4.97	-2.64	1.02	-1.6		-110.7	-6.05	0.15	0.4	-4.05	-1.24
-109.8	-15.49	-7.54	-2.81	-4.46	-2.56		-108.9	-8.44	-4.52	-1.48	0.52	0.74		-109.8	-3.54	0.76	-1.03	-1.75	-0.16
-108.9	-11.74	-6.14	-1.58	-0.38	-0.62		-108	-10.69	-5.85	-4	-2.76	-3.51		-108.9	-4.01	-0.47	-1.16	-1.2	-2.28
-108	-13.32	-6.76	-1.84	-0.16	-1.28		-107.1	-9	-5.27	-3.7	-0.81	-1.22		-108	-3.1	1.53	1	0.1	0.58
-107.1	-13.48	-5.4	-3.3	-0.21	-2.84		-106.2	-8.83	-5.77	-3.18	-1.91	-3.85		-107.1	-3.68	3.13	2.16	1.1	-0.13
-106.2	-12.54	-3.22	-1.3	-1.02	0.25		-105.3	-9.63	-5	-2.06	-1.28	-1.64		-106.2	-2.51	3.45	1.84	1.18	1.08
-105.3	-12.31	-4.2	-0.4	-0.02	-0.37		-104.4	-8.62	-3.77	-3.38	-0.88	-2.14		-105.3	-5.45	0.5	1.54	-0.89	0.08
-104.4	-12.91	-4.51	-0.07	2.74	1.06		-103.5	-7.57	-2.7	-1.98	-0.37	-0.78		-104.4	-2.98	2.94	2.76	0.62	1.6
-103.5	-12.46	-6.9	-0.6	-1.35	0.72		-102.6	-9.54	-5.01	-3.83	-2.23	-4.66		-103.5	-0.74	0.95	3.12	1.63	2.11
-102.6	-13.24	-6.72	-1.45	-0.35	-0.05		-101.7	-10.17	-5.56	-2.83	-0.21	-1.86		-102.6	-1.05	2.69	0.49	0.54	2.28
-101.7	-14.23	-4.06	-0.27	0.07	0.79		-100.8	-8.93	-4.64	-3.36	-0.99	-3.58		-101.7	-5.67	1.32	-0.26	-1.75	-2.92
-100.8	-11.18	-6.32	-1.27	-1.11	0.43		-99.9	-5.65	-2.49	-1.93	-0.25	-0.85		-100.8	-3.51	0.56	-0.44	-1.25	-0.07
-99.9	-12.78	-3.28	0.04	1.73	-0.28		-99	-5.23	-2.9	-0.4	1.23	-0.88		-99.9	-3.48	2.18	1.02	2.77	0.37
-99	-12.45	-4.91	-0.6	-1.55	1.16		-98.1	-8.98	-3.98	-1.81	1.19	-2.3		-99	-3.9	1.16	1.03	-0.83	-1.01
-98.1	-10.83	-4.12	-1.63	0.47	1.43		-97.2	-7.56	-3.56	-2.83	-0.73	-2.45		-98.1	-2.81	2.63	2.3	1.24	1.74
-97.2	-10.73	-4.09	-2.15	-0.28	0.46		-96.3	-6.16	-3.18	-2.58	0.83	-1.4		-97.2	-3.85	1.62	1.28	-0.01	0.08
-96.3	-11.98	-6.19	-0.6	-1.78	-0.22		-95.4	-6.78	-3.21	-2.26	-1.67	-2.59		-96.3	-3.83	3.92	1.75	-0.44	-1.1
-95.4	-9.97	-4.57	-0.71	-0.12	0.63		-94.5	-6.58	-4.79	-0.85	-0.54	-3.25		-95.4	-2.15	1.24	0.1	-2.38	-1.28
-94.5	-10.75	-4.72	1.26	0.87	1.9		-93.6	-4.51	-2.16	0.24	2.04	0.46		-94.5	-5.46	-0.57	-1.13	-2.83	-0.29
-93.6	-10.18	-5.28	1.84	1.06	0.05		-92.7	-7.35	-2.92	-2.46	-1.43	-2.59		-93.6	-3.95	0.54	0.59	-0.79	-0.45
-92.7	-12.07	-5.43	-1.33	-1.07	-0.97		-91.8	-7.78	-5.56	-3.33	-0.18	-3.91		-92.7	-2.27	0.17	-0.98	-0.15	0.62
-91.8	-11.99	-6.33	-0.24	1.03	1.62		-90.9	-8.69	-3.52	-2.35	1.13	-0.91		-91.8	-5.52	-0.82	-3.82	-2.43	-1.76
-90.9	-13.24	-6.7	-2.33	-0.96	-1.07		-90	-7.68	-4.73	-0.97	0.28	-3.79		-90.9	-2.41	2.32	-0.21	-0.85	-1.19
-90	-12.2	-6.84	-2.25	-0.43	-1.57		-89.1	-6.7	-4.59	-2.24	0.96	0.68		-90	-4.3	-0.15	-0.17	0.22	-0.62
-89.1	-10.11	-7.23	-1.69	-0.36	-0.02		-88.2	-6.88	-5.68	-5.29	-0.57	-4.21		-89.1	-1.99	2.58	-0.18	-0.67	-1.07
-88.2	-8.94	-3.8	0.38	1.16	2.4		-87.3	-7.07	-4.11	-4.11	1.15	-2.7		-88.2	-4.28	-1.6	-0.14	-1.22	-0.06
-87.3	-11.65	-5.98	-1.71	-1.83	-0.82		-86.4	-4.37	-2.1	0.01	0.78	0.01		-87.3	-1.95	2.88	0.62	0.6	0.55
-86.4	-11.22	-4.2	0.06	-1.31	-0.49		-85.5	-7.98	-4.89	-1.66	-0.32	-2.27		-86.4	-4.83	0.26	-1.27	-1.36	0.31
-85.5	-12.26	-5	-0.15	1.25	2.14		-84.6	-6.78	-3.82	-0.8	0.64	0.89		-85.5	-3.67	0.53	1.72	-0.33	1.78
-84.6	-11.32	-4.73	-0.94	1.7	2.95		-83.7	-4.49	-2.79	0.13	1.95	-0.86		-84.6	-0.64	0.09	0.66	-0.52	-0.29
-83.7	-11.61	-2.96	-2	1.64	-0.81		-82.8	-8.28	-2.22	-1.04	-1.04	-0.97		-83.7	-3.9	0.5	0.91	-0.75	-0.42
-82.8	-11.61	-6.29	-1.92	-0.68	-0.84		-81.9	-7.21	-3.37	-1.42	0.95	-0.98		-82.8	-2.35	2.93	1.85	-0.21	-0.05
-81.9	-9.76	-5.28	-1.07	-0.28	0.06		-81	-8.44	-5.66	-1.2	-3.07	-4.04		-81.9	-2.79	0.96	-0.29	0.72	-1.15
-81	-14.16	-6.96	-2.82	-1.69	-0.67		-80.1	-8.69	-6.65	-4.35	-3.08	-3.03		-81	-3.83	-0.38	0.89	0.42	-0.3
-80.1	-9.32	-4.79	-1.12	0.24	0.41		-79.2	-6.28	-2.42	-1.37	1.09	1.03		-80.1	-1.25	1.7	2.39	-0.23	-0.33
-79.2	-11.24	-6.25	-1.86	1.05	-0.33		-78.3	-6.86	-4.24	-2.34	-1.42	-4.04		-79.2	-1.87	2.44	0.72	1.45	1.54
-78.3	-9.67	-2.74	-0.16	-0.05	1.28		-77.4	-6.68	-2.73	-1.18	0.34	-0.43		-78.3	-1.68	2.42	2.72	0.73	2.71
-77.4	-10.14	-3.01	-1.73	0.06	-0.51		-76.5	-4.77	-0.66	-1.03	2.46	0.01		-77.4	-0.07	3.08	2.86	-0.03	2.17
-76.5	-8.57	-3.94	-0.16	0.13	0.47		-75.6	-5.84	-1.2	0.15	1.45	-0.81		-76.5	-2.12	2.62	2.45	-0.14	0.99
-75.6	-9.54	-5.96	1.12	0.83	0.03		-74.7	-4.94	-2.38	-1.39	0.04	-0.86		-75.6	-3.41	0.3	0.86	-0.08	1.09
-74.7	-11.91	-7.66	-3	-4.62	-1.18		-73.8	-7.34	-4.06	-2.4	-1.24	-2.43		-74.7	-0.71	2.38	0.9	2.52	2.14
-73.8	-9.29	-2.8	0.4	-0.34	2.15		-72.9	-2.22	-1.05	-0.33	0.98	1.59		-73.8	-1.92	1.77	-0.15	-0.36	1.25
-72.9	-7.66	-1.61	1.36	1.46	2.64		-72	-5.64	-2.51	-1.22	1.11	-1.97		-72.9	-1.81	0.81	-0.39	-0.02	1.26
-72	-9.94	-5.71	-1.65	-1.53	0.73		-71.1	-6.69	-4.59	-2.87	-1.58	-0.19		-72	-0.62	0.59	-0.15	-1.1	1.56
-71.1	-8.15	-4.39	-1.99	1.13	2.22		-70.2	-8.41	-5	-3.41	-1.47	-3.68		-71.1	-2.02	0.87	1.03	1.32	-0.99
-70.2	-8.18	-3.43	-0.26	0.34	0.93		-69.3	-6.16	-7.47	-1.65	-1.03	-2.27		-70.2	-1.23	3.03	2.36	2.12	1.18
-69.3	-7.35	-3.21	-0.4	-1.38	-0.49		-68.4	-7.35	-2.69	-0.67	0.08	-2.6		-69.3	-3.42	0.75	-0.26	0.83	0.57
-68.4	-7.64	-3.47	-0.21	0.36	0.48		-67.5	-5.81	-3.71	-3.67	-2.67	-3.13		-68.4	-2.17	1.84	1.07	0.52	-0.01
-67.5	-8.26	-2.85	1.71	2.16	2.31		-66.6	-4.89	-2.55	-0.35	0.29	-1.64		-67.5	-4.89	-1.48	-1.64	-0.31	-0.75
-66.6	-9.38	-3.94	-0.98	2.36	-0.53		-65.7	-3.84	-0.1	1.31	2.72	1.33		-66.6	-0.54	2.85	2.59	1.15	0.82
-65.7	-7.11	-3.99	0.42	-1.19	0.54		-64.8	-6.19	-3.71	-3.13	0.06	-1.75		-65.7	-3.14	0.66	0.24	0.28	0.75
-64.8	-8.31	-4.95	-0.79	-1.28	-0.83		-63.9	-5.29	-2.6	-0.19	2.15	-1		-64.8	-2.66	-2.19	-2.25	-1.68	-0.48
-63.9	-7.33	-4.94	-0.87	2.31	0.89		-63	-5.55	-3.48	-0.89	-0.49	-0.28		-63.9	-1.92	2.57	1.29	0.33	1.71
-63	-6.17	-2.27	0.85	-0.68	1.81		-62.1	-4.59	-0.69	-2.08	0.05	-2.29		-63	-1.44	3.4	3.25	0.92	-0.39
-62.1	-6.88	-3.62	0.94	2.49	1.25		-61.2	-4.91	-2.99	-0.22	0.98	-1.48		-62.1	-2.12	0.17	0.63	-0.47	0.57
-61.2	-4.07	-1.76	1.4	-0.29	1.28		-60.3	-6.75	-3.16	-3.76	-1.43	-4.92		-61.2	-0.65	2.18	-0.87	-0.04	-0.01
-60.3	-6	-2.59	0.63	0.89	1.08		-59.4	-5.73	-4.1	-2.03	0.49	-1.47		-60.3	0.98	1.76	0.15	-0.09	0.15
-59.4	-7.08	-4.85	-2.46	-1.02	-2.11		-58.5	-5.27	-1.86	-1.76	-0.48	-1.62		-59.4	-1.73	1.32	-1.57	1.62	0.53
-58.5	-5.28	-0.58	1.93	2.18	2.36		-57.6	-4.25	-2.57	0.58	1.25	1.42		-58.5	-1.89	0.9	0.3	-0.43	0.88
-57.6	-6.61	-2.78	-0.72	1.18	1.53		-56.7	-4.34	-4.64	-2.2	-1.74	-2.17		-57.6	-2.91	2.46	-0.51	-1.1	0.42
-56.7	-5.79	-1.82	0.21	-0.27	-0.2		-55.8	-3.61	-3.51	-1.87	0.39	-1.32		-56.7	-1.46	-0.07	-1.07	0.81	-0.24
-55.8	-7.55	-4.5	-1.69	-2.43	-0.57		-54.9	-6.17	-2.79	-2.49	-3.01	-2.1		-55.8	-1.04	1.16	1.57	1.38	1.09
-54.9	-5.9	-2.01	-0.21	1.14	-0.13		-54	-2.51	0.07	-0.53	1.79	0.64		-54.9	-1.02	0.93	0.46	-0.84	0.68
-54	-6.22	-2.84	-0.67	-1.22	-0.8		-53.1	-3.07	-2.67	-0.69	2.14	-0.52		-54	-0.91	1.56	2.18	0.99	1.67
-53.1	-5.87	-2	1.95	0.52	1.75		-52.2	-3.95	-3.24	-1.88	0.12	-0.94		-53.1	-1.11	-1.76	-0.13	-1.08	0.56
-52.2	-5.38	-3.59	0.54	-0.02	-0.47		-51.3	-5.56	-3.43	-2.23	-1.16	-2.48		-52.2	-2.02	-0.59	0.92	-0.13	0.75
-51.3	-6.03	-3.56	-1.69	1.72	0.92		-50.4	-4.76	-1.73	-2.71	1.37	-0.25		-51.3	-1.4	-1.04	-0.12	0.18	-0.85
-50.4	-6.45	-3.64	-2.25	-0.22	0.44		-49.5	-2.77	-0.94	-0.82	0.7	0.14		-50.4	-0.63	2.84	2.68	2.93	1.27
-49.5	-5.79	-1.45	-2.1	0.2	-0.08		-48.6	-4.27	-1.22	-0.63	0.12	-2.2		-49.5	-3.34	-1.77	-3.17	-2.3	-1.48
-48.6	-4.38	-1.91	0.95	2.59	1.67		-47.7	-3.87	-1.99	-1.58	-0.27	-1.41		-48.6	0.21	0.51	-0.1	1.48	0.84
-47.7	-4.33	-4.59	-3.1	-0.65	-1.93		-46.8	-3.28	-2.6	0.19	-0.16	-0.88		-47.7	-1.1	1.72	-0.02	1.08	1.24
-46.8	-6.17	-4.28	-1.88	-1.41	-0.82		-45.9	-3.73	-3.2	-1.64	-0.05	-1.69		-46.8	-1.6	-0.23	-1.47	-0.04	-0.26
-45.9	-5.08	-2.05	-2.03	-0.87	0.82		-45	-4.89	-2.74	-1.28	-0.78	-1.22		-45.9	-1.02	0.84	0.74	2.16	1.94
-45	-2.49	0.28	0.08	-0.44	0.13		-44.1	-2.11	0.84	0.92	1.86	2.4		-45	-1.67	2.22	0.85	1.35	-0.54
-44.1	-2.39	-1.45	0.25	0.84	0.86		-43.2	-4.04	-2.05	-1.55	-0.52	-2.32		-44.1	-0.04	1.5	-0.05	1.25	2.05
-43.2	-2.42	0.11	0.93	1.88	0.17		-42.3	-2.57	-0.32	-1.3	-0.05	1.13		-43.2	-1.08	-0.16	0.65	1.58	2.05
-42.3	-3.28	-0.71	-0.68	0.81	2.08		-41.4	-5.34	-2.69	-2.65	-1.74	-1.91		-42.3	-1.98	-0.75	0.13	0.44	-1.22
-41.4	-2.34	-1.12	-1.4	0.88	1.77		-40.5	-3.73	-3.36	-2.73	-0.99	-0.65		-41.4	-1.98	-0.58	-0.63	-1.98	-1.22
-40.5	-2.15	-0.37	0.41	0.04	1.04		-39.6	-3.67	-3.19	-1.8	-0.8	-1.95		-40.5	-2.03	-2.74	-0.86	-0.9	-1.07
-39.6	-2.82	-0.71	-0.22	-0.41	0.58		-38.7	-2.42	-0.77	-0.09	1.2	0.09		-39.6	-2.46	0.59	-2.76	0.52	-2.12
-38.7	-1.35	-0.46	1.26	2.26	3.23		-37.8	-3.46	-0.95	-1.29	-0.71	-2.71		-38.7	-2.91	0.58	-1.74	-1.49	-3.73
-37.8	-2.41	-1.9	1.5	0.64	2.06		-36.9	-2.86	-3.23	-1.36	0.51	-0.84		-37.8	-1.05	0.22	0.54	0.33	0.02
-36.9	-1.51	-0.12	0.55	0.89	0.1		-36	-2.86	-3.07	0.89	-1.08	-0.63		-36.9	-0.81	0.22	-1.47	-0.45	0.91
-36	-0.56	-0.74	-1.03	1.08	0.59		-35.1	-2.51	-1.81	-3.24	0.85	-2.36		-36	2.54	2.59	3.3	2.72	1.14
-35.1	-1.98	-0.46	1.13	1.57	1.31		-34.2	-2.46	0.32	-1.13	-0.59	0.75		-35.1	-0.62	1.22	-0.19	1.59	0.77
-34.2	-2.57	-1.91	-2.35	-3.08	-1.44		-33.3	-3.09	-2.33	-2.93	-0.19	-3.15		-34.2	-1.07	0.87	0.43	0.59	-0.09
-33.3	-0.83	-0.44	-0.98	2.65	0.44		-32.4	-2.08	-1.45	0.27	-0.76	-1.59		-33.3	0.88	1.2	1.32	-1.01	1.05
-32.4	-3.98	-1.55	-1.86	-0.21	0.54		-31.5	-0.42	-1.61	-0.75	0.23	-0.8		-32.4	-0.43	0.83	1.67	1.45	0.71
-31.5	-0.5	-0.75	-0.96	-0.45	0.75		-30.6	-1.58	-0.71	0.55	0.64	-0.08		-31.5	0.07	0.48	1.69	0.28	-0.54
-30.6	-0.83	0.16	-0.45	1.2	1.44		-29.7	-0.44	-0.5	-1.23	3.26	-1.69		-30.6	-1.68	0.27	-0.84	-0.71	0.21
-29.7	-0.51	0.43	-0.53	0.33	2.61		-28.8	-1.16	0.11	-0.5	1.9	-0.26		-29.7	0.63	1.07	0.82	2.58	0.01
-28.8	-0.75	-2.15	-2.24	-1.52	-0.44		-27.9	0.54	3.15	2.05	4.5	1.7		-28.8	-0.21	2.42	0.56	0.85	0.15
-27.9	-3.71	-2.26	-2.08	-0.66	-1.3		-27	-1.99	-0.46	-1.81	-2.19	-1.05		-27.9	-0.38	-0.89	-1.53	-1.13	-1.6
-27	-0.83	1.35	2.11	1.2	-0.46		-26.1	-2.84	-0.51	-1.23	-0.75	0.21		-27	-0.44	1.18	0.19	1.19	2.48
-26.1	-1.56	-0.49	-1.85	-1.32	0.27		-25.2	-3.85	-2.87	-2.52	-2.14	-2.63		-26.1	-3.14	-2.44	-0.67	-2.08	-0.34
-25.2	0.04	0.9	1.11	1.97	0.91		-24.3	-0.98	0.26	-0.46	0.77	-0.23		-25.2	0.22	0.36	1.94	0.73	-0.32
-24.3	-1.15	-0.88	-1.18	-0.28	0.31		-23.4	-3.95	-1.23	-0.09	-1.02	-1.93		-24.3	-1.4	-0.02	0.61	0.58	-1.08
-23.4	-0.74	0.37	-0.29	1.39	0.54		-22.5	0.77	0.14	0.96	0.58	1.28		-23.4	-0.69	0.31	0.43	0.19	0.33
-22.5	1.45	0.95	0.52	1.12	1.24		-21.6	-2.44	-0.99	-0.47	0.57	-2.35		-22.5	-1.3	-0.72	-1.62	-1.1	1.01
-21.6	-0.86	-0.12	0.16	0.87	0.07		-20.7	-0.28	0.62	0.61	1.03	-0.31		-21.6	-1.94	-2.15	-0.88	-2.6	-1.87
-20.7	-1.63	-1.22	-1.76	1.66	-0.34		-19.8	-1.29	0.26	-0.25	0.05	-1.48		-20.7	0.57	2.04	0.87	2.95	3.63
-19.8	0.52	-0.94	-0.57	0.43	0.5		-18.9	-2.12	-1.13	-1.73	-0.44	-2.44		-19.8	0.36	-0.38	0.11	0.43	-0.16
-18.9	-0.65	-0.39	-1.13	-1.54	0.83		-18	-0.36	-1.36	-0.18	-0.86	-1.32		-18.9	-0.26	0.01	-1.09	1.37	0.65
-18	0.63	2.05	-0.07	2.51	0.18		-17.1	-3.12	-1.49	-2.68	-2.2	-2.86		-18	0.33	2.38	-0.23	2.85	0.84
-17.1	2.43	-0.17	-0.95	0.02	-1.97		-16.2	0.51	-0.57	-1.14	0.78	-0.39		-17.1	1.12	-0.04	1.24	2.6	1.01
-16.2	-0.97	0.74	-0.91	-0.04	-1.94		-15.3	-2	-1.2	-1.78	-0.12	0.23		-16.2	-0.21	-1.52	-2.03	-1.41	-1.67
-15.3	-0.38	1.54	-0.02	0.4	-0.02		-14.4	0.53	-0.89	-1.06	1.12	-0.19		-15.3	-0.98	-0.38	-0.04	0.93	-1.39
-14.4	1.12	0.07	0.14	-0.67	0.6		-13.5	0.35	-0.56	-1.22	-1.46	-1.38		-14.4	1.86	-0.83	0.42	1.1	1.93
-13.5	1.93	0.43	1.04	0.56	2.16		-12.6	-2.61	-2.23	-3.19	-2.62	-2.38		-13.5	-1.95	-0.63	-2.13	0.08	0.38
-12.6	-2.31	-2.85	-2.76	-1.09	-2.65		-11.7	-1.81	-1.06	0.1	0	-3.22		-12.6	0.65	2.21	2.69	2.02	-0.31
-11.7	-1.4	-0.63	-0.35	-0.55	-1.1		-10.8	2.02	0.38	0.91	0.07	-0.97		-11.7	2.48	1.98	1.68	2.53	3.8
-10.8	-0.2	0.48	0.82	1.64	3.11		-9.9	-0.99	0.44	0.77	-0.38	1.38		-10.8	4.09	4.03	2.55	2.18	4.04
-9.9	-1.28	0.21	1.5	1.39	1.97		-9	1.71	1.54	0.1	0.95	0.41		-9.9	-0.04	0.44	-2.02	0.16	0.65
-9	0.61	1.51	0.75	1.01	-0.43		-8.1	-0.06	0.15	0.93	-0.16	-0.55		-9	1.3	1.93	0.63	1.91	0.54
-8.1	-0.23	0	-0.43	0.87	1.88		-7.2	-2.29	-0.2	-1.43	-0.5	-1.19		-8.1	0.62	0.82	1.87	-0.5	-0.08
-7.2	-1.85	-1.41	-0.81	-3.01	-0.68		-6.3	-1.63	-1.2	-1.79	1.42	-1.57		-7.2	-0.1	0.18	-0.17	0.22	0.17
-6.3	1.43	1.31	-0.39	-1.08	0.71		-5.4	-0.75	-1.19	-3.97	-1.27	-2.74		-6.3	-0.49	1.91	-1.39	1.16	2.68
-5.4	0.46	-0.38	0.98	-0.93	0		-4.5	0.71	0.29	0.67	1.31	1.23				-0.74	-0.67	0.96	1.08
-4.5	0	0.89	0.87	2.04	-0.16		-3.6	-0.51	-3.04	-0.24	2.04	-0.12				1.96	3.63	3.42	3.62
-3.6	-0.75	-0.28	0	2.48	-2.42		-2.7	-3.35	-3.7	-2.21	-3.03	-3.03				-1.62	0.46	1.43	0.25
-2.7	1.29	1.08	0.99	-1.02	-0.99				1.57	2.19	3.61	1.11				-0.99	0.31	1.13	-2.35
-1.8	1.73	-0.4	-0.18	0	-0.05		-0.9	1	1.09	-0.92	-1.18	-0.8		-1.8	-0.96	-0.49	-0.5	1.06	-1.35
-0.9	-0.03	-0.74	-0.68	-1.35	0.3		0	1.11	1.71	1.33	0.92	-0.2		-0.9	-2.6	-0.88	-2.43	-1.09	-0.46
0	-0.81	-1.44	-0.4	-0.38	1.13		0.9	-0.37	-1.06	-1.33		1.82		0	-5.62	-1.93	-1.66	-1.55	-3.22
0.9	-0.04	-0.74	-0.24	0.04	2.14		1.8	1.12	-1.02	-0.77	3.43	9.39		0.9	-3.28	-0.98	-0.82	-1.46	0.36
1.8	1.98	0.49	0.9	2.8	7.92		2.7	-1.66	-4.37	-3.41	2.01	13.13		1.8	-2.94	1.23	4.38	4.5	10.14
2.7	2.48	1.52	2.89	7.48	18.69		3.6	1.39	-1.9	-5.03	6.17	25.07		2.7	-4.13	-0.24	4.63	6.49	16.99
3.6	2.84	0.92	2.48	10.86	26.75		4.5	0.84	-1.94	-4.33	10.71	34.55		3.6	-3.6	-1.08	10.42	11.04	21.79
4.5	1.5	0.87	2.13	14.23	33.01		5.4	1.82	-0.9	-5.72	12.69	45.55		4.5	-0.17	0.9	14.15	17.18	32.52
5.4	-1.25	-2.62	0.82	15.51	36.82		6.3	0.42	-4.05	-5.57	11.5	49.57		5.4	-2.55	-2.12	16.62	19.13	36.22
6.3	0.18	-0.56	1.73	19.61	44.86		7.2	0.11	-3.77	-7.27	14.05	55.48		6.3	-0.51	1.73	22.09	24.43	44.17
7.2	1.79	1.41	1.83	23.35	55.03		8.1	-1.81	-4.73	-6.54	14.74	62.28		7.2	1.46	2.01	23.72	28.61	50.81
8.1	-0.62	-1.97	0	24.27	54.82		9	-1.02	-3.23	-8.05	17	69.04		8.1	-0.21	2.35	23.69	33.6	51.75
9	-0.18	-0.81	2.16	29.86	62.44		9.9	0.34	-4.56	-7.78	22.52	74.38		9	0.81	1.11	27.26	33.34	54.5
9.9	-0.82	0.6	4.5	32.87	68.38		10.8	-0.43	-3.5	-8.51	24.18	80.53		9.9	1.29	0.63	29.73	37.24	59.47
10.8	-0.91	-2.09	0.47	32.7	70.03		11.7	1.25	-1.13	-8.63	25.31	88.34		10.8	-0.43	-1.28	28.49	38.8	57.79
11.7	0.24	-0.21	1.91	38.46	76.84		12.6	-2.19	-4.16	-10.52	25.47	89.43		11.7	0.45	1.89	34.55	42.79	64.47
12.6	1.56	-1.06	3.33	40.46	81.06		13.5	0.27	-4.08	-8.59	27.83	95.56		12.6	0.2	0.3	34.65	45.34	65.86
13.5	0.22	-1.36	3.53	43.8	85.98		14.4	1.92	-2.97	-10.93	29.85	101.86		13.5	-0.05	0.14	36.93	47.64	68.36
14.4	0.22	-2.62	1.63	43.64	88.04		15.3	2.58	-1.28	-8.18	32.17	106.93		14.4	3.01	1.54	40.35	49.52	72.51
15.3	0.77	-1.69	3.02	47.51	90.32		16.2	2.46	-2.89	-10.48	32.04	109.3		15.3	0.52	1.99	41.23	50.46	71.58
16.2	2.16	1.02	5.2	51.74	95.28		17.1	3.15	-1.45	-6.89	36.85	113.81		16.2	2.52	1.27	43.03	54.77	73.33
17.1	3	1.49	3.27	55.38	100.18		18	1.58	-2.68	-9.73	35.68	115.06		17.1	1.76	2.25	44.27	55.32	74.67
18	2.53	2.06	5.42	59.57	100.07		18.9	2.04	-2.67	-10.09	39.72	120.6		18	0.63	1.56	46.95	54.39	74.61
18.9	3.97	3.47	7.75	61.53	104.76		19.8	2	-2.62	-8.67	39.49	124.28		18.9	2.93	3.93	50.2	59.47	79.84
19.8	1.52	0.19	5.93	60.92	104.26		20.7	1.11	-3.08	-9.88	39.12	125.84		19.8	0.61	-0.2	49.01	61.11	78.65
20.7	-1.05	-3.16	3.92	61.63	104.86		21.6	2.31	-3.11	-8	42.89	129.49		20.7	4.79	4.55	53.14	64.45	84.16
21.6	-0.09	-1.84	3.13	65.86	107.33		22.5	2.57	-1.53	-8.92	44.76	130.9		21.6	-0.25	0.37	50.74	61.77	78.42
22.5	-0.02	0.83	5.61	67.64	109.05		23.4	2.49	-1.23	-8.24	44.66	135.42		22.5	1.7	1.93	50.28	64.45	78.61
23.4	1.39	1.97	7.05	69.97	113.64		24.3	3.57	-2.89	-9.75	47.76	138.83		23.4	3.53	2.47	55.73	66.28	82.25
24.3	2.34	0.49	5.49	72.21	115.14		25.2	3.83	-0.37	-7.34	48.24	142.48		24.3	2.69	3.33	54.4	65.89	81.33
25.2	4.34	2.26	8.22	76.19	117.45		26.1	2.21	-1.87	-9.59	51.31	142.23		25.2	4.2	5.53	61.4	71.39	84.82
26.1	-0.68	-1.12	4.42	75.4	115.15		27	2.06	-3.61	-10.35	49.98	145.97		26.1	4.31	1.87	57.68	70.13	83.85
27	0.09	-1.03	6.05	78.56	117.26		27.9	3.39	-1.93	-8.73	51.96	146.58		27	1.31	1.24	55.86	68.7	81.91
27.9	-1.68	-2.25	5.44	77.51	117.03		28.8	3.35	0.07	-7.51	53.44	150.6		27.9	3.53	3.95	59.38	72.72	85.2
28.8	0.03	2.31	7.38	81.1	117.94		29.7	2.7	-3.72	-8.67	52.02	148.21		28.8	4.39	2.76	60.73	73.02	86.15
29.7	-2.15	-1.61	3.01	81.43	119.98		30.6	2.26	-1.05	-9.64	56	152.81		29.7	2.38	1.36	60.16	73.32	85.24
30.6	-1.13	0.07	4.37	84.49	122.05		31.5	3.95	-1.17	-8.75	54.87	153.74		30.6	5.92	5.71	65.65	76.61	89.52
31.5	0.82	2.75	7.55	86.25	124.62		32.4	1.63	-2.5	-9.42	56.96	151.68		31.5	5.08	3.97	65.28	74.98	89.19
32.4	0.39	0.17	8.28	88.75	122.69		33.3	3.1	-1.03	-7.61	58.95	155.43		32.4	5.07	4.69	66.02	75.47	86.6
33.3	-2.17	-0.77	6.16	89.45	123.1		34.2	5.32	-1.5	-7.55	62.32	158.24		33.3	1.99	1.78	64.52	76.37	85.43
34.2	-0.71	-0.33	5.92	89.32	126.43		35.1	3.46	-1.04	-10.04	61.21	157.65		34.2	3.71	4.33	67.37	79.85	87.21
35.1	0.73	2.52	8.08	92.26	126.68		36	3.55	-1.3	-8.19	62.43	159.47		35.1	6.77	5.58	68.33	80.42	88.66
36	-0.71	0.07	6.31	93.97	125.92		36.9	2.69	-3.07	-8.92	62.71	158.49		36	2.48	4.15	66.48	77.38	87.07
36.9	1.04	0.22	9.77	93.76	128.06		37.8	3.42	-1.8	-11.49	62.59	160.2		36.9	4.3	2.73	68.02	79.19	86.64
37.8	-2.25	-0.21	6.9	95.71	127.14		38.7	4.21	0.13	-9.4	67.09	162.26		37.8	4.78	5.73	69.35	81.81	88.89
38.7	-1.06	-3.88	6.07	96.24	126.51		39.6	5.99	1.18	-7.74	65.78	165.65		38.7	5.15	3.24	70.03	80.08	88.08
39.6	-0.63	-1.14	7.8	98.96	128.62		40.5	3.41	-2.23	-10.71	66.17	162.19		39.6	3.02	3.34	70.24	80.4	87.62
40.5	-0.82	0.49	6.88	100.08	128.26		41.4	5.6	-1.03	-8.4	68.53	164.87		40.5	2.23	3.56	69.95	80.56	86.61
41.4	-0.46	-1.12	8.46	99.99	130.28		42.3	6.74	-1.35	-6.54	70.34	167.09		41.4	5.01	3.47	70.25	82.84	88.26
42.3	1.21	1.67	10.41	103.26	131.11		43.2	3.75	-0.41	-10.5	69.3	168.29		42.3	4.71	8.14	70.83	82.1	91.32
43.2	-0.52	-1.94	7.93	102.26	129.78		44.1	7.04	-0.04	-8.45	71.56	168		43.2	4.38	5.62	72.09	82.04	89.11
44.1	-0.94	-2.78	7.83	102.41	128.98		45	4.52	-1.7	-8.56	71.9	167.47		44.1	4.19	5.57	73.28	83.8	87.93
45	-1	0.75	9.55	106.5	133.22		45.9	7.55	-0.46	-7.74	73.36	170.73		45	5.64	7.31	74.56	83.65	90.57
45.9	-1.13	-1.88	8.63	107.38	132.84		46.8	6.73	-0.77	-8.08	75.03	169.45		45.9	3.8	3.5	71.23	83.13	89.01
46.8	1.16	1.19	11.28	109.23	134.05		47.7	3.81	-2.86	-8.42	70.89	166.17		46.8	7.85	8.06	77.58	88.89	93.41
47.7	-1.83	0.05	8.61	108.84	132.83		48.6	4.91	-0.67	-10.07	73.76	169.22		47.7	5.34	7.13	76.33	85.95	90.77
48.6	-4.31	-1.57	7.95	108.48	131		49.5	3.75	-1.05	-8.24	74.55	169.66		48.6	5.67	3.74	74.65	85.44	89.55
49.5	-1.44	-0.31	8.85	109.18	132.6		50.4	4	-1.92	-11.44	76.68	170.45		49.5	3.55	3.72	73.63	86.94	87.73
50.4	-1.66	-0.84	7.89	110.37	133.39		51.3	6.03	-1.15	-8.06	76.44	171.19		50.4	5.65	6.53	75.52	87.13	91.44
51.3	-0.18	-0.82	10.01	112.33	133.38		52.2	7.48	3.19	-3.99	79.67	174.43		51.3	6.33	5.02	76.23	85.6	89.09
52.2	-0.13	-3	11.03	109.99	133.07		53.1	6.68	-0.63	-9.29	79.17	173.09		52.2	3.99	3.79	75.51	84.95	88.46
53.1	-1.2	-1.62	10.69	112.34	135.79		54	5.06	-0.8	-7.95	78.64	174.17		53.1	6.36	6.21	78.33	88.13	89.9
54	3.11	1.33	13.14	114.96	136.13		54.9	5.96	-0.07	-6.69	80.35	175.02		54	6.54	6.86	78.86	87.88	92.24
54.9	-0.58	-0.63	11.23	114.38	134.83		55.8	4.73	-2.08	-7.26	80.73	172.69		54.9	5.18	6.02	76.21	89.06	90.96
55.8	-2.59	-2.71	11.45	114.54	133.72		56.7	7.85	-1.07	-8.23	82.3	175.46		55.8	6.05	7.13	76.1	88.92	90.72
56.7	-3.09	-3.17	11.32	116.28	133.63		57.6	6.42	-0.51	-7.85	81.85	174.91		56.7	6.12	7.73	78.18	90.6	92.45
57.6	0.21	-2.28	10.82	119.08	136		58.5	5.15	-2.31	-8.87	82.16	174.78		57.6	5.45	7.17	77.49	87.03	88.11
58.5	-1.97	-1.58	10.62	116.94	134.38		59.4	5.51	0.08	-10.98	83.14	172.72		58.5	5.72	4.92	78.7	87.07	91.65
59.4	-3.7	-1.95	11.43	116.57	134.32		60.3	6.73	0.08	-7.81	85.04	175.56		59.4	5.74	6	79.05	88.9	89.51
60.3	-2.5	-3.49	10.43	119.11	137.28		61.2	4.67	-0.66	-7.4	81.95	174.83		60.3	3.54	4	75.87	87.18	87.71
61.2	-1.38	-1.58	10.86	119.64	135.69		62.1	5.82	-0.61	-7.77	84.55	175.61		61.2	7.57	6.08	81.19	89.09	91.31
62.1	-1	-0.3	11.73	122.55	136.94		63	6.33	0.49	-9.09	85.19	177.2		62.1	6.65	6.61	80.18	89.34	91.64
63	-2.47	-0.17	10.94	120.91	136.18		63.9	6.78	-0.2	-7.64	86.49	177.32		63	2.95	3.49	75.99	86.96	89.71
63.9	-2.5	-3.45	12.33	122.81	135.09		64.8	4.39	-1.43	-8.95	84.6	174.71		63.9	5.89	5.78	80.3	90.47	91.12
64.8	-1.09	-0.45	14.23	123.54	135.93		65.7	7.16	1.41	-6.64	87.63	177.32		64.8	5.95	6.98	80.23	88.43	89.72
65.7	-1.67	-2.6	12.08	123.56	136.01		66.6	7.01	1.53	-6.46	88.97	178.74		65.7	5.92	8.87	79.3	88.81	90.92
66.6	0.35	0.03	13.65	125.9	139.65		67.5	7.63	0.03	-5.64	89.09	178.13		66.6	6.78	6.4	82.08	88.77	89.85
67.5	-3.2	-2.08	9.76	125	137.61		68.4	7.36	1.74	-4.38	90.44	177.34		67.5	6.4	7.85	82.66	92.79	91.68
68.4	0.02	0.24	15.12	126.38	138.66		69.3	7.59	-1.56	-5	89.66	179.37		68.4	4.93	6.73	79.61	89.1	90.06
69.3	-0.11	-0.4	15.14	127.53	138.82		70.2	6.42	0.74	-7.91	88.17	176.69		69.3	3.87	5.48	81.18	87.51	89.05
70.2	-1.45	-1.31	14.06	126.28	137.65		71.1	5.69	-0.32	-8.69	87.99	177.37		70.2	6.74	6.91	82.71	88.46	89.52
71.1	-1.96	-2.42	12.39	125.68	138.07		72	7.35	0.66	-5.59	92.07	179.75		71.1	6.08	4.72	80.51	89.28	91.69
72	-1.13	-1.71	12.6	127.8	139.45		72.9	7.16	0.67	-7.65	92.5	179.45		72	7.15	8.34	82.57	91.87	90.88
72.9	-2.45	-1.01	14.02	127.64	136.92		73.8	7.91	1.7	-6.31	92.61	179.22		72.9	8.2	7.44	83.74	91.85	92.7
73.8	-2.45	-3.32	14.58	128.74	137.39		74.7	6.12	0.25	-7.11	94.58	179.55		73.8	6.68	8.18	81.48	89.98	91.72
74.7	-2.64	-0.32	14.64	128.83	139.06		75.6	6.7	0.78	-6.83	95.39	178.23		74.7	5.54	6.62	81.01	90.06	91.1
75.6	-2.8	-4.06	13.01	128.43	136.67		76.5	5.75	-0.07	-7.87	91.35	177.05		75.6	9.67	8.48	82.67	92.26	92.47
76.5	-1.39	-2.12	16.26	131.26	138.44		77.4	6.8	-1.05	-6.87	90.53	178.04		76.5	5.75	5.87	82.93	90.93	88.5
77.4	-2.09	-0.88	14.66	130.29	139.44		78.3	7.27	0.98	-8.93	94.83	178.05		77.4	6.43	6.87	80.96	89.04	89.66
78.3	-2.25	-2.29	15.77	132.49	141.19		79.2	8.3	0.66	-6.83	92.8	177.43		78.3	6.62	7.68	82.68	91	90.3
79.2	0.36	0	15.74	133.54	142.33		80.1	5.94	-0.23	-5.09	94.01	178.81		79.2	7.85	9.79	83.81	92.37	92.98
80.1	-2.05	-2.8	15.38	131.74	140.2		81	7.74	2.23	-4.67	98.67	179.45		80.1	5.26	6.71	81.53	89.88	88.91
81	-2.25	-1.46	15.72	132.32	140.41		81.9	8.08	1.45	-5.48	95.53	179.38		81	6.53	8.09	82.66	90.69	91.82
81.9	-1.6	-1.45	15.14	132.14	139.47		82.8	8.01	-0.2	-5.93	97.63	179.4		81.9	7.22	8.03	83.31	93.43	91.81
82.8	-2.83	-1.41	15.31	132.91	137.99		83.7	8.71	0.33	-6.12	96.91	180.86		82.8	6.75	9.18	83.85	93.72	94.86
83.7	-4.11	-2.3	14.83	131.2	138.13		84.6	8.06	0.61	-5.46	98.46	181.72		83.7	5.14	8.17	81.49	91.57	91.99
84.6	-2.79	-3.11	14.21	134.47	138.93		85.5	5.45	-0.55	-6.21	96.75	178.63		84.6	5.75	8.85	84.16	92.97	92.28
85.5	-3.07	-1.4	16.27	133.74	140.38		86.4	6.23	-0.51	-6.68	96.6	178.77		85.5	7.55	8.58	85.05	95.13	95.04
86.4	-1.85	-1.44	15.9	135.56	139.99		87.3	7.57	0.14	-4.77	98.78	180.03		86.4	8.23	10.95	83.72	94.26	93.09
87.3	-1.56	-0.16	15.37	134.32	138.61		88.2	9.04	1.17	-4.66	99.8	180.82		87.3	6.77	9.31	82.16	91.66	93.81
88.2	-3.41	-1.68	17.46	136.14	142.95		89.1	7.88	0.68	-5.17	98.04	178.9		88.2	6.59	7	81.36	89.84	89.24
89.1	-1.95	-0.13	17.43	137.09	142.89		90	7.23	-1.63	-6.49	97.93	179.6		89.1	5.05	10.63	84.61	92.33	91.71
90	-3.41	-2.29	17.19	135.73	137.52		90.9	5.89	-0.6	-7.42	98.8	180.05		90	7.49	8.8	83.79	92.5	92.99
90.9	-2.25	0.04	15.72	138.14	139.43		91.8	8.67	-0.86	-6.11	99.69	179.81		90.9	6.54	9.49	81.63	92.5	90.65
91.8	-0.19	-1.64	16.51	137.57	141.69		92.7	7.27	-0.29	-7.87	99.61	180.62		91.8	8.55	9.75	86.56	94.41	92.39
92.7	-1.04	-1.44	16.94	139.29	141.17		93.6	8.2	0.17	-4.92	99.93	181.28		92.7	6.51	9.88	84.45	94.93	93.04
93.6	-3.88	-3.43	15.96	137.91	141.1		94.5	8.04	1.87	-6.67	101.04	181.02		93.6	8.44	10.95	85.95	93.24	93.77
94.5	-1.91	-1.43	17.67	138.25	140.24		95.4	6.83	-0.37	-7.22	97.88	179.97		94.5	10.56	11.89	85.82	94.37	93.97
95.4	-2.53	-0.73	18.2	136.5	140.49		96.3	3.96	-1.12	-6.32	99.26	180.12		95.4	7.69	10.15	85.87	91.47	90.19
96.3	-2.78	-2.86	16.93	137.64	140.25		97.2	8.39	0.4	-6.96	101.16	180.67		96.3	6.85	10.34	84.62	94	93.38
97.2	-1.6	-1.63	17.47	139.59	142.6		98.1	6.12	-1.19	-7.89	100.5	178.92		97.2	6.75	10.53	85.36	94.32	92.91
98.1	1.22	-1.31	19.8	142.41	142.6		99	9.2	-0.7	-6.6	100.28	180.22		98.1	4.99	9.83	81.09	89.72	92.63
99	-3.3	-1.44	18.08	139.43	139.68		99.9	7.13	0.08	-5.29	99.6	180.22		99	7.09	10.14	83.65	92.81	91.36
99.9	-0.91	-0.39	16.46	139.91	141.74		100.8	8.2	-0.69	-5.89	101.88	181.15		99.9	8.37	10.57	85	92.21	91.85
100.8	-3.77	-1.48	18.77	139.38	140.96		101.7	7.84	-0.56	-4.64	103.58	181.71		100.8	6.06	8.5	82.55	91.29	90.4
101.7	-2.78	-1.48	19.33	140.1	141.76		102.6	6.48	-1.04	-5.38	102.75	180.44		101.7	7.77	11.41	85.17	93.65	93.81
102.6	-1.43	-1.48	20.59	142.03	140.82		103.5	6.87	0.34	-5.17	103.21	180.09		102.6	6.98	11.62	86.5	92.75	93.82
103.5	-1.41	0.84	20.29	140.33	144.33		104.4	8.36	2.52	-4.83	103.56	180.15		103.5	9.19	13	86.29	94.11	93.4
104.4	-1.39	-1.38	17.69	141.74	141.76		105.3	6.9	1.01	-2.85	102.72	181.93		104.4	7.08	10.41	84.55	94.08	92.39
105.3	-1.47	-1.89	20.93	142.84	142.63		106.2	6.1	-1.07	-7.18	101.92	179.19		105.3	7.15	12.01	83.79	92.61	92.13
106.2	-1.95	-0.6	21.15	141.36	144.46		107.1	7.61	1.71	-4.8	104.67	182.06		106.2	6.65	11.94	83.65	92.27	91.08
107.1	-1.92	-1.3	18.85	142.67	142.65		108	6.77	0.89	-3.16	105.02	181.53		107.1	7.17	11.3	85.98	91.94	94.02
108	-3.8	-2.47	16.86	141.73	141.59		108.9	6.05	0.55	-6.13	102.88	180.08		108	6.77	12.26	84.47	94.09	93.08
108.9	-1.96	-1.19	19.78	142.66	142.31		109.8	8.33	-0.94	-5.09	105.33	179.2		108.9	7.58	13.15	85.52	93.3	93.14
109.8	-4.53	-1.34	20.06	143.33	142.68		110.7	6.67	-0.04	-4.83	102.29	180.6		109.8	6.57	10.61	84.93	92.88	89.26
110.7	-1.08	-0.93	21.88	142.68	142.03		111.6	9.56	2.09	-3.98	106.01	183.36		110.7	6.28	9.59	83.58	94.12	91.83
111.6	-2.53	-4.42	17.59	141.45	140.86		112.5	9.49	3.42	-3.79	106.61	180.77		111.6	7.53	12.95	84.27	93.47	91.8
112.5	-1.57	-0.88	21.1	143.83	142.89		113.4	5.85	0.19	-7.62	104.42	180.19		112.5	7.28	11.63	86.33	93.47	93.81
113.4	-3.89	-1.77	19.04	144	142.65		114.3	4.79	-2.02	-8.8	101.21	176.71		113.4	8.84	13.08	87.71	95.15	92.38
114.3	-4.69	-4.27	17.61	141.72	140.14		115.2	5.12	-1.61	-6.49	103.85	178.51		114.3	7.92	13.72	85.71	94.28	91.72
115.2	-3.78	-2.82	18.93	142.66	143.59		116.1	8.71	-1.78	-5.8	105.84	180.08		115.2	7.55	12.12	83.97	92.46	90.79
116.1	-0.58	-0.56	23.21	145.67	142.43		117	8.32	1.04	-4.81	104.26	180.86		116.1	8.13	12.75	85.23	95.83	92.62
117	-3.4	-2.27	21.46	143.36	142.43		117.9	5.64	-2.62	-6.34	103.75	179.36		117	6.5	13.88	84.85	95.87	92.18
117.9	-3.33	-3.08	21.04	143.3	142.31		118.8	6.17	-1.34	-5.46	104.93	180.96		117.9	7.79	12.13	85.03	92.45	93.15
118.8	-0.94	-1.52	22.21	145.82	142.42		119.7	5.07	-2.39	-6.8	102.99	177.83		118.8	7.34	12.8	84.59	93.05	90.83
119.7	-0.81	-0.34	22.11	147.2	144.61		120.6	8.84	-0.04	-3.62	107.88	182.45		119.7	9.23	14.64	85.4	95.33	94.97
120.6	-2.88	-2.54	21.16	144.81	142.79		121.5	5.57	-1.87	-5.94	103.57	179.6		120.6	9.29	14.54	86.69	94.03	92.04
121.5	-1.15	-2.02	20.77	145.8	143.38		122.4	6.94	-0.65	-5.71	105.92	180.03		121.5	10.34	15.72	89.05	94.66	92.67
122.4	-3.02	-2.96	21.61	144.36	142.7		123.3	5.67	0.7	-4.6	107.99	181.2		122.4	6.77	12.49	84.8	94.64	94.58
123.3	-4.79	-2.01	20.49	143.38	142.54		124.2	7.23	0.41	-5.65	108.28	183.37		123.3	10.13	15.24	87.13	95.41	94.15
124.2	-3.74	-1.84	22.08	146.19	143.65		125.1	8.82	2.03	-3.48	109.1	184.6		124.2	8.27	14.01	85.36	93.77	92.95
125.1	-2.05	-2.03	21.88	146.09	143.46		126	4.78	-3.14	-7.79	105.42	179.44		125.1	8.87	14.36	88.27	96.01	93.59
126	-3.27	-1.39	22.71	145.71	142.15		126.9	6.48	0.25	-4.27	109.39	181.13		126	6.31	12.27	84.53	93.74	90.08
126.9	-1.36	0.47	23.26	146.81	144.25		127.8	4.31	0.09	-4.91	105.48	179.61		126.9	9.41	13.72	84.97	93.99	93.16
127.8	-4.47	-1.42	22.21	147.45	142.67		128.7	3.74	-1.57	-7.68	104.67	179.94		127.8	7.63	12.7	84.28	95.13	93.56
128.7	-3.03	-3.73	22.08	144.78	143.84		129.6	8.14	1.64	-3.33	107.42	184.09		128.7	9.86	14.76	87.51	94.95	92.11
129.6	-3.54	-1.52	22.72	147.09	143.41		130.5	5.5	-0.89	-3.21	108.31	181.17		129.6	10.98	15.19	88.13	96.51	92.81
130.5	-2.56	-1.74	22.69	145.65	144.21		131.4	7.64	-0.98	-6.29	107.68	182.08		130.5	8.66	15.09	85.66	95.22	93.66
131.4	-1.92	-2.52	22.15	147.22	144.39		132.3	8.39	2.07	-3.3	110.27	183.94		131.4	8.6	14.12	85.65	94.32	94.05
132.3	-3.85	-4.1	22.96	145.51	142.87		133.2	6.22	-0.61	-5.03	109.29	182.6		132.3	10.12	15.96	89.17	94.21	95.37
133.2	-3.87	-4.02	22.18	144.33	143.8		134.1	8.26	0.21	-4.4	107.75	182.36		133.2	9.31	15.08	86.73	96.8	94.81
134.1	-2.37	-1.66	23	147.08	143.54		135	5.61	-4.43	-5.52	108.02	181.04		134.1	9.98	16.39	91.09	96.17	95.67
135	-3.08	-1.24	22.96	148.08	144.64		135.9	6.39	-1.26	-5.79	106.92	180.68		135	8.82	14.34	87.66	94.77	91.85
135.9	-2.1	-0.83	22.59	146.72	144.19		136.8	3.92	-2.7	-5.36	106.14	180.96		135.9	9.33	14.77	89.44	93.32	92.44
136.8	-4.19	-2.49	22.63	146.53	142.58		137.7	4.46	-4.34	-6.53	107.8	179.06		136.8	11.28	17.1	87.99	97.24	91.13
137.7	-2.7	-3.17	22.56	146.56	144.13		138.6	6.91	0.57	-3	110.37	182.88		137.7	7.37	12.61	86.43	94.91	92.22
138.6	-3.46	-3.76	22.39	147.26	144.05		139.5	7.84	-0.15	-5.46	108.25	181.25		138.6	6.96	12.95	86.09	94.73	92.53
139.5	-4.17	-1.45	24.1	147.08	143.74		140.4	4.74	-2.28	-5.56	106.09	181.97		139.5	11.02	16.73	90.46	96.91	94.74
140.4	-2.98	-1.55	25.73	148.81	143.42		141.3	6.22	0.66	-3.96	107.73	180.68		140.4	7.05	13.17	87.54	94.37	92.12
141.3	-2.85	-2.88	23.65	149.03	144.43		142.2	6.49	-0.02	-5.13	108.92	180.93		141.3	6.44	14.89	86.12	93.51	93.41
142.2	-3.14	-1.04	23.69	148.22	144.16		143.1	5.99	-0.53	-5.26	109.06	182.09		142.2	9.7	14.61	87.64	95.45	94.72
143.1	-4.43	-1.21	23.95	148.12	144.3		144	5.52	-1.49	-5.17	108.81	181.56		143.1	11.61	17.55	88.36	98.27	96.74
144	-3.68	-3.49	23.22	147.81	143.16		144.9	3.8	-1.18	-4.55	105.3	180.11		144	8.18	15.37	86.6	95.82	92.95
144.9	-5.63	-1.94	22.96	147.01	142.94		145.8	4.44	-2.24	-5.9	106.87	181.61		144.9	11.94	15.82	88.13	99.04	95.82
145.8	-4.63	-2.92	23.05	149.72	144.99		146.7	1.76	-5.45	-7.42	106.16	179.88		145.8	8.86	14.93	87.07	95.5	92.61
146.7	-3.78	-3.32	24.59	148.18	142.39		147.6	7.15	0.54	-2.61	108.6	183.89		146.7	8.04	15.3	87.46	96.74	94.99
147.6	-3.08	-1.98	25.5	149.5	144.36		148.5	5.28	-0.6	-7.09	108.65	182.08		147.6	9	15.89	87.51	98.75	93.61
148.5	-2.78	-1.49	24.6	150.57	145.2		149.4	4.31	-4.72	-6.82	107.47	179.79		148.5	8.17	14.49	84.53	95.61	91.3
149.4	-2.98	-1.8	25.59	149.88	144.42		150.3	7.25	0.13	-3.08	110.68	184.88		149.4	7.21	10.68	88.81	93.93	93.06
150.3	-3.49	-1.85	26.78	150.05	143.37		151.2	3.54	-1.68	-4.67	109.56	182.32		150.3	9.04	16.09	87.13	96	94.13
151.2	-4.34	-2.22	24.94	146.97	143.23		152.1	2.59	-2.56	-6.96	106.97	180.42		151.2	8.2	15.18	85.23	93.73	95.23
152.1	-3.7	-3.52	25.38	149.93	142.41		153	3.92	-1.21	-4.82	108.51	178.94		152.1	11.11	17.88	90.97	98.42	97
153	-1.44	-2.39	25.23	149.5	144.29		153.9	3.64	-3.09	-5.11	107.32	178		153	9.77	14.93	87.46	95.77	95.15
153.9	-3.51	-3.04	26.19	150.62	144.75		154.8	4.17	-5.4	-7.67	106.25	179.82		153.9	10.75	17.47	88.26	97.16	95.18
154.8	-4.07	-3.42	24.83	150.46	145.22		155.7	3.45	-3.16	-5.68	110.84	182.28		154.8	9.24	14.88	86.69	94.87	92.19
155.7	-2.8	-3.11	25.53	150.53	144.24		156.6	4.72	-1.96	-4.34	110.43	181.07		155.7	9.4	14.36	87.77	95.89	93.48
156.6	-2.23	-1.07	25.55	150.87	146.05		157.5	5.51	-1.86	-5.17	109.74	182.39		156.6	8.4	14.44	87.58	95.42	92.81
157.5	-2.8	-2.42	25.93	148.95	145.22		158.4	4.18	-0.93	-4.96	107.81	181.54		157.5	12.08	18.11	90.58	100.2	95.05
158.4	-4.55	-4.23	23.66	148.77	143.19		159.3	3.26	-2.74	-5.59	109.55	180.19		158.4	10.53	18.69	89.35	98.31	97.25
159.3	-5.23	-3.77	23.89	148.39	142.98		160.2	1.77	-5.54	-7.08	107.36	178.87		159.3	7.23	14.53	86.62	95.49	92.43
160.2	-4.29	-2.81	26.77	150.33	143.88		161.1	1.91	-2.48	-4.05	110.96	180.62		160.2	7.86	15.65	86.46	95.64	95.43
161.1	-5.63	-3.6	23.57	150.31	145.26		162	2.72	-3.46	-5.65	110.64	182.23		161.1	11.54	18.13	89.67	98.52	96.91
162	-3.35	-2.56	26.52	147.87	144.9		162.9	1.82	-2.78	-6.6	108.58	181.13		162	7.49	14.31	87.08	94.23	92.03
162.9	-3.78	-1.17	28.28	150.92	145.71		163.8	4.76	1.12	-2.84	111	182.85		162.9	11.36	17.14	87.91	97.56	95.98
163.8	-3.63	-1.69	23.95	151.23	143.91		164.7	4.28	-1.89	-4.15	109.34	183.62		163.8	8.21	14.48	88.11	95.31	92.41
164.7	-4.31	-2.08	23.93	150.55	144.15		165.6	2.71	-1.6	-4.96	108.79	180.54		164.7	11.34	15.2	87.62	96.56	94.5
165.6	-5.67	-0.87	26.57	151.05	144.5		166.5	1.57	-2.19	-5.51	110.57	180.16		165.6	9.18	16.42	87.18	95.54	94.29
166.5	-4.4	-3.03	25.61	150.95	143.9		167.4	3.84	-2.88	-5.48	110.53	182.85		166.5	10.17	16.06	87.74	94.78	92.48
167.4	-5.42	-2.39	26.59	152.28	146.61		168.3	4.1	-2.29	-2.45	109.79	182.36		167.4	9.3	15.87	87.84	95.39	93.85
168.3	-2.58	-3.44	26.58	149.57	143.06		169.2	0.83	-4.13	-6.52	109.87	182.05		168.3	11.85	18.22	90.98	98.06	96.61
169.2	-2.99	-2.43	27.02	155.33	146.68		170.1	2.65	-2.67	-3.76	110.9	181.93		169.2	10.33	16.24	89.95	95.82	94.83
170.1	-2.45	-0.59	29.48	150.16	145.43		171	2.26	-3.92	-3.81	110.41	181.78		170.1	12.18	17.97	90.79	97.17	96.31
171	-2.67	-1.97	26.55	151.52	146.87		171.9	-0.05	-0.96	-4.38	107.97	181.86		171	10.19	17.51	88.86	96.14	95.4
171.9	-3.85	-2.01	25.91	149.55	144.19		172.8	4.37	-4.3	-3.85	110.99	182.19		171.9	7.91	16.01	86.46	95.59	95.37
172.8	-6.31	-3.14	25.96	150.27	144.31		173.7	1.29	-3.66	-4.19	109.68	180.78		172.8	8.89	15.83	88.37	97.35	93.05
173.7	-3.85	-2.15	29.91	152.97	145.98		174.6	2.7	-2.52	-3.84	109.25	181.39		173.7	6.71	13.71	87.66	95.48	93.86
174.6	-4.56	-3.31	27.34	149.91	145.36		175.5	0.4	-2.08	-4.93	111.05	181.56		174.6	8.87	15.73	89.24	97.07	93.87
175.5	-4.01	-2.69	27.39	149.46	144.92		176.4	1.78	-4.82	-4.46	110.09	180.65		175.5	12.39	18.04	90.8	97.59	95.34
176.4	-3.4	-1.12	28.71	152.63	146.36		177.3	1.3	-2.18	-4.23	110.47	181.95		176.4	11.95	16.21	89.9	97.58	97.05
177.3	-3.53	-1.68	27.81	152.84	145.33		178.2	0.76	-3.57	-5.89	109.98	182.51		177.3	9.15	16.94	86.97	94.56	95.41
178.2	-4.13	-3.65	26.61	150.46	145.21		179.1	1.37	-3.31	-5.33	110.86	181.21		178.2	10.92	19.21	90.31	97.16	96.25
179.1	-4.5	-2.38	30.87	152.32	144.78		180	1.29	-1.18	-2.79	112.08	182.96		179.1	11.54	17.66	89.22	98.3	96.42
180	-5.81	-3.68	28.36	151.29	143.75		180.9	1.53	-3.98	-6.67	111.23	181.74		180	9.07	14.4	89.33	97.17	94.99
180.9	-6.97	-3.86	25.98	151.19	143.61		181.8	-0.41	-4.84	-4.74	109.74	179.96		180.9	10.74	18.34	91.81	98.65	95.99
181.8	-7.36	-4.39	27.83	150.04	143.36		182.7	1.54	-3.85	-5.15	110.11	181.76		181.8	10.63	16.05	89.63	97.31	94.8
182.7	-5.4	-3.15	26.86	150.84	145.22		183.6	0.83	-3.84	-4.46	110.98	180.81		182.7	13.17	20.41	91.59	100.36	99.17
183.6	-3.59	-2.08	28.25	153.29	146.51		184.5	3.16	-1.77	-3.98	111.53	182.61		183.6	11.55	16.41	90.5	97.01	94.82
184.5	-4.25	-3.12	28.32	152.19	145.46		185.4	0.84	-4.45	-5.48	108.56	179.87		184.5	12.14	17.96	90.89	99.61	95.81
185.4	-4.63	-2.27	27.98	152.12	146.41		186.3	2.7	-3.17	-5.15	110.79	183.12		185.4	6.58	13.76	88.11	95.07	93.1
186.3	-3.28	-0.08	31.93	154.72	148.46		187.2	-0.02	-4.67	-5.57	109.62	181.85		186.3	11.35	19.58	90.61	99.36	97.07
187.2	-4.94	-2.39	29.93	152.24	144.91		188.1	1.61	-4.25	-4.69	109.46	181.21		187.2	10.41	15.23	90.97	97.84	95.88
188.1	-3.36	-1.68	29.18	155.15	147.05		189	1.75	-3.89	-3.17	110.76	183.15		188.1	9.01	15.51	88.17	94.44	93.82
189	-6.42	-4.43	26.04	151.19	144.14		189.9	0.9	-3.31	-4.83	109.79	182.64		189	12.39	16.55	90.26	98.3	97.43
189.9	-2.37	-0.61	29.39	155.09	149.22		190.8	1.9	-1.97	-5.7	112.99	183.38		189.9	8.78	16.22	87.52	97.11	94.6
190.8	-6.28	-3.91	27.8	152.86	143.45		191.7	-2.36	-7.62	-6.14	106.16	180.1		190.8	10.47	17.9	90.1	96.95	96.55
191.7	-4.46	-1.93	29.69	153.67	147.02		192.6	0.1	-3.32	-4.47	111.08	181.57		191.7	11.11	17.34	89.53	98.48	94.61
192.6	-2.82	-1.45	31.66	156.62	147.63		193.5	0.23	-3.92	-5.93	110.46	181.93		192.6	11.78	17.35	89.99	98.09	97.34
193.5	-6.14	-4.73	26.24	149.98	144.79		194.4	0.95	-4.78	-2.8	111.75	182.77		193.5	11.72	19.39	92.01	99.97	97.4
194.4	-3.21	-2.55	31.81	154.37	148.12		195.3	2.23	-2.14	-4	111.11	185.14		194.4	10.81	14.77	89.78	94.84	95.42
195.3	-5.77	-2.6	29.93	152.6	146.75		196.2	-0.47	-2.49	-3.55	110.9	184.93		195.3	11.64	17.77	89.35	97.39	95.03
196.2	-7.75	-4	27.56	152.34	143.58		197.1	-0.64	-4.61	-4.26	110.72	183.2		196.2	11.17	17.73	90.38	97.38	95.32
197.1	-3.09	-1.16	31.3	155.45	144.96		198	0.72	-4.74	-3.01		181.34		197.1	13.91	15.47	90.47	97.58	95.64
198	-3.78	-3.84	30.23	152.79	146.23		198.9	-0.93	-5.14	-2.1	110.31	183.02		198	11.48	16.02	87.55	96.55	95
198.9	-5.39	-4.05	30.07	153.16	146.88		199.8	-0.06	-7.49	-5.87	108.19	180.74		198.9	8.8	16.87	88.94	95.2	96.49
199.8	-4.26	-2.56	32.49	154.09	149.49		200.7	-0.78	-1.23	-3.21	109.75	178.14		199.8	5.48	16.82	88.46	94.37	96.37
200.7	-6.29	-4.62	32.46	153.73	146.7		201.6	1.03	-4.08	-3.04	108.35	180.02		200.7	5.1	17.48	85.36	93.08	96.02
201.6	-4.45	-3.16	32.62	156.43	151		202.5	-0.89	-2.21	-6.14	106.98	178.59		201.6	2.94	15.94	85.64	92.75	92.66
202.5	-5.43	-1.49	31.6	152.63	148.44		203.4	-0.38	-0.89	-2.91	107.16	176.99		202.5	7.36	16.7	89	94.28	95.41
203.4	-7.32	-3.37	30.57	154.15	145.84		204.3	-0.39	-1.75	-4.02	108.13	174.14		203.4	8.62	17.06	86.11	95.1	94.91
204.3	-7.09	-3.06	30.26	152.5	146.49		205.2	0.53	0.58	-0.61	105.08	174.88				17.34	86.79	93.58	93.59
205.2	-5.53	-0.96	31.29	155.27	147.86		206.1	-2.11	-2.56	-3.71	104.55	174.43		205.2	8.16	16.31	85.22	94.42	94.01
206.1	-5.89	-3.89	30.96	152.81	144.46		207	-1.23	-3.9	-5.12	100.89	169.92		206.1	8.02	15.66	85.73	93.15	92.8
207	-7.56	-4.24	29.85	152.23	143.25		207.9	-1.21	-3.26	-4.09	100.87	170.24		207	9.5	17.51	85.87	93.72	92.25
207.9	-5.17	-1.86	32.35	152.85	146.56		208.8	-1.9	-2.21	-5.22	102.47	168.05		207.9	9.14	16.29	84.03	90.23	91.6
208.8	-5.26	-3.07	31	155.7	145.78		209.7	-3.41	-2.06	-4.16	99.97	167.33		208.8	10.36	17.41	83.85	92.35	93.71
209.7	-5.57	-1.13	30.46	153.51	145.73		210.6	-3.07	-2.15	-3.36	99.51	167.87		209.7	8.4	15.85	82.8	92.05	93.65
210.6	-8.34	-4.48	29.19	152.7	145.02		211.5	0.3	1.44	-3.54	101.07	166.12		210.6	8.17	16.52	81.33	89.89	88.18
211.5	-7.4	-3.63	32.23	152.35	146.33		212.4	2.46	-0.87	-3.57	99.99	164.67		211.5	11.12	18.49	85.38	92.49	90.34
212.4	-2.6	-1.53	32.06	153.71	148.76		213.3	-0.75	-2.38	-4.17	98.15	162.3		212.4	8.55	15.52	81.57	89.37	88.75
213.3	-4.76	-1.46	34.45	151.58	147.14		214.2	-1.25	-2.94	-5.68	97.02	160.02		213.3	9.71	15.68	83.71	89.2	91.02
214.2	-6.31	-2.98	31.61	154.96	144.75		215.1	1.95	0.64	-1.6	99.12	163.45		214.2	8.87	17.19	82.01	90.23	89.55
215.1	-5.56	-2.9	31.92	153.73	146.08		216	-0.07	1.02	-2.22	98.07	162.3		215.1	7.9	14.64	81.06	87.16	87.75
216	-5.66	-1.88	29.29	151.57	146.44		216.9	-3.53	-3.46	-5.89	92.94	158.37		216	8.98	14.41	79.61	86.77	85.92
216.9	-6.34	-0.62	29.68	151.34	145.78		217.8	-1.8	-1.28	-6.59	91.76	159.22		216.9	9.55	18.41	82.11	88.49	87.95
217.8	-6.44	-3.75	29.58	152.09	144.41		218.7	-3.49	-4.74	-5.28	90.59	155.19		217.8	9.34	15.81	78.43	86.73	89.73
218.7	-7.41	-2.16	29.44	152.92	146.68		219.6	-2.73	-2.69	-5.33	91.69	154.02		218.7	9.78	16.85	80.57	87.27	87.79
219.6	-7.23	-3.47	29.41	148.81	144.47		220.5	-1.31	-1.94	-5.42	90.59	153.42		219.6	8.52	15.13	78.69	85.37	87.52
220.5	-7.06	-3.59	28.35	150.63	144.84		221.4	-0.37	-1.81	-5.12	88.89	152.5		220.5	8.47	16.64	79.53	86.79	87.85
221.4	-6.69	-1.87	30	151	146.02		222.3	-1.59	0.51	-3.05	90.83	153.8		221.4	10.97	16.12	79.71	86.8	86.91
222.3	-6.5	-3.65	31.08	152.38	145.97		223.2	-2.86	-3.5	-4.75	89.3	148.97		222.3	7.35	16.34	79.11	83.77	86.66
223.2	-5.63	-2.65	31.22	151.75	146.39		224.1	-1.19	-2.48	-4.68	87.11	148.59		223.2	8.8	15.12	79.46	86.69	85.79
224.1	-7.28	-3.04	30.49	152.26	146.01		225	-3.11	-4.09	-5.5	87.3	146.13		224.1	8.76	15.31	78.77	84.8	85.75
225	-6.2	-1.97	30.33	152.88	146.83		225.9	-2.18	-1.47	-5.78	86.33	147.51		225	12.27	18.46	79.92	87.41	89.63
225.9	-7.65	-4.83	28.58	147.94	143.04		226.8	-2.11	-0.95	-2.64	86.67	148.21		225.9	8.84	17.09	77.81	86.1	86.87
226.8	-7.32	-2.43	30.41	151.01	144.46		227.7	-2.13	-1.34	-5.25	85.72	147.33		226.8	8.85	15.84	75.92	83.08	85.11
227.7	-7.97	-3.77	29.99	151.23	144.66		228.6	-0.54	1.99	-3.93	85.7	147.35		227.7	7.44	16.36	75.92	84.81	84.71
228.6	-5.66	-2.21	29.9	150.64	144.74		229.5	-2.81	-2.79	-5.31	83.6	142.26		228.6	8.26	14.29	75.1	81.75	85.4
229.5	-8.74	-3.65	30.38	150.04	143.06		230.4	-2.7	-1.84	-4.65	84.75	142.66		229.5	8.01	13.16	75.64	83.74	82.82
230.4	-8.54	-4.62	29.77	149.71	144.45		231.3	-2.51	-1.6	-6.01	80.81	140.39		230.4	8.04	14.64	75.69	82.77	81.75
231.3	-6.56	-2.42	28.5	149.24	142.78		232.2	-2.17	-1.9	-6.04	82.89	142.15		231.3	9.47	16.01	75.12	84.01	85.72
232.2	-7.55	-3.95	29.73	148.53	145.06		233.1	-2.04	-1.65	-4.13	81.06	140.48		232.2	10.3	14.83	76.71	83.5	85.28
233.1	-7.02	-3.98	27.81	149.67	143.82		234	-3.73	-3.13	-8.95	77.74	135.9		233.1	8.73	16.31	73.16	82.05	84.07
234	-6.05	-3.44	27.43	148.38	143.98		234.9	-3.29	-1.58	-4.73	78.48	137.74		234	9.02	17.4	75.6	84.68	84.17
234.9	-5.01	-2.72	29.31	150.21	145.11		235.8	-2.53	-1	-4.11	79.84	136.3		234.9	6.65	14.21	70.3	78.12	81.24
235.8	-8.1	-3	30.49	149.65	143.89		236.7	-1.04	-0.3	-5.87	79.39	137.26		235.8	8.45	14.31	72.24	79.37	82.54
236.7	-7.86	-4.17	29.14	149.41	143.11		237.6	-1.28	-0.22	-5.29	79.22	138.85		236.7	8.08	14.72	73.47	80.58	81.78
237.6	-8.8	-5.97	27.95	148.43	142.7		238.5	-5.39	-5.22	-8.86	76.58	131.73		237.6	10.24	17.45	74.2	80.64	83.42
238.5	-7.04	-4.23	29.4	148.78	144.25		239.4	-2.38	-2.26	-6.51	76.48	131.29		238.5	7.13	16.26	73.91	79.28	80.59
239.4	-9.25	-3.34	27.98	148.91	143.62		240.3	-2.19	-1.42	-4.92	77.66	135		239.4	7.52	14.34	70.29	79.06	79.64
240.3	-7.03	-4.68	30.66	150.19	142.73		241.2	-5.09	-4.5	-8.02	73.92	128.25		240.3	8.25	14.65	71.75	78.82	80.6
241.2	-7.93	-2.57	28.96	149.29	144.07		242.1	-4.66	-2.88	-5.08	73.05	132.65		241.2	8.18	14.53	74.58	78.28	79.46
242.1	-8.39	-4.26	28.91	149.34	144.36		243	-4.42	-3.09	-5.4	74.1	129.2		242.1	7.87	15.67	70.49	79.58	79.8
243	-7.43	-4.51	28.92	148.38	142.26		243.9	-2.57	-2.78	-5.72	73.5	129.29		243	10.17	19.77	74.85	82.4	82.92
243.9	-8.56	-3.79	29.31	148.88	142.9		244.8	-3.89	-3.79	-6.06	75.08	129.79		243.9	7.72	16.27	69.86	78.43	81.32
244.8	-7.18	-3.55	29.03	148.55	141.92		245.7	-4.44	-2.61	-7.21	71.48	125.27		244.8	8.06	14.16	70.89	77.59	77.86
245.7	-8.85	-5.42	28.17	146.26	141.52		246.6	-3.1	-2.29	-7.04	70.02	127.13		245.7	7.57	14.89	71.55	76.57	77.42
246.6	-7.65	-4.22	29.44	147.88	142.35		247.5	-4.35	-0.79	-6.31	71.36	125.53		246.6	8.54	15.61	71.21	77.16	80.83
247.5	-5.84	-2.55	29.52	149.21	144.01		248.4	-3.72	-1.25	-5.82	70.96	125.46		247.5	9.03	16.82	71.33	78.91	78.62
248.4	-7.29	-3.1	30.12	149.71	142.99		249.3	-2.04	-0.67	-4.92	70.3	124.77		248.4	7.31	12.33	68.56	75.09	76.33
249.3	-9.49	-5.45	27.77	145.83	140.54		250.2	-4.46	-1.64	-7.75	72.62	123.26		249.3	6.69	15.43	69.29	74.41	75.47
250.2	-8.57	-4.43	26.51	147.4	140.84		251.1	-3.7	-2.81	-7.06	67.87	122.49		250.2	7.19	15.83	66.04	75.4	75.98
251.1	-7.4	-3.01	28.73	147.28	143.63		252	-4.29	-2.22	-7.09	66.8	120.52		251.1	4.92	11.78	67.54	72.93	73.39
252	-6.41	-3.65	29.75	147.65	143.11		252.9	-2.92	-0.78	-5.26	68.48	120.88		252	8.26	17.81	70.26	76.37	79.18
252.9	-6.56	-4.3	28.39	149.06	140.76		253.8	-5.02	-2	-4.32	67.09	120.8		252.9	8.41	14.62	70.29	76.97	77.06
253.8	-7.22	-2.76	30.26	149.34	141.56		254.7	-3.81	-1.37	-8.19	67.93	119.92		253.8	8.41	13.88	68	73.32	76.35
254.7	-6.74	-4.55	28.88	147	144.19		255.6	-4.36	-1.95	-7.01	67.66	120.41		254.7	7.38	14.61	67.19	72.96	76.47
255.6	-5.95	-3.15	29.57	149.38	144.62		256.5	-2.93	-1.72	-5.76	67.1	120.36		255.6	7	12.27	65.15	74.1	75.83
256.5	-6.44	-4.56	27.22	147.99	142.34		257.4	-4.37	-1.18	-6.95	64.2	117.77		256.5	8.48	14.54	68.61	73.88	76.91
257.4	-6.08	-2.83	30.24	147.75	145.07		258.3	-2.09	-0.91	-6.46	66.35	117.72		257.4	8.96	14.99	68.92	74.87	77.1
258.3	-8.56	-4.48	28.77	146.48	141.42		259.2	-1.77	1.22	-3.73	67.36	118.6		258.3	7.04	14.68	65.29	72	75.73
259.2	-10.23	-5.18	28.12	145.56	140.3		260.1	-6.73	-4.84	-8.37	62.59	112.83		259.2	5.02	13.66	67.61	71.44	75.73
260.1	-6.8	-3.23	30.06	147.46	143.34		261	-5.56	-5.13	-8.59	60.41	110.21		260.1	6.12	11.94	64.56	70.81	74.08
261	-6.23	-1.61	29.07	147.06	141.93		261.9	-4.61	-0.34	-6.24	63.75	114.63		261	6.95	14.98	68.91	73.13	76.8
261.9	-9.44	-3.93	28.61	145.76	141.24		262.8	-4.58	-2.55	-8.24	63.31	112.93		261.9	8.85	15.31	66.55	72.55	76.03
262.8	-7.46	-3.18	27.39	148.7	142.83		263.7	-4.27	-2.3	-7.66	62.8	112.54		262.8	9.67	13.77	66.43	71.27	76.16
263.7	-5.28	-2.23	29.31	148.55	142.87		264.6	-4.52	-1.8	-8.41	59.76	111.52		263.7	9.64	15.27	68.23	72.95	78.13
264.6	-7.16	-5.24	27.75	147.26	143.58		265.5	-3.01	0.92	-5.04	61.78	112.57		264.6	5.37	13.03	65.5	69.17	74.46
265.5	-9.78	-3.74	26.84	146.92	139.92		266.4	-3.3	-0.13	-4.87	62.78	112.89		265.5	5.93	13.44	63.56	71.82	73.47
266.4	-7.5	-1.4	29.35	147	142.98		267.3	-5.33	-2.54	-7.89	58.43	109.51		266.4	7.52	15.59	64.53	70.18	73.29
267.3	-7.63	-3.24	27.03	144.92	141		268.2	-4.68	0.05	-6.28	58.72	108.34		267.3	7.13	12.58	62.22	71.12	72.39
268.2	-7.26	-5.11	27.63	145.54	140.18		269.1	-3.81	-1.42	-6.14	59.74	109.19		268.2	5.82	11.54	62.87	69.24	70.64
269.1	-8.22	-2.54	29.14	146.77	142.69		270	-4.95	-0.73	-7.6	57.85	106.12		269.1	8.14	15.71	62.98	69.67	77.23
270	-7.28	-2.1	28.72	146.9	141.58		270.9	-5.28	-3.72	-7.6	57.55	108.91		270	5.9	12.12	61.99	68.67	70.72
270.9	-7.69	-3.31	28.36	145.52	140.03		271.8	-5.91	-3.56	-8.95	56.84	106.17		270.9	6.48	11.45	62.89	69.35	72.47
271.8	-9.2	-4.51	29.13	146.18	140.53		272.7	-5.97	-1.68	-7.59	54.94	104.95		271.8	5.41	14.41	64.17	69.56	73.12
272.7	-7.17	-4.27	27.35	147.22	141.35		273.6	-4.94	-0.57	-6.82	57.07	106.72		272.7	5.72	13.73	64.53	68.1	72.02
273.6	-7.19	-3.49	28.08	146.85	141.67		274.5	-3.44	-1.86	-4.96	57.48	106.06		273.6	9.11	14.5	62.76	71.27	72.14
274.5	-7.91	-4.64	26.78	143.24	140.24		275.4	-4.22	-0.43	-5.48	58.08	106.64		274.5	6.2	12.41	59.87	66.27	72.92
275.4	-7.43	-2.29	27.78	146.29	141.96		276.3	-5.11	-0.75	-7.18	56.86	103.87		275.4	9.06	15.79	63.73	70.04	73.35
276.3	-6.7	-3.94	26.3	146.02	140.62		277.2	-3.92	-1.39	-7.18	55.56	102.61		276.3	6.32	11.25	60.14	66.69	70.37
277.2	-8.27	-2.73	28.32	145.24	140.62		278.1	-5.65	-0.74	-8.68	54.92	100.25		277.2	6.28	14.01	63.42	69.03	72.86
278.1	-8.41	-4.6	27.64	144.96	142.05		279	-5.14	-1.52	-9.38	53.03	101.07		278.1	6.62	10.2	61.4	68.96	69.74
279	-9.46	-4.65	26.95	143.74	139.97		279.9	-4.18	2.62	-4.31	55.6	102.32		279	8.6	15.45	64.49	69.12	72.1
279.9	-8.58	-5.22	25.9	144.01	140.15		280.8	-4.79	-1.34	-7.87	53.02	99.68		279.9	5.58	12.46	60.47	66.38	69.09
280.8	-8.81	-5.64	26.51	144.96	140.14		281.7	-6.62	-2.04	-7.86	50.75	98.67		280.8	6.1	11.46	58.8	65.87	69.2
281.7	-6.82	-3.74	28.82	145.65	141.33		282.6	-5.07	-3.48	-8.41	52.44	97.77		281.7	7.3	12.92	60.47	65.45	68.61
282.6	-9.49	-5.78	26.92	142.35	138.98		283.5	-6.39	-2.16	-8.09	50.28	97.7		282.6	7.4	14.31	59.73	65.65	70.87
283.5	-11.3	-5.31	25.19	143.37	136.78		284.4	-4.65	-1.42	-7.35	51.82	100.68		283.5	7.39	11.8	58.67	66.19	69.21
284.4	-10.23	-5.05	26.26	144.54	138.54		285.3	-6.48	-1.79	-7.81	52.42	98.64		284.4	7.63	12.75	61.95	65.75	72.56
285.3	-8.68	-4.89	27.78	144.02	141.02		286.2	-7.64	-5.16	-8.52	49.35	96.39		285.3	7.49	12.84	60.2	65.59	68.57
286.2	-6.48	-2.23	29.92	145.51	144.11		287.1	-3.72	3.56	-5.65	52.33	100.07		286.2	5.92	13.85	58.36	65	68.54
287.1	-5.61	-2.19	29.35	146.58	143.19		288	-4.3	-0.65	-9.78	49.94	96.03		287.1	7.76	12.67	59.71	65.48	68.51
288	-9.24	-4.29	27.86	145.41	140.97		288.9	-7.8	-3.58	-8.66	49.37	95.35		288	6.3	12.88	59.03	64.99	69.06
288.9	-11.25	-6.48	26.52	143.3	136.81		289.8	-7.28	-1.83	-8.14	48.08	94.22		288.9	8.85	16.39	61.31	65.02	70.45
289.8	-8.16	-3.48	26.91	144.16	141.45		290.7	-6.2	-0.66	-7.57	49.49	95.22		289.8	6.54	13.56	59.79	64.16	69.85
290.7	-5.57	-2.37	29.29	145.97	143.87		291.6	-8.3	-3.19	-8.97	45.89	95.44		290.7	4.41	12.21	57.86	61.6	67.8
291.6	-8.1	-3	28.66	144.82	140.96		292.5	-3.81	0.24	-4.7	50.22	95.87		291.6	5.09	13.07	58.42	63.98	67.54
292.5	-5.92	-1.22	30.15	146.35	143.35		293.4	-6.56	-2.56	-9.38	47.71	91.62		292.5	7.43	14.01	59.03	64.86	68.15
293.4	-9.03	-3.01	27.21	142.8	139.68		294.3	-4.8	0.05	-8.51	48.22	92.67		293.4	5.98	11.14	57.25	61.09	66.88
294.3	-8.88	-4.12	26.66	145.53	141.47		295.2	-4.98	-0.59	-6.84	46.97	93.78		294.3	6.75	13.88	56.4	63.45	67.7
295.2	-7.71	-4.62	28.79	144.11	139.28		296.1	-4.98	0.11	-7.25	48.06	93.3		295.2	7.65	12.47	55.48	61.75	65.89
296.1	-8.49	-3.96	27.68	144.8	142.19		297	-5.46	0.13	-8.1	45.38	92.33		296.1	5.18	11.92	59.16	63.58	67.49
297	-9.02	-2.29	27.29	143.65	138.9		297.9	-4.92	-0.89	-6.82	46.03	89.19		297	5.14	11.83	57.77	62.15	65.48
297.9	-7.66	-4.78	27.78	144.36	140.27		298.8	-6.6	-2.54	-7.56	46.19	91.2		297.9	8.6	12.94	59.33	63.16	69.47
298.8	-9.73	-1.83	28.22	144.63	140.58		299.7	-6.16	-2.62	-6.97	44.2	89.73		298.8	4.53	12.92	56.46	61.63	66.65
299.7	-7.6	-4.14	27.32	144.62	139.67		300.6	-7.36	-1.61	-6.47	45.33	89.2		299.7	5.07	12.69	56.66	62.22	68
300.6	-9.6	-3.03	29.72	144.08	140.6		301.5	-4.35	-0.14	-7.06	46.15	89.8		300.6	6.98	12.77	56.73	62.87	66.25
301.5	-9.49	-4.35	27.22	143.33	139.8		302.4	-6.41	-1.8	-7.95	46.04	88.69		301.5	7.83	12.36	57.46	62.15	68.92
302.4	-8.03	-3.13	27.64	141.68	139.18		303.3	-8.45	-3.69	-9.07	42.65	85.64		302.4	4.69	11.79	55.48	62.1	68.06
303.3	-9.84	-5.97	24.7	141.34	137.84		304.2	-5.87	-3.77	-7.1	42.89	87.47		303.3	5.24	12.96	53.75	61.65	65.72
304.2	-8.82	-3.64	27.14	145.52	140.17		305.1	-5.12	-0.76	-6.35	43.78	86.35		304.2	5.49	11.83	56.21	62.38	65.45
305.1	-9.75	-3.62	26.09	143.91	140.76		306	-3.11	0.98	-3	46.5	89.08		305.1	6.55	13.77	57.18	61.6	65.36
306	-9.44	-4.02	26.76	142.71	138.76		306.9	-8.64	-3.15	-8.86	41.47	81.97		306	7.11	12.94	56.63	61.63	67.16
306.9	-8.71	-2.08	27.6	145.56	140		307.8	-7.01	-0.31	-7.73	42.13	86.18		306.9	5.74	11.72	56.51	59.65	66.78
307.8	-10.36	-5.98	25.82	141.04	139.78		308.7	-5.92	-1.55	-8.01	41.36	85.31		307.8	7.35	12.56	56.27	61.87	66.57
308.7	-8.5	-3.76	28.09	145.37	142.04		309.6	-5.73	0.11	-7.54	41.04	85.34		308.7	7.94	15.32	57.36	61.59	68.78
309.6	-10.52	-5.62	26.74	141.51	139.01		310.5	-6.53	-2.09	-8.23	40.59	83.68		309.6	4.46	11.66	54.28	57.76	61.66
310.5	-10.97	-4.64	25.34	141.3	138.78		311.4	-5.75	-2.54	-8.25	40.06	82.77		310.5	4.92	12.65	53.77	60.97	63.21
311.4	-10.61	-5.03	26.64	142.3	139.06		312.3	-6.29	-2.54	-9.55	39.93	84.7		311.4	5.95	12.97	55.06	62.05	65.02
312.3	-8.76	-4.3	27.48	142.72	138.75		313.2	-5.14	0.82	-8.51	41.59	83.93		312.3	6.69	13.24	55.46	59.28	65.33
313.2	-10.81	-4.18	26.23	142.01	139.64		314.1	-8.61	-0.2	-8.41	40.71	81.3		313.2	6	10.84	56.22	61.3	66.38
314.1	-8.93	-3.45	27.26	143.18	140.51		315	-6.16	-1.27	-6.89	40.55	84.31		314.1	4.98	11	53.92	58.38	64.33
315	-8.73	-3.71	27.13	141.98	138.73		315.9	-7.82	-3.26	-9.91	36.97	80.13		315	6.05	13.74	54.04	62.75	65.06
315.9	-10.08	-4.68	25.82	140.32	137.58		316.8	-3.63	0.2	-5.16	40.88	82.6		315.9	6.87	15.36	56.1	60.46	64.04
316.8	-10.3	-5.37	25.28	141.06	136.56		317.7	-7.21	-2.54	-7.97	38.87	79.39		316.8	5.74	14.07	53.61	57.85	65.29
317.7	-6.32	-3.61	27.3	144.22	142.31		318.6	-6.34	-1.81	-8.49	40.53	80.42		317.7	5.39	11.31	52.05	56.75	61.5
318.6	-8.29	-2.06	25.81	144.85	137.01		319.5	-8.11	-3.7	-9.27	37.24	79.32		318.6	5.45	12.48	52.8	58.35	63.69
319.5	-9.8	-7.01	24.48	140.44	138.49		320.4	-5.77	0.38	-7.55	38.47	81.06		319.5	4.8	12.8	53.53	57.85	63.6
320.4	-8.27	-3.85	27.99	142.56	137.34		321.3	-8.01	-1.44	-8.42	38.3	79.1		320.4	1.61	10.79	51.54	58.02	62.14
321.3	-8.63	-1.94	27.68	143.52	139.71		322.2	-7.24	-2.54	-8.48	37.51	79.11		321.3	4.73	11.48	49.92	56.19	63.54
322.2	-7.3	-3.27	27.96	145.04	140.08		323.1	-6.83	0.23	-6.88	36.95	78.28		322.2	6.41	12.92	53.85	59.23	62.99
323.1	-7.57	-3.31	26.83	142.92	137.19		324	-8.38	-2.54	-6.81	35.79	79.35		323.1	8.16	12.53	52.43	58.43	62.92
324	-8.12	-3.56	26.44	144.37	137.53		324.9	-8.22	-2.19	-9.62	35.88	76.98		324	8.9	12.39	53.85	58.52	62.27
324.9	-8.33	-4.5	26.94	141.48	140.39		325.8	-6.47	0.52	-7.32	36.7	77.57		324.9	9.49	12.79	53.73	60.31	65.9
325.8	-9.19	-5.62	25.26	138.89	137.78		326.7	-10.09	-4.77	-12.46	33.55	74.24		325.8	5.57	13.15	52.64	58.17	64.63
326.7	-8.78	-2.26	28.05	143.01	139.96		327.6	-7.19	-4.57	-9.3	34.16	74.68		326.7	5.42	11.35	53.49	56.49	62.09
327.6	-7.42	-3	29.69	144.03	140.44		328.5	-4.97	1.96	-5.84	36.59	78.46		327.6	8.08	13.52	54.13	60.86	63.83
328.5	-12.15	-5.52	23.74	140.02	137.29		329.4	-8.02	-1.33	-7.78	35.44	74.72		328.5	4.37	10.82	52.39	55.78	60.41
329.4	-8.53	-4.58	27.25	141.74	139.58		330.3	-8.26	-2.29	-8.11	33.41	75.39		329.4	7.25	12.99	51.8	57.98	61.85
330.3	-9.46	-5.71	27.13	140.01	138.69		331.2	-8.01	-0.28	-8.02	35.03	73.39		330.3	4.67	10.17	52.1	55.39	60.41
331.2	-10.14	-6.94	24.8	140.97	136.77		332.1	-3.45	2.49	-5.96	36.79	77.52		331.2	6.04	13.33	51.85	58.33	63.69
332.1	-9.27	-2.88	26.64	142.66	139.29		333	-5.44	0.09	-8.02	36.66	75.94		332.1	7.07	12.1	51.4	56.92	62.05
333	-9.1	-4.09	25.81	143.86	139.37		333.9	-6.79	-0.89	-9.09	33.33	74.17		333	8.37	12.3	52.52	57.87	62.31
333.9	-9.68	-4.27	26.73	140.47	137.26		334.8	-7.2	-0.89	-7.26	33.87	72.38		333.9	7.05	11.92	53.95	58.64	63.04
334.8	-8.77	-3.84	27.39	142.15	137.47		335.7	-8.79	-1.91	-9.35	34.41	71.85		334.8	7.22	12.16	51.9	56.67	63.15
335.7	-10.7	-2.2	27.07	141.42	138.9		336.6	-6.23	-1.22	-8.72	33.23	72.29		335.7	3.52	11.3	49.12	54.5	62.57
336.6	-9.78	-5.15	26.47	139.55	138.89		337.5	-8.23	-0.58	-6.95	32.04	73.23		336.6	4.74	10.92	51.96	54.25	59.76
337.5	-6.21	-3.91	27.26	143.45	139.38		338.4	-7.08	0.11	-6.94	33.36	73.9		337.5	4.92	10.57	48.58	54.7	60.28
338.4	-7.4	-4.09	26.89	143.33	139.76		339.3	-7.45	-1.25	-9.02	32.52	73.31		338.4	6.29	11.4	50.45	54.04	61.28
339.3	-7.95	-2.73	27.69	143.01	140.47		340.2	-9.06	-3.41	-6.61	32.97	71.25		339.3	5.15	10.06	48.87	56.42	60.76
340.2	-6.75	-2.33	28.64	143.47	138.27		341.1	-8.28	-1.71	-10.52	30.7	68.44		340.2	4.62	13.21	50.22	56.5	60.86
341.1	-9.31	-5.58	23.89	139.35	136.89		342	-7.43	-0.65	-7.96	32.74	72.28		341.1	5.8	10.04	49.91	54.34	57.48
342	-8.43	-4.16	23.89	141.39	139.4		342.9	-7.39	0.49	-7.3	31.57	70.22		342	5.13	11.3	49.58	53.69	61.07
342.9	-10.28	-4.03	24.13	142	137.13		343.8	-6.73	-0.31	-8.99	31.35	72.23		342.9	6.74	13.04	53.82	56.56	63.86
343.8	-7.16	-3.37	26.93	142.8	138.63		344.7	-9.59	-1.14	-9.62	29.89	69.54		343.8	7.12	11.2	50.57	55.4	60.59
344.7	-9.78	-4.23	25.88	139.77	139.23		345.6	-6.73	0.89	-7.14	29.55	71.52		344.7	3.19	12.11	48.75	53.78	59.69
345.6	-8	-3.53	26.63	141.68	138.46		346.5	-6.62	-1.48	-8.59	31.2	69.59		345.6	5.24	13.06	49.81	53.87	60.75
346.5	-9.35	-3.62	25.86	140.65	137.88		347.4	-6.85	-0.61	-8.5	31.09	68.99		346.5	3.68	10.55	47.81	53.77	59.85
347.4	-9.02	-2.54	27.07	141.27	138.46		348.3	-8.59	-0.7	-8.92	31.03	69.86		347.4	6.38	12.39	50.37	53.96	59.78
348.3	-9.3	-5.07	26.11	140.96	137.14		349.2	-10.47	-2.24	-9.4	28.2	68.17		348.3	6.2	10.81	50.07	55.6	63.06
349.2	-9.87	-3.71	24.25	141.6	136.91		350.1	-8.08	0.06	-8	29.7	67.77		349.2	4.8	9.74	47.11	53.68	59.42
350.1	-11.24	-5.1	25.66	139.58	134.38		351	-7.89	-0.22	-9.23	29.74	67.89		350.1	4.52	12.85	47.77	55.22	60.92
351	-10.32	-6.78	24.5	139.09	136.17		351.9	-7.42	-0.61	-8.31	31.1	68.54		351	5.02	12.31	49.66	55.47	59.53
351.9	-9.94	-4.19	25.08	143.04	138.43		352.8	-7.46	0.89	-7.31	28.93	69.14		351.9	4.19	10.84	47.78	52.02	57.7
352.8	-7.67	-2.63	27.11	141.45	140.21		353.7	-8.03	-1.22	-9.95	29.21	65.81		352.8	4.01	10.98	48.53	52.19	57.38
353.7	-10.55	-6.16	22.85	138.04	136.65		354.6	-8.57	-1.85	-10.97	29.33	65.14		353.7	5.03	11.22	47.16	53.2	57.58
354.6	-6.8	-2.5	27.4	141.9	138.85		355.5	-9.34	0.86	-8.14	29.27	64.78		354.6	9.6	12.56	51.12	55.38	59.62
355.5	-9.58	-5.46	26.31	140.51	136.31		356.4	-8.61	-1.6	-9.59	29.11	67.09		355.5	4.91	13.5	49.32	55.04	59.15
356.4	-9.7	-4.02	25.86	140.15	136.62		357.3	-9.35	-2.67	-9.09	25.75	66.6		356.4	6.61	10.46	47.71	53.36	60.29
357.3	-8.64	-5.03	25.72	139.22	136.32		358.2	-9	-0.17	-9.26	26.78	66.71		357.3	3.55	10.96	47.29	53.86	57.36
358.2	-10.47	-5.64	24.69	139.34	137.41		359.1	-8.08	-0.56	-9.83	28.83	66.06		358.2	3.52	10.49	46.24	50.77	57.9
359.1	-10.54	-3.77	26.15	138.24	138.78		360	-12.39	-2.03	-11.34	25.33	63.59		359.1	6.01	10.63	46.41	50.21	56.82
360	-10.99	-4.69	23.9	139.52	136.9		360.9	-9.66	-1.88	-8.65	26.51	64.76		360	3.54	11.48	47.13	51.24	58.11
360.9	-9.99	-4.43	25.44	140.03	138.02		361.8	-9.37	-1.42	-8.77	25.54	63.27		360.9	6.28	10.08	47.28	51.8	57
361.8	-11.7	-5.31	24.89	139.25	136.21		362.7	-9.75	-1.05	-7.98	25.95	65.1		361.8	5.38	10.62	46.68	52.87	58.67
362.7	-10.29	-4.81	24.12	139.69	137.6		363.6	-7.57	0.08	-8.1	28.17	63.45		362.7	5.42	13.31	47.66	51.82	59.22
363.6	-10.55	-4.77	22.54	138.51	135.44		364.5	-6.5	1.54	-8.25	26.73	65.99		363.6	5.42	13.04	47.67	53.4	60.05
364.5	-9.15	-4.28	25.1	140.34	136.72		365.4	-8.97	-0.97	-8.16	25.58	63.19		364.5	7.21	12.28	48.24	52.17	60.65
365.4	-13.19	-6.36	23.45	137.53	136.38		366.3	-7.39	0.92	-7.9	26.76	63.58		365.4	5.08	9.76	46.16	53.16	57.15
366.3	-8.87	-4.43	25.29	139.45	136.6		367.2	-8.77	-0.55	-8.47	27.24	63.09		366.3	6.34	12	47.88	54.49	61.43
367.2	-11.06	-6.42	23.87	137.38	135.83		368.1	-7.73	-0.36	-7	24.74	63.14		367.2	5.89	12.21	47.66	51.42	59.87
368.1	-10.41	-3.72	24.07	138.1	135.26		369	-11.79	-1.53	-9.53	24.5	61.01		368.1	3.92	9.96	45.06	49.5	56.03
369	-10.4	-5.04	25.14	138.31	137.29		369.9	-8.24	-0.9	-11.06	25.48	62.14		369	4.69	10.35	46.3	51.12	56.53
369.9	-11.09	-5.47	25.16	139.83	136.9		370.8	-9.67	-1.3	-8.3	24.15	59.25		369.9	7.44	11.36	45.9	51.7	58.47
370.8	-10.7	-4.36	24.19	137.77	135.91		371.7	-10.05	-1.05	-9.6	24.33	60.37		370.8	7.4	12.24	47.11	51.9	59.49
371.7	-9.4	-3.16	25.94	139.31	136.36		372.6	-12.95	-3.6	-10.51	24.02	58.26		371.7	6.64	11.95	47.1	51.32	59.96
372.6	-11.54	-4	26	139.3	138.07		373.5	-9.69	-0.31	-9.69	25.67	59.03		372.6	3.77	9.1	44.81	48.77	55.05
373.5	-8.62	-3.8	25.43	141.22	137.33		374.4	-9.13	0.35	-7.29	25.18	60.26		373.5	3.71	8.85	45.83	49.03	56.9
374.4	-9.76	-4.07	24.43	141.58	137.93		375.3	-11.16	-1.35	-9.66	23.59	61.24		374.4	7.46	10.4	47.44	51.26	57.19
375.3	-8.9	-5.23	24.9	139.17	137.17		376.2	-9.52	-0.9	-8.68	23.22	60.87		375.3	4.49	7.44	43.6	49.92	55.86
376.2	-11.24	-3.76	26.08	138.29	136.7		377.1	-9.1	-0.8	-8.37	25.02	57.23		376.2	6.05	11.34	45.71	50.39	58.14
377.1	-9.43	-2.27	25.6	139.55	136.78		378	-9.52	-0.79	-9.43	22.7	59.05		377.1	5.95	11.3	48.77	50.33	58.84
378	-7.78	-3.41	25.42	140.55	138.46		378.9	-9.97	-0.52	-8.14	24.54	60.58		378	5.87	12.32	46.98	49.86	57.32
378.9	-10.43	-5.75	25.93	139.65	135.24		379.8	-10.23	-0.53	-7.61	23.64	58.86		378.9	5.34	12.25	49.21	51.52	59.19
379.8	-9.22	-3.43	27.31	139.52	135.83		380.7	-11.55	-1.13	-8.56	19.41	59.17		379.8	5.67	10.66	45.06	50.05	55.97
380.7	-10.57	-5.18	25.07	138.58	135.12		381.6	-9.23	-0.76	-8.78	21.51	57.89		380.7	4.31	8.13	45.11	50.98	57.6
381.6	-9.08	-5.4	24.14	138.97	135.98		382.5	-9.54	-2.53	-8.3	22.1	57.44		381.6	5.41	11.13	44.61	48.77	56.85
382.5	-8.35	-4.69	24.5	138.46	137.65		383.4	-9.55	1.19	-7.55	23.36	59.26		382.5	5.63	11.26	45.55	49.64	55.77
383.4	-10.55	-5.73	22.91	137.89	136.75		384.3	-7.55	0.21	-7.07	24.15	59.07		383.4	7.7	12.74	47.21	51.15	58.5
384.3	-11.58	-5.72	23.09	138.76	137.1		385.2	-9.11	-0.72	-8.32	22.94	59.51		384.3	4.25	8.88	44.41	48.39	56.62
385.2	-9.08	-4.13	26.25	139.53	137.05		386.1	-9.28	1.06	-6.82	22.96	58.72		385.2	7.22	12.87	45.82	52.3	58.26
386.1	-10.69	-6.11	22.07	137.42	134.17		387	-9.85	-3.55	-10.91	20.36	56.03		386.1	4.4	9.57	44.47	49.05	55.96
387	-9.54	-6.16	22.16	137.41	135.31		387.9	-11.05	-1.42	-9.26	21.22	57.02		387	4.37	7.71	41.77	47.75	54.2
387.9	-10.09	-4.84	24.01	138.07	135.43		388.8	-9.27	-1.12	-9.14	20.98	56.93		387.9	6.07	11.77	44.45	51.61	55.53
388.8	-10.65	-4.78	26.97	136.87	137.14		389.7	-10.54	-3.36	-10.27	21.3	56.52		388.8	6.64	11.4	45.43	49.38	57.37
389.7	-7.12	-3.78	24.62	139.34	137.85		390.6	-6.81	2.87	-7.1	22.68	58.17		389.7	3.54	8.46	41.46	48.16	53.84
390.6	-8.91	-4.92	26.2	139.57	136.34		391.5	-11.91	-2.05	-8.74	20.5	56.09		390.6	5.51	10.72	41.92	49.37	55.27
391.5	-9.27	-3.64	26.06	139.25	136.09		392.4	-10.53	-1.99	-9.75	20.98	54.63		391.5	7	12.02	44.71	50.91	57.34
392.4	-11.05	-6.38	23.25	136.76	136.8		393.3	-10.9	-1.14	-10.03	20.31	55.51		392.4	3.99	11.47	43.71	47.44	55.87
393.3	-8.5	-2.04	28.03	141.38	138.13		394.2	-10.02	-1.8	-9.21	20.7	55.49		393.3	3.57	10.06	43.75	48.7	55.08
394.2	-9.33	-2.39	27.02	138.14	136.28		395.1	-12.18	-0.52	-11.52	18.66	53.3		394.2	1.58	9.01	40.47	46.62	53.33
395.1	-9.74	-2.52	25.89	139.13	137.63		396	-11.23	-2.01	-8.2	20.04	54.82		395.1	4.75	9.04	43.71	47.81	53.6
396	-10.48	-5.67	23.08	138.09	135.72		396.9	-9.85	-1.03	-6.55	20.86	56.32		396	3.38	10.15	44.75	46.1	56.71
396.9	-10.83	-5.29	22.2	136.24	135.61		397.8	-12.48	-0.87	-11.82	16.25	54.73		396.9	6.15	10.44	43.65	49.73	56.12
397.8	-8.35	-4.44	24.42	137.6	136.3		398.7	-10.94	0.13	-8.5	19.82	55.75		397.8	5.18	12.08	44.02	49.15	56.76
398.7	-9.16	-4.52	22.96	136.48	135.96		399.6	-10.15	-1.12	-9.17	19.95	55.69		398.7	5.78	12.11	46.27	47.67	57.24
399.6	-9.26	-4.04	23.53	137.41	135.93		400.5	-11.33	-2.27	-9.57	17.16	52.55		399.6	4.79	10.84	43.84	48.32	56.81
400.5	-9.46	-3.42	23.36	137.37	137.46		401.4	-7.85	0.42	-7.06	19.14	55.49		400.5	5.94	11.87	43.8	49.95	56.58
401.4	-11.26	-5.08	24.48	137.36	133.55		402.3	-8.22	-0.22	-8.19	19.65	53.82		401.4	5.72	11.42	42.73	47.7	55.94
402.3	-7.35	-3.48	26.25	140.08	137.59		403.2	-9.93	-1.78	-9.68	17.61	52.56		402.3	5.87	11.43	41.32	48.97	54.7
403.2	-8.03	-4.21	26.07	139.19	136.24		404.1	-10.62	-2.41	-11.19	17.06	50.29		403.2	6.25	11.93	45.24	49.43	57.93
404.1	-9.23	-4.08	21.98	136.2	134.49		405	-11.65	-2.21	-9.62	16.87	50.67		404.1	4.9	12.15	45.3	48.2	57.2
405	-8.62	-3.5	23.89	137.55	136.66		405.9	-10.06	-0.94	-8.52	18.55	52.95		405	5.46	9.82	44.1	47.18	55.75
405.9	-12.68	-6.41	23.75	136.23	135.96		406.8	-9.24	-0.24	-6.89	21.55	55.43		405.9	5.47	13.02	42.91	47.62	56
406.8	-8.12	-2.46	25.06	138.01	136.63		407.7	-11.58	0.61	-9.91	18.76	53.94		406.8	5.86	9.23	44.18	48.24	56.08
407.7	-12.21	-5.7	22.59	136.85	134.39		408.6	-9.61	0.11	-7.48	18.81	54.1		407.7	5.46	10.07	42.07	47.68	54.76
408.6	-11.05	-5.08	24.6	137.04	135.96		409.5	-9.96	0.38	-9.37	16.66	52.38		408.6	7.84	12.14	43.75	49.89	58.67
409.5	-7.34	-2.72	26.13	139.04	137.99		410.4	-11.27	-1.84	-10.26	16.79	50.18		409.5	7.12	11.04	43.86	48.05	55.55
410.4	-8.19	-3.82	24.01	138.67	136.41		411.3	-10.97	-0.79	-9.93	15.31	51.47		410.4	6.97	12.37	43.07	48.88	56.8
411.3	-9.59	-3.73	24.25	136.6	137.83		412.2	-10.09	0.02	-9.07	18.02	52.19		411.3	6.11	10.34	42.36	47.62	55.08
412.2	-9.94	-4.29	25.17	137.81	134.79		413.1	-10.24	1.91	-7.46	16.4	53.69		412.2	3.98	10.22	40.99	47.37	52.38
413.1	-9.58	-3.97	23.4	137.95	134.46		414	-10.95	-1.82	-10.24	16.05	51.29		413.1	6.37	12.07	45.16	48.36	55.43
414	-11.71	-6.39	21.91	136.9	135.95		414.9	-10.92	0.28	-8.62	18.44	52.8		414	4.96	10.84	42.33	46.49	54.56
414.9	-9.71	-3.49	24.33	138.54	136.98		415.8	-11.69	-0.55	-8.42	18.1	51.41		414.9	5.06	10.87	41.36	48.12	53.29
415.8	-10.96	-4.55	24.36	139.19	137.12		416.7	-10.33	1.03	-9.14	20.21	50.22		415.8	3.91	10.59	41.03	48.04	54.9
416.7	-9.02	-4.23	23.43	137.29	136.64		417.6	-11.24	-1.73	-8.23	15.36	50.19		416.7	5.06	9.74	41.44	45.73	54.73
417.6	-10.21	-3.43	26.16	139.19	137.23		418.5	-11	0.63	-9.94	15.53	51.42		417.6	3.73	10.94	42.61	45.57	54.53
418.5	-9.69	-4.59	23.11	135.72	135.7		419.4	-12.13	-0.55	-9.16	16.3	49.92		418.5	6.49	11.99	40.4	47.99	53.07
419.4	-8.85	-1.61	25.89	137.74	136.99		420.3	-10.43	0.57	-7.77	17.86	52.63		419.4	5.27	10.17	41.57	46.47	54.3
420.3	-12.37	-7.62	23.41	135.85	134.45		421.2	-9.78	-1.7	-8.65	14.48	47.69		420.3	5.47	10.63	42.75	46.11	54.04
421.2	-10.5	-5.01	23.35	135.42	134.39		422.1	-10.08	-1.16	-7.33	15.43	49.34		421.2	4.7	11.31	41.91	46.65	52.72
422.1	-10.34	-2.43	27.47	136.44	135.75		423	-11.16	-1.1	-10.63	13.78	49.83		422.1	5.44	10.93	42.96	48.09	55.21
423	-8.98	-3.59	25.92	139.11	137.43		423.9	-8.63	1.97	-7.94	17.69	49.67		423	5.23	11.32	44.23	48.21	53.34
423.9	-10.96	-6.45	22.61	137.06	133.31		424.8	-10.32	-1.86	-7.24	15.26	49.06		423.9	3.09	8.94	41.46	45.79	54.3
424.8	-9.18	-5.46	23.67	137.51	136.41		425.7	-9.82	0.54	-7.51	18.61	48.45		424.8	2.34	8.57	39.68	44.04	50.76
425.7	-9.16	-6.91	23.18	136.79	133.7		426.6	-10.63	1.07	-7.7	15.67	52.25		425.7	5.64	8.04	41.65	45.07	53.09
426.6	-10.44	-2.54	26.23	139.08	137.81		427.5	-11.22	-0.41	-9.88	16.2	50.45		426.6	5.85	13.21	42.07	47.2	54.73
427.5	-10.21	-4.78	24.11	137.04	135.72		428.4	-11.29	-0.63	-8.35	13.77	49.08		427.5	6.76	11.23	43.37	47.16	54.51
428.4	-11.1	-6.64	21.64	136.22	133.72		429.3	-7.46	0.74	-9.21	18.19	52.47		428.4	5.77	11.29	42.19	45.75	52.66
429.3	-10.05	-5.12	22.67	137.88	135.65		430.2	-13.62	-2.31	-10.47	13.74	49.13		429.3	7.24	11.93	41.37	47.6	53.67
430.2	-10.92	-5.79	25.84	138.15	136.33		431.1	-9.76	-0.12	-8.95	14.2	48.33		430.2	4.5	11.83	42.76	47.65	55.37
431.1	-11.08	-3.11	24.3	137.89	136.56		432	-9.29	-0.22	-7.42	15.79	51.06		431.1	4.43	10.09	40.86	45.59	53.3
432	-8.58	-3.54	25.9	139.78	134.37		432.9	-8.78	0.71	-9.22	16.45	49.9		432	4.31	12.71	41.34	46.49	54.81
432.9	-7.88	-3.23	24.22	139.22	137.3		433.8	-10.1	-0.18	-9.22	15.77	49.66		432.9	3.11	12.16	38.87	45.82	51.9
433.8	-10.44	-4.28	24.13	136.16	135.93		434.7	-11.55	-2.72	-7.72	13.6	49.99		433.8	5.24	12.23	42.58	46.77	52.62
434.7	-10.21	-3.74	24.62	138.94	135.76		435.6	-10.85	-2.21	-10.89	13.55	46.38		434.7	5.31	12.28	41.49	45.11	53.51
435.6	-8.16	-5.01	23.83	138.47	136.2		436.5	-10.35	0.32	-8.65	15.72	48.49		435.6	4.56	10.33	41.37	45.66	52.27
436.5	-8.74	-3.2	24.57	138.34	136.41		437.4	-8.16	0.6	-7.17	15.52	50.21		436.5	6.5	11.96	43.27	46.26	51.52
437.4	-9.38	-5.58	24.96	137.46	135.44		438.3	-12.26	-0.37	-8.29	12.15	47.33		437.4	5.56	9.78	41.02	45.44	52.94
438.3	-8.63	-2.28	23.52	137.81	137.53		439.2	-8.6	2.45	-7.7	15.94	49.72		438.3	5.55	9.88	40.82	44.65	53.07
439.2	-10.77	-5.18	24.5	134.94	134.19		440.1	-11.84	-0.77	-9.32	14.59	48.18		439.2	5.97	12.04	40.8	46.67	53.95
440.1	-8.79	-3.99	25.91	136.55	136.11		441	-10.8	0.86	-7.3	15.18	47.97		440.1	4.5	10.12	38.53	44.2	51.57
441	-11.81	-4	23.86	135.9	135.39		441.9	-10.26	0.88	-7.08	13.69	47.21		441	5.08	10.72	42.58	47.26	53.08
441.9	-10.14	-3.23	23.57	137.59	135.66		442.8	-11.53	0.39	-5.73	15.41	48.68		441.9	6.12	12.51	41.09	47.03	54.7
442.8	-8.93	-3.04	25.71	138.34	139.1		443.7	-10.75	0.61	-10.04	13.34	44.95		442.8	6.81	12.63	41.95	45.79	52.79
443.7	-9.62	-2.76	26.44	137.13	136.07		444.6	-10.65	-0.26	-9.47	13.44	46.54		443.7	6.27	11.45	42.48	45.43	55.02
444.6	-7.76	-3.38	24.63	138.14	136.11		445.5	-12.54	-1.23	-9.65	13.9	45.71		444.6	5.25	11.49	41.58	45.82	55.6
445.5	-12.1	-5.77	22.39	135.6	134.64		446.4	-11.29	0.33	-7.9	14.48	48.78		445.5	6.19	9.97	38.93	45.91	52.1
446.4	-9.16	-2.91	26.18	139.15	136.56		447.3	-11.3	1.83	-8.83	12.66	46.04		446.4	6.12	9.92	40.05	46.47	53.62
447.3	-10.05	-2.93	26.03	140.71	135.71		448.2	-9.92	-1.88	-9.75	11.05	46.66		447.3	3.69	8.57	36.92	42.55	50.47
448.2	-9.34	-2.73	26	137.22	136.76		449.1	-12.58	-0.83	-10.63	13.02	47.3		448.2	2.39	8.52	35.49	42.41	50.27
449.1	-10.74	-5.04	24.13	136.25	134.06		450	-11.4	-0.85	-10.14	12.09	45.35		449.1	5.88	10.1	40.52	44.24	52.57
450	-9.38	-4.47	25.31	136.29	135.57		450.9	-9.51	0.45	-7.18	12.06	48.25		450	6.5	10.34	40.17	45.48	54.26
450.9	-9.3	-3.41	24.19	137.44	135.59		451.8	-12.73	0.04	-7.18	11.27	45.14		450.9	6.32	10.32	41.24	44.52	53.14
451.8	-10.33	-4.6	22.94	137.16	135.71		452.7	-13.09	-0.67	-11.99	12.18	42.8		451.8	3.64	11.72	40.23	41.94	52.64
452.7	-10.67	-4.71	24.74	135.8	135.81		453.6	-11.19	0.06	-9.34	11.08	44.21		452.7	5.33	11.1	39.59	44.85	52.67
453.6	-10.38	-6.15	22.64	136.47	134.85		454.5	-12.25	0.57	-8.51	10.94	45.51		453.6	5.82	12.97	40.37	44.65	53.76
454.5	-9.85	-3.73	27.36	138	137.74		455.4	-12.14	-2.84	-10.02	9.73	43.84		454.5	3.19	6.84	37.3	41.99	47.84
455.4	-11.11	-3.3	23.37	135.66	134.84		456.3	-10.99	1.05	-8.8	13.83	44.61		455.4	7.99	12.3	43.64	46.74	55.15
456.3	-9.12	-4.42	25.44	138.43	136		457.2	-13.37	-0.62	-9.63	11.73	44.93		456.3	3.61	8.75	38.42	45.28	49.62
457.2	-11.17	-3.92	23.46	136.85	135.08		458.1	-10.86	1	-7.24	12.79	45.93		457.2	5.88	10.61	39.73	45.61	52.51
458.1	-11.62	-5.51	24.56	136.2	135.04		459	-12.37	-0.87	-10.65	10.89	41.83		458.1	4.38	8.44	40.23	44.61	51.86
459	-10.09	-3.95	24.12	136.19	136.07		459.9	-12.95	-0.41	-9.49	10.49	41.71		459	3.15	9.65	37.96	41.93	51.13
459.9	-8.48	-3.63	25.07	137.55	137.42		460.8	-11.19	-0.28	-10.25	11.86	46.19		459.9	4.34	10.5	39.57	42.79	49.2
460.8	-9.77	-2.41	24.43	136.68	138.36		461.7	-11.05	-0.36	-6.1	13.39	45.02		460.8	2.74	10.33	38.69	44.17	52.09
461.7	-9.36	-3.23	25.3	138.21	136.19		462.6	-12.91	-0.81	-10.47	11.19	43.66		461.7	5.11	8.64	38.74	42.88	50.17
462.6	-10.12	-1.37	22.63	135.48	135.31		463.5	-11.03	2.88	-8.34	12.72	45.11		462.6	5.58	11.49	39.58	43.2	51.28
463.5	-8.67	-5.02	24.81	135.25	136.28		464.4	-13.01	0.13	-9.6	10.17	41.29		463.5	2.75	7.56	36.98	41.57	48.71
464.4	-11.28	-3.14	22.94	137.54	135.08		465.3	-12.92	-0.99	-8.99	9.34	41.62		464.4	3.81	10.65	37.96	43.02	50.72
465.3	-12.17	-4.39	25.32	136.97	134.08		466.2	-10.01	1.24	-8.56	13.47	43.3		465.3	2.55	8.42	39.9	42.55	49.23
466.2	-9.82	-4.02	23.58	136.68	135.69		467.1	-11.35	0.96	-7.44	12.09	46.06		466.2	3.13	9.44	38.85	43.2	49.6
467.1	-8.69	-4.51	23	136.06	135		468	-11.51	-0.94	-9.55	11.75	42.22		467.1	8.05	11.92	40.83	46.36	54.22
468	-12.49	-6.75	21.61	133.08	132.57		468.9	-12.39	-1.82	-10.58	7.02	41.09		468	4.34	8.21	38.3	41.85	52.23
468.9	-10.75	-4.71	24.56	136.95	135.26		469.8	-10.51	1.28	-8.06	10.68	43.09		468.9	6.14	10.34	39.54	41.93	51.53
469.8	-9.94	-4.64	23.93	136.8	134.76		470.7	-11.76	0.39	-9.58	9.52	43.14		469.8	5.69	9.66	39.98	43.61	51.93
470.7	-10.19	-5.19	25.1	134.72	134.05		471.6	-10.35	1.56	-6.08	11.95	46.59		470.7	4.89	10.19	38.83	44.82	51.99
471.6	-8.63	-3.43	24	136.9	137.07		472.5	-9.73	3.02	-6.73	13.56	45.54		471.6	1.04	6.81	35.66	39.85	47.92
472.5	-10.27	-3.79	23.89	135.49	135.23		473.4	-11.1	0.5	-6.05	9.15	41.54		472.5	5.29	9.29	39.2	41.95	52.05
473.4	-11.18	-4	20.89	135.69	134.46		474.3	-13.75	-2.31	-10.73	8.09	41.62		473.4	6.22	10.63	38.32	44.1	51.38
474.3	-10.66	-4.95	23.26	136.78	134.32		475.2	-12.22	2.18	-7.31	12.37	42.84		474.3	7.54	10.34	39.45	45.58	53.66
475.2	-8.93	-2.81	26.9	137.62	138.09		476.1	-12.62	-1.33	-9.66	10.43	42.99		475.2	6.37	12.84	41.37	42.62	53.64
476.1	-8.26	-1.27	26.77	137.47	135.62		477	-11.98	-0.07	-9.22	10.42	41.23		476.1	4.95	12.21	38.34	43.64	51.54
477	-12.6	-5.43	22.38	135.33	133.54		477.9	-10.99	-0.1	-8.37	10.4	42.87		477	4.68	10.81	37.4	43.48	52.11
477.9	-9.37	-1.88	25.43	137.07	136.81		478.8	-13.98	-2.14	-10.09	7.61	40.67		477.9	3.45	8.81	35.62	40.89	49.59
478.8	-11.15	-5.55	22.37	135.5	135.29		479.7	-10.61	2.06	-7.16	10.92	41.35		478.8	7.51	12.08	41.56	45	50.74
479.7	-9.38	-5.08	25.93	135.9	135.03		480.6	-11.54	1.67	-7.13	10.4	43.01		479.7	5.55	10.44	37.55	43.79	50.28
480.6	-11.36	-5.42	23.13	134.49	135.34		481.5	-10.26	0.97	-8.25	10.64	40.95		480.6	3.94	7.05	38.24	43.53	50.54
481.5	-9.16	-4.64	24.44	135.75	137.58		482.4	-13.2	0.07	-7.78	10.73	40.93		481.5	3.31	7.69	35.41	41.21	49.99
482.4	-9.22	-1.19	23.87	136.43	135.89		483.3	-13.24	-1.09	-9.12	9.83	41.49		482.4	3.16	7.02	38.1	42.49	50.65
483.3	-10.13	-2.84	25.95	137.72	136.29		484.2	-12.86	-1.48	-9.98	7.45	40.41		483.3	1.92	6.3	36.41	40.46	48.16
484.2	-9.28	-2.32	25.2	136.8	136.29		485.1	-11.75	1.06	-9.21	10.88	43.08		484.2	6.21	10.61	38.73	43.14	53.02
485.1	-9.86	-4.66	23.54	137.19	136.91		486	-12.25	0.58	-8.59	8.83	40.23		485.1	4.45	10.56	37.42	40.73	49.61
486	-9.11	-3	25.35	138.02	137.79		486.9	-11.88	-0.03	-10.24	10.2	41.91		486	4.03	9.27	37.29	41.09	49.58
486.9	-11.94	-4.31	22.43	134.4	134.29		487.8	-11.76	0.43	-7.91	8.74	40.06		486.9	4.16	7.88	37.51	42.17	48.09
487.8	-9.6	-5.19	22.68	134.73	133.96		488.7	-11.61	1.64	-7.03	11.57	42.21		487.8	5.34	11.21	39.99	42.75	51.01
488.7	-11.06	-5.28	23.97	136.04	134.87		489.6	-14.3	-0.4	-10.8	9.15	38.89		488.7	5.93	10.41	38.01	41.94	50.47
489.6	-9.52	-4.14	22.23	136.48	136.44		490.5	-10.37	0.88	-7.46	9.95	42.75		489.6	7.24	9.77	38.68	43.82	51.86
490.5	-11.62	-3.47	23.76	135.58	134.91		491.4	-13.11	-1.02	-9.69	8.23	40.23		490.5	7.52	10.7	39.56	43.93	52.78
491.4	-10.76	-3.92	24.89	135.66	134.36		492.3	-13.43	-1.24	-7.22	6.85	39.5		491.4	4	10.01	38.32	42.95	49.33
492.3	-8.71	-3.14	24.45	137.93	137.2		493.2	-12.69	-0.21	-9.58	7.9	39.84		492.3	3.85	9.08	34.89	40.56	48.52
493.2	-11.14	-3.27	24.34	135.79	134.33		494.1	-11.94	1.9	-8.76	10.2	41.35		493.2	5.75	9.96	37.8	41.72	51.84
494.1	-11.66	-3.84	24.07	135.86	136.07		495	-13.38	-1.64	-8.1	9.57	40.33		494.1	6.05	11.08	39.08	42.09	49.75
495	-11.99	-4.7	21.24	134.8	134.41		495.9	-11.77	-0.19	-6.78	9.35	40.92		495	6.27	9.23	37.56	42.25	50.82
495.9	-6.87	-3.43	24.55	136.52	135.07		496.8	-10.17	1.48	-8.78	8.35	41.79		495.9	7.19	13.9	38.29	44.12	50.97
496.8	-12.8	-4.9	21.54	134.72	134.45		497.7	-10.17	1.54	-7.39	9.43	39.98		496.8	3.6	9.4	38.61	41.35	49.1
497.7	-9.69	-3.87	25.38	135.47	135.75		498.6	-12.03	-1.16	-8.61	7.79	38.33		497.7	7.5	11.98	39.45	44.89	54.36
498.6	-7.35	-4.62	25.64	137.61	137.19		499.5	-9.72	2.35	-6.89	9.45	38.61		498.6	5.85	10.8	38.18	43.58	50.47
499.5	-11.08	-4.55	21.68	134.8	132.95		500.4	-12.03	0.84	-9.04	7.36	39.01		499.5	4.55	9.88	37.17	40.92	50.2
500.4	-10.62	-4.3	24.07	136.44	135.38		501.3	-12.3	-0.32	-9.51	6.88	38.11		500.4	7.14	8.18	37.21	40.96	49.17
501.3	-12.02	-5.41	21.94	131.83	134.75		502.2	-11.86	0.34	-10.53	6.04	38.98		501.3	7.05	8.09	38.16	41.83	50.46
502.2	-9.09	-4.13	23.53	137.57	136		503.1	-9.55	0.51	-6.79	9.59	42.2		502.2	7.31	12.53	40.63	43.87	51.59
503.1	-9.04	-4.32	23.35	135.01	134.41		504	-12.67	-0.7	-8.5	7.13	37.47		503.1	6.15	11.84	36.87	43.93	51.84
504	-11.4	-4.33	24.26	135.89	135.47		504.9	-11.1	3.16	-6.27	8.51	41.6		504	5.25	8.09	38.09	39.77	47.89
504.9	-10.65	-5.65	22.84	134.75	133.83		505.8	-11.5	1.23	-8.25	8.41	37.84		504.9	5.27	11.31	36.89	39.99	50.05
505.8	-9.99	-4.69	22.54	134.48	134.59		506.7	-12.25	-0.3	-9.61	8.28	39.49		505.8	3.73	9.65	35.11	40.07	50.01
506.7	-7.86	-2.61	24.91	137.27	137.65		507.6	-11.03	1.17	-7.47	9.15	40.09		506.7	2.75	8.8	35.96	39.72	47.76
507.6	-10.19	-5.71	24.75	135.91	133.12		508.5	-9.14	2.72	-7.73	8.61	41.35		507.6	4.69	9.94	36.91	42.07	50.4
508.5	-12.86	-6.64	20.4	134.46	132.71		509.4	-11.69	0.8	-9.26	7.16	38.78		508.5	2.61	7.36	36.03	37.77	47.66
509.4	-10.21	-2.97	24.54	137.86	136.77		510.3	-12.7	0.78	-9.45	7.07	38.16		509.4	6.19	10.81	38.77	42.24	49.82
510.3	-10.08	-3.52	23.02	134.23	134.62		511.2	-12.93	-0.3	-10.33	6.54	38.7		510.3	4.52	7.87	35.85	40.22	48.35
511.2	-8.96	-3.48	22.79	136.5	136.1		512.1	-12.83	2.67	-5.03	9.23	40.94		511.2	5.58	11.14	36.86	41.8	49.44
512.1	-7.26	-0.86	27.23	138.17	137.6		513	-11.83	-1.33	-8.56	5.06	38.25		512.1	3.7	8.64	34.83	38.7	47.83
513	-11.89	-5.53	22.8	133.71	135.46		513.9	-11.1	1.82	-7.88	8.88	39.11		513	3.15	6.72	34.14	39.04	48.63
513.9	-9.06	-5.33	23.47	133.88	134.83		514.8	-12.51	-0.27	-8.57	7.94	37.03		513.9	3.4	8.38	36.87	41.35	49.86
514.8	-9.87	-5.82	22.69	133.23	132.47		515.7	-13.89	-0.5	-9.98	4.84	37.13		514.8	6.02	10.08	38.34	42.1	50.06
515.7	-9.12	-3.36	23.71	135.51	135.25		516.6	-11.76	-1.32	-9.12	7.69	36.95		515.7	4.65	9.91	38.39	42.26	50.46
516.6	-10.4	-3.86	24.44	134.07	135.36		517.5	-11.97	0.44	-8.52	7.97	38.17		516.6	3.62	9.78	35.98	42.58	50.44
517.5	-9.9	-4.18	23.25	135.58	134.46		518.4	-14.14	-1.2	-10.23	7.46	37.31		517.5	4.78	10.33	36.09	42.29	49.75
518.4	-10.13	-3.26	23.09	135.42	134.33		519.3	-12.6	0.92	-7.88	7.84	38.15		518.4	3.46	8.92	36.51	40.7	47.53
519.3	-12.25	-5.35	21.57	133.38	133.54		520.2	-12.46	-0.84	-9.19	5.84	36.87		519.3	1.88	5.73	33.42	39.65	47.02
520.2	-12.9	-5.8	22.22	134.27	133.12		521.1	-12.39	1.24	-9.09	5.74	37.33		520.2	4.41	7.64	34.75	39.03	46.27
521.1	-10.59	-5.51	23.1	135.03	135.14		522	-12.18	2.8	-8.07	8.37	40.53		521.1	6.36	9.34	38.21	39.92	48.88
522	-9.4	-1.76	26.08	136.19	134.49		522.9	-12.99	-2.2	-10.32	4.61	35.44		522	3.48	7.17	33.96	38.3	47.5
522.9	-11.94	-2.74	24.17	135.37	133.94		523.8	-13.01	0.02	-9.68	8.05	35.75		522.9	3.3	10.08	36.52	40.43	48.15
523.8	-8.74	-3.05	24.01	135.69	135.71		524.7	-11.84	1.76	-7	8.21	37.28		523.8	3.47	7.5	33.98	39.49	44.99
524.7	-9.12	-4.18	22.59	136.93	134.97		525.6	-12.66	1	-5.99	5.45	38.47		524.7	6.27	12.07	37.51	40.14	50.26
525.6	-8.65	-3.45	24.05	136.66	135.6		526.5	-14.11	-1.91	-10.18	5.02	33.84		525.6	6.22	9.63	37.24	42.21	48.8
526.5	-12.23	-4.67	21.59	134.58	133.68		527.4	-11.03	1.51	-8.58	5.29	36.51		526.5	5.97	9.96	39.6	40.7	50.52
527.4	-10.07	-2.51	23.08	135.22	134.98		528.3	-10.63	0.73	-6.36	8.11	38.96		527.4	6.83	10.13	36.16	40.37	51.29
528.3	-10.18	-3.83	24.04	135.52	134.76		529.2	-10.96	1.72	-9.97	8.34	38.85		528.3	3.59	8.12	34.38	40.49	45.98
529.2	-11.86	-4.73	21.85	135.92	132.78		530.1	-10.19	1.93	-8.34	8.66	37.81		529.2	5.76	8.85	36.17	41.12	48.6
530.1	-9.73	-4.01	23.57	136.03	133.52		531	-11.84	0.79	-7.79	7.09	38.45		530.1	6.59	10.39	36.5	41.06	50.77
531	-10.42	-6.31	24.41	133.88	132.17		531.9	-10.51	1.69	-8.12	6.49	38		531	6.08	8.7	35.29	40.62	47.14
531.9	-6.6	-2.24	25.09	136.1	135.25		532.8	-11.69	0.5	-8.26	7.08	37.01		531.9	4.57	8.65	35.89	39.72	48.84
532.8	-11.66	-6.75	22.73	134.26	132.99		533.7	-11.71	0.86	-9.19	7.46	36.98		532.8	5.11	11	36.12	41.84	49.17
533.7	-11.11	-4.36	21.89	134.54	134.4		534.6	-10.91	1.59	-9.07	5.68	35.98		533.7	4.86	8.31	36.11	40.7	47.72
534.6	-8.57	-4.16	24.92	134.96	135.84		535.5	-12.53	0.36	-7.5	4.94	38.79		534.6	4.82	10.59	38.16	39.98	47.4
535.5	-11.31	-4.97	24.43	136.41	133.52		536.4	-12.59	1.16	-7.81	4.46	35.78		535.5	3.98	8.06	32.99	38.01	48.81
536.4	-9.99	-4.29	23.43	137.29	134.79		537.3	-13.27	-0.66	-7.55	6.27	36.73		536.4	7.92	8.59	36.55	41.33	49.39
537.3	-9.34	-4	22.78	134.1	134.07		538.2	-12.05	0.81	-8.88	7.94	36.35		537.3	5.65	10.51	37.24	41.38	49.72
538.2	-11.96	-5.09	20.91	133.32	133.28		539.1	-10.42	2.54	-7.6	6.84	39.84		538.2	2.92	9.88	35.31	40.04	47.08
539.1	-9.58	-4.06	25.09	135.03	134.38		540	-11.1	2.96	-7.61	7.72	38.3		539.1	4.33	11.12	33.76	41.8	49.66
540	-10.44	-3.04	24.38	135.31	135.43		540.9	-13.25	1.48	-7.63	5.6	35.44		540	5.21	9.02	37.6	40.35	49.55
540.9	-10.09	-4.68	23.11	134.73	132.52		541.8	-15	-0.35	-11.25	6.7	34.33		540.9	8.05	10.88	36.41	40.53	51.29
541.8	-8.8	-2.46	24.26	133.85	135.02		542.7	-13.64	-0.58	-8.58	5.08	33.83		541.8	5.77	12.23	36.63	39.72	50.26
542.7	-10.79	-5.28	21.72	132.58	132.18		543.6	-11.96	1.31	-8.05	5.89	36.74		542.7	2.46	9.01	34.31	37.7	47.24
543.6	-9.48	-3.37	24.09	135.49	136.39		544.5	-10.42	2.39	-8.08	4.59	37.71		543.6	6.78	10.26	37.11	40.47	49.36
544.5	-9.76	-3.78	23.36	133.85	132.74		545.4	-13.18	2.79	-9.8	6.84	37.68		544.5	1.93	9.05	34.96	38.52	47.64
545.4	-10.75	-3.79	25.84	136.01	134.53		546.3	-10.83	1.79	-7.8	5.36	37.01		545.4	4.27	8.79	36.2	40.99	47.44
546.3	-10.63	-3.69	24.78	135.52	135.01		547.2	-12.95	1.01	-8.28	5.22	35.52		546.3	4.71	9.96	35.79	41.11	48.56
547.2	-10.48	-3.95	24.35	134.94	135.03		548.1	-10.47	2.73	-6.05	4.5	38.5		547.2	3.81	9.31	36.86	38.73	47.44
548.1	-10.55	-4.86	24.08	134.28	134.32		549	-12.41	1.33	-8.96	4.96	34.95		548.1	4.85	9.31	35.66	40.27	51.06
549	-10.24	-3.77	22.97	134.59	134.51		549.9	-12.77	1.24	-9.56	6.01	35.8		549	2.74	8.33	32.37	37.17	45.87
549.9	-10.46	-3.45	23.78	133.37	133.45		550.8	-13.81	-0.54	-10.48	4.75	35.01		549.9	4.28	8.08	35.27	37.65	48.86
550.8	-10.65	-3.85	24.62	136.17	134.96		551.7	-13.12	-0.87	-9.61	4.21	34.7		550.8	5.22	9.93	36.94	41.07	50.07
551.7	-9.24	-2.45	24.14	134.94	134.51		552.6	-13.87	-0.86	-10.22	2.35	34.59		551.7	2.69	8.13	33.43	38.41	48.93
552.6	-9.55	-4.23	24.2	135.04	134.46		553.5	-11.57	2.02	-7.88	6	35.65		552.6	3.92	7.49	36.17	39.37	47.39
553.5	-8.29	-3	23.83	137.79	135.45		554.4	-12.58	1.88	-8.48	3.53	36.84		553.5	3.58	8.79	33.64	40.92	49.6
554.4	-10.8	-4.18	22.7	133.13	135.81		555.3	-9.94	2.27	-6.72	6.27	37.28		554.4	4.04	9.87	34.91	38.55	47.88
555.3	-10.47	-4.58	23.16	133.11	134.88		556.2	-13.24	-0.79	-8.95	2.56	34.93		555.3	4.22	8.63	34.83	39.3	47.38
556.2	-10.81	-5.07	21.45	132.61	133.84		557.1	-11.55	1.36	-7.66	5.42	33.62		556.2	3.28	5.6	33.05	37.37	48.75
557.1	-10.84	-4.34	22.09	135.27	136.17		558	-12.86	2.69	-5.9	5.11	36.21		557.1	3.84	6.37	31.33	37.64	44.21
558	-9.75	-6.05	22.26	134.07	134.22		558.9	-10.73	2.41	-9.67	4.89	35.6		558	7.05	10.73	36.1	40.5	52.2
558.9	-12.16	-4.73	23.13	134.67	133.65		559.8	-12.2	-0.36	-11.4	4.16	33.18		558.9	4.83	9.71	35.04	36.78	47.98
559.8	-12.76	-4.59	23.82	131.97	132.61		560.7	-11.06	0.69	-8.88	5.56	35.42		559.8	6.34	11.04	35.9	39.96	48.11
560.7	-11.02	-5.68	23.19	133.83	132.7		561.6	-13.15	0.03	-8.7	5.05	34.21		560.7	6.36	9.78	33.73	42.38	47.94
561.6	-12.26	-6.4	22.58	132.98	132.26		562.5	-11.47	1.92	-6.74	8.41	36.93		561.6	2.85	10.41	34.64	40.36	50.18
562.5	-11.48	-4.39	24.57	134.6	132.73		563.4	-12.41	1.27	-8.32	4.78	33.58		562.5	4.65	8.59	35.24	38.05	47.25
563.4	-9.43	-3.03	24.88	135.9	134.84		564.3	-11.52	2.66	-10.3	4.8	34.14		563.4	3.64	7.78	33.36	38.17	47.18
564.3	-10.14	-3.49	22.8	135.04	135.87		565.2	-11.59	0.87	-8.31	6.07	35.95		564.3	5.2	7.7	34.92	37.62	47.3
565.2	-10.58	-5.56	23.58	134.21	134.04		566.1	-13.65	-1.1	-10.43	3.54	32.92		565.2	4	10.2	35	38.52	47.2
566.1	-8.82	-4.72	23.87	134.02	136.3		567	-12.57	0.76	-9.6	4.88	33.5		566.1	4.51	10.06	33.68	41.09	47.25
567	-11.57	-6	21.31	133.78	133.94		567.9	-13.78	0.04	-9.85	3.12	33.32		567	4.22	8.59	33.85	38.4	48.64
567.9	-9.6	-2.1	24.88	135.85	136.2		568.8	-11.28	2.24	-6.66	6.35	35		567.9	4.45	11.56	34.62	40.55	51.49
568.8	-11.3	-4.48	21.88	131.67	133.45		569.7	-10.72	0.59	-8.37	4.78	34.41		568.8	4.8	8.95	33.49	39.42	46.32
569.7	-11.22	-4.87	20.93	133.32	134.68		570.6	-11.9	0.47	-9.76	2.05	33.08		569.7	3.68	9.57	34.11	39.68	49.59
570.6	-11.21	-6.31	21.99	131.99	132.69		571.5	-12.54	0.17	-8.05	5.2	33.17		570.6	6.25	8.42	35.66	41.07	48.18
571.5	-11.34	-6.05	22.34	131.42	133		572.4	-13.79	1.19	-8.64	3.34	35.11		571.5	4.57	8.58	33.39	40.26	46.54
572.4	-8.8	-3.62	24.97	134.69	134.88		573.3	-13.04	0.31	-9.44	2.93	32.33		572.4	4.88	9.04	34.07	39.93	47.04
573.3	-11.6	-5.22	22.53	133.54	133.67		574.2	-11.69	1.41	-8.32	4.61	34.36		573.3	6.15	9.53	34.65	40.63	50.27
574.2	-10.45	-4.39	22.95	135.22	133		575.1	-12.25	2.34	-8.44	3.95	32.64		574.2	6.32	10.37	35.71	38.89	48.34
575.1	-11.56	-5.79	22.45	134.39	135.27		576	-14.58	2.75	-11.51	2.33	33.34		575.1	6.13	11.11	37.26	41.19	48.1
576	-11.13	-3.97	23.59	135.25	132.24		576.9	-11.2	1.59	-6.04	6.52	35.47		576	2.31	6.94	34.54	36.2	45.05
576.9	-10.94	-5.78	23.68	133.2	133.65		577.8	-12.37	-1.13	-9.57	4.62	32.49		576.9	3.73	9.66	34.85	38.56	48.49
577.8	-8.71	-4.31	24.48	137.08	135.22		578.7	-12.28	2.67	-5.95	5.85	34.18		577.8	6.15	10.98	35.71	39.65	48.9
578.7	-11.42	-5.54	21.1	133.24	132.63		579.6	-10.4	4.65	-7.42	4.16	34.24		578.7	3.03	9.43	32.85	36.36	45.88
579.6	-8.57	-1.73	25.49	136.06	136.73		580.5	-11.22	3.66	-8.24	5.74	36.57		579.6	3.97	9.1	33.07	38.19	46.59
580.5	-10.51	-3.66	22.84	133.67	133.93		581.4	-11.53	2.39	-6.02	5.35	32.82		580.5	5.35	10.78	36.12	39.64	48.44
581.4	-11.57	-4.55	23.64	134.02	133.19		582.3	-13.04	0.76	-8.93	2.74	32.86		581.4	3.08	8.88	33.92	36.81	47.79
582.3	-11.27	-3.88	22.35	134.59	133.77		583.2	-11.27	1.42	-7.34	4.21	33.91		582.3	4.31	11.05	35.15	41.08	48.52
583.2	-8.76	-4.38	24.1	133.93	135.16		584.1	-12.9	-0.04	-10.5	3.56	30.78		583.2	4.43	9.04	34.27	38.91	47.91
584.1	-9.5	-4.38	22.53	134.73	134.74		585	-11.38	1.69	-6.49	2.94	34.07		584.1	4.68	8.72	34.41	38.35	48.63
585	-10.37	-5.65	24.27	133.35	133.62		585.9	-12.84	-0.87	-9.76	3.58	31.98		585	6.67	12.27	34.1	39.85	50.96
585.9	-11.18	-4.19	22.08	136.86	135.32		586.8	-11.53	2.05	-7.78	4.23	34.26		585.9	4.41	9.01	34.73	38.1	47.01
586.8	-11.16	-2.22	23.62	135.51	133.73		587.7	-12.28	1.75	-8.55	3.67	32.18		586.8	6.9	12.42	36.04	40.33	49.98
587.7	-10.68	-3.6	22.81	134.31	134.11		588.6	-11.84	0.89	-7.16	4.69	32.57		587.7	4.11	10.23	35.72	38.13	49.32
588.6	-10.12	-4.09	22.42	133.34	133.54		589.5	-10.46	2.79	-9.08	3.65	32.68		588.6	3.16	9.18	32.41	38.83	46.87
589.5	-9.51	-3.85	23.12	133.46	134.08		590.4	-10.81	2.65	-5.81	4.84	33.96		589.5	6.02	10.97	34.86	40.44	49.28
590.4	-8.12	-2.3	24.19	135.48	134.91		591.3	-10.59	1.86	-9.18	4.5	32.96		590.4	6.58	8.87	34.72	37.87	50.25
591.3	-12.02	-4.71	25.06	134.72	134.83		592.2	-12.27	1.69	-10.52	4.44	34.18		591.3	3.46	8.91	32.98	37.41	48.66
592.2	-11.16	-1.82	23.93	135.12	136.35		593.1	-12.48	2.99	-8.51	4.55	33.4		592.2	6.17	9.24	35.18	39.25	47.07
593.1	-11.28	-3.68	21.85	132	132.81		594	-11.06	3.16	-8.29	3.95	35.71		593.1	5.56	8.16	32.16	40.18	48.18
594	-9.93	-5.58	22.39	132.7	133.55		594.9	-13.64	1.02	-9.41	1.7	31.55		594	3.74	9.58	35.18	37.3	47.35
594.9	-10.77	-6	19.77	133.28	133.06		595.8	-12.39	1.46	-8.54	1.39	32.87		594.9	2.9	7.07	33.52	38.02	46.1
595.8	-7.81	-3.93	25.63	136.8	135.55		596.7	-10.09	2.62	-8.66	3.82	32.62		595.8	7.41	9.79	36.19	40.38	50.42
596.7	-11.78	-4.59	22.75	133.21	131.29		597.6	-8.71	4.05	-5.72	7.22	37.65		596.7	3.5	9.65	33.21	38.1	45.65
597.6	-10.17	-4.07	23.82	135.64	135.66		598.5	-11.28	3.14	-6.97	3.57	33		597.6	4.86	8.98	35.65	38.29	46.52
598.5	-9.78	-2.71	22.78	134.03	135.13		599.4	-12.93	1.24	-9.08	2.97	33.29		598.5	6.25	8.86	34.17	39.19	47.45
599.4	-12.26	-5.72	20.67	130.69	133.02		600.3	-12.26	2.23	-7.44	1.6	32.09		599.4	6.48	10.06	35.76	39.89	48.05
600.3	-10.81	-5.72	22	134.19	132.17		601.2	-10.75	2.65	-9.1	3.9	33.28		600.3	3.5	7.02	34.54	38.89	48.21
601.2	-12.2	-5.08	21.86	135.6	133.22		602.1	-11.11	1.92	-9.6	3.94	32.19		601.2	5.06	9.4	35.24	42.19	48.58
602.1	-9.6	-2.53	24.05	135.1	135.17		603	-13.43	-0.75	-10.73	2.22	31.68		602.1	3.37	6.58	34.18	38.48	46.75
603	-9.28	-3.39	23.63	135.34	134.8		603.9	-12.79	2.54	-9.19	2.26	30.03		603	3.63	7.79	32.94	36.22	48.34
603.9	-12.25	-5.84	20.35	132.26	130.75		604.8	-12.84	1.06	-9.29	2.89	31.54		603.9	4.34	8.25	31.73	37.41	46.81
604.8	-10.48	-4.2	23.78	133.17	135.35		605.7	-11.58	2.42	-6.91	4.65	33.59		604.8	3.84	8.41	33.63	35.78	45.33
605.7	-9.86	-3.39	20.71	133.52	133.28		606.6	-12.05	2.65	-7	3.95	33.24		605.7	4.38	9.65	33.32	41.98	48.73
606.6	-12.21	-5.12	20.63	132.12	134.01		607.5	-12.78	3.64	-9.54	3.39	32.01		606.6	3.72	9.88	33.74	37.76	46.97
607.5	-8.14	-2.78	22.41	134.42	135.4		608.4	-11.96	1.82	-7.38	4.03	31.83		607.5	3.79	8.97	34.26	38.71	48.2
608.4	-10.25	-3.32	22.82	136.02	136.82		609.3	-11.7	3.43	-6.79	2.94	31.78		608.4	5.33	9.6	34.1	37.66	46.38
609.3	-11.27	-3.46	23.45	132.63	134.52		610.2	-12.98	0.27	-10.48	2.46	31.19		609.3	5.77	8.99	33.57	37.48	47.84
610.2	-13.46	-5.71	19.95	131.23	130.75		611.1	-11.27	1.78	-8.77	3.91	32.21		610.2	2.49	7.62	31.78	35.75	44.28
611.1	-10.49	-3.13	23.64	132.38	132.76		612	-12.71	1.4	-8.55	0.73	28.24		611.1	2.2	9.2	34.35	38.06	45.22
612	-8.61	-1.92	22.3	135.78	135.47		612.9	-14.88	0.65	-9.3	1.78	30.75		612	6.04	11.22	34.09	39.7	49.02
612.9	-9.14	-4.71	23.33	134.59	134.25		613.8	-12.38	1.91	-7.53	3.05	32.48		612.9	5.76	10.07	34.38	39.23	47.18
613.8	-11.88	-5.15	20.68	133.09	134.32		614.7	-12.78	1.21	-8.03	1.33	30.91		613.8	3.87	8.89	32.58	37.37	46.23
614.7	-10.59	-5.82	21.3	134.52	133.09		615.6	-12.11	2.4	-6.2	2.67	31.47		614.7	4	8.54	33.24	37.88	48.13
615.6	-9.49	-4.53	22.37	132.58	133.81		616.5	-11.91	3.7	-7.38	2.75	31.49		615.6	4.67	7.21	33.46	35.64	47.56
616.5	-12.49	-5.56	21.68	131.19	131.71		617.4	-11	1.82	-5.09	3.35	32.29		616.5	3.58	9.87	32.96	37.82	45.95
617.4	-12.51	-5.35	22.69	132.9	133.23		618.3	-11.88	1.1	-9.8	3.92	29.94		617.4	5.34	9.01	33.13	39.84	48.58
618.3	-10.23	-4.34	24.31	133.59	133.66		619.2	-12.63	1.09	-9.37	2.91	30.68		618.3	4.1	8.6	34.65	38.4	46.64
619.2	-10.44	-2.66	23.61	131.84	134.41		620.1	-11.26	1.92	-6.52	3.44	32.1		619.2	4.47	10.81	32.87	38.19	46.9
620.1	-12.56	-5.16	23.39	132.86	132.61		621	-10.23	3.56	-6.28	4.74	31.69		620.1	1.83	6.83	30.91	36.02	43.56
621	-13.48	-6.02	20.85	133.8	133.27		621.9	-13.36	2.22	-7.2	3.06	31.48		621	3.44	8.76	33.83	38.52	46.16
621.9	-9.3	-2.05	23.47	134.62	134.69		622.8	-14.98	0.75	-8.99	1.4	27.9		621.9	3.78	9.16	34.14	37.78	46.03
622.8	-10.58	-5.58	22.94	132.8	133.53		623.7	-11.22	1.89	-7.52	-0.5	29.14		622.8	5.1	9.18	35.26	38.17	48.49
623.7	-12.47	-6.36	19.87	132.96	131.17		624.6	-11.47	2.31	-7.18	3.48	31.99		623.7	6.92	11.75	35.07	37.56	49.56
624.6	-11.08	-3.52	20.22	131.83	133.05		625.5	-11.77	2.96	-7.61	3.66	32.55		624.6	4.33	8.63	35.2	38.93	48.23
625.5	-10.18	-0.82	23.64	135.95	135.93		626.4	-9.27	6.13	-5.18	5.7	32.83		625.5	6.97	11.59	34.92	40.17	50.1
626.4	-9.91	-2.36	22.15	134.24	132.77		627.3	-8.44	2.83	-6.52	4.7	33.54		626.4	3.17	6.59	30.61	36.5	47.34
627.3	-12.39	-5.24	22.51	132.55	135.08		628.2	-10.63	3.36	-8.51	3.28	31.94		627.3	6.61	8.74	35.01	37.33	45.47
628.2	-12.78	-5.35	20.78	134.17	131.43		629.1	-13.03	1.36	-8.05	2.6	31.34		628.2	4.38	8.55	32.19	37.4	45.68
629.1	-10.12	-2.8	23.2	134.8	132.85		630	-13.14	1.22	-9.34	-0.8	31.06		629.1	4.45	9.79	31.53	38.51	47.49
630	-12.14	-5.7	19.6	131.86	130.21		630.9	-11.07	2.72	-8.33	2.99	30.78		630	4.94	8.3	33.79	36.63	44.17
630.9	-12.49	-4.51	22.22	132.6	133.12		631.8	-11.63	3.72	-5.77	3.73	32.7		630.9	5.15	9.75	32.1	37.41	47.81
631.8	-12.62	-6.56	20.09	131.53	131.8		632.7	-12.47	2.66	-7.88	1.75	30.03		631.8	6.31	11.8	34.06	39.35	47.02
632.7	-10.32	-3.51	22.21	135.65	134.78		633.6	-12.44	2.29	-7.47	0.85	30.31		632.7	2.63	7.84	30.36	35.69	45.48
633.6	-10.32	-4.88	23.32	132.25	132.85		634.5	-10.93	4.61	-6.97	4.76	33.2		633.6	4.97	9.05	33.46	37.49	47.61
634.5	-12.67	-4.77	21.9	132.12	133.46		635.4	-12.91	2.62	-8.41	1.15	29.2		634.5	4.62	8.74	30.06	35.49	47.21
635.4	-10.04	-4.93	21.76	133.43	130.96		636.3	-11.93	0.43	-9.29	2.61	30.01		635.4	7.37	10.84	35.37	38.87	48.79
636.3	-10.22	-5.01	23.98	133.52	135.93		637.2	-9.29	3.98	-7.06	3.88	34.35		636.3	5.28	7.39	32.81	37.78	47.82
637.2	-12.36	-5.58	21.34	131.56	131.56		638.1	-11.65	2.03	-8.96	2.92	30.14		637.2	6.98	9.89	36.31	39	47.15
638.1	-10.34	-2.85	24.39	133.28	135.3		639	-14.25	2.7	-9.1	2.06	30.01		638.1	6.65	9.4	34.02	39.73	47.53
639	-8.01	-4.05	22.6	135.26	134.45		639.9	-11.54	1.59	-8.03	1.39	31.85		639	5.81	9.46	34.28	37.21	47.86
639.9	-11.91	-5.16	21.66	132.74	132.09		640.8	-10.64	3.9	-7.77	3.54	31.69		639.9	5.74	8.01	32.63	38.73	48.01
640.8	-12.09	-6.83	20.48	131.78	132.12		641.7	-12.32	2.38	-7.59	2.89	30.83		640.8	6.3	10.57	33.92	38.74	47.41
641.7	-12.12	-4.88	22.05	132.07	130.92		642.6	-9.39	3.77	-5.22	3.75	35.15		641.7	5.52	10.57	32.66	38.88	47.78
642.6	-9.86	-4.09	22.54	133.61	133.9		643.5	-9.43	4.38	-7.61	3.17	30.8		642.6	4.7	7.78	31.63	36.22	45.85
643.5	-9.87	-2.5	23.74	132.51	133.68		644.4	-11.56	2.15	-4.4	2.66	29.65		643.5	4.22	8.3	34.21	38.07	46.98
644.4	-11.87	-3.31	24.3	133.97	135.22		645.3	-11.04	3.61	-7.53	3.04	31.7		644.4	6.04	11.59	32.64	38.88	48.02
645.3	-11.84	-5.72	23.69	134.1	133.03		646.2	-8.99	3.47	-5.71	4.18	31.94		645.3	6.18	9.67	32.98	38.17	45.27
646.2	-12.08	-3.8	21.39	132.16	131.19		647.1	-9.78	3.61	-6.57	3.79	32.31		646.2	4.77	8.22	33.45	37.11	47.8
647.1	-11.32	-4.21	20.73	132.4	132.64		648	-12.56	2.72	-9.08	4.68	30.25		647.1	0.97	6.96	30.93	33.77	46.48
648	-10.35	-3.93	21.79	132.13	131.56		648.9	-10.71	2.94	-7.89	2.36	30.74		648	4.64	7.34	31.65	38.06	46.4
648.9	-6.94	-3.14	24.5	133.97	135.36		649.8	-10.13	2.94	-7.3	2.34	34.34		648.9	6.98	11.27	34.26	39.06	46.1
649.8	-12.64	-4.32	22.07	131.71	131.9		650.7	-11.81	2.02	-7.42	2.43	30.23		649.8	4.61	7.89	31.61	36.68	46.65
650.7	-12.12	-5.27	20.09	130.95	132.24		651.6	-11.99	4.09	-8.32	1.48	30.07		650.7	3.63	6.82	30.26	37.06	43.7
651.6	-11.19	-5.36	23.23	132.41	132.79		652.5	-11.19	4.01	-7.14	4.34	31.63		651.6	2.73	8.86	30.84	36.63	46.83
652.5	-12	-4.49	21.56	133.31	132.52		653.4	-13.21	1.45	-10.05	0.87	30.06		652.5	3.2	8.77	30.27	36.74	47.77
653.4	-12.16	-5.07	23.48	131.94	131.99		654.3	-12.67	3.99	-7.19	1.52	31.39		653.4	4.41	9.75	33.22	36.24	44.11
654.3	-10.08	-5.5	22.29	133.43	131.53		655.2	-11.73	2.97	-9.08	1.73	31.42		654.3	4.66	7.86	32.22	38.48	44.96
655.2	-11.61	-5.86	23.14	131.27	132.69		656.1	-11.75	3.43	-8.86	1.05	31.19		655.2	6.56	11.9	33.42	39.38	48.59
656.1	-14.2	-5.96	17.83	128.95	127.81		657	-13.64	2.5	-7.69	3.49	31.57		656.1	2.68	8.14	31.45	36.72	46.17
657	-11.9	-5.53	21.6	131.28	131.12		657.9	-11.46	2.38	-7.87	1.71	31.84		657	3.43	8.95	33.52	38.41	47
657.9	-11.25	-4.71	22.11	132.5	132.44		658.8	-13.36	1.88	-9.3	0.52	29.69		657.9	5.34	9.29	33.17	35.26	47.95
658.8	-11.72	-6.47	20.58	132.15	132.66		659.7	-11.16	4.76	-6.19	2.8	30.66		658.8	4.09	10.32	30.28	36.64	46.37
659.7	-12.45	-4.79	20.17	130.76	132.35		660.6	-11.34	3.37	-7.53	0.24	30.13		659.7	4.03	6.7	30.85	36.46	45.24
660.6	-9.47	-2.11	24.21	134.74	136.02		661.5	-9.18	3.94	-6.47	2.39	31.93		660.6	3.85	9.41	30.85	36.68	45.04
661.5	-11.32	-5.69	21.02	131.98	132.21		662.4	-12.88	1.99	-7.87	-0.06	26.79		661.5	5.64	10.44	33.44	37.72	48.62
662.4	-10.91	-3.47	21.72	133.26	133.8		663.3	-12.21	1.72	-7.74	3.51	29.07		662.4	3.59	8.41	31.15	35.22	44.87
663.3	-10.82	-2.66	23.77	133.5	134.04		664.2	-10.73	3.81	-6.79	1.96	29.64		663.3	4.84	9.82	32.11	37.46	46.32
664.2	-11.05	-4.12	22.59	133.4	136.7		665.1	-9.48	5.35	-4.82	4.33	32.93		664.2	3.55	8.35	29.7	36.65	47.28
665.1	-10.95	-4.69	22.25	133.36	133.77		666	-11.79	3.14	-6.95	2.17	29.03		665.1	4.72	9.52	31.44	37.62	44.73
666	-10.81	-2.33	23.85	133.76	134.85		666.9	-10.38	2.25	-6.57	4.19	28.52		666	5.09	8.58	30.44	36.32	47.66
666.9	-12.15	-4.38	23.29	133.76	135.21		667.8	-12.02	2.86	-7.65	1.45	31.38		666.9	6.46	9.77	32.22	37.99	47.04
667.8	-10.43	-5.18	22.52	131.22	133.24		668.7	-13.18	2.35	-7.02	2.27	28.88		667.8	5.75	8.87	32.56	36.22	47.85
668.7	-10.84	-4.36	22.88	134.01	135.11		669.6	-10.77	4.61	-5.8	2.71	31.53		668.7	4.77	11.05	31.02	37.8	44.36
669.6	-10.06	-3.74	22.03	133.64	134.26		670.5	-13.54	2.52	-8.55	0.37	28.52		669.6	6.69	8.03	31.94	36.86	46.19
670.5	-11.94	-3	21.52	132.64	131.94		671.4	-10.32	4.06	-6.96	3.08	31.34		670.5	2.66	6.85	29.94	34.68	42.83
671.4	-10.26	-4.12	21.94	131.55	133.71		672.3	-9.76	3.64	-7.51	1.93	29.96		671.4	3.13	6.19	31.49	37.21	45.77
672.3	-12.27	-3.74	21.43	131.89	133.08		673.2	-10.86	2.65	-7.56	-0.53	26.52		672.3	7.07	8.14	33.26	37.45	45.68
673.2	-12.06	-4.82	20.85	132.55	133.48		674.1	-12.6	0.56	-8.77	1	27.31		673.2	7.39	8.83	33.74	36.85	47.61
674.1	-8.75	-2.91	24.33	135.04	134		675	-11.54	2.47	-7.65	2.24	30.05		674.1	5.2	7.56	32.07	35.93	46.4
675	-11.09	-4.06	24.25	131.11	134.5		675.9	-9.26	6.02	-5.67	3.09	31.37		675	4.21	9.74	30.9	36.93	48.07
675.9	-9.49	-5.79	21.92	133.09	133.6		676.8	-9.44	5.83	-6.07	3.39	30.73		675.9	4.29	9.48	33.91	37.13	48.99
676.8	-8.75	-1.89	24.62	135.98	134.56		677.7	-12.36	2.25	-10.15	0.53	29.72		676.8	5.8	10.82	32.81	37.81	47.57
677.7	-9.78	-4.4	20.92	132.81	132.42		678.6	-12.2	2.35	-8.59	2.26	29.92		677.7	3.96	9.33	30.72	35.9	47.74
678.6	-9.43	-2.37	23.11	134.28	133.67		679.5	-10.22	3.74	-5.85	0.96	30.55		678.6	4.25	8.27	31.36	36.63	48.39
679.5	-12.58	-2.5	23.04	133.07	135.79		680.4	-12.19	2.46	-9.79	0.12	29.22		679.5	4.01	10.09	31.67	36	46.69
680.4	-9.87	-3.52	24.37	134.34	134.17		681.3	-11.01	1.94	-6.98	0.77	30.06		680.4	6.41	9.76	32.79	38.45	48.64
681.3	-12.86	-6.48	21.8	130.3	131.81		682.2	-10.53	4.01	-7.6	3.36	31.08		681.3	3.23	8.17	30.55	37.98	47.24
682.2	-12.75	-6.31	21.39	132.08	132.01		683.1	-11.85	3.74	-7.17	1.74	31.43		682.2	5.95	9.63	32.96	38.65	47.98
683.1	-10.76	-4.95	23.58	132.48	134.11		684	-11.65	2	-9.79	-0.44	29.14		683.1	4.25	7.6	30.59	35.07	44.79
684	-10.88	-4.09	21.48	130.95	132.37		684.9	-10.99	5.24	-8.12	1.34	29.51		684	3.65	7.06	32	36.39	44.75
684.9	-10.68	-4.3	21.43	132.97	134.13		685.8	-10.79	4.11	-5.45	2.63	29.03		684.9	5.4	9.19	33.72	37.69	48.2
685.8	-8.76	-3.8	23.15	133.96	133.23		686.7	-10.87	6.29	-7.02	2.2	31.06		685.8	6.04	10.59	32.9	39.88	47.43
686.7	-10.15	-4.74	22.09	132.78	135.42		687.6	-7.89	5.46	-3.88	3.77	32.23		686.7	2.83	7.6	30.09	36.31	45.75
687.6	-11.84	-5.44	24.07	132.13	132.13		688.5	-10.78	4.46	-6.66	1.64	30.22		687.6	7.62	8.58	31.89	36.73	49.07
688.5	-12.04	-5.19	22.11	132.68	131.29		689.4	-10.93	2.08	-8.74	1.22	31.37		688.5	4.26	6.87	31.7	36.09	47.15
689.4	-9.27	-5.02	23.18	134.06	134.9		690.3	-12.25	2.49	-7.79	1.15	29.52		689.4	3.28	7.61	29.89	34.79	45.73
690.3	-10.37	-4.28	19.67	130.88	133.28		691.2	-11.2	3.05	-8.15	0.97	28.81		690.3	4.91	7.23	30.61	34.97	45.88
691.2	-9.66	-4.58	22.66	133.09	134.18		692.1	-10.03	5.55	-6.88	2.95	31.76		691.2	3.6	8.43	31.2	36.22	44.85
692.1	-8.53	-3.65	23.06	133.91	132.85		693	-11.28	2.02	-8.76	1.55	28.61		692.1	2.36	5.85	29.02	33.94	45.13
693	-12.3	-6.44	21.2	131.79	131.48		693.9	-8.15	4.96	-4.57	2.4	31.49		693	4.48	10.47	32.23	37.72	47.71
693.9	-13.18	-5.59	21.57	132.02	133.82		694.8	-12.03	1.45	-8.44	0.44	29.88		693.9	3.69	8.67	33.53	35.59	47.75
694.8	-11.45	-4.28	23.35	133.34	134.72		695.7	-10.15	5.29	-4.91	1.43	29.59		694.8	1.84	8.04	27.88	33.97	43.51
695.7	-8.85	-2.38	25.86	134.52	134.51		696.6	-10.91	4.92	-6.7	0	28.76		695.7	4.78	8.22	32.68	35.96	46.36
696.6	-11.71	-4.25	20.96	132.7	132.55		697.5	-11.48	2.87	-8.08	1.39	29.19		696.6	3.76	8.38	31.1	35.96	45.72
697.5	-11.37	-4.93	22.65	132.19	133.07		698.4	-9.62	4.27	-4.19	3.56	32.29		697.5	3.49	7.51	30.68	34.67	45.75
698.4	-12.38	-5.67	20.75	131.68	131.87		699.3	-9.17	4.93	-4.87	3.77	31.39		698.4	4.32	8.54	31.76	36.97	46.83
699.3	-11.93	-5.16	20.54	130.19	133.48		700.2	-10.73	3.78	-7.92	1.24	28.63		699.3	5.09	7.82	30.74	36.24	45.47
700.2	-10.44	-3.86	23.31	132.79	134.28		701.1	-11.49	3.01	-7.47	0.92	28.98		700.2	4.46	7.73	30.81	36.5	43.8
701.1	-12.12	-6.5	21.79	131.99	132.81		702	-10.31	4.48	-6.38	2.16	29.31		701.1	2.93	7.24	29.09	35.95	45.05
702	-12.1	-6.05	20.64	130.57	131.77		702.9	-10.27	4.01	-6.44	1.4	32.9		702	3.55	8.16	31.49	36.77	45.85
702.9	-13.16	-4.62	21.49	130.81	133		703.8	-9.29	5.03	-5.01	2.51	31.37		702.9	4.83	7.48	31.93	37.54	45.44
703.8	-13.02	-5.85	19.68	131.88	131.64		704.7	-9.32	4.26	-5.71	0.83	28.59		703.8	4.02	7.61	28.75	36	43.73
704.7	-11.06	-4.82	21.43	131.06	131.79		705.6	-11.32	5.34	-5.61	3.13	28.43		704.7	6.28	9.68	33.79	38.06	48.13
705.6	-10.22	-4.13	22.49	132.5	133.7		706.5	-11.76	2.21	-7.07	0.73	28.36		705.6	5.35	9.54	32.04	37.34	46.73
706.5	-8.96	-2.9	22.22	133.75	135.05		707.4	-12.34	4.03	-9.73	0.19	27.19		706.5	5.5	8.39	31.53	37.35	46.99
707.4	-10.67	-4.33	23.33	131.91	132.26		708.3	-13	2.6	-8.68	-0.19	30.26		707.4	3.4	7.32	30.53	35.16	43.56
708.3	-11.46	-4.07	21.95	132.33	133.63		709.2	-10.8	2.04	-8.02	1.29	30.41		708.3	6.52	8.61	33.14	36.65	46.38
709.2	-10.35	-4.35	23.09	132.54	135.2		710.1	-7.7	5.99	-3.98	2.8	31.79		709.2	4.25	9.9	31.39	38.71	47.45
710.1	-11.68	-5.49	22.08	132.25	132.09		711	-10.21	5.1	-5.6	1.42	30.32		710.1	4.12	8.44	28.84	36.31	45.68
711	-12.21	-4.96	21.84	131.9	132.85		711.9	-14.29	1.56	-9.38	-2.09	26.14		711	4.91	6.77	31.68	34.87	45.83
711.9	-9.64	-2.55	22.54	134.47	135.11		712.8	-10.84	3.5	-7.2	-0.55	27.7		711.9	4.22	8.75	32.19	36.94	48.04
712.8	-12.76	-6.07	22.21	130.2	132.49		713.7	-11.04	3.94	-6.8	1.7	29.98		712.8	4.71	9.86	32.3	37.77	48.77
713.7	-12.13	-5.65	20.73	130.53	132.09		714.6	-9.85	4.41	-6.46	-0.17	29.86		713.7	3.26	8.47	31.59	35.86	46.06
714.6	-8.87	-2.33	23.05	134.47	134.79		715.5	-12.4	3.97	-8.12	-0.2	28.44		714.6	3.82	7.93	30.46	36.21	46.98
715.5	-12.48	-5.7	20.66	130.94	132.33		716.4	-11.43	1.85	-6.36	2.09	30.05		715.5	5.28	9.72	31.55	39.26	46.95
716.4	-11.43	-4.01	20.57	129.56	132.72		717.3	-10.75	3.82	-7.89	2.16	29.31		716.4	5.05	8.64	30.67	36.34	46.35
717.3	-10.48	-2.71	22.93	133.27	131.73		718.2	-12.3	2.78	-7.31	1.65	28.04		717.3	4.18	7.99	31.73	36.79	45.08
718.2	-11.64	-4	21.77	132.39	132.99		719.1	-9.3	5.59	-3.86	3.55	30.67		718.2	4.64	6.99	31.44	37.37	44.41
719.1	-9.15	-3.35	21.32	130.67	134.37		720	-12.94	0.49	-9.01	0.57	27.93		719.1	4.04	9.95	31.7	35.63	45.54
720	-9.28	-2.94	24.6	133.72	133.38		720.9	-12.46	1.5	-8.01	1.58	27.79		720	4.85	9.2	30.58	37.96	47.64
720.9	-13.37	-5.5	19.54	130.96	130.17		721.8	-10.12	3.45	-8.61	2.47	28.11		720.9	4.98	10.37	29.48	36.11	48.38
721.8	-10.66	-4.37	22.11	131.19	134.38		722.7	-10.14	6.16	-2.9	4.42	31.23		721.8	2.29	5.56	27.71	34.44	42.51
722.7	-9.81	-3.61	21.41	132.63	135.85		723.6	-11.04	4.84	-6.73	0.78	29.15		722.7	5.11	8.56	29.69	34.93	46
723.6	-8.5	-5.08	22.96	131.88	133.05		724.5	-10.73	4.28	-7.65	1.45	28.53		723.6	5.88	8.65	30.91	36.04	47
724.5	-12.23	-6.16	21.6	131.29	132.53		725.4	-11.53	1.96	-8.18	-0.24	29.13		724.5	4.61	7.23	31.3	34.12	45.54
725.4	-12.86	-6.63	20.86	131.93	131.29		726.3	-10.07	5.51	-4.83	3.31	28.44		725.4	4.31	8.87	32.33	36.76	46.76
726.3	-10.46	-4.81	23.07	132.27	133.48		727.2	-11.48	4.11	-6.9	-0.51	30.65		726.3	3.03	7.03	28.62	35.02	45.55
727.2	-9.26	-2.58	24.32	133.51	135.31		728.1	-9.93	3.69	-6.97	0.63	29.16		727.2	5.59	8.5	31.28	34.15	46.15
728.1	-13.06	-5.56	21.37	129.73	131.93		729	-9.39	4.6	-6.16	2.18	31.71		728.1	5.51	9.84	30.7	38.58	45.81
729	-14.06	-6.44	20.31	129.85	131.08		729.9	-13.12	1.41	-7.09	0.5	28.58		729	3.54	8.73	31.71	36.17	45.25
729.9	-12.9	-5.05	22.46	131.5	133.18		730.8	-11.47	3.88	-6.9	0.89	28.9		729.9	4.88	8.17	30.29	35.71	44.6
730.8	-8.12	-2.6	24.14	134.89	135.94		731.7	-11.5	6.09	-5.69	1.03	29.76		730.8	4.08	5.63	31.22	33.94	44.79
731.7	-12.01	-5.61	21.45	133.22	133.57		732.6	-10.7	3.63	-6.26	0.6	28.41		731.7	4.26	7.21	29.96	35.01	42.81
732.6	-12.86	-4.48	20.98	131.09	134.22		733.5	-10.7	5.36	-5.59	1.63	28.66		732.6	7.63	10.8	31.04	37.34	47.21
733.5	-10.35	-3.95	22.77	131.74	133.09		734.4	-10.5	4.25	-6.22	2.21	28.23		733.5	3.33	8.72	30.9	35.92	46.18
734.4	-11.82	-2.94	22.4	131.68	132.86		735.3	-8.73	3.23	-7.82	-0.41	26.72		734.4	4.69	8.4	30.73	36.39	45.79
735.3	-12.51	-3.9	22.16	131.07	132.39		736.2	-10.69	3.58	-5.54	-1.07	29.36		735.3	4.72	5.72	29.32	35.19	42.95
736.2	-12.86	-6.28	20.04	130.06	131.67		737.1	-11.8	4.06	-6.78	1.07	28.83		736.2	4.56	7.47	29.9	35.23	43.55
737.1	-14.72	-6.1	21.63	131.12	131.9		738	-11.65	4.06	-5.4	1.15	30.41		737.1	4.83	10.24	32.3	36.97	46.27
738	-12.93	-6.29	20.38	131.46	130.86		738.9	-12.25	2.03	-8.08	-1.68	28.56		738	5.59	9	30.75	37.56	46.14
738.9	-10.33	-5.38	22.2	132.46	132.13		739.8	-11.34	3.06	-7.78	1.9	30.47		738.9	4.07	8.44	32.91	35.5	46.31
739.8	-11.91	-4.49	21.64	133.43	132.44		740.7	-10.8	4.92	-6.13	-1.27	30.42		739.8	7.92	10.24	32.77	39.22	49
740.7	-12.6	-7.23	18.61	128.82	131.44		741.6	-10.72	4.52	-6.13	-1.37	29.68		740.7	6.49	9.36	33.84	36.44	46.71
741.6	-12.54	-4.08	21.35	131.2	132.94		742.5	-10.54	3.78	-5.55	-0.31	27.42		741.6	5.14	8.46	30.24	36.03	46.97
742.5	-13.09	-5.89	20.4	130.25	132.39		743.4	-9.26	3.83	-5.59	0.24	29.2		742.5	4.09	7.98	31.66	36.98	47
743.4	-11.79	-4.05	21.71	131.34	133.35		744.3	-11.55	4.65	-7.13	0.88	29.08		743.4	2.56	5.63	27.4	33.66	41.56
744.3	-10.48	-5.44	21.27	133.64	133.35		745.2	-12.63	3.18	-5.2	-0.56	27.46		744.3	0.55	7.13	29.3	33.39	43.24
745.2	-8.83	-4.93	22.66	132.11	133.34		746.1	-11.58	2.19	-9.38	-1.81	27.58		745.2	4.55	9.92	34.1	37.55	46.16
746.1	-9.14	-4.73	21.48	130.64	135.09		747	-8.59	5.59	-4.85	1.64	29.4		746.1	6.31	7.93	32.64	37.39	46.97
747	-9.86	-4.26	21.43	131.94	133.08		747.9	-9.64	5.97	-5.69	2.8	31.43		747	4.05	7.76	30.1	38.26	45.75
747.9	-11.27	-4.27	19.62	132.27	133.41		748.8	-9.98	3.96	-6.02	0.49	27.62		747.9	2.4	4.62	29.57	34.45	42.71
748.8	-12.83	-5.14	20.8	131.66	132.18		749.7	-10.79	5.02	-6.61	0.44	27.12		748.8	4.37	7.37	32	36.36	45.71
749.7	-9.76	-4.63	23.03	131.9	135.06		750.6	-9.75	4.71	-6.55	-0.43	28.68		749.7	4.63	8.57	30.39	37.55	43.76
750.6	-12.72	-6.29	20.15	131.97	132.53		751.5	-11.19	4.69	-4.97	-1.09	27.67		750.6	5.57	9.54	32.29	35.61	46.51
751.5	-10.66	-2.95	20.89	132.2	131.67		752.4	-8.58	6.12	-6.75	1.22	30.55		751.5	3.08	6.7	28.81	34.43	43.17
752.4	-11.24	-6.83	19.35	130.97	132.47		753.3	-12.1	3.6	-9.45	-0.73	26.32		752.4	4.33	9.82	31.96	37.28	45.96
753.3	-10.2	-5.96	21.94	130.88	132.9		754.2	-8.15	5.24	-4.97	2.47	30.59		753.3	4.39	7.45	30.33	34.61	46.08
754.2	-9.32	-1.88	21.87	132.29	133.34		755.1	-10.04	4.78	-5.85	0.62	29.4		754.2	5.7	11.18	31.36	36.78	46.83
755.1	-12.09	-4.55	20.55	129.54	131.79		756	-10.33	6.36	-5.08	1.66	30.19		755.1	6.11	8.73	31.28	36.31	45.3
756	-11.03	-5.25	21.27	131.41	133.16		756.9	-11.38	4.4	-8.17	-0.54	29.11		756	3.71	7.6	30.54	36.65	44.3
756.9	-11.82	-3.9	24.06	133.33	135.79		757.8	-9.97	5.15	-6.28	1.16	30.63		756.9	3.9	8.5	30.5	35.73	45.92
757.8	-11.79	-4.58	21.93	130.32	131.71		758.7	-8.17	6.02	-5.13	4.11	31.13		757.8	4.23	8.05	29.67	35.18	44.63
758.7	-12.06	-5.45	22.21	131.25	134.01		759.6	-10.59	4.68	-6.83	-0.28	28.01		758.7	5.35	10.68	31.72	36.26	48.55
759.6	-10.33	-3.97	22.19	131.8	133.62		760.5	-12.02	3.33	-8.66	1.01	26.7		759.6	3.37	7.89	28.87	34.43	46.08
760.5	-11.74	-5.31	20.82	131.87	132.43		761.4	-10.56	6.22	-6.15	0.58	28.1		760.5	6.46	10.01	32.31	37.02	48.29
761.4	-13.92	-5.22	20.41	131.35	131.81		762.3	-10.33	5.26	-6.89	-1.15	30.13		761.4	4.57	7.6	27.67	34.35	43.29
762.3	-13.31	-5.46	22.24	130.16	133.09		763.2	-10.55	4.88	-6.27	0.57	29.13		762.3	2.79	7.56	30.38	34.22	46.15
763.2	-11.11	-3.87	23.77	131.79	133.54		764.1	-8.51	5.42	-6.12	1.06	29.12		763.2	2.53	6.88	28.95	33.56	42.61
764.1	-12.54	-4.15	23.72	131.42	133.86		765	-9.72	4.27	-6.57	-1.87	29.74		764.1	3.11	5.34	27.72	33.74	43.93
765	-10.94	-4.91	21.06	133.1	133.61		765.9	-10.97	5.79	-5.52	-0.4	28.55		765	6.62	8.77	32.11	37.1	47.01
765.9	-11.7	-3.42	22.83	132.59	133.95		766.8	-10.14	2.71	-6.35	-0.28	27.32		765.9	3.93	7.91	30.21	36.3	43.4
766.8	-11.1	-4.34	21.13	131.28	133.29		767.7	-9.5	5.72	-6.31	2.3	28.63		766.8	6.4	8.2	31.67	37.44	47.01
767.7	-11.33	-5.67	20.43	130.44	133.5		768.6	-9.64	5.34	-7.06	0.72	28.12		767.7	4.03	8.81	30.06	34.69	44.46
768.6	-12	-6.48	20.26	130.25	133.22		769.5	-11.3	5.06	-7.92	0.37	28.06		768.6	3.11	8.59	30.03	35.12	44.17
769.5	-11.02	-2.46	21.74	131.25	132.87		770.4	-12.76	2.16	-9.31	-2.18	26.82		769.5	3.98	9.66	29.46	36.64	44.31
770.4	-9.21	-3.37	22.82	132.02	131.8		771.3	-8.53	8.12	-3.26	3.19	30.6		770.4	4.04	7.32	27.92	33.53	45.39
771.3	-11.22	-4.8	21.34	130.47	133.17		772.2	-11.62	2.39	-7.99	-1.22	28.53		771.3	2.65	6.13	28.75	34.58	43.05
772.2	-12.85	-3.73	22.07	132.66	134.05		773.1	-9.6	4.06	-7.59	1.6	29.39		772.2	2.98	6.84	28.67	34.48	44.71
773.1	-14.33	-7.25	19.22	129.95	130.53		774	-10.04	5.8	-7.17	0.81	29.29		773.1	3.14	7.36	29.72	33.6	44.3
774	-11.36	-4.95	21.41	131.95	131.64		774.9	-10.59	4.69	-7	-0.98	26.83		774	1.37	6.67	27.6	32.98	43.77
774.9	-12.79	-3.96	22.76	133.5	132.35		775.8	-11.83	3.44	-7.5	-1.23	28.37		774.9	5.78	10.26	30.66	36.12	45.63
775.8	-11.85	-5.32	21.68	130.57	133.94		776.7	-11.24	4.71	-6.44	0.21	27.54		775.8	6.25	7.96	28.78	35.82	44.15
776.7	-9.64	-3.71	22.91	132.75	132.94		777.6	-9.42	5.3	-4.91	0.78	28.11		776.7	5.32	7.19	30.21	36.73	44.93
777.6	-10.26	-2.76	23.9	133.81	134.41		778.5	-10.56	5.74	-6.03	-0.15	29.51		777.6	1.14	5.96	27.88	35.68	43.17
778.5	-10.76	-4.98	20.09	130.62	132.25		779.4	-7.73	4.32	-4.65	0.79	30.15		778.5	3.23	6.79	29.7	34.94	44.47
779.4	-12.77	-5.04	20.81	131.42	132.32		780.3	-8.08	7.33	-3.77	2.21	30.61		779.4	4.16	9.39	31.75	34.25	47.8
780.3	-12.95	-4.53	21.09	129.39	132.14		781.2	-10.31	5.58	-7.38	0.79	30.57		780.3	4.57	6.21	29.28	35.54	44.2
781.2	-11.99	-6.45	20.81	131.93	133.84		782.1	-9.9	5.04	-7.1	2.13	29.37		781.2	4.55	8.04	31.6	34.42	45.48
782.1	-10.7	-4.71	20.98	130.45	133.18		783	-8.22	5.8	-5.37	0.94	27.82		782.1	5.29	8.57	30.92	36.79	45.85
783	-11.55	-3.69	23.58	133.56	133.24		783.9	-11.68	4.95	-7.5	-0.22	26.72		783	3.54	6.22	29.89	34.2	43.78
783.9	-11.68	-4.39	22.25	132.39	134.62		784.8	-12.35	4.79	-7.28	0.01	27.79		783.9	4.93	8.97	29.78	35.01	46.53
784.8	-10.84	-1.06	23.87	132.43	132.4		785.7	-9.3	5.95	-5.79	1.64	30.84		784.8	3.43	7.52	29.95	34.43	44.76
785.7	-12.55	-4.23	21.47	131.87	133.26		786.6	-9.71	4.35	-6.98	-0.03	24.72		785.7	4.02	8.25	29.32	33.82	45.02
786.6	-10.78	-5.32	21.99	131.96	133.6		787.5	-11.64	4.22	-4.6	0.04	28.19		786.6	4.51	7.96	29.34	35.66	46.58
787.5	-12.61	-5.17	20.26	130.65	132.63		788.4	-10.15	5.14	-3.97	2.13	30.4		787.5	3.73	7.22	29.11	34.75	44.63
788.4	-11.56	-5.9	22.47	131.54	132.57		789.3	-10.54	4.44	-6.2	-0.44	27.72		788.4	3.43	9.57	29.61	36.49	45.84
789.3	-11.63	-4.03	23.13	132.18	131.8		790.2	-9.58	6.26	-4.53	0.06	26.62		789.3	3.37	8.01	29.34	35.99	44.5
790.2	-9.82	-2.77	24.32	134.18	134.55		791.1	-12.5	1.59	-8.41	-1.24	27.66		790.2	4.19	7.28	29.21	35.9	43.46
791.1	-13.33	-3.96	19.71	131.04	131.74		792	-8.59	5.59	-8.91	-0.01	27.38		791.1	5.31	8.54	31.35	35.98	45
792	-10.69	-4.45	23.12	133.2	134.7		792.9	-11.16	5.36	-5.04	0.96	27.67		792	3.67	5.88	29.65	34.76	44.47
792.9	-10.83	-2.31	21.25	133.46	136.04		793.8	-11.38	3.81	-7.51	-1.45	27.96		792.9	3.61	8.59	32.06	36.08	46.37
793.8	-12.24	-3.94	22.54	131.46	134.33		794.7	-9.85	4.47	-4.91	4.13	27.64		793.8	3.92	6.99	30.37	35.87	45.44
794.7	-11.14	-4.07	21.11	129.79	132.26		795.6	-11.26	4.71	-7.47	0.68	27.53		794.7	3.84	7.14	29.36	35.85	45.32
795.6	-11.5	-5.27	22.18	129.67	133.42		796.5	-8.74	6.43	-6.8	1.83	29.49		795.6	6.18	9.17	30.71	35.67	45.9
796.5	-11.39	-3.95	20.89	131.99	134.37		797.4	-9.33	4.79	-5.91	0.64	28.99		796.5	3.87	6.97	30.32	32.65	44.47
797.4	-13.79	-4.54	21.45	131.36	132.31		798.3	-8.2	5.95	-4.4	-0.33	29.58		797.4	3.64	8.36	30.38	35.62	45.56
798.3	-11.86	-4.74	22.6	131.38	131.79		799.2	-9.54	4.79	-5.77	-0.3	28.4		798.3	4.05	7.15	30.35	34.95	45.9
799.2	-12.39	-5.32	20.81	130.6	132.31		800.1	-9.69	3.91	-6.75	-1.64	26.48		799.2	3.07	7.6	28.98	34.59	46.05
800.1	-11.58	-5.93	20.51	132.01	133.13		801	-11.54	4.36	-7.76	-0.67	27.57		800.1	3.21	6.19	28.07	33.65	43.4
801	-12.31	-4.02	22.96	129.78	132.86		801.9	-8.49	7.86	-4.5	1.25	28.79		801	4.65	7.4	31.01	35.37	45.25
801.9	-12.49	-4.36	20.7	130.71	131.64		802.8	-10.72	5.09	-5.94	0.32	27.86		801.9	5.35	9.78	31.45	34.72	46.41
802.8	-11.1	-6.02	22.06	129.48	134.2		803.7	-10.19	5.79	-7.07	1.81	27.46		802.8	4.98	9.12	30.36	35.91	47.25
803.7	-13.33	-3.92	21.46	129.92	131.54		804.6	-12.75	1.94	-6.58	-1.53	28.26		803.7	4.65	8.09	29.05	35.72	46.09
804.6	-11.63	-5.05	23.33	131.63	131.41		805.5	-10.33	4.28	-7	0.36	26.94		804.6	4.15	8.53	32.2	35.07	45.97
805.5	-11.04	-5.09	20.67	131.38	131.05		806.4	-10.27	4.34	-7.16	-0.67	28.04		805.5	2.58	6.96	28.11	33.92	44.95
806.4	-11.36	-5.76	21.57	130.55	131.33		807.3	-9.22	5.72	-5.87	0.08	28.1		806.4	2.17	6.08	28.88	33.23	43.23
807.3	-13.89	-6.71	22.99	130.58	131.87		808.2	-9.71	4.27	-4.77	1.31	29.87		807.3	2.2	6.91	28.97	35.5	45.64
808.2	-11.63	-5.81	21.42	130.61	132.36		809.1	-13.31	1.01	-8.27	-1.75	26.82		808.2	4.5	7.29	29.26	34.65	46.97
809.1	-9.24	-3.91	23.03	131.39	133.99		810	-12.1	5	-5.69	0.79	27.59		809.1	5.28	9.37	32.52	36.31	45.49
810	-12.39	-6.59	18.61	129.02	131.2		810.9	-8.9	4.9	-5.01	0.15	28.79		810	2.23	5.6	28.79	34.07	44.85
810.9	-11.97	-4.09	21.69	131.64	132.92		811.8	-9.59	4.88	-7.2	1.23	27.7		810.9	3.67	8.29	29.84	34.56	44.81
811.8	-12.4	-6.14	21.27	130.45	131.81		812.7	-11.32	5.41	-7.89	0.39	27.64		811.8	6.8	10.89	29.63	36.79	46.72
812.7	-12.58	-4.99	21.26	129.63	132.13		813.6	-11.1	3.89	-6.24	-1.15	29.45		812.7	4.19	7.83	30.44	34.79	43.49
813.6	-12.9	-3.98	21.21	132.35	133.71		814.5	-11.02	5.59	-7.47	-1.09	26.62		813.6	4.42	7.08	28.73	35.43	44.62
814.5	-11.15	-3.81	21.85	132.3	133.61		815.4	-7.38	6.86	-4.69	0.67	28.46		814.5	2.78	5.28	26.6	31.72	41.81
815.4	-12.16	-5.85	21.64	131.34	130.69		816.3	-8.14	4.69	-5.76	-0.08	28.4		815.4	3	6.95	28.95	32.87	42.91
816.3	-11.73	-3.58	22.6	133.21	133.02		817.2	-8.23	5.78	-6.42	1.82	29.34		816.3	4.18	9.88	27.99	34.72	47.47
817.2	-10.79	-4.22	19.44	130.89	132.2		818.1	-11.24	3.82	-6.34	-0.23	28.96		817.2	3.22	6.45	29.83	35.08	44.23
818.1	-13.11	-6.77	20.39	130.13	131.78		819	-10.76	3.7	-6.71	-0.28	27.35		818.1	6.14	9.43	31.75	35.67	46.26
819	-10.06	-3.37	22.6	133.18	135.69		819.9	-10.64	5.16	-6.77	-0.81	27.15		819	3.4	7.24	30.67	34.87	44.68
819.9	-11.91	-4.17	19.85	131.24	132.54		820.8	-9.94	6.56	-5.37	0.48	29.82		819.9	6.11	6.97	32.14	35.69	46.35
820.8	-10.75	-3.9	21.75	132.72	132.2		821.7	-10.43	6.09	-4.03	1.16	29.52		820.8	3.54	7.04	29.98	35.07	43.35
821.7	-10.73	-4.65	22.28	131.85	131.95		822.6	-10.02	4.93	-6.31	-1.29	26.52		821.7	5.64	7.61	29.28	34.25	45.85
822.6	-11.51	-3.94	20.89	130.87	134.16		823.5	-11.27	5.59	-4.73	-0.36	26.54		822.6	6.37	8.59	29.29	36.66	46.85
823.5	-12.14	-5.41	20.5	130.26	132.19		824.4	-10.67	3.83	-7.36	-1.23	26.78		823.5	4.4	7.91	30.29	36.7	46.14
824.4	-12.46	-3.59	23.53	133.17	133.95		825.3	-9.39	6.73	-5.69	1.02	28.72		824.4	5.82	8.6	30.89	35.67	48.45
825.3	-11.47	-5.38	21.61	130.14	132.15		826.2	-9.7	3.73	-6.57	-1.36	27.33		825.3	2.91	6.93	28.77	34.41	43.92
826.2	-11.49	-5.21	21.22	131.2	131.33		827.1	-9.52	5.35	-3.57	0.29	28.56		826.2	3.86	9.09	28.12	36.23	42.71
827.1	-9.12	-3.31	21.08	135.31	133.98		828	-9.01	4.5	-5.49	-0.61	28.15		827.1	5.29	8.77	30.26	36.09	46.44
828	-12.46	-5	21.43	129.67	131.13		828.9	-9.95	5.61	-8.62	0.24	28.07		828	4.64	9.33	30.3	37.33	46.13
828.9	-12.58	-7.11	20.77	131.5	130.82		829.8	-8.46	5.47	-5.89	1.15	30.16		828.9	0.33	6.02	27.85	34.25	42.75
829.8	-14.89	-6.74	20.22	128.71	131.12		830.7	-8.08	5.63	-5.05	-0.16	30.48		829.8	5.4	6.86	28.85	33.31	44.97
830.7	-12.32	-7.01	20.52	130.96	131.87		831.6	-8.8	5.79	-6.06	1.95	28.48		830.7	3.13	6.01	28.95	35.44	45.23
831.6	-11.35	-5.11	21.92	130.61	133.28		832.5	-11.5	5.94	-7.26	0.44	30.1		831.6	3.21	6.85	30.35	35.88	46.1
832.5	-11.73	-3.92	21.39	131.91	133.15		833.4	-10.17	5.32	-4.56	-0.2	28.84		832.5	7.23	8.66	29.8	35.54	46.51
833.4	-12.85	-5.45	19.93	130.43	133.35		834.3	-9.59	8.24	-3.97	1.03	27.93		833.4	4.45	6.1	29.31	33.87	45.91
834.3	-12.51	-4.42	20.9	129.81	132.56		835.2	-9.8	4.63	-6.2	0.78	28.85		834.3	3.96	9.02	29.56	35.27	46.07
835.2	-10.65	-5.41	22.3	132.71	131.44		836.1	-8	9.68	-4	3.87	30.43		835.2	4.36	6.63	29.44	33.7	45.28
836.1	-11.44	-4.42	20.43	131.18	130.36		837	-8.4	5.71	-4.5	0.96	29.94		836.1	4.25	6.74	28.08	33.99	43.63
837	-9.98	-1.95	23.2	132.81	133.6		837.9	-9.33	7.2	-4.33	1.95	28.46		837	2.98	8.44	28.87	34.23	44.19
837.9	-11.07	-3.4	22.99	129.71	135.2		838.8	-10.77	4.88	-5.01	-0.31	27.83		837.9	2.64	5.94	29.43	34.35	43.71
838.8	-8.99	-7.12	20.35	131.46	133.06		839.7	-9.06	7.56	-5.38	1.81	27.7		838.8	6.28	7.34	30.14	37.34	46.41
839.7	-11.94	-2.8	22.36	132.06	134.19		840.6	-10.26	4.3	-6.03	-0.45	28.17		839.7	4.53	8.82	29.88	35.02	47.13
840.6	-11.28	-5.51	21.17	133.86	132.53		841.5	-8.32	5.6	-4.67	0.88	29.18		840.6	3.83	9.72	29.13	34.41	44.64
841.5	-12.54	-6.13	20.3	130.13	130.65		842.4	-9.97	5.6	-6.9	0.58	26.59		841.5	5.02	6.02	28.77	33.62	43.02
842.4	-11.44	-5.25	23.05	130.59	131.72		843.3	-9.57	2.42	-6.25	-1.26	25.36		842.4	6.62	7.48	31.32	34.51	45.97
843.3	-10.6	-3.89	21.7	132.24	133.01		844.2	-10.64	5.25	-5.8	0.5	27.73		843.3	3.33	8.33	28.51	33.06	43.28
844.2	-12.43	-4.72	20.63	130.3	132.53		845.1	-11.36	5.13	-4.69	-0.85	28.3		844.2	5.45	7.78	30.02	35.47	46.44
845.1	-12.81	-4.77	21.57	131.46	133.04		846	-10.29	5.15	-6.77	-1.17	27.5		845.1	6.49	9.33	30.94	36.67	45.71
846	-11.8	-4.2	22.67	132.6	133.55		846.9	-9.76	5.98	-6.47	0.53	26.97		846	3.43	6.79	27.29	34.23	44.16
846.9	-12.43	-4.95	20.57	129.98	132.8		847.8	-10.22	5.62	-6.27	-1.19	27.83		846.9	4.21	6.97	30.56	34.27	45.83
847.8	-14.81	-7.22	19.67	130.42	130.61		848.7	-10.54	6.29	-6.62	-1.61	27.95		847.8	4.88	8.11	30.16	34.69	46.99
848.7	-11.35	-3.01	22.46	132.96	132.3		849.6	-8.79	5.92	-5.4	-0.14	28.45		848.7	6.23	10.08	31.09	35.71	48.02
849.6	-14.76	-7.51	19.75	128.87	130.42		850.5	-10.38	6.3	-6.47	0.82	26.76		849.6	2.84	8.38	30.62	35.24	46.51
850.5	-12.54	-4.14	18.58	130.25	132.13		851.4	-9.36	5.21	-6.78	-0.51	28.9		850.5	3.58	7.36	29.56	34.68	46.25
851.4	-12.5	-4.17	20.94	131.79	133.08		852.3	-12.47	1.51	-8.33	-1.99	26.05		851.4	2.91	6.45	27.7	33.2	42.75
852.3	-12.47	-4.7	22.43	129.77	132.25		853.2	-8.42	6.76	-4.95	-0.8	29.2		852.3	5.51	7.86	31.3	35.97	45.76
853.2	-13.06	-5.44	20.93	132.98	132.74		854.1	-4.57	7.79	-2.3	1.96	30.27		853.2	7.31	9.73	33.41	36.98	49
854.1	-12.05	-3.13	21.83	131.63	134.37		855	-9.3	4.4	-5.09	-0.5	29.51		854.1	4.77	7.73	29.6	35.94	46.61
855	-11.98	-2.86	22.39	134.19	134.61		855.9	-9.37	6.93	-5.01	1.81	28.48		855	4.17	6.58	29.19	34.92	45.17
855.9	-12.16	-5.11	20.15	130.81	132.57		856.8	-11.79	3.52	-7	-0.34	25.92		855.9	7.58	9.57	31.33	35.64	46.53
856.8	-12.37	-6.05	19.06	130.09	132.01		857.7	-10.37	6.61	-4.98	-2.13	29.28		856.8	5.69	8.04	30.28	33.65	46.45
857.7	-10.97	-4.75	21.98	131.4	133.33		858.6	-6.54	7.2	-5.1	2.12	29.26		857.7	5.76	9.07	30.85	35.64	46.91
858.6	-10.8	-5.24	20.21	131.31	134.12		859.5	-9.25	4.8	-6.59	0.29	27.4		858.6	4.92	10.02	28.93	34.42	47.47
859.5	-11.96	-4.56	21.82	129.11	132.82		860.4	-9.43	5.32	-7.5	-0.02	27.6		859.5	3.75	7.32	28.43	34.07	44.12
860.4	-9.3	-1.85	24.81	133.7	135.12		861.3	-7.57	6.42	-5.74	0.36	26.72		860.4	4.84	6.07	28.84	33.76	45.85
861.3	-13.12	-6.7	20.46	131.07	131.93		862.2	-9.38	5.55	-4.99	-0.66	28.23		861.3	3.05	6.75	27.43	33.44	43.95
862.2	-13.37	-6.13	20.43	129.7	132.24		863.1	-7.35	7.3	-4.75	2.43	29.42		862.2	5.02	7.83	30.4	36.74	45.45
863.1	-13.98	-7.23	20.28	128.85	130.3		864	-9.33	6.22	-4.01	-0.15	28.22		863.1	2.94	6.56	26.77	35.92	44.87
864	-11.54	-5.1	20.44	131.89	132.6		864.9	-8.5	6.62	-5.78	-0.19	28.01		864	3.44	6.85	28.32	35.05	43.27
864.9	-12.11	-5.65	21.19	132.08	132.33		865.8	-9.53	6.17	-8.19	-0.11	26.18		864.9	3.17	8.88	29.1	35.03	45.93
865.8	-9.3	-3.48	22.49	132.53	133.55		866.7	-10.62	6.3	-6.14	-0.44	28.13		865.8	4.26	8.67	29.3	34.63	44.23
866.7	-11.63	-3.44	22.03	133.74	132.83		867.6	-9.1	5.69	-4.96	-0.07	28.01		866.7	3.07	7.51	29.69	35.58	43.79
867.6	-11.3	-3.81	22.81	133.12	132.64		868.5	-9.29	6.13	-6.91	-1.54	27.38		867.6	3.7	7.18	28.14	31.9	45.67
868.5	-13.29	-4.15	21.01	130.88	132.49									868.5	7.41	8.04	31.18	36.06	48.75

## Sheet: Fig. 2b
LCB1													SIH-5													SIH-15
	Replicate 1						Replicate 2							Replicate 1						Replicate 2							Replicate 1						Replicate 2
	RU						RU							RU						RU							RU						RU
Time (s)	160 nM	80 nM	40 nM	20 nM	10 nM		160 nM	80 nM	40 nM	20 nM	10 nM		Time (s)	160 nM	80 nM	40 nM	20 nM	10 nM		160 nM	80 nM	40 nM	20 nM	10 nM		Time (s)	160 nM	80 nM	40 nM	20 nM	10 nM		160 nM	80 nM	40 nM	20 nM	10 nM
-240.3	-7.49	8.51	6.59	2.43	0.92		0	0	0	0	0		-241.2	-1.71	8.08	3.82	1.35	1.42		0	0	0	0	0		-241.2	-9.98	6.2	6.19	3.22	3.66		0	0	0	0	0
-239.4	-8.15	6.99	5.97	-0.51	1.37		0	0	0	0	0		-240.3	-1.82	9.04	3.18	1.75	0.81		0	0	0	0	0		-240.3	-9.46	4.93	4.82	5.1	3.06		0	0	0	0	0
-238.5	-5.9	7.69	6.88	2.42	2.13		0	0	0	0	0		-239.4	-2.62	9.45	2.88	0.7	0.35		0	0	0	0	0		-239.4	-10.71	6.19	7.12	4.05	3.42		0	0	0	0	0
-237.6	-5.68	8.54	9.53	1.57	2.53		0	0	0	0	0		-238.5	-2.2	6.69	2.59	0.75	1.26		0	0	0	0	0		-238.5	-6.85	7.31	9.38	5.35	3.14		0	0	0	0	0
-236.7	-4.48	9.56	8.14	2.66	1.39		0	0	0	0	0		-237.6	-2.8	9.68	4.55	0.61	0.93		0	0	0	0	0		-237.6	-11.14	3.47	6.3	2.9	1.65		0	0	0	0	0
-235.8	-6.14	7.69	6.85	3.39	-0.64		0	0	0	0	0		-236.7	-3.07	7	4.59	-0.37	-1.4		0	0	0	0	0		-236.7	-11.25	3.68	4.86	3.1	2.85		0	0	0	0	0
-234.9	-7.69	8.22	5.57	1.24	-0.47		0	0	0	0	0		-235.8	-1.31	9.21	6.41	4.3	0.93		0	0	0	0	0		-235.8	-10.85	4.62	5.51	4.7	4.36		0	0	0	0	0
-234	-5.6	5.43	7.14	0.6	-0.72		0	0	0	0	0		-234.9	-1.37	9.03	5	2.14	0.39		0	0	0	0	0		-234.9	-9.03	6.16	5.68	3.62	3.06		0	0	0	0	0
-233.1	-8.78	6.3	5.33	2.08	-0.14		0	0	0	0	0		-234	-1.85	9.2	4.16	0.8	0.9		0	0	0	0	0		-234	-9.74	3.98	4.78	5.02	1.22		0	0	0	0	0
-232.2	-6.71	8.05	4.91	2.28	1.48		0	0	0	0	0		-233.1	-3.21	8.86	1.25	0.39	0.81		0	0	0	0	0		-233.1	-11.44	3.75	3.4	3.28	2.13		0	0	0	0	0
-231.3	-8.01	6.04	4.87	0.53	-0.66		0	0	0	0	0		-232.2	-2.87	8.04	3.78	-1.67	-1.89		0	0	0	0	0		-232.2	-10.58	3.96	3.56	2.09	2.49		0	0	0	0	0
-230.4	-5.45	6.67	7.48	2.94	2.91		0	0	0	0	0		-231.3	-1.93	8.15	4.01	0.54	0.9		0	0	0	0	0		-231.3	-12.92	3.02	3.49	2.18	0.63		0	0	0	0	0
-229.5	-6.91	5.1	4.04	-0.06	-0.9		0	0	0	0	0		-230.4	-2.99	7.44	4.18	0.19	-0.45		0	0	0	0	0		-230.4	-9.51	3.08	6	4.82	2.37		0	0	0	0	0
-228.6	-5.19	6.08	5.76	0.22	-0.11		0	0	0	0	0		-229.5	-3.4	8.68	4.15	1.73	0.16		0	0	0	0	0		-229.5	-12.62	1.6	2.76	2.22	1.91		0	0	0	0	0
-227.7	-6.63	7.34	6.91	2.87	0.24		0	0	0	0	0		-228.6	-4.34	8.01	2.98	0.67	-0.76		0	0	0	0	0		-228.6	-10.23	1.82	2.25	2.7	1.89		0	0	0	0	0
-226.8	-6.26	6.37	4.83	0.68	-0.48		0	0	0	0	0		-227.7	-1.89	9.11	4.25	2.02	-0.85		0	0	0	0	0		-227.7	-10.62	3.76	2.34	3.54	2.25		0	0	0	0	0
-225.9	-6.57	6.98	5.15	1.48	0		0	0	0	0	0		-226.8	-3.88	6.52	0.77	-0.64	-2.47		0	0	0	0	0		-226.8	-7.41	4.06	2.71	4.38	1.97		0	0	0	0	0
-225	-6.62	6.54	5.1	2.62	1.28		0	0	0	0	0		-225.9	-2.75	8.13	3.73	3.36	0.68		0	0	0	0	0		-225.9	-8.78	3.54	6.38	5.48	3.63		0	0	0	0	0
-224.1	-7.43	7.82	6.28	0.33	3.02		0	0	0	0	0		-225	-2.02	9.01	3.62	0.6	1.51		0	0	0	0	0		-225	-11.95	1.87	5.11	4.22	2.32		0	0	0	0	0
-223.2	-8.69	5.83	1.85	0.46	-1.65		0	0	0	0	0		-224.1	-4.48	6.84	-0.23	-0.66	-0.73		0	0	0	0	0		-224.1	-11.83	2.59	2.59	1.97	1.56		0	0	0	0	0
-222.3	-8.16	5.09	4.4	0.3	0.59		0	0	0	0	0		-223.2	-4.47	6.08	2.88	0.23	-0.74		0	0	0	0	0		-223.2	-9.07	3.72	3.9	4.23	5.07		0	0	0	0	0
-221.4	-8.37	5.27	5.97	0.86	-1.49		0	0	0	0	0		-222.3	-2.34	9.08	3.91	3.32	-0.89		0	0	0	0	0		-222.3	-10.81	0.95	3.34	0.92	1.5		0	0	0	0	0
-220.5	-8.43	5.5	4.57	-1.35	-2		0	0	0	0	0		-221.4	-1.6	10.9	4.24	1.93	0.42		0	0	0	0	0		-221.4	-7.34	2.95	4.2	3.64	2.39		0	0	0	0	0
-219.6	-6.86	8.24	5.85	2.45	0.07		0	0	0	0	0		-220.5	-3.07	7.11	3.14	2.48	-0.84		0	0	0	0	0		-220.5	-9.21	2.16	4.26	1.72	1.04		0	0	0	0	0
-218.7	-6.09	5.88	6.17	1.19	-0.09		0	0	0	0	0		-219.6	-4.11	5.81	0.11	0.24	-2.33		0	0	0	0	0		-219.6	-10.48	1.95	2.08	3.46	1.73		0	0	0	0	0
-217.8	-6.54	5.94	8.06	2.56	3.36		0	0	0	0	0		-218.7	-1.68	8.09	2.16	0.77	1.37		0	0	0	0	0		-218.7	-10.17	3.23	2.78	3.96	2.64		0	0	0	0	0
-216.9	-6.38	5.12	4.74	0.7	0.23		0	0	0	0	0		-217.8	-2.67	8.24	1.62	0.87	0.19		0	0	0	0	0		-217.8	-10.6	2.73	2.72	3.16	2.79		0	0	0	0	0
-216	-7.36	4.22	6.9	-0.04	1.5		0	0	0	0	0		-216.9	-3.62	7.12	1.63	-1.92	-1.28		0	0	0	0	0		-216.9	-10.22	4.31	5.32	4.32	1.52		0	0	0	0	0
-215.1	-10.26	4.37	5.99	0.64	-1.57		0	0	0	0	0		-216	-3.38	7.96	3.75	3.12	0.78		0	0	0	0	0		-216	-10.37	1.47	2.56	1.04	1.29		0	0	0	0	0
-214.2	-6.93	6.24	4.39	-0.51	0.62		0	0	0	0	0		-215.1	-5.78	5.07	0.77	-1.62	-0.72		0	0	0	0	0		-215.1	-11.37	0.38	1.49	0.99	0.81		0	0	0	0	0
-213.3	-6.39	6.04	5.39	1.58	-0.5		0	0	0	0	0		-214.2	-3.69	9.08	3.44	-0.54	0.58		0	0	0	0	0		-214.2	-10.53	-0.89	1.57	2.53	-0.55		0	0	0	0	0
-212.4	-5.14	6.95	6.35	3.35	0.51		0	0	0	0	0		-213.3	-4.04	8.55	2.63	-1.2	-1.17		0	0	0	0	0		-213.3	-8.97	2.67	3.73	2.24	3.43		0	0	0	0	0
-211.5	-8.44	4.02	5.89	0.6	-1.07		0	0	0	0	0		-212.4	-4.39	4.21	1.67	-1.39	-2.01		0	0	0	0	0		-212.4	-8.59	2.25	5.24	4.18	1.97		0	0	0	0	0
-210.6	-6.62	4.14	6.85	1.32	-0.04		0	0	0	0	0		-211.5	-5.02	6.78	2.06	0.05	-0.08		0	0	0	0	0		-211.5	-11.43	1.04	1.54	3.24	1.8		0	0	0	0	0
-209.7	-7.93	5.36	6.45	-0.43	-1.28		0	0	0	0	0		-210.6	-0.97	9.22	3.69	1.76	1.26		0	0	0	0	0		-210.6	-9.55	1.43	2.65	3.01	1.62		0	0	0	0	0
-208.8	-6.86	4.19	4.14	0.23	-0.46		0	0	0	0	0		-209.7	-2.65	7.02	3.79	0.56	1.4		0	0	0	0	0		-209.7	-9.22	5.33	5.21	3.22	4.01		0	0	0	0	0
-207.9	-8.75	3.14	4.85	0.38	-1.43		0	0	0	0	0		-208.8	-1.77	6.5	2.96	0.95	0.35		0	0	0	0	0		-208.8	-9.64	1.75	0.72	2.16	1.76		0	0	0	0	0
-207	-3.47	7.92	8.71	3.7	4.38		0	0	0	0	0		-207.9	-0.09	11.01	4.56	3.47	1.41		0	0	0	0	0		-207.9	-9.41	1.55	1.62	2.07	-0.28		0	0	0	0	0
-206.1	-6.71	5.25	4.85	-0.66	-0.45		0	0	0	0	0		-207	-2.33	11.28	3.87	0.93	0.97		0	0	0	0	0		-207	-10.91	1.14	2.77	3.54	1.44		0	0	0	0	0
-205.2	-8.61	4.32	5.78	-1.13	-0.81		0	0	0	0	0		-206.1	-2.08	7.62	1.77	0.6	-0.51		0	0	0	0	0		-206.1	-9.66	0.83	4.42	1.04	-0.22		0	0	0	0	0
-204.3	-5.75	5.67	6.02	2.61	-0.2		0	0	0	0	0		-205.2	-4.75	7.06	-0.46	-0.24	-1.88		0	0	0	0	0		-205.2	-9.76	-1.21	0.76	-2.42	-1.61		0	0	0	0	0
-203.4	-8.42	4.97	3.42	0.02	-1.15		0	0	0	0	0		-204.3	-3.17	4.42	0.16	-3.27	0.5		0	0	0	0	0		-204.3	-8.51	2.94	3.23	2.86	3.36		0	0	0	0	0
-202.5	-7.43	5.81	4.96	0.53	0.08		0	0	0	0	0		-203.4	-3.85	7.28	3.71	0.97	0.27		0	0	0	0	0		-203.4	-12.21	0.26	2.59	1.61	1.73		0	0	0	0	0
-201.6	-6.64	3.65	5.25	0.86	-0.87		0	0	0	0	0		-202.5	-5.28	3.57	-0.1	-2.71	-3.12		0	0	0	0	0		-202.5	-8.16	2.41	4.95	4.17	4.89		0	0	0	0	0
-200.7	-6.26	3.05	4.32	0.27	0.77		0	0	0	0	0		-201.6	-1.93	7.49	3.2	1.01	1.19		0	0	0	0	0		-201.6	-7.45	2.45	2.26	4.03	3.31		0	0	0	0	0
-199.8	-8.14	4.98	6.25	0.33	0.03		0	0	0	0	0		-200.7	-4.63	3.89	0.77	-3.75	-2.22		0	0	0	0	0		-200.7	-8.79	2.77	2.93	3.84	0.77		0	0	0	0	0
-198.9	-7.37	7.68	6.2	1.02	1.55		0	0	0	0	0		-199.8	-2.18	7.3	2.79	0.09	1.36		0	0	0	0	0		-199.8	-8.49	2.9	3.18	2.76	2.8		0	0	0	0	0
-198	-8.06	4.1	3.35	-0.67	-0.41		0	0	0	0	0		-198.9	-4.17	5.33	3.89	0.04	-0.72		0	0	0	0	0		-198.9	-9.97	1.26	1.05	0.64	0.28		0	0	0	0	0
-197.1	-5.94	4.69	5.76	1.72	0.04		0	0	0	0	0		-198	-2.82	6.6	2.5	-1.17	-1.48		0	0	0	0	0		-198	-9.62	1.02	1.44	3.32	-0.31		0	0	0	0	0
-196.2	-7.05	5.86	4.88	1.79	-1.78		0	0	0	0	0		-197.1	-1.03	7.12	4.52	3.39	1.79		0	0	0	0	0		-197.1	-9.87	1.31	3.35	2.9	2.05		0	0	0	0	0
-195.3	-6.98	5.77	6.75	3.58	-0.28		0	0	0	0	0		-196.2	-3.96	5.9	2.24	0.95	-1.33		0	0	0	0	0		-196.2	-10.32	0.76	0.84	-0.25	0.19		0	0	0	0	0
-194.4	-6.47	3.46	5.17	0.87	-1.55		0	0	0	0	0		-195.3	-1.81	6.52	3.62	1.18	-0.71		0	0	0	0	0		-195.3	-8.55	1.68	3.75	4.72	2.9		0	0	0	0	0
-193.5	-6.87	5.13	4.8	-0.17	-1.1		0	0	0	0	0		-194.4	-4.06	4.54	2.03	0.15	0.78		0	0	0	0	0		-194.4	-11.47	-0.85	1.68	0.17	1.66		0	0	0	0	0
-192.6	-7.94	2.73	4.65	-1.16	-0.77		0	0	0	0	0		-193.5	-2.69	6.66	1.86	0.2	1.38		0	0	0	0	0		-193.5	-6.66	1.66	1.51	4.56	3.61		0	0	0	0	0
-191.7	-4.47	7.83	5.79	2.06	1.28		0	0	0	0	0		-192.6	-5.33	4.35	0.13	-1.43	-2.76		0	0	0	0	0		-192.6	-6.36	2.02	3.02	3.24	3.3		0	0	0	0	0
-190.8	-6.66	4.22	5.44	0	1.08		0	0	0	0	0		-191.7	-4.07	4.48	1.1	-1.11	-0.32		0	0	0	0	0		-191.7	-9.21	0.9	0.59	1.64	1.1		0	0	0	0	0
-189.9	-7.21	3.44	4.27	0.42	1.35		0	0	0	0	0		-190.8	-2.25	5.99	1.02	0.38	1.38		0	0	0	0	0		-190.8	-9.66	-0.4	2.46	0.43	1.33		0	0	0	0	0
-189	-6.55	3.97	4.21	0.14	-0.56		0	0	0	0	0		-189.9	-4.41	5.97	2.3	0.07	1.39		0	0	0	0	0		-189.9	-10.33	-0.79	0.69	-0.37	0.67		0	0	0	0	0
-188.1	-6.83	4.17	3.85	-1.13	-1.16		0	0	0	0	0		-189	-1.46	8.62	3.27	-0.03	2.04		0	0	0	0	0		-189	-6.78	0.95	2.61	2.42	0.35		0	0	0	0	0
-187.2	-5.56	4.66	4.18	0.9	1.41		0	0	0	0	0		-188.1	-1.62	5.98	2.64	-0.61	-0.04		0	0	0	0	0		-188.1	-8.92	-0.26	1.53	0.45	1.55		0	0	0	0	0
-186.3	-5.53	5.76	6.65	0.08	1.18		0	0	0	0	0		-187.2	-2.37	4.35	1.76	-0.55	0.17		0	0	0	0	0		-187.2	-7.44	0.31	2.05	2.44	1.93		0	0	0	0	0
-185.4	-6.54	4.2	6.93	2.31	0.11		0	0	0	0	0		-186.3	-2.93	6.14	3.96	1.53	0.57		0	0	0	0	0		-186.3	-11.38	0.59	0.7	0.49	0.14		0	0	0	0	0
-184.5	-6.99	5.78	4.11	-0.88	-0.25		0	0	0	0	0		-185.4	-3.47	3.91	-0.1	-1.75	-0.24		0	0	0	0	0		-185.4	-8.79	-0.13	0.94	1.29	0.49		0	0	0	0	0
-183.6	-5.25	5.21	4.19	0.73	0.39		0	0	0	0	0		-184.5	-2.89	6.03	3.03	-1.45	-1.18		0	0	0	0	0		-184.5	-8.49	-3.18	2.03	0.53	0.53		0	0	0	0	0
-182.7	-6.13	4.47	3.88	1.68	0.37		0	0	0	0	0		-183.6	-2.26	4.42	2.57	-1.05	-0.59		0	0	0	0	0		-183.6	-9.43	0.64	1.62	0.79	3.39		0	0	0	0	0
-181.8	-5.7	3.39	4.99	-1.04	-1.34		0	0	0	0	0		-182.7	-3	5.4	3.11	0.9	-1.43		0	0	0	0	0		-182.7	-8.49	-0.72	1.81	2.58	-0.64		0	0	0	0	0
-180.9	-4.22	4.97	6.06	2.79	1.01		0	0	0	0	0		-181.8	-2.12	6.38	4.24	2.73	0.44		0	0	0	0	0		-181.8	-5.29	3.32	3.42	4.43	2.46		0	0	0	0	0
-180	-6.43	3.34	3.49	-0.99	0.3		0	0	0	0	0		-180.9	-3.09	6.64	1.41	-1.32	-0.75		0	0	0	0	0		-180.9	-7.43	-2.36	0.82	0.36	1.35		0	0	0	0	0
-179.1	-6.8	3.75	5.14	1.85	2.32		0	0	0	0	0		-180	-2.46	7.79	3.88	1.13	1.16		0	0	0	0	0		-180	-8.65	-0.63	2.11	4.09	2.31		0	0	0	0	0
-178.2	-6.74	3.51	1.03	-0.66	-1.19		0	0	0	0	0		-179.1	-2.41	4.86	2.53	0.37	-0.34		0	0	0	0	0		-179.1	-4.96	2.62	4.84	2.38	3.06		0	0	0	0	0
-177.3	-7.09	2.82	3.19	-0.69	-0.53		0	0	0	0	0		-178.2	0.09	6.59	3.65	1.05	1.79		0	0	0	0	0		-178.2	-9.11	-0.8	-0.77	2.12	1.48		0	0	0	0	0
-176.4	-6.45	1.99	3.32	0.52	-0.94		0	0	0	0	0		-177.3	-2.62	8.86	2.15	0.76	1.87		0	0	0	0	0		-177.3	-6.34	-0.14	2.63	1.23	2.53		0	0	0	0	0
-175.5	-6.54	4.85	4.91	0.5	0.58		0	0	0	0	0		-176.4	-2.84	3.98	1.75	0.4	-1.08		0	0	0	0	0		-176.4	-5.43	0.35	1	2.29	1.04		0	0	0	0	0
-174.6	-3.77	5.34	5.3	2.95	3		0	0	0	0	0		-175.5	-2.43	4.75	1.61	-0.91	-0.67		0	0	0	0	0		-175.5	-7.71	0.82	3.28	0.82	1.57		0	0	0	0	0
-173.7	-5.72	4.3	4.87	1.41	3.48		0	0	0	0	0		-174.6	-0.56	5.36	5.08	2.46	1.89		0	0	0	0	0		-174.6	-8.14	-0.77	-0.79	0.8	0.52		0	0	0	0	0
-172.8	-5.86	2.31	4.69	0.65	-1.17		0	0	0	0	0		-173.7	-3.52	4.26	0.31	0.18	-0.18		0	0	0	0	0		-173.7	-7.33	-1.6	0.61	2.14	-1.29		0	0	0	0	0
-171.9	-6.41	1.67	3.53	-1.54	-1.82		0	0	0	0	0		-172.8	-1.32	6.81	2.09	-0.76	1.11		0	0	0	0	0		-172.8	-6.64	0.38	1.42	1.33	0.64		0	0	0	0	0
-171	-8.26	2.51	4.09	-0.93	-1.06		0	0	0	0	0		-171.9	-2.24	4.59	0.85	-0.68	-2.98		0	0	0	0	0		-171.9	-7.89	-2.87	1.44	0.73	-1.47		0	0	0	0	0
-170.1	-8.33	1.15	2.38	-0.37	-1.43		0	0	0	0	0		-171	-1.31	6.75	3.31	1.21	1.76		0	0	0	0	0		-171	-6.18	1.39	3.51	3.96	0.35		0	0	0	0	0
-169.2	-5.45	2.5	3.89	1.99	-0.7		0	0	0	0	0		-170.1	-3.11	6.7	2.27	0.22	0		0	0	0	0	0		-170.1	-11.48	-2.69	0.05	-1.45	-0.7		0	0	0	0	0
-168.3	-7.09	0.52	3.72	0.42	0.59		0	0	0	0	0		-169.2	-1.87	6.16	3.58	0.02	-0.72		0	0	0	0	0		-169.2	-7.34	-0.99	3.05	0.97	2.51		0	0	0	0	0
-167.4	-7.07	4.21	6.2	0.91	1.62		0	0	0	0	0		-168.3	-1.61	5.61	3.35	1.01	0.23		0	0	0	0	0		-168.3	-9.15	-2.53	-0.34	1.59	0.28		0	0	0	0	0
-166.5	-6.05	5.06	3.35	-0.21	0.94		0	0	0	0	0		-167.4	-0.79	9.59	3.16	1.07	0.92		0	0	0	0	0		-167.4	-8.26	-1.63	2.08	2.27	1.07		0	0	0	0	0
-165.6	-5.15	3.54	4.46	2.8	2.22		0	0	0	0	0		-166.5	-0.74	7.24	3.66	2.08	1.28		0	0	0	0	0		-166.5	-5.02	1.12	2.37	2.91	3.19		0	0	0	0	0
-164.7	-7.95	0.64	2.14	-1.77	-1.68		0	0	0	0	0		-165.6	-0.01	5.09	3.89	1.54	-0.09		0	0	0	0	0		-165.6	-8.42	-1.57	1.86	0.79	-0.14		0	0	0	0	0
-163.8	-6.08	4.09	5.69	1.04	1.33		0	0	0	0	0		-164.7	-0.36	7.95	4.64	1.3	0.82		0	0	0	0	0		-164.7	-8.23	0.07	1.28	3.74	-0.12		0	0	0	0	0
-162.9	-5.28	4.6	3.61	-0.8	0.34		0	0	0	0	0		-163.8	-3.26	5.94	1.37	-0.46	-1.97		0	0	0	0	0		-163.8	-7.33	-0.41	0.21	1.13	1.36		0	0	0	0	0
-162	-4.07	5.39	6.62	1.31	3.35		0	0	0	0	0		-162.9	-3.56	1.25	-1.58	-2.68	-3.09		0	0	0	0	0		-162.9	-5.81	0.85	5.21	5.6	4.71		0	0	0	0	0
-161.1	-5.34	5.68	3.1	0.56	0.66		0	0	0	0	0		-162	-1.99	5.48	1.02	-0.42	0.03		0	0	0	0	0		-162	-9.06	-2.43	0.65	-0.16	0.8		0	0	0	0	0
-160.2	-4.24	4.1	3.76	1.49	1.54		0	0	0	0	0		-161.1	-0.81	7.65	3.54	0.92	2.54		0	0	0	0	0		-161.1	-7.47	-2.35	1.6	0.5	0.99		0	0	0	0	0
-159.3	-9.13	0.33	2.04	-1.18	-3		0	0	0	0	0		-160.2	-1.18	7.58	1.87	-0.7	0.42		0	0	0	0	0		-160.2	-5.81	0.5	3.13	3.15	1.49		0	0	0	0	0
-158.4	-6.54	3.18	3.92	-0.67	-3.11		0	0	0	0	0		-159.3	-1.97	5.19	1.28	-1.11	0.29		0	0	0	0	0		-159.3	-4.79	1.49	3.26	2.37	2.41		0	0	0	0	0
-157.5	-6.51	1.83	2.47	-0.73	-0.47		0	0	0	0	0		-158.4	-3.51	4.76	0.7	-1.29	-1.73		0	0	0	0	0		-158.4	-3.49	3.28	3.2	5.02	2.81		0	0	0	0	0
-156.6	-6.26	2.42	2.36	-0.07	-0.94		0	0	0	0	0		-157.5	-1.65	4.35	2.72	1.34	-0.6		0	0	0	0	0		-157.5	-6.28	0.71	1.61	1.3	1.52		0	0	0	0	0
-155.7	-6.07	4.34	5.71	-0.25	1.17		0	0	0	0	0		-156.6	-3.94	4.76	1.36	1.22	-0.4		0	0	0	0	0		-156.6	-8.31	-2.84	0.61	1.87	-2.31		0	0	0	0	0
-154.8	-5.02	5.73	4.51	2.44	2.08		0	0	0	0	0		-155.7	-1.36	4.63	0.12	-1.64	-0.72		0	0	0	0	0		-155.7	-4.66	-1.38	1.19	3.19	1.12		0	0	0	0	0
-153.9	-6.21	1.47	5.1	1.08	-1.01		0	0	0	0	0		-154.8	-3.03	4.13	-1.02	-0.99	0.08		0	0	0	0	0		-154.8	-2.93	1.63	4.23	4.46	1.53		0	0	0	0	0
-153	-5.69	1.63	3.92	0.8	-3.35		0	0	0	0	0		-153.9	-2.86	3.18	1.38	0.11	1.01		0	0	0	0	0		-153.9	-5.86	-3.4	2.34	0.99	0.47		0	0	0	0	0
-152.1	-3.3	6.61	6.07	2.37	3.02		0	0	0	0	0		-153	-4.03	4.89	0.73	-1.62	-1.05		0	0	0	0	0		-153	-5.21	0.72	2.52	0.78	0.11		0	0	0	0	0
-151.2	-3.7	4.45	2.96	4.38	0.11		0	0	0	0	0		-152.1	-1.46	4.15	0.2	-1.56	-0.05		0	0	0	0	0		-152.1	-6.18	1	1.02	0.17	0.15		0	0	0	0	0
-150.3	-9.05	1.94	1.62	0.16	-0.82		0	0	0	0	0		-151.2	-1.19	4.22	0.36	-0.31	-1.32		0	0	0	0	0		-151.2	-3.79	-0.83	4.26	4.08	-0.65		0	0	0	0	0
-149.4	-5.52	4.39	4.62	1.01	1.46		0	0	0	0	0		-150.3	-2.66	5.63	1.06	-2.97	0.51		0	0	0	0	0		-150.3	-7.8	-0.47	0.21	-0.07	-0.61		0	0	0	0	0
-148.5	-7.09	2.66	2.34	-2.04	-0.08		0	0	0	0	0		-149.4	-1.66	6.66	1.55	-0.61	1.19		0	0	0	0	0		-149.4	-4.31	-0.19	2.93	3.22	1.38		0	0	0	0	0
-147.6	-8.05	2.37	1.77	-2.17	0.83		0	0	0	0	0		-148.5	-3.48	3.47	1.72	-1.99	-1.36		0	0	0	0	0		-148.5	-7.97	-0.87	-0.03	1.43	0.85		0	0	0	0	0
-146.7	-5.52	5.94	4.33	-0.04	1.63		0	0	0	0	0		-147.6	-4.68	3.62	1.06	-2.37	-0.96		0	0	0	0	0		-147.6	-2.88	-0.19	3.93	1.8	0.58		0	0	0	0	0
-145.8	-7.5	2.25	1.79	-1.55	-1.53		0	0	0	0	0		-146.7	-0.39	4.82	1.47	1.16	0.72		0	0	0	0	0		-146.7	-4.2	0.39	2	2.71	1.91		0	0	0	0	0
-144.9	-4.44	4.49	5.66	3.51	2.3		0	0	0	0	0		-145.8	-1.29	5.21	1.06	0.15	0.56		0	0	0	0	0		-145.8	-6.96	1.46	2.35	1.71	1.97		0	0	0	0	0
-144	-3.67	5.69	6.06	2.3	1.07		0	0	0	0	0		-144.9	-2.69	4.25	0.56	0.23	-0.59		0	0	0	0	0		-144.9	-6.13	-2.82	-0.13	-1.2	0.11		0	0	0	0	0
-143.1	-5.63	2.79	4.58	0.53	-0.26		0	0	0	0	0		-144	-4.63	3.54	-0.13	-2.52	-1.2		0	0	0	0	0		-144	-4.6	-1.81	1.22	-0.36	0.32		0	0	0	0	0
-142.2	-8.11	0.99	1.95	-1.49	-2.47		0	0	0	0	0		-143.1	-2.82	5.38	2.26	-0.47	0.81		0	0	0	0	0		-143.1	-5.23	-0.33	1.56	0.49	-1.28		0	0	0	0	0
-141.3	-5.2	2.37	1.97	-0.66	0.88		0	0	0	0	0		-142.2	-2.33	4.62	-0.06	-0.15	-0.65		0	0	0	0	0		-142.2	-3.66	1.98	5.46	3.78	3.32		0	0	0	0	0
-140.4	-3.52	1.19	4.87	0.13	-0.92		0	0	0	0	0		-141.3	-2.33	5.49	0.38	-1.64	-0.53		0	0	0	0	0		-141.3	-6.84	-1.05	1.55	2.19	1.35		0	0	0	0	0
-139.5	-3.79	2.35	4.57	0.79	0.2		0	0	0	0	0		-140.4	-0.91	3.99	1.09	0.16	-1.92		0	0	0	0	0		-140.4	-4.84	-0.73	0.39	2.81	-0.29		0	0	0	0	0
-138.6	-5.48	2.65	2.14	-0.08	-1.64		0	0	0	0	0		-139.5	-1.7	3.4	1.54	0.21	-1.33		0	0	0	0	0		-139.5	-6.54	-1.86	0.99	-1.3	-0.65		0	0	0	0	0
-137.7	-5.95	-0.34	3.18	-0.95	-1.64		0	0	0	0	0		-138.6	-0.82	7.51	2.09	1.65	0.25		0	0	0	0	0		-138.6	-3.93	-0.18	2.16	1.09	-0.03		0	0	0	0	0
-136.8	-4.9	3.66	2.22	0.64	-0.85		0	0	0	0	0		-137.7	-3.58	4.93	2.3	-0.61	0.14		0	0	0	0	0		-137.7	-4.95	-1.47	0.1	1.36	1.67		0	0	0	0	0
-135.9	-5.6	2.27	0.94	0.23	-0.07		0	0	0	0	0		-136.8	-1.02	3.39	2.78	0.9	0.06		0	0	0	0	0		-136.8	-5.5	-0.76	0.83	0.98	-0.06		0	0	0	0	0
-135	-3.43	3.46	4.55	1.95	0.42		0	0	0	0	0		-135.9	-3.79	4.57	-0.11	0.17	-0.84		0	0	0	0	0		-135.9	-4.87	-0.82	0	0.79	0.43		0	0	0	0	0
-134.1	-7.61	1.26	2.7	-1.17	-0.4		0	0	0	0	0		-135	-3.34	3.74	0.59	-3.2	-0.96		0	0	0	0	0		-135	-2.74	1.1	2.33	2.13	2.04		0	0	0	0	0
-133.2	-4.29	3.93	3.36	0.28	2.94		0	0	0	0	0		-134.1	-1.99	3.97	0.92	0.12	-0.94		0	0	0	0	0		-134.1	-4.54	-1.64	1.95	1.35	2.6		0	0	0	0	0
-132.3	-5.3	0.33	3.31	-0.5	0.1		0	0	0	0	0		-133.2	-2.95	5.36	3.81	-1.33	1.04		0	0	0	0	0		-133.2	-5.66	0.66	0.36	0.04	0.45		0	0	0	0	0
-131.4	-5.44	3.16	2.29	0.29	-1		0	0	0	0	0		-132.3	-2	3.34	1.29	0.4	-0.3		0	0	0	0	0		-132.3	-6.13	-1.89	-0.81	0.03	-0.34		0	0	0	0	0
-130.5	-5.33	2.27	1.4	-0.29	-0.29		0	0	0	0	0		-131.4	-0.8	3.86	-1.34	-1.39	0.1		0	0	0	0	0		-131.4	-4.47	-0.61	0.77	0.53	1.2		0	0	0	0	0
-129.6	-2.06	3.05	3.97	2.12	1.12		0	0	0	0	0		-130.5	-1.93	2.44	0.97	1.31	-0.66		0	0	0	0	0		-130.5	-5.6	0.21	0.95	0.55	2.73		0	0	0	0	0
-128.7	-2.18	5.5	6.05	2.28	0.9		0	0	0	0	0		-129.6	-4.47	4.08	0.91	-1.29	1.11		0	0	0	0	0		-129.6	-4.94	-1.05	-1.01	0.91	1.53		0	0	0	0	0
-127.8	-6.72	0.58	1.06	-0.92	-0.51		0	0	0	0	0		-128.7	-3.96	1.32	-0.67	-0.4	-1.92		0	0	0	0	0		-128.7	-4.68	-0.81	0.7	0.95	2.02		0	0	0	0	0
-126.9	-4.67	2.38	4.66	-0.63	-1.07		0	0	0	0	0		-127.8	-0.73	6.52	1.33	-0.77	0.04		0	0	0	0	0		-127.8	-3.31	1.02	-0.55	1.22	2.03		0	0	0	0	0
-126	-4.03	2.76	2.83	1.37	-0.81		0	0	0	0	0		-126.9	-0.88	4.63	2.9	0.32	0.09		0	0	0	0	0		-126.9	-6.38	-1.41	0.65	-0.52	-0.59		0	0	0	0	0
-125.1	-5.54	1	1.21	-0.13	-0.78		0	0	0	0	0		-126	-1.07	4.68	1.92	0.46	0.86		0	0	0	0	0		-126	-2.57	0.33	1.5	2.73	2.41		0	0	0	0	0
-124.2	-1.29	2.94	3.76	2.08	0.37		0	0	0	0	0		-125.1	-2.46	4.37	0.43	-0.14	-2.16		0	0	0	0	0		-125.1	-4.26	-0.7	0.02	-0.06	0.86		0	0	0	0	0
-123.3	-3.55	1.15	3.03	-0.05	0.66		0	0	0	0	0		-124.2	-1.49	2.84	0.54	-0.15	-1.52		0	0	0	0	0		-124.2	-3.65	-0.95	0.31	1.56	0.02		0	0	0	0	0
-122.4	-4.04	2.47	3.94	0.66	-0.82		0	0	0	0	0		-123.3	-1.57	7.02	3.17	1.86	3.07		0	0	0	0	0		-123.3	-3.77	-0.47	1.1	1.87	3.01		0	0	0	0	0
-121.5	-7.43	-1.27	0.16	-3.81	-2.33		0	0	0	0	0		-122.4	-3.64	3.93	2.38	-0.89	1.24		0	0	0	0	0		-122.4	-0.87	1.52	1.07	2.35	0.25		0	0	0	0	0
-120.6	-2.63	2.97	2.9	0.53	1.43		0	0	0	0	0		-121.5	-4.41	-0.55	-2.34	-4.11	-4.4		0	0	0	0	0		-121.5	-5.09	-2.98	-0.55	-1.43	0.7		0	0	0	0	0
-119.7	-5.04	1.33	2.22	-0.41	-0.76		0	0	0	0	0		-120.6	-0.7	2.28	0.69	1.08	1.23		0	0	0	0	0		-120.6	-4.34	0.35	2.48	2.53	0.58		0	0	0	0	0
-118.8	-3.89	2.82	2.79	0.89	-0.75		0	0	0	0	0		-119.7	-5.78	-0.15	-1.61	-3.33	-4.38		0	0	0	0	0		-119.7	-3.78	0.38	1.37	4.09	1.57		0	0	0	0	0
-117.9	-6.49	-0.17	0.09	-2.42	-2.92		0	0	0	0	0		-118.8	-5.22	1.65	-0.37	-2.88	-1.24		0	0	0	0	0		-118.8	-4.26	0.18	0.66	0.79	1.67		0	0	0	0	0
-117	-2.69	4.31	5.91	1.66	2.96		0	0	0	0	0		-117.9	-1.4	3.85	1.84	-1.07	-2.46		0	0	0	0	0		-117.9	-4.52	-0.03	1.11	1.53	-0.93		0	0	0	0	0
-116.1	-3.41	3.52	3.07	-0.12	-1.78		0	0	0	0	0		-117	-0.99	4.21	0.43	-0.41	0.51		0	0	0	0	0		-117	-3.74	-0.51	-1.16	-1.22	-0.76		0	0	0	0	0
-115.2	-3.38	3.77	3.26	-0.23	0.91		0	0	0	0	0		-116.1	-2.54	3.04	1.12	-0.13	0.06		0	0	0	0	0		-116.1	-5.36	-3.28	-2.78	-0.02	-1.56		0	0	0	0	0
-114.3	-5.03	1.91	2.89	1.67	-0.51		0	0	0	0	0		-115.2	-1.94	4.79	1.21	-0.82	-0.13		0	0	0	0	0		-115.2	-3.67	0.06	1.36	0.98	0.75		0	0	0	0	0
-113.4	-4.17	2.74	2.47	0.77	0.64		0	0	0	0	0		-114.3	-5.72	0.44	0.19	-3.19	-1.57		0	0	0	0	0		-114.3	-0.97	1.35	1.62	2.54	0.43		0	0	0	0	0
-112.5	-4.57	2.12	0.53	-1.87	0.28		0	0	0	0	0		-113.4	-4.45	1.39	-2.28	-4.11	-0.12		0	0	0	0	0		-113.4	-3.47	-1.39	1.26	-0.48	-0.12		0	0	0	0	0
-111.6	-2.93	3.36	4.49	2.03	1.31		0	0	0	0	0		-112.5	-3.66	2.58	0.29	-1.31	0.51		0	0	0	0	0		-112.5	-3.08	-0.28	1.56	5.28	0.97		0	0	0	0	0
-110.7	-5.7	2.05	2.64	-1.83	-2.43		0	0	0	0	0		-111.6	-5.09	0.38	-0.53	-3.49	-2.22		0	0	0	0	0		-111.6	-1.15	1.14	2.39	2.72	2.83		0	0	0	0	0
-109.8	-5.14	-0.58	2.78	-2.61	-2.55		0	0	0	0	0		-110.7	-1.31	1.83	0.08	1.02	-1.34		0	0	0	0	0		-110.7	-2.59	-0.17	2.22	1.73	1.12		0	0	0	0	0
-108.9	-5.76	-0.99	1.05	-0.66	-2.48		0	0	0	0	0		-109.8	-2.03	3.75	1.88	0.37	2.28		0	0	0	0	0		-109.8	-4.95	-3.85	0.71	-3.26	-0.55		0	0	0	0	0
-108	-4.17	1.84	4.15	0.26	1.15		0	0	0	0	0		-108.9	-1.48	1.98	2.1	-0.62	1.14		0	0	0	0	0		-108.9	-3.76	-0.06	-0.19	0.88	0.82		0	0	0	0	0
-107.1	-4.78	1.66	3.41	-0.49	-1.47		0	0	0	0	0		-108	-2.47	4.11	0.77	-1.24	-1.46		0	0	0	0	0		-108	-4.99	-3.6	-2.51	-1.99	-2.95		0	0	0	0	0
-106.2	-1.53	4.11	6.01	2.37	2.24		0	0	0	0	0		-107.1	-0.77	4.16	1.69	0.16	0.29		0	0	0	0	0		-107.1	-2.99	1.5	0.95	2.33	2.66		0	0	0	0	0
-105.3	-4.34	0.77	4.25	-1.64	-0.09		0	0	0	0	0		-106.2	-2.34	1.25	0.5	-1.94	-0.7		0	0	0	0	0		-106.2	0.97	1.08	3.05	2.34	4.25		0	0	0	0	0
-104.4	-4.15	3.91	3.01	0.13	-0.36		0	0	0	0	0		-105.3	-2.05	2.85	1.61	0.49	-1.21		0	0	0	0	0		-105.3	-2.7	0.8	3.88	2.28	3.13		0	0	0	0	0
-103.5	-4.31	0.32	3.25	-0.1	0.08		0	0	0	0	0		-104.4	-1.69	5.44	0.98	-0.8	-0.15		0	0	0	0	0		-104.4	-4.02	1.86	2.34	2.08	2.13		0	0	0	0	0
-102.6	-2.51	0.95	3.77	0.95	0.31		0	0	0	0	0		-103.5	-3.85	2.39	-1.31	-1.67	-0.64		0	0	0	0	0		-103.5	-4.9	-0.34	-0.65	-0.89	-0.59		0	0	0	0	0
-101.7	-4.02	1.19	3.16	0.61	-0.09		0	0	0	0	0		-102.6	-3.43	1.77	-1.22	-1.28	-0.36		0	0	0	0	0		-102.6	-4.81	-2.04	-2.75	0.45	-1.08		0	0	0	0	0
-100.8	-2.73	1.73	3.98	1.84	1.4		0	0	0	0	0		-101.7	-1.1	4.81	0.21	-1.38	-0.89		0	0	0	0	0		-101.7	-3.04	-2.71	-0.6	0.36	0.59		0	0	0	0	0
-99.9	-4.58	1.35	1.68	1.18	-0.94		0	0	0	0	0		-100.8	0.91	2.17	1.53	1.31	1.29		0	0	0	0	0		-100.8	-1.89	1.58	2.59	1.16	3.69		0	0	0	0	0
-99	-3.43	-1.58	2.85	-0.33	-1.26		0	0	0	0	0		-99.9	-4.38	1.54	0.15	-0.84	-0.99		0	0	0	0	0		-99.9	-1.37	-0.7	0.73	1.96	0.6		0	0	0	0	0
-98.1	-3.45	0.91	2.56	-0.31	-2.42		0	0	0	0	0		-99	-2.97	2.39	-0.15	0.62	-0.29		0	0	0	0	0		-99	0.12	0.2	1.42	2.04	-0.19		0	0	0	0	0
-97.2	-5.03	-0.66	2.08	0.09	-3.48		0	0	0	0	0		-98.1	-3.29	2.37	1.17	0.21	-0.81		0	0	0	0	0		-98.1	-2.82	1.15	1.07	2.1	1.83		0	0	0	0	0
-96.3	-4.03	2.82	3.83	-0.23	-0.48		0	0	0	0	0		-97.2	-2.69	1.96	0.24	-0.42	2.32		0	0	0	0	0		-97.2	-1.58	-0.65	0.16	1.61	1.88		0	0	0	0	0
-95.4	-3.95	2.21	3.88	0.5	1.31		0	0	0	0	0		-96.3	-5.73	-1.24	-2.49	-3.2	-3.54		0	0	0	0	0		-96.3	-1.58	-2.39	-0.94	-0.08	0.65		0	0	0	0	0
-94.5	-3.16	0.49	2.5	1.18	0.25		0	0	0	0	0		-95.4	-3.03	1.85	-0.01	-2.92	-0.33		0	0	0	0	0		-95.4	-1.19	1.93	1.19	1.39	-0.46		0	0	0	0	0
-93.6	-3.59	0.72	2.66	0.38	0.62		0	0	0	0	0		-94.5	-3.89	0.82	-1.82	-2.47	-3.26		0	0	0	0	0		-94.5	-1.14	-0.33	1.35	1.91	0.93		0	0	0	0	0
-92.7	-4.87	0.55	2.76	0.27	-0.61		0	0	0	0	0		-93.6	-3.91	1.95	-1.06	-0.2	1.06		0	0	0	0	0		-93.6	-2.55	0.84	1.04	0.05	1.59		0	0	0	0	0
-91.8	-0.49	3.22	4.98	1.83	4.67		0	0	0	0	0		-92.7	-3.51	3.36	0.68	0.92	-0.69		0	0	0	0	0		-92.7	-1.03	-1.02	1.56	3.01	1.62		0	0	0	0	0
-90.9	-5.04	-2.85	0.98	-2.63	-2.22		0	0	0	0	0		-91.8	-3	1.76	-0.58	-0.09	-0.82		0	0	0	0	0		-91.8	-1.07	1.2	0.86	1.08	1.75		0	0	0	0	0
-90	-4.59	0.07	1.13	-2.29	-2.08		0	0	0	0	0		-90.9	-3.19	0.85	0.91	-2.6	-1.51		0	0	0	0	0		-90.9	-2.43	0.63	0.96	1.66	-0.03		0	0	0	0	0
-89.1	-5.46	0.63	1.44	-2.04	-0.78		0	0	0	0	0		-90	-5.51	0.35	0.01	-2.9	-0.45		0	0	0	0	0		-90	-1.83	0.27	-0.22	0.6	1.38		0	0	0	0	0
-88.2	-4.17	0.05	0.52	-2.85	-0.96		0	0	0	0	0		-89.1	-1.69	1.8	0.72	-1.02	-0.76		0	0	0	0	0		-89.1	-0.57	0.83	-0.02	3.04	2.43		0	0	0	0	0
-87.3	-2.4	2.22	2.07	0.49	0.17		0	0	0	0	0		-88.2	-1.21	0.72	2.11	-1.06	1.5		0	0	0	0	0		-88.2	-1.77	1.3	1.84	1.43	-0.96		0	0	0	0	0
-86.4	-3.53	1.92	1.84	2.02	1.29		0	0	0	0	0		-87.3	-3.85	2.03	-0.75	-1.06	0.67		0	0	0	0	0		-87.3	0.22	1.17	2.16	2.97	3.53		0	0	0	0	0
-85.5	-3.1	1.25	0.64	0.15	-0.88		0	0	0	0	0		-86.4	-4.81	-0.49	-3.68	-0.33	-1.17		0	0	0	0	0		-86.4	-1.04	-0.81	-0.52	0.6	-0.24		0	0	0	0	0
-84.6	-2.98	1.8	2.53	1.27	-0.99		0	0	0	0	0		-85.5	-3.83	3.45	0.93	-1.58	0.06		0	0	0	0	0		-85.5	-1.28	-0.44	-0.26	1.68	1.99		0	0	0	0	0
-83.7	-2.06	1.46	2.25	0.23	-0.78		0	0	0	0	0		-84.6	-3.86	1.31	-1.15	-2.14	-1.2		0	0	0	0	0		-84.6	-2.69	-1.23	0.43	0.55	-2.38		0	0	0	0	0
-82.8	-2.24	-2.26	0.44	-1.93	-1.84		0	0	0	0	0		-83.7	-3.29	0.62	-0.4	-2.77	-0.29		0	0	0	0	0		-83.7	-1.44	0.59	0.16	0.23	-0.22		0	0	0	0	0
-81.9	-4.65	-1.28	2.69	-1.12	-2.05		0	0	0	0	0		-82.8	-0.58	4.01	2.18	2.23	1.27		0	0	0	0	0		-82.8	-2.42	-1.15	0.58	1.11	1.08		0	0	0	0	0
-81	-2.09	1.15	2.27	-0.35	-0.97		0	0	0	0	0		-81.9	-1.65	2.84	-0.84	-1.6	0.57		0	0	0	0	0		-81.9	-2.04	-1.09	-0.34	0.7	1.19		0	0	0	0	0
-80.1	-4.28	-0.62	0.95	-1.79	-0.12		0	0	0	0	0		-81	-2.27	3.06	-0.1	1.33	1.64		0	0	0	0	0		-81	-1.75	-1.58	0.14	1.19	0.78		0	0	0	0	0
-79.2	-3	0.94	0.57	-1.53	-2.22		0	0	0	0	0		-80.1	-3.1	1	-0.05	-1.81	-0.16		0	0	0	0	0		-80.1	0.14	0.81	2.28	1.54	1.42		0	0	0	0	0
-78.3	-5.34	-1.31	1.93	-3.08	-1.62		0	0	0	0	0		-79.2	-2.56	2.13	0.66	-0.44	2.22		0	0	0	0	0		-79.2	-1.03	-0.37	1.54	2.49	1.62		0	0	0	0	0
-77.4	-1.23	1.51	1.6	-0.39	1.44		0	0	0	0	0		-78.3	-4.9	-0.67	-0.25	-1.7	-1.11		0	0	0	0	0		-78.3	-2.95	-1.99	0.24	-0.52	1.35		0	0	0	0	0
-76.5	-3.43	0.52	3.22	-1.69	0.97		0	0	0	0	0		-77.4	-2.66	0.51	0.87	-1.66	0.31		0	0	0	0	0		-77.4	1.35	-0.43	0.3	0.45	0.94		0	0	0	0	0
-75.6	-0.41	1.4	5.51	0.77	1.18		0	0	0	0	0		-76.5	-2.76	-0.2	-1	-1.16	-1.65		0	0	0	0	0		-76.5	-0.78	-1.16	2.88	3.52	1.43		0	0	0	0	0
-74.7	-2.27	1.6	2.84	-0.4	0.69		0	0	0	0	0		-75.6	-2.86	0.41	1.27	-1.23	-0.29		0	0	0	0	0		-75.6	-1.56	-1.22	1.1	1.14	-1.65		0	0	0	0	0
-73.8	-2.02	-0.79	1.94	1.6	-0.7		0	0	0	0	0		-74.7	-2.53	-0.57	-1.85	-2.79	-2.47		0	0	0	0	0		-74.7	-0.21	1.19	1.5	1.54	1.21		0	0	0	0	0
-72.9	0.47	3.16	4.59	4.23	2.89		0	0	0	0	0		-73.8	-2.01	0.2	-0.25	-0.06	0.12		0	0	0	0	0		-73.8	-3.6	-1.69	0.74	0.49	0.48		0	0	0	0	0
-72	-3.9	0.5	3.4	-1.66	-1.36		0	0	0	0	0		-72.9	-2.14	2.14	-1.11	-0.64	-1.23		0	0	0	0	0		-72.9	-1.75	-0.08	-1.16	1.38	-0.87		0	0	0	0	0
-71.1	-3.97	-0.24	1.42	-0.04	-1.06		0	0	0	0	0		-72	-3.36	1.76	0.7	-1.77	0.36		0	0	0	0	0		-72	-3.04	-2.95	-2.2	-2.85	-1.32		0	0	0	0	0
-70.2	-5.2	-0.26	-0.16	-1.84	-2		0	0	0	0	0		-71.1	-0.73	1.06	-0.07	-1.79	0.19		0	0	0	0	0		-71.1	-2.4	-1.57	-1.82	0.38	-0.96		0	0	0	0	0
-69.3	-0.18	1.15	2.6	-1.62	-0.3		0	0	0	0	0		-70.2	-0.36	4.66	2.67	0.11	0.15		0	0	0	0	0		-70.2	-1.06	-1.34	-0.79	-1.89	-0.33		0	0	0	0	0
-68.4	-3.17	0.94	2.31	-1.11	0.6		0	0	0	0	0		-69.3	-3.92	0.82	0.81	-0.28	-0.78		0	0	0	0	0		-69.3	-2.41	0.88	0.24	2.29	0.66		0	0	0	0	0
-67.5	-0.55	2.62	6.44	0.21	0.8		0	0	0	0	0		-68.4	-2.51	1.35	-1.44	-0.5	-1		0	0	0	0	0		-68.4	-2.78	1.58	-1.8	1.94	0.87		0	0	0	0	0
-66.6	-2.55	0.46	4.42	-0.75	-1.76		0	0	0	0	0		-67.5	-2.07	1.09	1.45	0.72	1.19		0	0	0	0	0		-67.5	-1.33	-0.79	0.84	-0.1	0.11		0	0	0	0	0
-65.7	-2.47	1.37	3.25	0.37	0.64		0	0	0	0	0		-66.6	-2.06	2.29	0.97	0.91	1.08		0	0	0	0	0		-66.6	-2	-1.84	-2.61	-1.82	0.51		0	0	0	0	0
-64.8	-3.64	0.32	1.61	-0.1	-1.32		0	0	0	0	0		-65.7	-3.71	1.75	-0.08	-0.74	-0.08		0	0	0	0	0		-65.7	-2.01	-1.35	0.11	1.06	-2.8		0	0	0	0	0
-63.9	-3.23	0.08	0.13	0.77	-1.83		0	0	0	0	0		-64.8	-2.25	1.45	-0.02	-0.97	0.16		0	0	0	0	0		-64.8	-2.86	-0.98	-2.22	0.57	-0.45		0	0	0	0	0
-63	-1.61	0.98	0.39	0.54	0.11		0	0	0	0	0		-63.9	-1.68	1.75	0.3	0.38	0.98		0	0	0	0	0		-63.9	0.76	0.61	-0.04	1.7	2.54		0	0	0	0	0
-62.1	-2.92	-1.28	-0.08	-1.24	-0.59		0	0	0	0	0		-63	-3.89	-0.71	-2.34	-2.09	-1.49		0	0	0	0	0		-63	3.1	1.56	2.58	3.13	1.82		0	0	0	0	0
-61.2	-1.84	-0.24	-0.05	-2.46	-1.52		0	0	0	0	0		-62.1	-3.91	-0.1	-1.12	-3.64	-2.06		0	0	0	0	0		-62.1	-2.12	-1.86	0.12	-0.99	-2.35		0	0	0	0	0
-60.3	-3.35	-1.19	0.97	-0.45	-1.13		0	0	0	0	0		-61.2	-2.52	-0.48	-0.87	-1.48	-0.81		0	0	0	0	0		-61.2	0.08	0.42	2.21	1.35	3.24		0	0	0	0	0
-59.4	-3.84	-0.42	2.8	0.09	1.76		0	0	0	0	0		-60.3	-0.55	1.37	0.44	0.26	1.8		0	0	0	0	0		-60.3	0.2	-0.19	1	1.13	0.37		0	0	0	0	0
-58.5	-2.12	1.02	1.24	-0.9	0.44		0	0	0	0	0		-59.4	-2.25	0	-0.82	-2	-0.38		0	0	0	0	0		-59.4	2.74	-0.44	2.03	1.22	1.21		0	0	0	0	0
-57.6	-1.97	1.5	0.27	-1.01	-0.8		0	0	0	0	0		-58.5	-2.63	-0.36	-1.11	-1.44	-0.55		0	0	0	0	0		-58.5	-1.63	-0.7	0.85	-0.27	0.24		0	0	0	0	0
-56.7	-0.74	0.84	0.7	-2.4	-0.86		0	0	0	0	0		-57.6	-2.29	1.06	-0.31	-1.6	0.24		0	0	0	0	0		-57.6	-0.1	1.69	1.46	0.76	2.62		0	0	0	0	0
-55.8	-1.79	0.64	1.73	-1.63	0.26		0	0	0	0	0		-56.7	-1.06	1.98	0.92	-0.36	0.74		0	0	0	0	0		-56.7	-0.81	-0.23	1.97	2.71	0.33		0	0	0	0	0
-54.9	-0.05	0.85	3.6	2.26	1.07		0	0	0	0	0		-55.8	-0.83	0.22	-0.14	-1.87	-5.06		0	0	0	0	0		-55.8	0.32	1.47	2.66	2.31	0.29		0	0	0	0	0
-54	-2.26	0.45	-0.14	-1.11	-0.63		0	0	0	0	0		-54.9	-0.17	3.99	1.1	2.42	2.53		0	0	0	0	0		-54.9	-1.78	-2.73	0.38	-0.23	-2.63		0	0	0	0	0
-53.1	-1.82	0.84	2.47	-0.7	0.49		0	0	0	0	0		-54	-2.34	0.75	0.75	-1.07	0.21		0	0	0	0	0		-54	-1.84	-0.46	-1.56	0.15	-0.92		0	0	0	0	0
-52.2	-2.15	-1.1	1.51	-1.38	-1.99		0	0	0	0	0		-53.1	-1.28	0.43	0.34	0.45	0.74		0	0	0	0	0		-53.1	0.23	1.39	0.67	0.01	1.41		0	0	0	0	0
-51.3	-2.55	0.41	0.71	0.83	-1.14		0	0	0	0	0		-52.2	-2.54	-0.84	1.39	-2.44	0.38		0	0	0	0	0		-52.2	-1.64	-1.28	-0.24	-1.44	-1.13		0	0	0	0	0
-50.4	-1.59	-1.39	1.97	-1.36	-0.5		0	0	0	0	0		-51.3	-2.32	-0.3	-1.08	-3.14	-3.18		0	0	0	0	0		-51.3	-1.36	-0.64	-0.48	0.62	1.35		0	0	0	0	0
-49.5	-2.71	-0.01	0.81	-0.79	-2.16		0	0	0	0	0		-50.4	-3.36	-0.95	-2.9	-2.33	-0.92		0	0	0	0	0		-50.4	-0.98	-0.74	0.58	-2.79	0.43		0	0	0	0	0
-48.6	-2.33	0.67	2.01	0.34	-0.79		0	0	0	0	0		-49.5	-1.29	1.87	-0.17	0.1	0.83		0	0	0	0	0		-49.5	1	0.43	1.01	0.99	1.75		0	0	0	0	0
-47.7	-2.1	-1.51	-0.09	-2.25	-1.19		0	0	0	0	0		-48.6	-3.28	0.33	-2.09	-1.9	-1.65		0	0	0	0	0		-48.6	-0.54	0.24	-0.81	2.07	-0.01		0	0	0	0	0
-46.8	-0.1	1.4	1.54	2.38	2.41		0	0	0	0	0		-47.7	-1.74	-0.46	-0.85	-1.76	0.41		0	0	0	0	0		-47.7	1.67	1.89	-0.61	1.74	1.93		0	0	0	0	0
-45.9	0.11	-0.8	3.34	-0.51	-0.51		0	0	0	0	0		-46.8	-5.07	-2.46	-1.85	-2.33	-2.21		0	0	0	0	0		-46.8	-0.01	-0.3	0.63	0.04	1.29		0	0	0	0	0
-45	-3.85	-1.61	-1.17	-3.9	-0.99		0	0	0	0	0		-45.9	-0.77	1.53	1.16	-0.1	0.25		0	0	0	0	0		-45.9	0.59	0.34	-2.04	1.83	0.37		0	0	0	0	0
-44.1	-2.26	-0.74	-0.45	-0.05	-0.31		0	0	0	0	0		-45	-2.45	0.15	-0.85	-0.31	1.52		0	0	0	0	0		-45	0.61	0.85	-2.02	-0.17	-0.13		0	0	0	0	0
-43.2	-0.33	1.76	4.35	1.45	1.08		0	0	0	0	0		-44.1	-3.9	-1.84	-2.77	-2.41	-1.37		0	0	0	0	0		-44.1	0.85	-0.22	-0.6	0.48	-0.26		0	0	0	0	0
-42.3	-2.12	-0.51	1.79	0.01	2.38		0	0	0	0	0		-43.2	-1.06	1.43	0.27	-0.92	-1.87		0	0	0	0	0		-43.2	1.09	-1.47	0.2	-1.35	1.06		0	0	0	0	0
-41.4	-4.43	-0.85	-0.79	-0.18	-4.02		0	0	0	0	0		-42.3	-3.81	-0.9	-2.28	-2.88	-2.23		0	0	0	0	0		-42.3	-2.47	-0.5	-1.29	-0.08	-1.03		0	0	0	0	0
-40.5	-1.09	-0.08	1.66	-0.9	0.66		0	0	0	0	0		-41.4	-2.51	1.13	-1.4	-1.43	-1.01		0	0	0	0	0		-41.4	-2.67	-0.46	-1.94	-0.6	-0.66		0	0	0	0	0
-39.6	-4.09	-1.55	-1.05	-2.84	-3.18		0	0	0	0	0		-40.5	-1.84	1.59	-1.37	-2.12	-0.07		0	0	0	0	0		-40.5	0.34	1.7	1.15	1.4	1.6		0	0	0	0	0
-38.7	-1.42	0.66	0.7	0.8	-0.07		0	0	0	0	0		-39.6	-1.66	-0.45	-1.14	-3.37	-1.8		0	0	0	0	0		-39.6	2.14	2.79	0.77	2.68	2.5		0	0	0	0	0
-37.8	-3.29	-2.09	0.76	-2.69	-2.7		0	0	0	0	0		-38.7	-1.37	-1.65	-1.07	-2.78	-1.9		0	0	0	0	0		-38.7	-0.69	-1.14	0.11	1.79	-0.28		0	0	0	0	0
-36.9	0.32	-0.35	3.25	1.46	0.61		0	0	0	0	0		-37.8	-1.36	0.85	-0.34	-0.5	-0.15		0	0	0	0	0		-37.8	-2.09	-2.73	-1.46	-0.55	-0.09		0	0	0	0	0
-36	-3.79	-0.72	-1.15	-3.03	-1.62		0	0	0	0	0		-36.9	-1.34	0.96	-2.23	-1.24	-0.19		0	0	0	0	0		-36.9	-2.12	-2.45	-0.8	-1.23	0.15		0	0	0	0	0
-35.1	-1.87	1.02	0.66	-0.37	-0.06		0	0	0	0	0		-36	0.79	2.03	1.39	-0.68	2.07		0	0	0	0	0		-36	2.46	0.37	1.67	0.81	1.7		0	0	0	0	0
-34.2	-1.96	-1.25	-0.38	-0.84	-1.73		0	0	0	0	0		-35.1	-0.18	1.92	1.6	1.43	0.99		0	0	0	0	0		-35.1	2.44	2.28	1.45	1.58	2.01		0	0	0	0	0
-33.3	-1.53	-0.1	1.16	-1.24	-0.71		0	0	0	0	0		-34.2	-2.86	-0.69	0.32	-0.21	-1		0	0	0	0	0		-34.2	-2.67	-2.35	-0.92	-0.26	-1.32		0	0	0	0	0
-32.4	-4.98	-0.51	0.29	-1.49	-1.36		0	0	0	0	0		-33.3	-1.7	0.03	0.31	-0.86	-0.24		0	0	0	0	0		-33.3	1.72	0.64	-0.09	1.41	0.12		0	0	0	0	0
-31.5	-2.9	-0.66	0.87	-0.01	-0.5		0	0	0	0	0		-32.4	0.12	-0.86	2.09	0.11	-0.43		0	0	0	0	0		-32.4	0.78	1.08	-1.84	-0.94	0.26		0	0	0	0	0
-30.6	-1.46	-1.68	0.59	-0.84	-3.59		0	0	0	0	0		-31.5	-2.86	-2.74	-1.77	-2.65	-2.74		0	0	0	0	0		-31.5	-1.41	-0.92	-0.9	0.82	0.47		0	0	0	0	0
-29.7	1.07	0.03	2.71	0.14	1.27		0	0	0	0	0		-30.6	-0.96	-1.94	-1.1	-2.33	-2.81		0	0	0	0	0		-30.6	0.31	-0.74	-0.9	-0.11	0.9		0	0	0	0	0
-28.8	1.73	0.04	1.88	0.09	1.37		0	0	0	0	0		-29.7	0.45	1.61	0.33	-1.45	0.92		0	0	0	0	0		-29.7	0.07	-1.68	-0.65	0.09	0.65		0	0	0	0	0
-27.9	-0.83	0.36	2.18	1.35	-0.94		0	0	0	0	0		-28.8	-0.78	1.26	-0.74	-0.3	1.53		0	0	0	0	0		-28.8	0.71	-1.61	1.71	1.05	3.28		0	0	0	0	0
-27	-0.8	-0.59	3.23	-0.48	-1.17		0	0	0	0	0		-27.9	-0.52	-0.93	1.47	0.79	1.42		0	0	0	0	0		-27.9	-1.02	-1.7	-0.87	0.47	0.19		0	0	0	0	0
-26.1	1.41	0.76	4.24	1.18	0.07		0	0	0	0	0		-27	-0.95	0.66	-2.18	-2.39	0.05		0	0	0	0	0		-27	0.23	-0.56	-0.92	-0.14	2.49		0	0	0	0	0
-25.2	-0.91	1.12	0.33	-0.77	1.62		0	0	0	0	0		-26.1	-0.01	0.69	0.11	-2.26	-0.03		0	0	0	0	0		-26.1	0.48	0.94	0.91	0.45	1.48		0	0	0	0	0
-24.3	-2.4	0.36	0.71	1.46	-0.82		0	0	0	0	0		-25.2	0.07	-1.03	-0.97	0.11	-0.03		0	0	0	0	0		-25.2	1.62	1.07	-0.55	0.27	-0.72		0	0	0	0	0
-23.4	1.83	-1.19	2.82	1.47	0.86		0	0	0	0	0		-24.3	-0.15	1.18	-0.66	-1.56	1.6		0	0	0	0	0		-24.3	1.82	2.35	1.07	2.96	0.32		0	0	0	0	0
-22.5	-2.81	-0.06	0.99	-0.75	-0.35		0	0	0	0	0		-23.4	-1.04	1.48	-1.13	-3.02	1		0	0	0	0	0		-23.4	0.38	-1.2	-0.47	-1.99	-1.19		0	0	0	0	0
-21.6	0.62	-1.58	2.46	-0.88	-0.21		0	0	0	0	0		-22.5	-0.45	-0.32	-0.6	-1.11	0.34		0	0	0	0	0		-22.5	0.92	-1.83	0	0.39	-0.08		0	0	0	0	0
-20.7	-2.6	-1.61	-0.46	-0.99	-1.73		0	0	0	0	0		-21.6	-0.43	0.37	0.59	-0.64	-1.18		0	0	0	0	0		-21.6	1.69	0.06	1.3	2.24	1.62		0	0	0	0	0
-19.8	2.84	0.8	5.05	2.61	1.83		0	0	0	0	0		-20.7	-1.86	-0.8	-1.8	-2.37	1.02		0	0	0	0	0		-20.7	-1.3	1.12	0.82	0.94	2.01		0	0	0	0	0
-18.9	-0.92	2.11	1.16	-0.92	1.32		0	0	0	0	0		-19.8	-1.67	-1.52	-0.35	-2.56	-0.08		0	0	0	0	0		-19.8	1.55	0.45	0.19	0.84	0.96		0	0	0	0	0
-18	1.61	2.05	2.59	0.29	2.12		0	0	0	0	0		-18.9	0.57	0.01	-1.68	-1.18	0.36		0	0	0	0	0		-18.9	3.98	1.72	3.27	0.6	2.87		0	0	0	0	0
-17.1	-3.35	-4.02	-1.53	-2.16	-1.32		0	0	0	0	0		-18	-2.25	-0.73	-2.11	-1.46	-2.26		0	0	0	0	0		-18	1.65	0.61	0.28	1.66	2.67		0	0	0	0	0
-16.2	-2.37	-1.94	2.16	-2.31	-2.56		0	0	0	0	0		-17.1	-0.02	1.78	0.73	-0.75	1.06		0	0	0	0	0		-17.1	0.46	-1.1	-2.7	-1.3	-1.33		0	0	0	0	0
-15.3	2.75	1.36	2.9	1.93	3.26		0	0	0	0	0		-16.2	-0.46	0.45	1.61	0.62	-1.21		0	0	0	0	0		-16.2	3.77	3.14	2.86	2.53	3.27		0	0	0	0	0
-14.4	-0.98	-1.11	-2.13	-0.16	1.12		0	0	0	0	0		-15.3	-1.2	0.28	0.64	-1.3	-0.52		0	0	0	0	0		-15.3	2.43	1.43	-0.29	2.23	1.72		0	0	0	0	0
-13.5	0.32	-1.41	2.08	-1.25	0.01		0	0	0	0	0		-14.4	2.69	2.11	2.85	0.71	2.1		0	0	0	0	0		-14.4	0.59	-0.01	-0.2	-1.46	1.07		0	0	0	0	0
-12.6	-1.82	-0.44	-0.11	-2.12	-2.46		0	0	0	0	0		-13.5	1.02	-0.14	-0.37	0.78	2.29		0	0	0	0	0		-13.5	0.46	-0.37	-1.61	-1.93	0.93		0	0	0	0	0
-11.7	1.14	0.51	-0.03	-0.2	0.9		0	0	0	0	0		-12.6	-0.11	0.97	-0.06	-2.03	1.05		0	0	0	0	0		-12.6	1.01	-1.72	-1.42	-2.12	-0.35		0	0	0	0	0
-10.8	0.23	0.05	0.23	1.87	1.41		0	0	0	0	0		-11.7	0.24	0.82	1.75	2.35	1.39		0	0	0	0	0		-11.7	0.65	-0.31	-0.85	0.58	1.42		0	0	0	0	0
-9.9	-0.68	-0.63	2.72	-0.36	0.11		0	0	0	0	0		-10.8	0	1.6	1.1	-0.84	2.3		0	0	0	0	0		-10.8	-0.7	0.07	1.4	0.15	-0.7		0	0	0	0	0
-9	-0.7	-1.93	-1.76	-2.42	-0.48		0	0	0	0	0		-9.9	-0.3	0.18	-1.11	0	-0.03		0	0	0	0	0		-9.9	-0.1	0.36	-1.32	-0.15	-1.84		0	0	0	0	0
-8.1	1.36	2.08	1.56	2.1	2.25		0	0	0	0	0		-9	0.1	1.22	2.99	0.27	1.7		0	0	0	0	0		-9	2.34	0.91	1.5	0.08	0.78		0	0	0	0	0
-7.2	-0.45	0	-0.34	0	-0.4		0	0	0	0	0		-8.1	1.73	3.48	1.7	2.27	1.81		0	0	0	0	0		-8.1	0	0	1.4	0.45	-1.1		0	0	0	0	0
-6.3	0.35	1.15	3.55	1.61	1.89		0	0	0	0	0		-7.2	-1.32	-0.33	-0.46	0.64	0.46		0	0	0	0	0		-7.2	0.92	-0.3	0	-0.35	0.49		0	0	0	0	0
-5.4	-0.52	-1.49	0	-0.24	-1.17		0	0	0	0	0		-6.3	-0.41	0.84	0	-0.49	0		0	0	0	0	0		-6.3	-1.66	-2.55	0.01	-0.78	-0.77		0	0	0	0	0
-4.5	0.3	1.88	-0.27	1.82	1		0	0	0	0	0		-5.4	-0.43	-1.55	-1.68	-1.25	-1.97		0	0	0	0	0		-5.4	-0.79	-2.46	-0.95	-1.89	-1		0	0	0	0	0
-3.6	2.32	2.96	3.38	3.62	-0.73		0	0	0	0	0		-4.5	0.48	2.04	1.56	0.5	1.59		0	0	0	0	0		-4.5	1.15	0.37	-1.2	0	-1.63		0	0	0	0	0
-2.7	0	0.16	-0.14	1.39	0.61		0	0	0	0	0		-3.6	0	-0.99	0.03	-2.41	-1.86		0	0	0	0	0		-3.6	-0.74	1.39	0.43	1.4	1.04		0	0	0	0	0
-1.8	1.55	-0.29	1.61	-0.43	0		0	0	0	0	0		-2.7	0.53	-0.18	0.44	0.6	-1.49		0	0	0	0	0		-2.7	-0.26	-0.76	-1.03	-1.33	0.4		0	0	0	0	0
-0.9	-3.35	-3.5	-2.16	-1.2	-1.59		0	0	0	0	0		-1.8	-1.3	0	-0.3	-0.61	-0.03		0	0	0	0	0		-1.8	2.12	-0.5		1.92	1.72		0	0	0	0	0
0	0.13	-0.32	0.6	-0.88	0.05		0	0	0	0	0		-0.9	1.26	-2.06	-1.01	-0.37	0.26		0	0	0	0	0		-0.9	1.15	1.28		0.92	0		0	0	0	0	0
0.9	7.76	-0.13	1.86	0.07	-0.4		25.74	11.86	5.86	2.34	0.66		0	0.85	-1.15	-1.14	-1.91	2.37		0	0	0	0	0		0	1.08	0.37		0.93	-0.27		0	0	0	0	0
1.8	27.99	10.98	8.64	-0.78	-0.15		49.12	23.16	11.59	4.66	1.32		0.9	0.07	-2.11	-0.57	-0.68	1.83		2.17	0.55	0.21	0.09	0.05		0.9	1.96	0.77	0.36	2.32	0.53		1.21	0.64	0.32	0.18	0.12
2.7	57.31	28.28	20.3	7.02	4.15		70.36	33.93	17.17	6.95	1.98		1.8	2.61	0.58	-1.23	-0.59	-0.07		4.29	1.09	0.42	0.17	0.1									2.41	1.28	0.64	0.36	0.24
3.6	82.42	40.83	24.03	7.78	3.93		89.64	44.19	22.63	9.21	2.63		2.7	4.37	0.35	0.83	0.18	0.81		6.36	1.62	0.63	0.26	0.15		2.7	5.51	2.13	1.65	0.07	-0.76		3.58	1.9	0.95	0.54	0.36
4.5	101.68	52.17	31.72	9.29	3.27		107.15	53.97	27.95	11.45	3.27		3.6	4.57	-2.85	-1.53	-1.33	-0.67		8.39	2.15	0.84	0.35	0.2		3.6	7.63	2.05	1.09	0.35	-0.88		4.73	2.53	1.27	0.72	0.48
5.4	121.06	65.57	38.78	11.84	3.11		123.05	63.29	33.15	13.65	3.92		4.5	8.29	-0.12	-0.63	-0.43	-0.74		10.37	2.67	1.05	0.43	0.25		4.5	8.23	4.47	2.53	1.19	0.96		5.86	3.14	1.58	0.9	0.6
6.3	139.11	79.82	48.46	18.41	8.18		137.5	72.17	38.22	15.84	4.55		5.4	9.77	-1.45	-2.51	-3.16	-1.42		12.3	3.19	1.26	0.52	0.3		5.4	12.03	6.33	4.72	2.71	0.39		6.97	3.76	1.89	1.08	0.72
7.2	150.31	90.36	54.28	18.65	9.15		150.61	80.63	43.18	17.99	5.19		6.3	11.6	-0.03	-0.81	-3.8	0.48		14.19	3.7	1.46	0.61	0.35		6.3	12.41	6.76	6	4.77	3.8		8.05	4.36	2.2	1.26	0.84
8.1	159.68	99.64	56.92	19.83	6.91		162.52	88.7	48.01	20.12	5.82		7.2	15.16	0.98	-1.03	-1.75	1.33		16.04	4.2	1.66	0.69	0.4		7.2	14	3.95	5.38	3.97	1.74		9.13	4.96	2.51	1.43	0.96
9	167.34	109.08	66.24	21.77	10.06		173.34	96.38	52.73	22.22	6.45		8.1	19.79	1.2	1.48	0.54	0.15		17.85	4.7	1.87	0.78	0.45		8.1	14.45	10.63	6.16	5.41	3.91		10.18	5.56	2.82	1.61	1.08
9.9	174.68	116.6	70.22	23.64	10.02		183.16	103.71	57.34	24.3	7.07		9	19.85	1.8	-0.42	-3.14	-0.89		19.61	5.19	2.07	0.86	0.5		9	15.41	10.05	6	3.42	1.21		11.21	6.15	3.13	1.79	1.2
10.8	181.66	125.27	77.29	25.96	11.26		192.09	110.69	61.84	26.36	7.69		9.9	22.19	1.16	1.59	-1.71	-1.56		21.34	5.68	2.27	0.95	0.55		9.9	16.77	7.88	6.14	5.26	4.35		12.22	6.73	3.43	1.97	1.32
11.7	184.48	132.9	81.46	28.51	11.24		200.19	117.34	66.23	28.39	8.31		10.8	24.47	3.33	-0.04	-0.46	0.65		23.03	6.16	2.47	1.03	0.6		10.8	19.54	9.87	6.18	4.08	1.38		13.22	7.31	3.74	2.14	1.43
12.6	188.36	137.41	86.54	30.39	11.33		207.55	123.68	70.51	30.39	8.92		11.7	25.23	2.86	-0.38	-0.88	-0.78		24.67	6.64	2.67	1.11	0.65		11.7	17.32	9.8	7.23	1.54	4.26		14.2	7.89	4.04	2.32	1.55
13.5	194.88	146.7	93.38	31.53	13.34		214.23	129.72	74.7	32.37	9.53		12.6	27.98	3.69	1.46	-0.8	1.17		26.29	7.11	2.86	1.2	0.69		12.6	22.98	13.59	9.53	7.95	6.06		15.16	8.46	4.34	2.49	1.67
14.4	195.7	148.07	96.35	34.2	12.26		220.3	135.47	78.78	34.33	10.13		13.5	30.51	3.22	0.74	-2.17	-0.38		27.86	7.57	3.06	1.28	0.74		13.5	23.6	11.38	9.3	6.02	2.51		16.1	9.02	4.64	2.67	1.79
15.3	202.09	156.84	102.83	36.41	15.24		225.81	140.96	82.77	36.26	10.74		14.4	34.91	6.94	2.64	0.86	1.75		29.4	8.03	3.26	1.37	0.79		14.4	24.87	13.2	9.7	7.02	4.27		17.03	9.58	4.94	2.84	1.91
16.2	206.79	162.92	109.25	40.47	18.42		230.81	146.19	86.66	38.17	11.33		15.3	32.87	4.07	2.25	-2.08	-1.58		30.9	8.49	3.45	1.45	0.84		15.3	26.16	14.38	12.76	8.79	3.93		17.94	10.13	5.23	3.02	2.02
17.1	209.25	165.93	111.55	43.31	18.22		235.36	151.17	90.46	40.06	11.93		16.2	38.41	6.24	2.95	0.84	-0.28		32.37	8.94	3.64	1.53	0.89		16.2	24.98	12.99	10.21	8.7	4.69		18.83	10.68	5.53	3.19	2.14
18	208.99	167.73	115.38	42.73	16.71		239.48	155.91	94.17	41.92	12.52		17.1	37.96	8.31	2.4	1.75	1.74		33.81	9.38	3.83	1.62	0.94		17.1	26.25	16.76	12.51	8.13	4.7		19.71	11.23	5.82	3.36	2.26
18.9	213.76	172.41	120.55	43.94	18.99		243.23	160.44	97.79	43.77	13.11		18	38.94	4.17	2.76	0.31	0.78		35.21	9.82	4.02	1.7	0.99		18	25.28	13.89	9.65	5.83	4.05		20.57	11.77	6.11	3.54	2.38
19.8	214.77	174.84	124.77	46.94	20.24		246.64	164.75	101.32	45.59	13.69		18.9	42.81	7.6	4.43	1.4	2.26		36.59	10.25	4.21	1.78	1.04		18.9	25.27	12.17	11.24	5.17	3.79		21.42	12.3	6.4	3.71	2.49
20.7	216.74	179.26	124.74	46.46	17.67		249.73	168.86	104.77	47.39	14.27		19.8	40.33	6.34	1.58	-0.7	-1.23		37.93	10.68	4.4	1.86	1.08		19.8	24.75	13.23	10.2	5.99	3.01		22.25	12.83	6.69	3.88	2.61
21.6	218.35	178.69	129.07	49.01	18.36		252.54	172.77	108.14	49.16	14.85		20.7	42.24	7.08	2.84	2.21	0.03		39.24	11.11	4.59	1.94	1.13		20.7	27.95	17.82	10.42	8.66	5.25		23.07	13.35	6.98	4.05	2.73
22.5	217.11	182.15	131.96	51.14	19.77		255.09	176.5	111.43	50.92	15.42		21.6	44.23	9.12	4.24	1.43	-0.29		40.52	11.53	4.77	2.03	1.18		21.6	28.1	16.96	13.78	8.28	5.23		23.87	13.87	7.27	4.22	2.85
23.4	219.59	185.06	135.95	49.92	18		257.4	180.06	114.64	52.65	15.99		22.5	47.66	9.41	5.68	2.6	3.22		41.77	11.94	4.96	2.11	1.23		22.5	29.27	18.17	13.51	9.62	6.31		24.66	14.39	7.55	4.39	2.96
24.3	220.78	188.32	138.72	51.11	21.86		259.5	183.45	117.77	54.37	16.55		23.4	47.22	9.46	4.29	0.92	1.36		42.99	12.35	5.14	2.19	1.28		23.4	28.08	14.73	11.31	8.6	4.04		25.44	14.9	7.84	4.56	3.08
25.2	225.08	191.01	143.25	52.65	22.79		261.41	186.68	120.83	56.06	17.12		24.3	46.93	10.49	2.58	0.79	1.7		44.19	12.76	5.33	2.27	1.33		24.3	29.09	16.59	11.99	7.29	4.21		26.2	15.41	8.12	4.73	3.19
26.1	225.79	192.24	145.87	54.63	21.16		263.15	189.75	123.82	57.73	17.68		25.2	50.35	12.05	6.41	2.47	2.5		45.36	13.16	5.51	2.35	1.37		25.2	29.38	19.55	14.86	9.6	5.05		26.94	15.91	8.4	4.9	3.31
27	225.22	193.43	148.79	55.37	21.28		264.72	192.69	126.73	59.39	18.23		26.1	50.73	10.76	4.42	1.39	3.39		46.5	13.56	5.69	2.43	1.42		26.1	26.62	16.12	12.78	5.62	1.54		27.68	16.4	8.68	5.07	3.43
27.9	227.47	196.47	150.64	57.47	24.67		266.15	195.48	129.58	61.02	18.79		27	50.14	10.41	5.45	0.59	0.26		47.62	13.95	5.87	2.51	1.47		27	30.15	18.64	13.79	8.21	4.69		28.4	16.9	8.96	5.24	3.54
28.8	227.51	197.06	154.71	57.96	24.5		267.45	198.14	132.36	62.63	19.33		27.9	52.38	12.91	5.04	0.99	2.4		48.71	14.34	6.05	2.59	1.52		27.9	31.54	17.74	12.18	6.6	3.09		29.11	17.38	9.24	5.41	3.66
29.7	231.52	200.23	157.24	61.8	25.87		268.63	200.68	135.07	64.23	19.88		28.8	53.92	13.86	6.62	3.24	3.26		49.78	14.72	6.23	2.67	1.57		28.8	32.99	20.27	14.82	9.64	5.69		29.8	17.87	9.52	5.58	3.77
30.6	230.92	200.58	158.72	61.29	25.88		269.7	203.1	137.71	65.8	20.42		29.7	55.14	15.37	5.59	1.47	3.49		50.82	15.1	6.4	2.75	1.61		29.7	32.21	19.14	14.26	7.76	4.19		30.48	18.35	9.79	5.74	3.89
31.5	233.92	204.19	162.91	64.79	25.28		270.68	205.4	140.3	67.36	20.96		30.6	54.77	13.39	5.26	2.3	0.39		51.84	15.47	6.58	2.83	1.66		30.6	34.07	21.93	17.02	14.25	7.15		31.16	18.82	10.07	5.91	4.01
32.4	234.51	207.09	166.57	66.69	27.47		271.56	207.6	142.82	68.9	21.5		31.5	55.98	14.02	4.06	1.88	-0.16		52.83	15.84	6.75	2.91	1.71		31.5	32.91	20.92	14.6	8	7.33		31.81	19.29	10.34	6.08	4.12
33.3	235.3	208.1	168.13	67.06	25.95		272.36	209.69	145.28	70.42	22.03		32.4	58.86	12.98	7.23	4.13	2.64		53.81	16.21	6.93	2.99	1.76		32.4	34.29	22.04	18.81	12.62	8.97		32.46	19.76	10.61	6.24	4.24
34.2	235.58	206.13	167.41	67.67	26.5		273.09	211.69	147.69	71.92	22.56		33.3	56.7	13.97	3.62	0.63	0.75		54.76	16.57	7.1	3.07	1.8		33.3	35.06	20.38	16.38	10.94	4.97		33.1	20.22	10.88	6.41	4.35
35.1	239.86	212.26	172.8	72.1	31.95		273.75	213.59	150.03	73.4	23.09		34.2	59.57	16.29	6.96	2.11	1.66		55.69	16.93	7.27	3.15	1.85		34.2	36.93	23.2	16.87	12.39	6.51		33.72	20.68	11.15	6.58	4.47
36	239.22	212.04	173.45	73	28.95		274.35	215.4	152.32	74.87	23.61		35.1	59.83	14.57	7.2	2.2	3.07		56.6	17.28	7.44	3.22	1.9		35.1	37.36	23.24	17.64	11.46	5.38		34.33	21.13	11.42	6.74	4.58
36.9	240.83	211.06	175.66	73.25	30.69		274.9	217.12	154.56	76.31	24.13		36	59.66	14.45	5.71	-0.19	1.02		57.49	17.63	7.61	3.3	1.95		36	38.97	25.93	20.51	13.76	9.84		34.94	21.58	11.69	6.91	4.69
37.8	241.25	213.99	177.15	75.06	32.85		275.4	218.77	156.74	77.74	24.65		36.9	63.33	15.14	8.29	4.39	4.54		58.35	17.97	7.78	3.38	1.99		36.9	36.1	22.47	19.36	12.26	7.7		35.53	22.03	11.95	7.07	4.81
38.7	240.83	214.13	177.49	74.18	28.25		275.85	220.34	158.87	79.16	25.16		37.8	62.57	16.34	4.47	2.79	0.7		59.2	18.32	7.95	3.46	2.04		37.8	38.2	24.57	20.34	12.72	6.71		36.11	22.47	12.22	7.23	4.92
39.6	239.17	213.01	177.31	73.73	29.78		276.25	221.83	160.95	80.55	25.67		38.7	63.15	17.55	6.83	0.43	0.82		60.03	18.65	8.12	3.53	2.09		38.7	34.61	23.07	16.69	9.7	3.32		36.68	22.9	12.48	7.4	5.04
40.5	240.11	214.93	180.96	74.46	28.93		276.63	223.25	162.98	81.93	26.18		39.6	65.6	17.34	9.11	5.55	4.46		60.84	18.99	8.28	3.61	2.14		39.6	38.89	25.9	19.12	12.79	7.36		37.24	23.34	12.74	7.56	5.15
41.4	244.13	217.45	183.79	81.07	32.24		276.96	224.61	164.97	83.29	26.69		40.5	64.37	18.22	7.82	3.18	3.8		61.63	19.32	8.45	3.69	2.18		40.5	36.03	24.43	17.87	11.34	4.65		37.79	23.77	13	7.72	5.26
42.3	244.97	218.62	182.58	81.49	31.97		277.27	225.9	166.9	84.64	27.19		41.4	65.55	17.37	7.81	4.33	2.69		62.41	19.64	8.61	3.76	2.23		41.4	38.85	23.95	18.74	13.2	6.22		38.33	24.19	13.26	7.89	5.38
43.2	243.36	216.8	185.51	79.68	30.6		277.55	227.13	168.79	85.97	27.69		42.3	68.68	19.47	9.48	5.39	3.76		63.16	19.97	8.77	3.84	2.28		42.3	38.39	23.3	19.49	11.43	6.95		38.86	24.62	13.52	8.05	5.49
44.1	241.48	216.91	184.73	80.81	31.4		277.8	228.31	170.63	87.29	28.18		43.2	66.82	18.81	6.7	5.06	3.47		63.9	20.29	8.94	3.92	2.32		43.2	41.59	27.61	21.77	14.16	7		39.38	25.03	13.77	8.21	5.6
45	243.2	218.37	186.59	77.79	31.56		278.03	229.43	172.43	88.59	28.68		44.1	67.03	18.51	6.75	3.61	2.71		64.63	20.6	9.1	3.99	2.37		44.1	37.26	26.19	20.91	14.4	5.97		39.9	25.45	14.03	8.37	5.72
45.9	244.55	219.48	187.53	84.32	32.25		278.24	230.49	174.19	89.87	29.17		45	67.98	19.42	8.75	5.73	4.19		65.33	20.91	9.26	4.07	2.42		45	40.17	25.81	21.88	12.67	7.15		40.4	25.86	14.28	8.53	5.83
46.8	245.94	218.79	189.33	83.62	34.15		278.43	231.51	175.91	91.14	29.65		45.9	65.39	18.71	8.86	3.64	2.77		66.02	21.22	9.42	4.14	2.46		45.9	39.96	26.61	20.22	13.35	6.61		40.89	26.27	14.54	8.69	5.94
47.7	248.01	222.8	191.32	87.02	35.05		278.6	232.48	177.58	92.39	30.14		46.8	69.82	20.12	8.24	3.07	2.33		66.7	21.52	9.58	4.22	2.51		46.8	39.89	27.99	21.32	14.33	9.15		41.38	26.67	14.79	8.85	6.06
48.6	246.77	220.41	191.08	85.81	36.02		278.75	233.4	179.21	93.63	30.62		47.7	70.48	18.65	7.98	2.86	1.69		67.36	21.83	9.73	4.3	2.56		47.7	42.07	30.46	23.18	14.53	9.57		41.86	27.07	15.04	9.01	6.17
49.5	247.34	218.85	189.48	87.18	33.55		278.9	234.28	180.81	94.85	31.1		48.6	68.2	18.15	7.19	1.34	2.69		68	22.12	9.89	4.37	2.6		48.6	41.74	29.3	21.98	15.07	8.72		42.32	27.46	15.29	9.17	6.28
50.4	251.17	225.73	193.28	90.87	37.01		279.02	235.12	182.37	96.06	31.57		49.5	70.2	19.36	9.66	3	-0.19		68.63	22.42	10.05	4.45	2.65		49.5	41.87	27.94	20.41	14.47	8.88		42.78	27.86	15.54	9.33	6.39
51.3	250.83	224.86	196.12	93.69	38.1		279.14	235.91	183.89	97.25	32.04		50.4	69.86	18.48	6.72	2.23	3.48		69.25	22.71	10.2	4.52	2.7		50.4	43.53	29.68	24.12	14.34	9.24		43.24	28.25	15.79	9.49	6.51
52.2	249.24	225.77	196.49	90.63	37.71		279.25	236.67	185.37	98.43	32.51		51.3	71.17	19.74	9.21	4.63	3.37		69.85	23	10.35	4.59	2.74		51.3	39.59	28.11	20.98	14.35	7.01		43.68	28.63	16.03	9.65	6.62
53.1	250.99	225.43	198.63	94.25	36.55		279.34	237.4	186.82	99.6	32.98		52.2	71.61	20.57	8.41	2.09	0.35		70.44	23.28	10.51	4.67	2.79		52.2	44.51	32.7	24.59	17.75	10.38		44.12	29.01	16.28	9.8	6.73
54	251.83	226.68	199.4	95.38	37.8		279.43	238.09	188.24	100.75	33.44		53.1	73.05	20.42	9.43	4.48	3.72		71.01	23.56	10.66	4.74	2.83		53.1	43.22	29.76	23.26	15.21	9.34		44.54	29.39	16.52	9.96	6.84
54.9	251.6	229.26	199.71	97.41	38.14		279.51	238.75	189.62	101.88	33.91		54	71.05	21.01	8.91	4.09	3.13		71.57	23.84	10.81	4.82	2.88		54	43.25	28.73	24.81	15.37	10.55		44.96	29.77	16.77	10.12	6.95
55.8	252	225.64	201.06	95.35	38.44		279.58	239.38	190.97	103.01	34.36		54.9	71.92	22.69	9.19	0.72	2.06		72.12	24.11	10.96	4.89	2.93		54.9	43.86	30.52	21.93	17.5	9.64		45.38	30.14	17.01	10.27	7.06
56.7	252.56	226.23	200.55	98.33	38		279.65	239.97	192.28	104.12	34.82		55.8	73.55	20.77	8.53	3.63	3.17		72.66	24.39	11.11	4.96	2.97		55.8	45.42	30.53	23.87	16.66	10.85		45.78	30.51	17.25	10.43	7.17
57.6	252.79	229.32	202.87	100	42.56		279.71	240.54	193.57	105.22	35.27		56.7	71.99	21.43	8.13	3.89	0.75		73.18	24.65	11.26	5.04	3.02		56.7	41.84	30.06	21.27	13.57	8.09		46.18	30.87	17.49	10.59	7.29
58.5	252.69	230.69	203.52	100.94	40.4		279.76	241.09	194.82	106.3	35.72		57.6	72.24	21.52	8.58	3.65	2.5		73.7	24.92	11.41	5.11	3.06		57.6	46.35	32.71	24.75	15.92	11.83		46.57	31.23	17.73	10.74	7.4
59.4	253.46	231.61	203.94	101.45	40.28		279.81	241.61	196.04	107.37	36.17		58.5	74.7	23.11	8.9	4.09	3.73		74.2	25.18	11.56	5.18	3.11		58.5	47.25	32.02	26.21	15.95	11.82		46.96	31.59	17.96	10.9	7.51
60.3	252.68	227.8	202.86	99.97	38.52		279.86	242.1	197.24	108.43	36.61		59.4	73.8	23.88	9.24	5.78	2.65		74.69	25.44	11.7	5.25	3.15		59.4	44.48	30.4	23.88	16.37	8.11		47.33	31.95	18.2	11.05	7.62
61.2	256.36	231.97	206.8	104.11	42.44		279.9	242.57	198.41	109.47	37.06		60.3	76.02	25.47	13.33	6.49	5.38		75.16	25.7	11.85	5.33	3.2		60.3	44.73	31.42	24.43	15.3	9.21		47.7	32.3	18.44	11.21	7.73
62.1	253.45	230.99	203.56	101.55	42.5		279.93	243.02	199.54	110.51	37.5		61.2	76.29	26.14	12.52	7.16	2.48		75.63	25.95	11.99	5.4	3.25		61.2	45.16	31.1	23.9	15.54	10.6		48.07	32.65	18.67	11.36	7.84
63	254.88	230.62	205.27	104.29	41.91		279.97	243.44	200.66	111.53	37.93		62.1	77.42	25.39	11.51	3.45	4.42		76.09	26.2	12.14	5.47	3.29		62.1	45.5	32.4	28.01	19.29	9.52		48.43	32.99	18.9	11.51	7.95
63.9	255.89	230.71	207.21	107.02	42.29		280	243.85	201.74	112.54	38.37		63	77.87	28.68	13.91	6.26	4.58		76.54	26.45	12.28	5.54	3.34		63	43.63	31.11	22.72	13.95	8.93		48.78	33.33	19.14	11.67	8.06
64.8	255.5	233.28	207.64	106.82	43.92		280.02	244.24	202.8	113.53	38.8		63.9	77.94	27.64	13.5	5.52	4.3		76.97	26.7	12.42	5.61	3.38		63.9	45.92	31.87	26.57	17.28	8.15		49.12	33.67	19.37	11.82	8.17
65.7	257.3	234.62	206.92	108.25	43.95		280.05	244.61	203.84	114.52	39.23		64.8	75.62	24.9	8.67	5.85	3.2		77.4	26.94	12.56	5.68	3.43		64.8	43.67	32.31	26.7	16.56	9.97		49.46	34.01	19.6	11.97	8.28
66.6	255.91	234.67	207.5	109.95	43.56		280.07	244.96	204.84	115.49	39.65		65.7	76.75	24.4	12.16	4.52	4.64		77.82	27.18	12.7	5.75	3.47		65.7	44.99	34.09	25.74	17.18	10.75		49.79	34.34	19.83	12.12	8.39
67.5	261.21	236.69	211.12	112.36	46.56		280.09	245.29	205.83	116.45	40.08		66.6	74.31	25.3	9.66	4.38	2.03		78.22	27.41	12.84	5.83	3.52		66.6	48.33	36.5	29.81	18.9	14.19		50.12	34.67	20.05	12.28	8.5
68.4	257.35	232.69	209.85	110.15	43.27		280.11	245.61	206.79	117.4	40.5		67.5	75.04	24.4	10.2	2.89	4.5		78.62	27.65	12.98	5.9	3.56		67.5	45.01	31.05	24.57	14.9	9.5		50.44	35	20.28	12.43	8.61
69.3	256.64	233.58	208.99	111.98	44.33		280.13	245.92	207.73	118.34	40.92		68.4	75.79	25.18	11.62	4.3	1.72		79.01	27.88	13.12	5.97	3.61		68.4	48.59	34.73	28.34	21.28	10.15		50.76	35.32	20.51	12.58	8.72
70.2	259.55	238.88	213.71	115.06	49.85		280.14	246.21	208.65	119.26	41.33		69.3	77.43	27.38	13.4	6.77	4.52		79.39	28.11	13.26	6.04	3.65		69.3	47.27	33.21	27.81	17.84	11.85		51.07	35.65	20.73	12.73	8.83
71.1	256.62	233.01	210.3	112.43	45.27		280.16	246.49	209.54	120.18	41.75		70.2	75.33	25.64	10.44	4.37	3.15		79.76	28.33	13.39	6.11	3.7		70.2	50.49	38.53	30.02	23.33	14.33		51.37	35.96	20.95	12.88	8.93
72	257.68	234.66	211.65	114.97	46.95		280.17	246.75	210.42	121.08	42.16		71.1	80.76	30.2	14.66	6.76	4.21		80.13	28.56	13.53	6.18	3.74		71.1	49.43	34.73	27.75	18.73	11.98		51.67	36.28	21.18	13.03	9.04
72.9	259.77	236.24	212.67	116.02	46.89		280.18	247	211.27	121.98	42.57		72	79.68	27.56	14.08	6.33	4.85		80.48	28.78	13.67	6.25	3.79		72	48.95	35.28	28.58	19.17	12.33		51.96	36.59	21.4	13.18	9.15
73.8	259.63	234.62	213.58	115.38	46.29		280.19	247.24	212.1	122.86	42.97		72.9	79.2	26.73	12.71	4.29	3.76		80.83	29	13.8	6.31	3.83		72.9	47	34.74	30.09	18.25	13.58		52.25	36.9	21.62	13.33	9.26
74.7	261.19	237.9	215.03	118.64	50.32		280.2	247.47	212.91	123.73	43.38		73.8	79.08	28.59	13.03	6.02	4.18		81.17	29.21	13.93	6.38	3.88		73.8	49.77	35.96	29.07	21.96	12		52.54	37.21	21.84	13.48	9.37
75.6	260.02	237.91	214.77	116.66	46.92		280.21	247.69	213.71	124.59	43.78		74.7	78.13	27.41	11.3	2.79	3.26		81.5	29.43	14.07	6.45	3.92		74.7	47.43	36.16	27.84	19.01	13.52		52.81	37.51	22.06	13.63	9.48
76.5	260.16	240.92	215.06	119.53	48.44		280.22	247.89	214.48	125.45	44.18		75.6	80.68	29.34	12.77	7.2	4.19		81.83	29.64	14.2	6.52	3.96		75.6	50.04	36.73	29.97	20.11	12.62		53.09	37.82	22.27	13.77	9.59
77.4	262.67	239.53	216.66	121.24	48.7		280.23	248.09	215.24	126.29	44.57		76.5	80.93	30.92	14.89	4.65	4.08		82.14	29.85	14.33	6.59	4.01		76.5	51.68	38.47	32.7	21.74	15.03		53.35	38.11	22.49	13.92	9.69
78.3	260.94	239.83	217.49	121.39	48.68		280.23	248.28	215.98	127.12	44.97		77.4	81.49	29.86	12.62	7.59	3.58		82.45	30.05	14.46	6.66	4.05		77.4	48.18	36.42	28.28	19.89	11.93		53.62	38.41	22.71	14.07	9.8
79.2	262.04	239.59	217.73	121.64	49.1		280.24	248.46	216.7	127.94	45.36		78.3	79.61	28.1	13.43	4.03	4.42		82.75	30.26	14.59	6.73	4.1		78.3	50.93	36.68	29.19	19.66	10.95		53.88	38.7	22.92	14.22	9.91
80.1	262.38	241.58	218.64	124.33	50.28		280.24	248.63	217.4	128.75	45.75		79.2	80.05	29.33	12.66	3.58	2.72		83.05	30.46	14.72	6.79	4.14		79.2	48.33	38.67	29.94	19.93	11.75		54.13	38.99	23.13	14.36	10.02
81	261.57	240.5	215.53	122.9	49.77		280.25	248.79	218.09	129.55	46.14		80.1	79.92	29.34	13.25	3.65	2.27		83.34	30.66	14.85	6.86	4.19		80.1	49.51	38.28	32.28	18.67	14.2		54.38	39.28	23.35	14.51	10.12
81.9	263.31	238.35	217.33	123.2	49.17		280.25	248.95	218.76	130.35	46.52		81	77.59	28.83	12.25	5.49	0.68		83.62	30.86	14.97	6.93	4.23		81	52.62	40.93	34.08	23.9	15.69		54.63	39.57	23.56	14.66	10.23
82.8	260.74	239.47	217.84	126.34	50.66		280.26	249.09	219.41	131.13	46.9		81.9	78.5	29.59	11.04	4.72	2.91		83.9	31.05	15.1	7	4.27		81.9	51.31	37.58	31.17	20.9	12.34		54.87	39.85	23.77	14.8	10.34
83.7	266.28	241.52	219.05	126.82	52.91		280.26	249.23	220.05	131.9	47.28		82.8	79.38	28.93	11.91	4.61	2.2		84.17	31.24	15.23	7.06	4.32		82.8	51.86	39.59	30.84	22.18	13.31		55.1	40.13	23.98	14.95	10.45
84.6	263	242.05	219.39	129.12	53		280.26	249.37	220.67	132.67	47.66		83.7	79.72	30.28	12.89	7.86	3.25		84.43	31.43	15.35	7.13	4.36		83.7	51.29	38.57	30.01	21.62	14.96		55.34	40.41	24.19	15.09	10.55
85.5	263.47	241.88	218.74	127.15	52.75		280.27	249.5	221.28	133.42	48.04		84.6	79.88	31.85	14.94	6.08	3.79		84.69	31.62	15.48	7.2	4.41		84.6	50.33	38.51	30.75	20.08	14.21		55.56	40.69	24.39	15.24	10.66
86.4	264.68	244.56	222.64	130.3	56.42		280.27	249.62	221.88	134.17	48.41		85.5	82.36	31.24	16.53	6.44	4.79		84.94	31.81	15.6	7.27	4.45		85.5	47.97	39.17	30.87	17.69	12.42		55.79	40.96	24.6	15.38	10.77
87.3	264.2	241.2	220.82	129.47	52.36		280.27	249.74	222.46	134.9	48.78		86.4	81.66	29.67	14.4	7.93	1.71		85.19	31.99	15.72	7.33	4.49		86.4	50.43	37.01	30.11	19.25	12.87		56.01	41.23	24.81	15.52	10.87
88.2	265.59	242.64	221.18	129.63	53.14		280.27	249.85	223.02	135.63	49.15		87.3	81.78	31.12	14.79	7.37	5.91		85.43	32.17	15.85	7.4	4.54		87.3	52.76	42.34	32.89	23.95	13.14		56.22	41.5	25.01	15.67	10.98
89.1	266.15	243.38	222.72	129.45	53.15		280.28	249.95	223.57	136.35	49.52		88.2	81.91	30.57	13.38	4.77	3.49		85.66	32.35	15.97	7.46	4.58		88.2	52.45	40.64	31.72	22.78	17.25		56.44	41.76	25.22	15.81	11.08
90	264.37	243.23	221.04	132.46	53.35		280.28	250.05	224.11	137.06	49.88		89.1	84.27	35.43	17.76	9.99	5.94		85.89	32.53	16.09	7.53	4.62		89.1	53.42	41.46	33.19	23.54	15.13		56.65	42.03	25.42	15.95	11.19
90.9	264.99	243.47	220.97	130.98	55.45		280.28	250.15	224.64	137.76	50.24		90	81.67	31.51	15.58	5.93	3.53		86.12	32.71	16.21	7.6	4.67		90	52.72	40.28	33.22	21.25	13.67		56.85	42.29	25.62	16.1	11.3
91.8	266.88	243.44	225.03	134.2	57.42		280.28	250.24	225.15	138.46	50.6		90.9	86.55	35.56	17.82	9.13	8.47		86.34	32.88	16.33	7.66	4.71		90.9	50.89	38.9	30	21.79	13.66		57.05	42.55	25.82	16.24	11.4
92.7	268.2	245.62	225.87	135.7	59.22		280.28	250.33	225.66	139.14	50.96		91.8	85.41	35.39	18.42	10.21	6.9		86.55	33.05	16.45	7.73	4.75		91.8	53.29	39.24	32.8	23.33	16.19		57.25	42.8	26.02	16.38	11.51
93.6	263.33	242.56	222.74	134.24	55.95		280.28	250.41	226.15	139.82	51.32		92.7	83.32	33.3	15.6	7.44	5.69		86.76	33.22	16.57	7.79	4.8		92.7	55.06	42.82	33.86	23.53	15.28		57.44	43.06	26.22	16.52	11.61
94.5	267.54	244.99	225.62	135.89	56.76		280.28	250.49	226.62	140.49	51.67		93.6	84.12	35.82	17.73	9.63	6.25		86.97	33.39	16.69	7.86	4.84		93.6	54.67	39.48	33	21.37	14.48		57.63	43.31	26.42	16.66	11.72
95.4	266.9	246.69	224.51	137.62	58.96		280.29	250.56	227.09	141.15	52.02		94.5	84.19	35.58	16.67	6.68	4.39		87.17	33.56	16.8	7.92	4.88		94.5	55.38	42.02	34	24.91	16.61		57.82	43.56	26.62	16.8	11.82
96.3	269.94	246.08	224.97	138.17	57.45		280.29	250.64	227.55	141.8	52.37		95.4	85.21	36.84	15.18	8.41	6.05		87.36	33.72	16.92	7.99	4.93		95.4	55.78	44.21	35.14	24.18	14.94		58.01	43.8	26.81	16.95	11.93
97.2	266.43	243.35	222.77	138.69	55.3		280.29	250.7	227.99	142.45	52.72		96.3	82.68	34.28	15.5	5.59	2.01		87.56	33.88	17.03	8.05	4.97		96.3	54.72	43.91	32.49	23.14	15.64		58.19	44.05	27.01	17.09	12.03
98.1	266.7	243.94	224.18	137.14	56.23		280.29	250.77	228.43	143.09	53.06		97.2	83.45	33.73	15.79	7.77	5.36		87.74	34.04	17.15	8.11	5.01		97.2	51.42	39.54	30.26	23.14	13.19		58.36	44.29	27.2	17.23	12.14
99	268.35	245.4	225.12	138.4	56.26		280.29	250.83	228.85	143.72	53.41		98.1	83.46	34.77	16.34	7.67	4.77		87.93	34.2	17.26	8.18	5.05		98.1	53.32	41.66	33.25	22.46	13.27		58.54	44.53	27.4	17.36	12.24
99.9	267.06	246.56	228.29	141.92	59.3		280.29	250.89	229.26	144.34	53.75		99	83.14	32.84	16.37	8.13	6.13		88.1	34.36	17.38	8.24	5.1		99	53.38	43.04	32.06	22.42	13.47		58.71	44.77	27.59	17.5	12.35
100.8	270.5	246.12	226.71	139.95	57.35		280.29	250.95	229.67	144.95	54.09		99.9	86.59	36.68	19.04	9.22	6.29		88.28	34.51	17.49	8.31	5.14		99.9	53.51	42.37	33.08	22.29	15.2		58.88	45	27.78	17.64	12.45
101.7	269.58	247.39	228.54	143.65	59.69		280.29	251	230.06	145.56	54.42		100.8	83.09	34.03	15.05	4.98	3		88.45	34.67	17.6	8.37	5.18		100.8	54.35	44.24	35.05	25.03	16.53		59.04	45.24	27.97	17.78	12.56
102.6	269.41	249.55	229.52	144.75	61.45		280.29	251.05	230.45	146.16	54.76		101.7	85.86	37.54	18.16	9.44	6.66		88.62	34.82	17.71	8.43	5.23		101.7	54.81	43.84	35.44	23.07	15.96		59.2	45.47	28.16	17.92	12.66
103.5	269.04	245.35	227.07	144.2	59.2		280.29	251.1	230.82	146.75	55.09		102.6	84.37	34.56	16.68	7.82	4.03		88.78	34.97	17.83	8.5	5.27		102.6	52.23	39.43	34.75	24.6	12.57		59.36	45.7	28.35	18.06	12.77
104.4	270.32	246.3	228.31	143.52	61.14		280.29	251.15	231.19	147.34	55.42		103.5	85.58	33.63	16.49	8.04	6.23		88.94	35.12	17.94	8.56	5.31		103.5	55.22	43.67	34.2	24.91	16.68		59.52	45.93	28.54	18.19	12.87
105.3	270.86	248.48	228.76	145.66	61.44		280.29	251.19	231.55	147.92	55.75		104.4	88.56	38.55	18.97	9.61	6.87		89.09	35.26	18.05	8.62	5.35		104.4	56.93	46.57	34.38	24.69	15.88		59.67	46.15	28.73	18.33	12.97
106.2	271.89	247.7	228.76	147.35	60.87		280.29	251.23	231.9	148.49	56.08		105.3	86.25	38.37	19.89	9.55	7.13		89.25	35.41	18.16	8.68	5.4		105.3	56.83	43.51	34.05	22.41	16.49		59.83	46.38	28.91	18.47	13.08
107.1	267.34	246.81	229.02	144.32	58.5		280.29	251.27	232.24	149.06	56.4		106.2	86.93	38.73	21.74	9.75	6.82		89.4	35.55	18.26	8.75	5.44		106.2	55.9	43.75	35.26	25.49	14.98		59.97	46.6	29.1	18.61	13.18
108	271.93	251.72	232.1	147.97	63.01		280.29	251.31	232.57	149.62	56.73		107.1	87.66	39.67	19.79	11.44	6.27		89.54	35.69	18.37	8.81	5.48		107.1	56.34	47.38	34.98	24.68	18.1		60.12	46.82	29.29	18.74	13.28
108.9	273.6	251.06	229.97	148.29	62.28		280.29	251.35	232.9	150.17	57.05		108	86.72	37.07	18.17	9.33	5.58		89.68	35.83	18.48	8.87	5.52		108	55.89	45.21	35.16	23.32	18.65		60.26	47.04	29.47	18.88	13.39
109.8	268.25	246.1	227.22	146.32	60.66		280.29	251.38	233.21	150.71	57.37		108.9	88.15	38.05	20.01	8.99	4.68		89.82	35.97	18.59	8.93	5.56		108.9	55.8	44.32	34.48	24.65	15		60.4	47.25	29.65	19.01	13.49
110.7	271.19	247.41	228.99	149.45	62.58		280.29	251.42	233.52	151.25	57.68		109.8	85.24	37.95	17.52	7.32	4.91		89.96	36.11	18.69	8.99	5.61		109.8	57.62	46.21	34.57	23.77	17.65		60.54	47.46	29.84	19.15	13.59
111.6	271.87	249.93	230.39	149.34	64.4		280.29	251.45	233.83	151.78	58		110.7	84.5	37.35	17.95	7.58	6.77		90.09	36.24	18.8	9.06	5.65		110.7	58.42	45.59	36.08	26.31	17.19		60.68	47.68	30.02	19.28	13.7
112.5	271.76	250.62	231.27	149.26	63.76		280.29	251.48	234.12	152.31	58.31		111.6	87.8	39.88	19.25	9.03	6.53		90.22	36.38	18.9	9.12	5.69		111.6	57.9	45.6	36.43	28.29	16.14		60.81	47.89	30.2	19.42	13.8
113.4	270.63	249.35	231.62	150.22	64.84		280.29	251.51	234.41	152.83	58.62		112.5	87.57	38.77	19.31	9.01	6.85		90.35	36.51	19.01	9.18	5.73		112.5	56.93	43.64	35.26	24.15	15.77		60.94	48.09	30.38	19.55	13.9
114.3	271.57	250.39	234.52	150.89	65.12		280.29	251.53	234.69	153.34	58.93		113.4	86.8	39.35	18.29	8.77	5.53		90.47	36.64	19.11	9.24	5.77		113.4	56.72	44.99	35.37	23.67	13.81		61.07	48.3	30.56	19.69	14
115.2	270.74	248.41	229.98	151.28	63.18		280.29	251.56	234.97	153.85	59.24		114.3	84.4	35.93	17.66	5.53	4.86		90.59	36.77	19.21	9.3	5.82		114.3	54.6	43.55	33.76	24.66	15.4		61.19	48.5	30.73	19.82	14.11
116.1	273.57	248.88	232.44	152.12	65.12		280.3	251.59	235.24	154.35	59.55		115.2	86.28	36.74	17.8	9.12	4.86		90.71	36.89	19.32	9.36	5.86		115.2	57.13	46.45	36.52	26.63	17.52		61.32	48.71	30.91	19.95	14.21
117	272.15	249.67	231.88	153.28	65.13		280.3	251.61	235.5	154.84	59.85		116.1	87.73	36.88	19.97	9.87	6.55		90.83	37.02	19.42	9.42	5.9		116.1	56.52	46.96	36.4	25.97	16.12		61.44	48.91	31.09	20.09	14.31
117.9	269.84	250.77	232.68	155.17	65.86		280.3	251.63	235.75	155.33	60.15		117	84.31	37.01	17.1	8.51	3.21		90.94	37.15	19.52	9.48	5.94		117	57.64	44.71	35.93	23.89	15.33		61.56	49.11	31.26	20.22	14.41
118.8	273.52	250.31	234.46	152.96	66.91		280.3	251.65	236	155.82	60.45		117.9	85.81	39.79	19.68	8.99	7.2		91.05	37.27	19.62	9.54	5.98		117.9	57	44.84	34.23	27.16	16.25		61.68	49.3	31.44	20.35	14.51
119.7	271.64	250.76	234.46	153.25	65.25		280.3	251.67	236.25	156.29	60.75		118.8	86.8	38.82	18.39	7.81	6.47		91.16	37.39	19.72	9.6	6.02		118.8	55.93	46.64	36.52	26.62	16.22		61.79	49.5	31.61	20.48	14.61
120.6	273.16	251.73	231.69	155.88	66.07		280.3	251.69	236.48	156.77	61.05		119.7	88.83	41.18	19.85	10.42	5.25		91.26	37.51	19.82	9.66	6.07		119.7	55.18	45.41	35.37	26.71	18.2		61.91	49.69	31.79	20.62	14.72
121.5	272.55	250.41	234.28	154.32	64.49		280.3	251.71	236.72	157.23	61.34		120.6	87.33	39.94	20.63	9.14	7.26		91.37	37.63	19.92	9.72	6.11		120.6	58.39	47.54	38.34	26.81	18.15		62.02	49.88	31.96	20.75	14.82
122.4	275.87	252.18	235.77	158.59	68.44		280.3	251.73	236.94	157.69	61.64		121.5	86.93	39.92	19.41	8.55	5.13		91.47	37.75	20.02	9.78	6.15		121.5	59.2	48	39.13	26.25	18.71		62.13	50.07	32.13	20.88	14.92
123.3	273.63	252.5	234.11	157.3	67.45		280.3	251.75	237.16	158.15	61.93		122.4	86.37	39.41	19.14	8.82	6.17		91.57	37.86	20.12	9.84	6.19		122.4	56.36	46.12	37.59	25.52	16.73		62.23	50.26	32.3	21.01	15.02
124.2	272.32	251.26	234.78	156.77	66.63		280.3	251.76	237.38	158.6	62.22		123.3	89.88	41.04	20.49	9.39	8.51		91.66	37.98	20.21	9.9	6.23		123.3	59.1	46.94	37.28	27.65	18.22		62.34	50.45	32.47	21.14	15.12
125.1	273.55	251.11	233	157.48	68.86		280.3	251.78	237.59	159.04	62.5		124.2	88.82	39.31	21.29	9.54	5.22		91.76	38.09	20.31	9.96	6.27		124.2	56.63	47.26	37.16	25.77	17.23		62.44	50.63	32.64	21.27	15.22
126	274.38	253.14	235.37	157.35	71.42		280.3	251.79	237.8	159.48	62.79		125.1	87.43	37.5	18.47	6.96	4.66		91.85	38.21	20.41	10.02	6.31		125.1	58.52	47.54	37.25	24.54	18.84		62.54	50.82	32.81	21.4	15.32
126.9	273.12	252.64	236.42	158.8	68.47		280.3	251.81	238	159.91	63.08		126	88.4	43.4	20.51	9.48	4.91		91.94	38.32	20.5	10.08	6.35		126	58.27	49.04	38.95	28.2	18.19		62.64	51	32.98	21.53	15.42
127.8	271.89	251.14	233.58	156.82	66.76		280.3	251.82	238.19	160.34	63.36		126.9	89.02	42.42	20.13	6.95	5.34		92.03	38.43	20.6	10.13	6.4		126.9	59.05	47.4	37.48	24.84	16.53		62.74	51.18	33.15	21.66	15.52
128.7	274.46	253.66	236.49	159.32	69.65		280.3	251.83	238.38	160.76	63.64		127.8	89.62	41.21	22.04	12.29	6.99		92.11	38.54	20.69	10.19	6.44		127.8	59.54	48.81	39.85	26.9	19.62		62.84	51.35	33.31	21.79	15.62
129.6	275.59	252.27	237.04	159.41	67.65		280.3	251.85	238.57	161.18	63.92		128.7	90.72	43.73	22.33	11.63	6.87		92.2	38.64	20.79	10.25	6.48		128.7	58.25	47.93	38.92	28.8	16.78		62.93	51.53	33.48	21.92	15.72
130.5	273.88	253.64	235.9	162.5	69.29		280.3	251.86	238.75	161.6	64.2		129.6	90.33	42.02	21.59	10.76	4.79		92.28	38.75	20.88	10.31	6.52		129.6	59.02	50.92	37.62	27.19	18.19		63.03	51.71	33.64	22.04	15.82
131.4	273.03	253.61	234.56	159.9	70.93		280.3	251.87	238.93	162	64.47		130.5	89.67	41.22	21.91	8.37	7.57		92.36	38.85	20.97	10.37	6.56		130.5	58.37	48.96	36.71	27.69	17.46		63.12	51.88	33.81	22.17	15.92
132.3	274.65	254.67	236.82	161.73	70.52		280.3	251.88	239.11	162.41	64.75		131.4	89.48	40.8	20.39	10.52	5.23		92.44	38.96	21.07	10.42	6.6		131.4	57.98	45.57	36.79	25.05	16.13		63.21	52.05	33.97	22.3	16.02
133.2	276.94	255.27	238.75	164.03	72.2		280.3	251.89	239.28	162.81	65.02		132.3	88.18	43.02	22.98	8.16	5.35		92.51	39.06	21.16	10.48	6.64		132.3	60.3	49.94	39.2	29.51	18.32		63.29	52.22	34.13	22.43	16.12
134.1	275.65	253.78	237.25	164.33	72.97		280.3	251.9	239.44	163.2	65.29		133.2	89.02	42.74	21.64	9.59	4.69		92.59	39.16	21.25	10.54	6.68		133.2	58.63	47.26	36.66	26.65	16.16		63.38	52.39	34.29	22.55	16.22
135	276.07	254.34	239.64	163.03	71.35		280.3	251.91	239.6	163.59	65.56		134.1	89.2	43.92	22.99	11.31	6.96		92.66	39.26	21.34	10.6	6.72		134.1	58.87	48.37	38.58	25.18	17.41		63.47	52.56	34.46	22.68	16.32
135.9	275.51	256.44	238.99	164.82	71.74		280.3	251.92	239.76	163.97	65.83		135	92.62	44.62	23.97	12.18	5.52		92.73	39.36	21.43	10.65	6.76		135	60.45	51.17	38.74	29.64	20.41		63.55	52.72	34.62	22.81	16.42
136.8	276.58	254.08	238.37	166.54	74.13		280.3	251.92	239.91	164.35	66.09		135.9	89.19	43.43	22.05	10.71	7.61		92.8	39.46	21.52	10.71	6.8		135.9	58.97	48.84	39.13	29.08	17.82		63.63	52.89	34.77	22.93	16.52
137.7	275.55	252.31	236.92	165.06	72.21		280.3	251.93	240.06	164.73	66.36		136.8	90.91	43.38	23.72	10.44	6.38		92.87	39.56	21.61	10.77	6.84		136.8	63.1	51.46	42.64	29.61	20.31		63.71	53.05	34.93	23.06	16.62
138.6	274.69	253.76	238.79	164.06	69.75		280.3	251.94	240.21	165.1	66.62		137.7	91.57	46.33	26.7	12.87	7.36		92.94	39.65	21.7	10.82	6.88		137.7	60.21	49.89	39.73	26.63	21.35		63.79	53.21	35.09	23.18	16.72
139.5	277.37	254.38	240.04	165.48	73.12		280.3	251.95	240.35	165.46	66.88		138.6	91.18	45.81	22.36	11.42	8.61		93	39.75	21.79	10.88	6.92		138.6	61.11	51.64	39.32	29.39	19.95		63.87	53.37	35.25	23.31	16.82
140.4	278.66	257.01	240.76	167.29	74.93		280.3	251.95	240.49	165.83	67.14		139.5	91.14	43.27	22.16	10.59	5.2		93.07	39.84	21.88	10.93	6.96		139.5	59.15	49.09	39.27	28.6	19.3		63.94	53.53	35.41	23.43	16.92
141.3	275.18	252.63	236.74	165.28	70.75		280.3	251.96	240.63	166.18	67.4		140.4	89.85	44.34	22.55	10.94	5.85		93.13	39.93	21.96	10.99	7		140.4	60.97	51.54	40.14	30.36	19.9		64.02	53.69	35.56	23.56	17.01
142.2	279.12	257.64	240.86	169.94	75.09		280.3	251.97	240.76	166.54	67.66		141.3	89.64	41.78	21.4	11.73	5.07		93.19	40.02	22.05	11.05	7.04		141.3	61.25	51.69	37.74	27.9	19.44		64.09	53.84	35.72	23.68	17.11
143.1	277	256.96	237.62	167.63	73.5		280.3	251.97	240.89	166.89	67.91		142.2	93.11	44.47	23.95	10.39	8.11		93.25	40.11	22.14	11.1	7.08		142.2	59.17	50.4	36.4	26.6	17.25		64.17	54	35.87	23.81	17.21
144	276.77	255.01	238.93	167.69	73.49		280.3	251.98	241.02	167.23	68.17		143.1	90.42	44.59	22.11	11.08	7.12		93.31	40.2	22.22	11.16	7.12		143.1	59.22	49.89	39.45	27.26	18.69		64.24	54.15	36.03	23.93	17.31
144.9	276.47	256.96	241.05	169.53	76.24		280.3	251.98	241.15	167.57	68.42		144	90.1	44.27	22.7	9.3	6.15		93.36	40.29	22.31	11.21	7.16		144	62.94	52.54	41.43	30.07	20.3		64.31	54.3	36.18	24.05	17.41
145.8	277.63	256.19	240.38	169.77	75.87		280.3	251.99	241.27	167.91	68.67		144.9	90.97	44.87	23.87	10.95	5.84		93.42	40.38	22.39	11.27	7.2		144.9	60.54	52.16	40.23	29.7	21.64		64.37	54.45	36.33	24.18	17.51
146.7	278.03	258.09	240.24	169.07	76.52		280.3	251.99	241.39	168.24	68.92		145.8	91.34	44.18	23.63	11.38	8.82		93.47	40.47	22.48	11.32	7.24		145.8	59.63	50.41	38.53	26.82	20.28		64.44	54.6	36.48	24.3	17.6
147.6	277.46	255.2	240.88	170.48	73.55		280.3	252	241.5	168.57	69.17		146.7	92.18	44.95	23.69	11.41	8.31		93.53	40.55	22.56	11.38	7.28		146.7	63.8	53.14	43.23	31.77	21.9		64.51	54.75	36.63	24.42	17.7
148.5	277.06	255.75	238.14	168.85	73.95		280.3	252	241.61	168.89	69.41		147.6	91.27	43.07	22.31	10.62	5.44		93.58	40.64	22.65	11.43	7.32		147.6	59.12	49.41	40.38	27.88	19.63		64.57	54.89	36.78	24.55	17.8
149.4	278.08	256.12	239.84	170.69	75.32		280.3	252	241.72	169.21	69.66		148.5	90.19	46.76	24.28	11.64	8.55		93.63	40.72	22.73	11.49	7.36		148.5	64.57	52.59	41.82	30.22	22.96		64.64	55.04	36.93	24.67	17.9
150.3	278.39	256.65	243.24	172.9	77.75		280.3	252.01	241.83	169.53	69.9		149.4	90.57	44.1	24.63	11.55	8.21		93.68	40.8	22.81	11.54	7.4		149.4	63.46	51.78	41.25	29.05	20.95		64.7	55.18	37.08	24.79	17.99
151.2	278.44	258.92	243.04	173.54	78.73		280.3	252.01	241.94	169.84	70.14		150.3	89.97	44.82	23.89	10.77	6.23		93.73	40.88	22.89	11.6	7.44		150.3	63.04	52.91	42.25	29.68	19.65		64.76	55.32	37.23	24.91	18.09
152.1	274.38	255.97	240.16	171.46	74.86		280.3	252.02	242.04	170.15	70.38		151.2	94.44	48.67	27	14.14	8.74		93.77	40.96	22.97	11.65	7.48		151.2	62.6	52.11	42.25	32.48	22.36		64.82	55.46	37.38	25.03	18.19
153	279.06	258.24	242.77	172.94	74.82		280.3	252.02	242.14	170.46	70.62		152.1	91.59	45.42	26.08	12.69	7.12		93.82	41.04	23.06	11.7	7.52		152.1	63.38	52.32	40.95	28.23	18.36		64.88	55.6	37.52	25.15	18.28
153.9	276.75	255.55	240.29	170.94	74.36		280.3	252.02	242.24	170.76	70.86		153	90.94	46.23	24.57	12.97	8.69		93.87	41.12	23.14	11.76	7.56		153	62.48	53.91	41.55	30.55	19.44		64.94	55.74	37.67	25.27	18.38
154.8	282.16	258.78	244.95	173.98	76.22		280.3	252.03	242.33	171.06	71.09		153.9	93.71	49.62	26.15	13.27	7.57		93.91	41.2	23.22	11.81	7.6		153.9	61.82	52.33	41.78	29.06	22.47		65	55.88	37.82	25.39	18.48
155.7	276.09	255.65	240.41	172.38	74.57		280.3	252.03	242.42	171.35	71.33		154.8	91.48	46.85	26.07	12.46	7.57		93.95	41.28	23.3	11.86	7.64		154.8	63.51	52.07	42.02	31.18	22.13		65.05	56.01	37.96	25.51	18.57
156.6	279.66	257.36	242.72	174.79	78.89		280.3	252.03	242.51	171.64	71.56		155.7	94.22	49	27.8	14.82	8.86		94	41.35	23.38	11.92	7.68		155.7	62.56	54.33	43.1	32.01	23.2		65.11	56.15	38.1	25.63	18.67
157.5	279.61	257.65	241.02	171.81	75.8		280.3	252.03	242.6	171.93	71.79		156.6	91.37	46.29	24.46	10.78	4.77		94.04	41.43	23.45	11.97	7.71		156.6	63.76	51.41	43.36	29.67	22.54		65.16	56.28	38.25	25.75	18.77
158.4	279	257.73	243.56	175.69	78.65		280.3	252.04	242.69	172.22	72.02		157.5	91.5	46.2	23.47	11.77	5.26		94.08	41.5	23.53	12.02	7.75		157.5	64.41	55.48	44.25	33.15	23.2		65.21	56.41	38.39	25.87	18.86
159.3	281.48	257.85	244.27	175.07	78.52		280.3	252.04	242.77	172.5	72.25		158.4	90.59	45.29	24.37	11.63	6.39		94.12	41.58	23.61	12.08	7.79		158.4	67.27	57.02	43.43	33.18	23.97		65.27	56.54	38.53	25.99	18.96
160.2	279.08	257.65	242.12	173.01	75.88		280.3	252.04	242.86	172.77	72.48		159.3	90.51	44.37	23.8	9.85	6.38		94.16	41.65	23.69	12.13	7.83		159.3	63.46	54.59	41.38	32.22	20.85		65.32	56.67	38.67	26.11	19.05
161.1	275.79	255.6	241.78	174.18	75.4		280.3	252.04	242.94	173.05	72.71		160.2	93.4	47.15	23.92	12.54	7.18		94.19	41.72	23.77	12.18	7.87		160.2	61.29	49.88	40.07	27.9	18.45		65.37	56.8	38.81	26.23	19.15
162	280.38	259.31	242.09	174.96	79.24		280.3	252.05	243.01	173.32	72.93		161.1	93.81	48.92	27.69	12.78	9.17		94.23	41.79	23.84	12.23	7.91		161.1	65.14	53.92	45.58	32.06	24.07		65.42	56.93	38.96	26.34	19.25
162.9	280.81	260.24	244.24	177.55	78.41		280.3	252.05	243.09	173.59	73.15		162	93.22	46.49	27.54	13.32	9.52		94.27	41.86	23.92	12.29	7.95		162	64.2	54.42	42.25	31.47	22.09		65.47	57.06	39.09	26.46	19.34
163.8	278.84	260.01	243.8	176.71	77.38		280.3	252.05	243.17	173.85	73.38		162.9	90.26	48.25	23.63	10.62	6.25		94.3	41.93	23.99	12.34	7.99		162.9	64.87	54.42	43.95	28.33	23.16		65.51	57.18	39.23	26.58	19.44
164.7	280.75	259.55	244.47	175.81	78.95		280.3	252.05	243.24	174.11	73.6		163.8	90.93	48.26	24.37	13.67	5.89		94.34	42	24.07	12.39	8.02		163.8	66.29	54.63	44.09	31.41	22		65.56	57.31	39.37	26.7	19.53
165.6	281.28	258.48	245.15	176.12	78.56		280.3	252.05	243.31	174.37	73.82		164.7	92.26	47.25	24.23	11.53	6.4		94.37	42.07	24.14	12.44	8.06		164.7	64.24	54.69	42.5	32.07	22.08		65.61	57.43	39.51	26.81	19.63
166.5	280.62	258.57	246.4	178.06	78.23		280.3	252.06	243.38	174.63	74.03		165.6	94.97	49.14	26.81	13.83	10.04		94.4	42.14	24.22	12.49	8.1		165.6	64.06	54.4	42.26	30.98	20.58		65.65	57.55	39.65	26.93	19.72
167.4	279.01	256.9	245.18	176.1	75.03		280.3	252.06	243.45	174.88	74.25		166.5	94.03	48.65	27.53	11.24	8.45		94.43	42.2	24.29	12.55	8.14		166.5	64.3	54.53	42.21	30.1	21.96		65.7	57.67	39.78	27.05	19.82
168.3	280.9	259	244.47	177.85	79.69		280.3	252.06	243.51	175.13	74.47		167.4	94.69	51.14	27.66	13.91	11.38		94.46	42.27	24.37	12.6	8.18		167.4	64.15	53.92	43.54	30.86	21.33		65.74	57.79	39.92	27.16	19.91
169.2	280.7	260.21	246.42	180.57	80.36		280.3	252.06	243.58	175.37	74.68		168.3	93.03	48.36	27.37	12.82	8.69		94.5	42.33	24.44	12.65	8.22		168.3	64.46	53.41	41.76	31.19	22.05		65.78	57.91	40.05	27.28	20.01
170.1	282.65	261.62	247.43	179.6	81.01		280.3	252.06	243.64	175.62	74.89		169.2	92.59	46.17	26.12	11.02	6.29		94.53	42.4	24.51	12.7	8.26		169.2	65.42	55.22	43.99	33.73	23.86		65.83	58.03	40.19	27.39	20.1
171	280.71	261.33	246.18	181.17	80.2		280.3	252.06	243.7	175.86	75.11		170.1	92.43	44.87	25.24	11.03	10.15		94.55	42.46	24.58	12.75	8.29		170.1	65.81	54.5	43.44	30.82	24.06		65.87	58.14	40.32	27.51	20.2
171.9	279.93	258.28	243.89	178.49	78.71		280.3	252.06	243.76	176.09	75.32		171	92.18	47.19	24.46	9.69	6.63		94.58	42.52	24.66	12.8	8.33		171	63.75	54.82	44.21	32.85	20.03		65.91	58.26	40.45	27.62	20.29
172.8	282.18	260.31	245.88	179.31	81.59		280.3	252.07	243.82	176.33	75.53		171.9	95.48	50.38	28.77	14.52	9.61		94.61	42.59	24.73	12.85	8.37		171.9	63.79	52.83	40.77	28.02	20.99		65.95	58.37	40.59	27.74	20.38
173.7	279.38	257.77	241.84	177.89	77.87		280.3	252.07	243.88	176.56	75.73		172.8	92.83	48.73	28.68	14.03	8.81		94.64	42.65	24.8	12.9	8.41		172.8	64.29	55.2	44.69	29.39	24.92		65.99	58.48	40.72	27.85	20.48
174.6	283.09	261.07	247.56	181.81	82.28		280.3	252.07	243.94	176.79	75.94		173.7	94.53	48.76	28.95	13.74	9.79		94.67	42.71	24.87	12.95	8.45		173.7	65.09	57	44.53	33.19	24.27		66.03	58.6	40.85	27.97	20.57
175.5	282.91	260.75	245.74	180.12	79.51		280.3	252.07	243.99	177.01	76.15		174.6	91.66	48.68	25.57	13.03	7.19		94.69	42.77	24.94	13	8.48		174.6	63.54	56.1	42.94	31.23	21.54		66.06	58.71	40.98	28.08	20.67
176.4	279.35	258.05	244.54	180.22	79.41		280.3	252.07	244.04	177.24	76.35		175.5	92.38	47.85	26.3	14.99	8.59		94.72	42.83	25.01	13.05	8.52		175.5	65.54	54.16	42.96	32.06	20.76		66.1	58.82	41.11	28.19	20.76
177.3	283.46	260.44	247.09	182.28	81.75		280.3	252.07	244.1	177.46	76.55		176.4	94.1	51.17	28.19	13.77	7.93		94.74	42.89	25.08	13.1	8.56		176.4	66.06	55.52	44.29	31.77	24.12		66.14	58.93	41.24	28.31	20.85
178.2	281.31	261.4	245.56	179.88	79.39		280.3	252.07	244.15	177.68	76.75		177.3	93.35	50.11	27.63	13.33	8.73		94.77	42.94	25.15	13.15	8.6		177.3	68.29	58.94	46.15	34.36	24.1		66.17	59.04	41.37	28.42	20.95
179.1	282.79	259.76	247.23	181.48	81.76		280.3	252.07	244.2	177.89	76.95		178.2	93.46	48.08	25.59	13.88	10.15		94.79	43	25.22	13.2	8.64		178.2	64.87	53.64	41.72	31.68	21.25		66.21	59.14	41.5	28.53	21.04
180	282.26	261.36	245.39	181.55	80.16		280.3	252.07	244.24	178.1	77.15		179.1	92.91	48.89	26.83	12.81	7.04		94.81	43.06	25.29	13.25	8.67		179.1	64.8	55.27	42.31	32.39	23.39		66.24	59.25	41.63	28.65	21.13
180.9	281	260.35	245.65	180.57	79.21		280.3	252.07	244.29	178.31	77.35		180	94.06	51.03	27.1	13.93	9.98		94.84	43.11	25.35	13.3	8.71		180	64.35	56.21	42.84	31.22	23.49		66.28	59.35	41.75	28.76	21.23
181.8	280.65	257.27	244.55	179.26	79.59		280.3	252.07	244.34	178.52	77.55		180.9	95.11	51.11	28.88	13.69	7.94		94.86	43.17	25.42	13.35	8.75		180.9	65.05	55.28	42.65	31.49	21.53		66.31	59.46	41.88	28.87	21.32
182.7	282.9	262.42	247.24	181.85	79.17		280.3	252.08	244.38	178.73	77.74		181.8	95.04	51.69	31.04	15.79	9.96		94.88	43.22	25.49	13.4	8.79		181.8	68.72	59.92	46.99	35.35	25.23		66.34	59.56	42.01	28.98	21.41
183.6	280.99	261.53	247.65	180.46	80.97		280.3	252.08	244.43	178.93	77.94		182.7	94.24	50.43	27.28	13.45	10.93		94.9	43.28	25.56	13.45	8.82		182.7	64.59	55.04	44.23	32.52	20.04		66.38	59.66	42.13	29.09	21.51
184.5	284.7	261.36	247.77	182.09	82.53		280.3	252.08	244.47	179.13	78.13		183.6	95.67	49.89	27.47	13.99	7.82		94.92	43.33	25.62	13.5	8.86		183.6	64.58	56.68	47.01	32.97	23.3		66.41	59.77	42.26	29.2	21.6
185.4	284.75	261.92	249.1	184.43	81.87		280.3	252.08	244.51	179.33	78.32		184.5	96.75	51.33	29.12	14.43	10.59		94.94	43.38	25.69	13.55	8.9		184.5	62.74	55.33	41.91	30.57	20.22		66.44	59.87	42.38	29.31	21.69
186.3	285.45	262.63	248.96	184.93	81.62		280.3	252.08	244.55	179.52	78.51		185.4	91.77	49.27	26.34	13.65	6.34		94.96	43.44	25.75	13.59	8.94		185.4	64.98	54.74	43.47	31.35	23.05		66.47	59.97	42.5	29.42	21.78
187.2	284.38	262.13	248.62	184.34	82.29		280.3	252.08	244.59	179.72	78.7		186.3	93.28	48.63	29.39	11.62	5.94		94.98	43.49	25.82	13.64	8.97		186.3	65.76	55.96	44.68	33.02	22.54		66.5	60.06	42.63	29.54	21.88
188.1	279.83	259.13	244.54	180.58	78.68		280.3	252.08	244.63	179.91	78.89		187.2	94.31	51.17	29.72	16.44	9.68		95	43.54	25.88	13.69	9.01		187.2	63.67	54.52	43.17	31.42	22.95		66.53	60.16	42.75	29.65	21.97
189	283.58	260.59	250.02	184.54	84.37		280.3	252.08	244.67	180.1	79.08		188.1	93.82	50.85	25.69	13.39	9.89		95.02	43.59	25.95	13.74	9.05		188.1	66.53	56.84	44.97	32.42	23.26		66.56	60.26	42.87	29.75	22.06
189.9	281.94	258.96	245.38	183.12	79.41		280.3	252.08	244.71	180.28	79.27		189	96.48	50.86	29.83	15.87	9.94		95.04	43.64	26.01	13.79	9.08		189	65.11	54.46	42.63	32.4	22.47		66.59	60.36	42.99	29.86	22.15
190.8	284.32	262.1	248.42	183.88	80.78		280.3	252.08	244.74	180.47	79.45		189.9	92.93	49.59	27.35	13.46	5.93		95.05	43.69	26.08	13.83	9.12		189.9	66.27	58.54	44.52	35.17	23.72		66.61	60.45	43.11	29.97	22.24
191.7	281.34	259.26	246.72	182.14	80.53		280.3	252.08	244.78	180.65	79.64		190.8	93.85	50.8	28.33	15.05	8.13		95.07	43.74	26.14	13.88	9.16		190.8	68.03	61.37	46.56	34.94	25.3		66.64	60.55	43.23	30.08	22.33
192.6	284.72	261.13	247.6	186.84	82.36		280.3	252.08	244.81	180.83	79.82		191.7	95.32	53.3	29.41	15	9.18		95.09	43.79	26.2	13.93	9.2		191.7	66.45	57.76	44.73	33.91	26.15		66.67	60.64	43.35	30.19	22.43
193.5	282.45	261.05	248.66	183.6	81.17		280.3	252.08	244.85	181.01	80		192.6	95.49	52.01	29.66	14.56	10.4		95.11	43.83	26.27	13.98	9.23		192.6	66.08	55.79	44.37	32.43	21.99		66.69	60.73	43.47	30.3	22.52
194.4	284.78	264.95	249.65	186.77	83.17		280.3	252.08	244.88	181.18	80.18		193.5	93.34	50.39	28.98	12.77	6.91		95.12	43.88	26.33	14.02	9.27		193.5	67.43	58.21	44.88	33.64	22.67		66.72	60.82	43.59	30.41	22.61
195.3	282.08	260.91	247.98	183	80.28		280.3	252.08	244.91	181.36	80.36		194.4	96.26	53.16	31.31	16.04	11.66		95.14	43.93	26.39	14.07	9.31		194.4	66.61	58.77	45.99	32.51	24.44		66.75	60.91	43.71	30.52	22.7
196.2	286.07	265.38	251.49	186.46	84.76		280.3	252.08	244.94	181.53	80.54		195.3	95.3	51.13	30.3	15.24	9.57		95.15	43.97	26.45	14.12	9.34		195.3	66.51	58.92	45.74	31.43	24.25		66.77	61.01	43.83	30.62	22.79
197.1	284.01	262.63	249.67	185.78	80.96		280.3	252.08	244.97	181.7	80.72		196.2	96.19	52.43	29.61	18.85	10.15		95.17	44.02	26.51	14.16	9.38		196.2	64.76	55.3	44.48	32.46	23.11		66.8	61.09	43.94	30.73	22.88
198	284.47	259.74	249.61	184.11	81.08		280.3	252.08	245	181.86	80.9		197.1	94.29	49.07	28.08	12.33	7.36		95.18	44.06	26.57	14.21	9.42		197.1	65.53	56.16	43.89	31.83	22.13		66.82	61.18	44.06	30.84	22.97
198.9	284.84	262.56	249.3	184.91	83.08		280.3	252.08	245.03	182.03	81.07		198	94.29	50.9	27.47	12.39	8.03		95.2	44.11	26.63	14.26	9.45		198	64.95	56.26	45.07	30.82	21.67		66.84	61.27	44.18	30.94	23.06
199.8	283.59	261.52	250.09	184.09	83.41		280.3	252.08	245.06	182.19	81.25		198.9	96.36	51.95	29.74	15.16	11.81		95.21	44.15	26.69	14.3	9.49		198.9	69.97	58.63	46.65	34.22	26.27		66.87	61.36	44.29	31.05	23.15
200.7	283.35	261.13	250.2	184.62	83.75		280.3	252.08	245.09	182.35	81.42		199.8	94.82	51.23	30.44	15.62	11.9		95.22	44.2	26.75	14.35	9.53									66.89	61.44	44.41	31.16	23.24
201.6	282.27	261.85	248.69	184.16	82.65		280.3	252.08	245.12	182.51	81.59		200.7	95.93	51	31.29	16.18	11.78		95.24	44.24	26.81	14.4	9.56									66.91	61.53	44.52	31.26	23.34
202.5	282.97	261.96	251.63	185.93	80.68		280.3	252.08	245.14	182.67	81.76		201.6	96.29	53.23	31.19	17.47	12.26		95.25	44.28	26.87	14.44	9.6									66.93	61.61	44.64	31.37	23.43
203.4	284.39	262.36	248.43	185.26	80.96		280.29	252.08	245.14	182.67	81.76		202.5	94.13	51.26	28.92	15.18	10.54		95.26	44.32	26.93	14.49	9.63									66.96	61.7	44.75	31.48	23.52
204.3	285.61	263.7	251.98	185.28	83.35		280.29	252.08	245.14	182.66	81.76		203.4	95.85	49.03	29.52	14.65	7.45		95.26	44.32	26.93	14.49	9.63									66.94	61.69	44.74	31.47	23.51
205.2	283.99	261.85	249.42	186.83	81.51		280.28	252.07	245.13	182.66	81.76		204.3	95.96	53.56	31.5	15.64	11.99		95.26	44.32	26.93	14.49	9.63		204.3	67.96	56.58	45.2	32.24	23.03		66.93	61.68	44.73	31.46	23.51
206.1	282.91	260.21	247.16	183.52	81.15		280.28	252.07	245.13	182.66	81.76		205.2	93.45	48.51	27.19	12.29	6.64		95.26	44.32	26.93	14.49	9.63		205.2	69.96	59.77	47.47	35.43	26.33		66.92	61.67	44.73	31.46	23.5
207	283.41	260.35	248.39	184.79	82.49		280.27	252.06	245.12	182.65	81.76		206.1	95.07	51.58	27.6	13.79	9.13		95.26	44.32	26.93	14.49	9.63		206.1	67.28	57.91	44.46	30.93	21.32		66.91	61.65	44.72	31.45	23.5
207.9	283.76	261.6	246.41	184.23	80.72		280.27	252.06	245.12	182.65	81.75		207	98.18	53.23	31.79	16.62	11.9		95.26	44.32	26.93	14.49	9.63		207	69.86	58.8	44.1	30.82	24.24		66.9	61.64	44.71	31.45	23.49
208.8	284.6	260.82	250.18	184.86	83.3		280.26	252.05	245.11	182.65	81.75		207.9	96.47	53.69	32.03	16.75	10.72		95.26	44.32	26.93	14.49	9.63		207.9	67.94	58.12	46.01	33.5	23.22		66.88	61.63	44.7	31.44	23.49
209.7	283.76	261.39	246.52	186.34	85.81		280.26	252.05	245.11	182.65	81.75		208.8	95.51	53.02	30.98	17.49	11.15		95.26	44.32	26.93	14.49	9.63		208.8	68.29	57.21	45.61	32.55	23.22		66.87	61.62	44.69	31.44	23.49
210.6	283.77	261.66	248.43	185.6	80.77		280.25	252.05	245.11	182.64	81.75		209.7	92.35	49.81	28.59	12.34	8.86		95.26	44.32	26.93	14.49	9.63		209.7	69.89	58.84	48.62	36.41	25.7		66.86	61.61	44.69	31.43	23.48
211.5	284.88	261.61	249.4	184.78	80.92		280.25	252.04	245.1	182.64	81.75		210.6	96.05	50.76	31.08	18.82	11.66		95.26	44.32	26.93	14.49	9.63		210.6	66.33	56.39	44.16	30.83	22.46		66.85	61.6	44.68	31.43	23.48
212.4	283.33	260.64	249.79	186.5	82.77		280.24	252.04	245.1	182.64	81.75		211.5	96.21	52.49	29.45	16.11	10.45		95.26	44.32	26.93	14.49	9.63		211.5	67.42	57.29	43.71	31.74	22.79		66.84	61.59	44.67	31.42	23.47
213.3	284.36	260.48	249.4	186.78	83.26		280.24	252.03	245.09	182.63	81.75		212.4	92.53	51.14	25.99	13.06	9.14		95.26	44.32	26.93	14.49	9.63		212.4	70.9	59.76	48.92	35.12	26.38		66.83	61.58	44.66	31.41	23.47
214.2	283.73	261.93	248.63	185.51	83.09		280.23	252.03	245.09	182.63	81.74		213.3	92.8	50.94	29.22	15.95	11.7		95.26	44.32	26.93	14.49	9.63		213.3	69.54	58.92	44.75	32.45	23.52		66.81	61.57	44.65	31.41	23.47
215.1	284.41	259.34	247.69	182.32	80.18		280.23	252.02	245.08	182.63	81.74		214.2	95.59	51.5	29.44	15.51	8.74		95.26	44.32	26.93	14.49	9.63		214.2	67.4	58.4	44.07	34.4	26.11		66.8	61.56	44.65	31.4	23.46
216	283.88	260.39	247.92	184.55	82.57		280.22	252.02	245.08	182.62	81.74		215.1	94.71	51.99	30.63	16.64	10.79		95.26	44.32	26.93	14.49	9.63		215.1	71.06	58.9	46.83	33.23	24.78		66.79	61.55	44.64	31.4	23.46
216.9	284.86	261.31	248.4	186.16	81.54		280.22	252.02	245.08	182.62	81.74		216	94.48	50.04	29.17	13.76	10.17		95.26	44.32	26.93	14.49	9.63		216	69.15	60.23	44.54	33.31	24.96		66.78	61.53	44.63	31.39	23.45
217.8	285.02	259.8	247.65	185.42	80.36		280.21	252.01	245.07	182.62	81.74		216.9	92.48	50.96	29.69	15.21	8.96		95.26	44.32	26.93	14.49	9.63		216.9	68.48	58.58	44.92	32.15	25.75		66.77	61.52	44.62	31.39	23.45
218.7	286.94	262.52	249.24	186.71	80.87		280.21	252.01	245.07	182.61	81.74		217.8	93.41	49.94	29.68	14.04	9.41		95.26	44.32	26.93	14.49	9.63		217.8	66.4	58.46	45.46	33.02	22.97		66.75	61.51	44.61	31.38	23.45
219.6	282.93	258.87	246.88	185.49	79.94		280.2	252	245.06	182.61	81.74		218.7	93.49	50.58	29.18	14.87	9.07		95.26	44.32	26.93	14.49	9.63		218.7	65.61	56.53	43.76	31.38	26.4		66.74	61.5	44.61	31.38	23.44
220.5	286.14	260.74	250.01	186.46	83.68		280.2	252	245.06	182.61	81.73		219.6	92.91	49.59	27.25	13.02	8.47		95.26	44.32	26.93	14.49	9.63		219.6	67.69	58.57	44.54	34.13	24.37		66.73	61.49	44.6	31.37	23.44
221.4	282.57	260.53	248.35	187.83	83.79		280.2	251.99	245.06	182.6	81.73		220.5	93.85	48.89	27.76	14.97	9.31		95.26	44.32	26.93	14.49	9.63		220.5	65.1	57.88	45.28	31.46	23.56		66.72	61.48	44.59	31.36	23.43
222.3	283.67	260.12	248.47	186.91	80.74		280.19	251.99	245.05	182.6	81.73		221.4	97.65	53.88	32.7	18.72	11.88		95.26	44.32	26.93	14.49	9.63		221.4	69.98	60.06	46.48	33.85	25.56		66.71	61.47	44.58	31.36	23.43
223.2	283.25	261.18	248.96	184.59	83.29		280.19	251.99	245.05	182.6	81.73		222.3	93.14	50.32	30.31	14.83	11.51		95.26	44.32	26.93	14.49	9.63		222.3	67.36	58.54	46.07	34.44	23.7		66.69	61.46	44.57	31.35	23.42
224.1	285.2	262.25	248.86	184.85	81.55		280.18	251.98	245.04	182.6	81.73		223.2	93.61	51.88	29.6	15.34	11.4		95.26	44.32	26.93	14.49	9.63		223.2	66.04	59.85	44.99	31.11	25.95		66.68	61.45	44.57	31.35	23.42
225	284.43	258.61	247.75	185.02	81.66		280.18	251.98	245.04	182.59	81.73		224.1	92.54	49.71	29.37	13.95	11.43		95.26	44.32	26.93	14.49	9.63		224.1	68.35	59.6	47.11	33.38	25.78		66.67	61.44	44.56	31.34	23.42
225.9	283.94	262.15	249.87	185.47	82.1		280.17	251.97	245.03	182.59	81.73		225	93.39	49.68	30.65	16	10.56		95.26	44.32	26.93	14.49	9.63		225	67.57	61.36	46.7	34.28	26.89		66.66	61.43	44.55	31.34	23.41
226.8	283.86	259.93	248.42	185.92	81.58		280.17	251.97	245.03	182.59	81.72		225.9	94.16	51.88	31.01	17.43	11.17		95.26	44.32	26.93	14.49	9.63		225.9	66.85	58.59	44.88	32.49	23.04		66.65	61.41	44.54	31.33	23.41
227.7	284.1	260.23	250.34	185.66	82.34		280.16	251.96	245.03	182.58	81.72		226.8	92.93	50.18	29.23	14.68	8.97		95.26	44.32	26.93	14.49	9.63		226.8	67.78	59	44.67	33.96	23.92		66.64	61.4	44.54	31.33	23.4
228.6	283.95	261.61	248.34	184.87	81.91		280.16	251.96	245.02	182.58	81.72		227.7	94.1	50.32	29.58	14.77	9.4		95.26	44.32	26.93	14.49	9.63		227.7	68.36	60.77	46.12	33.78	24.93		66.62	61.39	44.53	31.32	23.4
229.5	284.86	258.46	247.7	185.99	80.51		280.15	251.95	245.02	182.58	81.72		228.6	93.25	50.99	31.68	15.36	10.59		95.26	44.32	26.93	14.49	9.63		228.6	67.43	57.8	44.47	30.25	22.9		66.61	61.38	44.52	31.31	23.4
230.4	283.91	260.75	248.56	186.88	83.72		280.15	251.95	245.01	182.57	81.72		229.5	93.49	48.22	26.81	13.25	8.66		95.26	44.32	26.93	14.49	9.63		229.5	70.14	61.2	49.27	32.98	29.55		66.6	61.37	44.51	31.31	23.39
231.3	285.84	261.61	248.53	188.87	83.8		280.14	251.95	245.01	182.57	81.72		230.4	91.2	49	29.31	13	8.57		95.26	44.32	26.93	14.49	9.63		230.4	67.62	56.6	45.22	30.36	22.8		66.59	61.36	44.5	31.3	23.39
232.2	282.71	258.68	246.59	183.68	81.44		280.14	251.94	245	182.57	81.72		231.3	91.99	50.82	29.58	14.65	8.13		95.26	44.32	26.93	14.49	9.63		231.3	65.56	58.65	45.87	32.62	24.88		66.58	61.35	44.5	31.3	23.38
233.1	283.33	260.36	248.45	184.09	81.9		280.13	251.94	245	182.56	81.71		232.2	92.51	51.11	27.22	15.73	10.42		95.26	44.32	26.93	14.49	9.63		232.2	68.4	60.52	47.51	35.21	24.74		66.57	61.34	44.49	31.29	23.38
234	285.44	260.55	247.91	185.15	83.29		280.13	251.93	245	182.56	81.71		233.1	92.75	49.55	28.27	14.48	8.51		95.26	44.32	26.93	14.49	9.63		233.1	67.96	60	46.97	34.69	23.3		66.55	61.33	44.48	31.29	23.37
234.9	284.34	261.3	249.46	184.8	81.88		280.12	251.93	244.99	182.56	81.71		234	92.82	47.05	27.91	14.09	9.28		95.26	44.32	26.93	14.49	9.63		234	66.74	57.14	45	30.88	23.61		66.54	61.32	44.47	31.28	23.37
235.8	285.27	260.71	248.13	184.04	81.53		280.12	251.92	244.99	182.55	81.71		234.9	93.42	50.68	29.83	17.06	10.42		95.26	44.32	26.93	14.49	9.63		234.9	68.25	60.51	45.97	33.06	24.83		66.53	61.31	44.46	31.28	23.37
236.7	282.77	257.89	246.72	187.34	82.58		280.11	251.92	244.98	182.55	81.71		235.8	94.61	49.86	29.75	16.33	10.41		95.26	44.32	26.93	14.49	9.63		235.8	68.25	58.65	45.44	34.53	23.8		66.52	61.3	44.46	31.27	23.36
237.6	284.23	260.61	248.51	184.06	82.42		280.11	251.92	244.98	182.55	81.71		236.7	95.58	52.55	30.63	18.35	11.17		95.26	44.32	26.93	14.49	9.63		236.7	66.29	56.93	44.96	30.58	21.95		66.51	61.28	44.45	31.26	23.36
238.5	285.28	260.73	249.02	185.82	82.99		280.1	251.91	244.98	182.55	81.71		237.6	91.23	48.68	28.86	14.99	8.11		95.26	44.32	26.93	14.49	9.63		237.6	65.02	59.1	45.28	31.98	23.19		66.49	61.27	44.44	31.26	23.35
239.4	282.35	258.63	249.04	185.14	79.88		280.1	251.91	244.97	182.54	81.7		238.5	93.23	50.78	28.39	14.44	10.2		95.26	44.32	26.93	14.49	9.63		238.5	68.43	60.58	47.19	35.16	25.16		66.48	61.26	44.43	31.25	23.35
240.3	282.38	259.6	244.66	183.13	82.44		280.09	251.9	244.97	182.54	81.7		239.4	91.76	49.03	28.25	13.77	8.42		95.26	44.32	26.93	14.49	9.63		239.4	67.86	59.76	44.16	33.72	26.52		66.47	61.25	44.43	31.25	23.35
241.2	285.18	257.82	249.36	185.52	81.78		280.09	251.9	244.96	182.54	81.7		240.3	92.1	48.97	29.22	14.39	7.28		95.26	44.32	26.93	14.49	9.63		240.3	68.06	59.23	46.01	33.93	23.65		66.46	61.24	44.42	31.24	23.34
242.1	285.53	260.12	248.54	185.82	81.27		280.08	251.89	244.96	182.53	81.7		241.2	95.9	51.32	29.7	14.41	8.7		95.26	44.32	26.93	14.49	9.63		241.2	68.69	58.67	46.45	33.69	23.9		66.45	61.23	44.41	31.24	23.34
243	283.21	260.41	248.43	184.64	79.77		280.08	251.89	244.95	182.53	81.7		242.1	91.62	49.74	27.08	12.94	6.47		95.26	44.32	26.93	14.49	9.63		242.1	67.2	59.48	46.16	32.06	25.82		66.44	61.22	44.4	31.23	23.33
243.9	283.27	257.91	245.42	184.08	80.1		280.07	251.89	244.95	182.53	81.7		243	94.62	50.05	29.53	14.46	10.11		95.26	44.32	26.93	14.49	9.63		243	68.44	58.93	47.33	34.45	25.49		66.42	61.21	44.39	31.23	23.33
244.8	283.55	258.7	248.32	185.86	80.55		280.07	251.88	244.95	182.52	81.7		243.9	94.28	50.01	28.64	13.49	9.73		95.26	44.32	26.93	14.49	9.63		243.9	67.94	57.04	46.17	32.71	24.46		66.41	61.2	44.39	31.22	23.32
245.7	281.96	259.33	247.73	184.27	79.68		280.07	251.88	244.94	182.52	81.7		244.8	93.3	46.23	29.1	13.16	10.68		95.26	44.32	26.93	14.49	9.63		244.8	66.17	60.48	45.23	32.38	25.69		66.4	61.19	44.38	31.21	23.32
246.6	285.37	260.6	247.23	185.52	82.78		280.06	251.87	244.94	182.52	81.69		245.7	91.9	49.33	27.09	12.08	8.14		95.26	44.32	26.93	14.49	9.63		245.7	70	60.46	46.83	36.48	28.42		66.39	61.18	44.37	31.21	23.32
247.5	282.95	259.98	248.43	185.22	81.46		280.06	251.87	244.93	182.51	81.69		246.6	93.97	49.79	28.99	15.82	10.67		95.26	44.32	26.93	14.49	9.63		246.6	63	57.48	44.33	31.66	23.54		66.38	61.16	44.36	31.2	23.31
248.4	283.85	260.34	249.33	185.55	82.5		280.05	251.86	244.93	182.51	81.69		247.5	91.33	47.63	27.86	13.75	8.43		95.26	44.32	26.93	14.49	9.63		247.5	67.07	56.33	42.5	29.71	24.48		66.36	61.15	44.35	31.2	23.31
249.3	282.72	258.15	246.88	183.85	80.81		280.05	251.86	244.92	182.51	81.69		248.4	94.05	49.27	29.04	16.16	10.98		95.26	44.32	26.93	14.49	9.63		248.4	64.96	57.06	43.02	29.01	21.76		66.35	61.14	44.35	31.19	23.3
250.2	284.89	258.28	248.87	185.17	80.87		280.04	251.86	244.92	182.5	81.69		249.3	90.27	47.72	26.78	13.14	7.61		95.26	44.32	26.93	14.49	9.63		249.3	67.95	58.98	45.38	32.94	22.75		66.34	61.13	44.34	31.19	23.3
251.1	283.71	257.64	246.1	184.16	82.5		280.04	251.85	244.92	182.5	81.69		250.2	92.24	49.36	28.17	13.34	7.84		95.26	44.32	26.93	14.49	9.63		250.2	67.33	58.05	45.95	30.92	23.56		66.33	61.12	44.33	31.18	23.3
252	281.7	258.72	247.57	185.66	81.95		280.03	251.85	244.91	182.5	81.69		251.1	92.65	45.96	28.8	13.57	7.14		95.26	44.32	26.93	14.49	9.63		251.1	66.19	58.79	44.77	31.64	24.14		66.32	61.11	44.32	31.18	23.29
252.9	283.79	259.75	247.1	185.6	81.61		280.03	251.84	244.91	182.49	81.68		252	92.48	48	29.86	16.48	9.2		95.26	44.32	26.93	14.49	9.63		252	70.57	59.87	47.15	32.08	26.69		66.31	61.1	44.32	31.17	23.29
253.8	285.13	260.28	249.3	186.36	81.69		280.02	251.84	244.9	182.49	81.68		252.9	93.24	48.48	29.66	14.51	8.87		95.26	44.32	26.93	14.49	9.63		252.9	67.63	61.17	47.35	34.53	26.92		66.29	61.09	44.31	31.16	23.28
254.7	287.22	258.86	248.94	184.11	82.19		280.02	251.83	244.9	182.49	81.68		253.8	94.57	52.52	30.92	17.08	12.06		95.26	44.32	26.93	14.49	9.63		253.8	65.93	57.08	43.96	32.75	22.82		66.28	61.08	44.3	31.16	23.28
255.6	283.28	257.71	247.73	184.51	81.9		280.01	251.83	244.9	182.49	81.68		254.7	92.19	47.18	29.83	15.06	9.33		95.26	44.32	26.93	14.49	9.63		254.7	70.94	59.97	47.08	33.2	25.74		66.27	61.07	44.29	31.15	23.28
256.5	282.69	260.69	246.86	185.9	80.39		280.01	251.82	244.89	182.48	81.68		255.6	90.75	47.28	25.41	13.45	9.08		95.26	44.32	26.93	14.49	9.63		255.6	67.11	58.75	43.51	32.81	22.13		66.26	61.06	44.28	31.15	23.27
257.4	285.24	260.19	248.94	184.71	84.1		280	251.82	244.89	182.48	81.68		256.5	91.55	47.91	27.03	13	7.72		95.26	44.32	26.93	14.49	9.63		256.5	66.31	57.97	43.4	31.62	23.69		66.25	61.05	44.28	31.14	23.27
258.3	283.92	259.74	249.35	187.39	84.5		280	251.82	244.88	182.48	81.68		257.4	92.94	48.21	30.83	16.64	10.58		95.26	44.32	26.93	14.49	9.63		257.4	68.32	59.88	45.67	34.5	25.19		66.24	61.03	44.27	31.14	23.26
259.2	286.71	259.59	248.93	187.35	84.03		279.99	251.81	244.88	182.47	81.67		258.3	92.68	48.19	28.73	13.77	7.46		95.26	44.32	26.93	14.49	9.63		258.3	66.23	58.44	44.19	30.81	24.45		66.22	61.02	44.26	31.13	23.26
260.1	282.67	258.12	247.53	185.11	81		279.99	251.81	244.87	182.47	81.67		259.2	90.47	50.19	30.75	15.85	10.08		95.26	44.32	26.93	14.49	9.63		259.2	64.45	56.82	45.04	30.16	21.39		66.21	61.01	44.25	31.13	23.25
261	283.4	258.3	244.06	182.29	80.19		279.98	251.8	244.87	182.47	81.67		260.1	91.32	45.72	25.85	13.96	8.41		95.26	44.32	26.93	14.49	9.63		260.1	65.73	57.54	44.54	33.3	24.61		66.2	61	44.24	31.12	23.25
261.9	284.35	259.27	247.76	187.14	82.71		279.98	251.8	244.87	182.46	81.67		261	92.77	47.53	27.58	12.99	8.64		95.26	44.32	26.93	14.49	9.63		261	65.64	59.1	44.44	30.16	25.1		66.19	60.99	44.24	31.11	23.25
262.8	282.87	257.91	248.56	183.04	82.17		279.97	251.79	244.86	182.46	81.67		261.9	95.09	49.67	30.29	14.64	9.48		95.26	44.32	26.93	14.49	9.63		261.9	66.02	57.8	45.41	31.51	24.07		66.18	60.98	44.23	31.11	23.24
263.7	284.8	258.38	246.79	186.43	82.98		279.97	251.79	244.86	182.46	81.67		262.8	91.88	48.13	30.69	16.24	11.16		95.26	44.32	26.93	14.49	9.63		262.8	67.49	59.41	46.63	33.47	25.42		66.17	60.97	44.22	31.1	23.24
264.6	282.67	259.35	245.29	186.58	80.98		279.96	251.79	244.85	182.45	81.67		263.7	93.28	49.01	29.96	16.18	9.41		95.26	44.32	26.93	14.49	9.63		263.7	67.53	60.03	47.15	35.71	26.65		66.15	60.96	44.21	31.1	23.23
265.5	283.01	258.24	247.07	186.07	80.83		279.96	251.78	244.85	182.45	81.66		264.6	91.64	49.7	29.45	15.51	11.84		95.26	44.32	26.93	14.49	9.63		264.6	64.75	56.87	45.71	31.34	22.81		66.14	60.95	44.21	31.09	23.23
266.4	285.88	257.57	247.8	185.09	82.86		279.95	251.78	244.84	182.45	81.66		265.5	93.02	50.32	30.61	16.37	11.83		95.26	44.32	26.93	14.49	9.63		265.5	65.45	58.3	45.18	31.34	22.93		66.13	60.94	44.2	31.09	23.23
267.3	284.35	259.13	248.52	186	83.44		279.95	251.77	244.84	182.44	81.66		266.4	94.18	48.44	29.42	14.01	8.85		95.26	44.32	26.93	14.49	9.63		266.4	68.9	59.6	45.67	33.18	24.55		66.12	60.93	44.19	31.08	23.22
268.2	283.73	259.79	246.6	185.03	82.05		279.94	251.77	244.84	182.44	81.66		267.3	90.04	46.16	27.25	14.69	8.79		95.26	44.32	26.93	14.49	9.63		267.3	67.64	58.81	44.41	32.79	24.51		66.11	60.92	44.18	31.08	23.22
269.1	282.5	257.88	244.38	185.47	81.85		279.94	251.76	244.83	182.44	81.66		268.2	93.66	50.64	31.27	15.65	11.73		95.26	44.32	26.93	14.49	9.63		268.2	66.78	58.27	46.04	33.22	23.15		66.09	60.91	44.17	31.07	23.21
270	283.03	258.6	246.41	183.63	81.66		279.94	251.76	244.83	182.44	81.66		269.1	92.69	47.83	27.04	14.6	8.77		95.26	44.32	26.93	14.49	9.63		269.1	68.11	56.92	44.36	32.11	23.64		66.08	60.89	44.17	31.07	23.21
270.9	284.68	257.86	246.81	184.68	80.15		279.93	251.76	244.82	182.43	81.66		270	92.46	47.98	27.58	15.69	10.14		95.26	44.32	26.93	14.49	9.63		270	67.13	58.33	45	33.6	25.85		66.07	60.88	44.16	31.06	23.21
271.8	284.56	256.91	245.42	185.21	79.19		279.93	251.75	244.82	182.43	81.65		270.9	92.51	48.68	29.74	13.97	8.72		95.26	44.32	26.93	14.49	9.63		270.9	67.95	58.06	44.23	34.84	24.82		66.06	60.87	44.15	31.05	23.2
272.7	284.73	259.16	248.08	186.7	83.16		279.92	251.75	244.82	182.43	81.65		271.8	92.34	47.74	27.72	12.77	9.39		95.26	44.32	26.93	14.49	9.63		271.8	68.74	60.33	47.75	33.58	25.38		66.05	60.86	44.14	31.05	23.2
273.6	282.13	258.27	245.09	182.96	80.03		279.92	251.74	244.81	182.42	81.65		272.7	93.38	47.42	28.77	15.89	7.6		95.26	44.32	26.93	14.49	9.63		272.7	67.64	59.59	44.52	33.73	24.52		66.04	60.85	44.13	31.04	23.19
274.5	283.07	257.9	245.34	182.52	81.45		279.91	251.74	244.81	182.42	81.65		273.6	92.74	49.08	27.79	14.16	9.75		95.26	44.32	26.93	14.49	9.63		273.6	69.26	59.97	47.12	35	27.04		66.02	60.84	44.13	31.04	23.19
275.4	281	256.58	244.72	182.29	83.04		279.91	251.73	244.8	182.42	81.65		274.5	91.68	46.51	27.47	11	8.68		95.26	44.32	26.93	14.49	9.63		274.5	67.27	58.02	45.26	32.58	24.4		66.01	60.83	44.12	31.03	23.18
276.3	285.29	257.02	246.18	183.03	82.25		279.9	251.73	244.8	182.41	81.65		275.4	92.68	49.93	29.1	14.68	10.08		95.26	44.32	26.93	14.49	9.63		275.4	66.44	58.74	44.06	31.25	22.27		66	60.82	44.11	31.03	23.18
277.2	282.18	255.03	245.97	184.59	81.41		279.9	251.73	244.79	182.41	81.65		276.3	93.1	49.02	28.88	14.89	9.14		95.26	44.32	26.93	14.49	9.63		276.3	66.37	58.42	45.64	32.78	22.74		65.99	60.81	44.1	31.02	23.18
278.1	283.56	259.41	245.94	186.12	81.43		279.89	251.72	244.79	182.41	81.64		277.2	92.14	48.17	29.18	14.95	10.89		95.26	44.32	26.93	14.49	9.63		277.2	66.47	57.66	44.62	32.31	23.25		65.98	60.8	44.1	31.02	23.17
279	283.04	256.42	246.1	184.16	80.81		279.89	251.72	244.79	182.4	81.64		278.1	91.79	46.71	28.84	13.34	9.27		95.26	44.32	26.93	14.49	9.63		278.1	68.96	59.92	47	30.81	26.66		65.97	60.79	44.09	31.01	23.17
279.9	285.55	257.76	246.78	185.28	82.54		279.88	251.71	244.78	182.4	81.64		279	91.54	45.22	27.92	13.01	9.07		95.26	44.32	26.93	14.49	9.63		279	68.73	59.82	46.09	33.1	23.83		65.95	60.78	44.08	31	23.16
280.8	283.83	259.19	247.72	186.44	82.6		279.88	251.71	244.78	182.4	81.64		279.9	91.09	46.59	29.57	14.32	9.46		95.26	44.32	26.93	14.49	9.63		279.9	63.25	53.71	42.95	26.8	19.97		65.94	60.77	44.07	31	23.16
281.7	281.88	256.44	245.43	181.48	80.37		279.87	251.7	244.77	182.39	81.64		280.8	92.59	48.69	28.38	14.65	8.96		95.26	44.32	26.93	14.49	9.63		280.8	66.74	59.08	44.63	30.73	24.07		65.93	60.75	44.06	30.99	23.16
282.6	283.72	255.99	245.19	183.66	81.52		279.87	251.7	244.77	182.39	81.64		281.7	88.8	45.14	26.76	12.37	7.9		95.26	44.32	26.93	14.49	9.63		281.7	66.4	58.69	44.12	32.36	23.45		65.92	60.74	44.06	30.99	23.15
283.5	282.67	257.63	245.16	184.34	80.42		279.86	251.7	244.76	182.39	81.64		282.6	92.27	47.32	27.14	14.73	9.49		95.26	44.32	26.93	14.49	9.63		282.6	65.14	58.72	43.27	32.01	23.55		65.91	60.73	44.05	30.98	23.15
284.4	282.86	258.12	250.07	182.84	83.35		279.86	251.69	244.76	182.39	81.63		283.5	91.61	46.89	27.99	13.49	8.37		95.26	44.32	26.93	14.49	9.63		283.5	67.96	58.92	46.13	34.6	26.41		65.9	60.72	44.04	30.98	23.14
285.3	282.47	258.32	246.15	186.01	82.3		279.85	251.69	244.76	182.38	81.63		284.4	89.95	46.38	25.87	12.61	7.88		95.26	44.32	26.93	14.49	9.63		284.4	65.57	57.59	42.84	29.41	21.22		65.88	60.71	44.03	30.97	23.14
286.2	281.04	253.6	244.61	182.12	80.52		279.85	251.68	244.75	182.38	81.63		285.3	92.27	47.3	29.66	15.11	9.02		95.26	44.32	26.93	14.49	9.63		285.3	68	59.7	46.31	33.77	26.85		65.87	60.7	44.03	30.97	23.14
287.1	283.5	256.49	247.52	183.61	81.18		279.84	251.68	244.75	182.38	81.63		286.2	93.3	48.69	28.46	15.83	10.58		95.26	44.32	26.93	14.49	9.63		286.2	65.92	57.58	44.06	30.96	20.94		65.86	60.69	44.02	30.96	23.13
288	283.99	258.22	245.98	186.1	80.5		279.84	251.67	244.74	182.37	81.63		287.1	93.7	48.68	29.17	13.86	10.15		95.26	44.32	26.93	14.49	9.63		287.1	65.88	57.94	44.77	30.24	22.22		65.85	60.68	44.01	30.96	23.13
288.9	282.44	255.63	246.08	182.77	81.12		279.83	251.67	244.74	182.37	81.63		288	92.05	45.93	28.99	14.91	9.51		95.26	44.32	26.93	14.49	9.63		288	66.64	58.81	43.69	32.65	22.38		65.84	60.67	44	30.95	23.12
289.8	282.8	256.88	246.14	184.42	82.12		279.83	251.66	244.74	182.37	81.63		288.9	92.76	47.83	28.78	14.07	9.94		95.26	44.32	26.93	14.49	9.63		288.9	66.49	58.57	44.87	30.99	24.96		65.83	60.66	43.99	30.94	23.12
290.7	282.52	257.54	246.17	183.86	81.56		279.82	251.66	244.73	182.36	81.62		289.8	95.12	48.41	28.19	16.98	12.2		95.26	44.32	26.93	14.49	9.63		289.8	66.56	60.2	43.98	33.15	23		65.81	60.65	43.99	30.94	23.11
291.6	282.11	257.15	244.82	181.59	81.91		279.82	251.66	244.73	182.36	81.62		290.7	92.61	48.44	31.24	16.41	9.42		95.26	44.32	26.93	14.49	9.63		290.7	64.99	57.05	43.01	30.55	22.07		65.8	60.64	43.98	30.93	23.11
292.5	283.96	258.91	247.76	185.79	83.5		279.81	251.65	244.72	182.36	81.62		291.6	93.75	48.98	25.06	15.15	10.53		95.26	44.32	26.93	14.49	9.63		291.6	67.33	59.95	42.37	32.25	25.4		65.79	60.63	43.97	30.93	23.11
293.4	283.21	255.99	247.17	185.5	82.24		279.81	251.65	244.72	182.35	81.62		292.5	92.25	48.24	28.13	14.76	10.33		95.26	44.32	26.93	14.49	9.63		292.5	66.09	59.52	44.16	31.79	23.43		65.78	60.61	43.96	30.92	23.1
294.3	281.19	253.81	246.05	182.22	79.54		279.81	251.64	244.71	182.35	81.62		293.4	92.17	45.81	27.43	15.66	8.91		95.26	44.32	26.93	14.49	9.63		293.4	67.51	57.51	43.58	31.28	23.18		65.77	60.6	43.96	30.92	23.1
295.2	281.24	256.34	245.4	184.91	79.3		279.8	251.64	244.71	182.35	81.62		294.3	90.26	45.29	27.66	13.66	7.68		95.26	44.32	26.93	14.49	9.63		294.3	67.02	59.41	46.1	31.87	22.59		65.76	60.59	43.95	30.91	23.09
296.1	282.85	255.89	247.48	184.52	82.82		279.8	251.63	244.71	182.34	81.62		295.2	92.25	48.13	28.7	16.25	9.32		95.26	44.32	26.93	14.49	9.63		295.2	63.84	55.05	42.76	30.99	19.49		65.74	60.58	43.94	30.91	23.09
297	284.81	257.71	245.72	183.37	82.08		279.79	251.63	244.7	182.34	81.62		296.1	90.6	46.38	29.29	15.92	7.96		95.26	44.32	26.93	14.49	9.63		296.1	68.03	60.06	46.27	30.98	24.93		65.73	60.57	43.93	30.9	23.09
297.9	284.04	257.85	246.41	184.31	82.97		279.79	251.63	244.7	182.34	81.61		297	93.44	47.28	27.39	14.31	11.57		95.26	44.32	26.93	14.49	9.63		297	67.9	59.99	44.88	32	24.34		65.72	60.56	43.92	30.9	23.08
298.8	282.28	257.54	246.05	182.88	81.82		279.78	251.62	244.69	182.34	81.61		297.9	94.89	49.53	29.81	14.93	9.23		95.26	44.32	26.93	14.49	9.63		297.9	66.5	60.61	45.58	31.82	22.9		65.71	60.55	43.92	30.89	23.08
299.7	282.2	255.81	246.66	185.29	80.16		279.78	251.62	244.69	182.33	81.61		298.8	94.1	48.85	29.44	14.29	12.34		95.26	44.32	26.93	14.49	9.63		298.8	64.69	57.91	43.53	30.11	21.75		65.7	60.54	43.91	30.88	23.07
300.6	283.59	254.66	245.99	183.42	82.44		279.77	251.61	244.68	182.33	81.61		299.7	93.06	49.33	29.41	16.65	11.27		95.26	44.32	26.93	14.49	9.63		299.7	66.74	59.77	45.87	31.33	24.43		65.69	60.53	43.9	30.88	23.07
301.5	281.56	254.14	245.13	182.37	79.62		279.77	251.61	244.68	182.33	81.61		300.6	91.89	46.42	29.38	15.23	9.64		95.26	44.32	26.93	14.49	9.63		300.6	64.1	58.89	43.72	31.79	20.98		65.67	60.52	43.89	30.87	23.07
302.4	284.11	254.33	245.84	184.22	81.94		279.76	251.6	244.68	182.32	81.61		301.5	91.75	47.19	27.75	13.71	10.08		95.26	44.32	26.93	14.49	9.63		301.5	67.56	58.81	45.02	33.05	24.94		65.66	60.51	43.89	30.87	23.06
303.3	282.69	255.75	247.98	183.18	80.7		279.76	251.6	244.67	182.32	81.61		302.4	91.74	44.9	27.18	13.16	9.61		95.26	44.32	26.93	14.49	9.63		302.4	68.83	62.4	47.23	34.39	24.59		65.65	60.5	43.88	30.86	23.06
304.2	281.65	255.68	245.18	182.53	78.81		279.75	251.6	244.67	182.32	81.6		303.3	90.86	46.26	26.58	13.55	8.65		95.26	44.32	26.93	14.49	9.63		303.3	68.09	58.13	45.97	31.32	22.74		65.64	60.49	43.87	30.86	23.05
305.1	283.38	255.96	247.64	183.84	80.93		279.75	251.59	244.66	182.31	81.6		304.2	92.64	46.8	27.1	14.01	10.3		95.26	44.32	26.93	14.49	9.63		304.2	62.53	55.9	41.41	29.51	19.38		65.63	60.47	43.86	30.85	23.05
306	283.52	256.59	245.01	183.51	81.9		279.74	251.59	244.66	182.31	81.6		305.1	92.04	47.65	27.18	15.85	10.65		95.26	44.32	26.93	14.49	9.63		305.1	67.43	62.33	46.77	32.21	23.93		65.62	60.46	43.85	30.85	23.05
306.9	282.93	257.66	245.91	183.98	79.96		279.74	251.58	244.66	182.31	81.6		306	93.18	49.61	28.67	15.06	11.04		95.26	44.32	26.93	14.49	9.63		306	66.78	58.91	43.76	31.21	24.27		65.6	60.45	43.85	30.84	23.04
307.8	283.4	255.14	248.91	182.65	81.05		279.73	251.58	244.65	182.3	81.6		306.9	89.95	44.28	26.98	11.69	9.16		95.26	44.32	26.93	14.49	9.63		306.9	66.42	60.32	43.28	33.34	24.07		65.59	60.44	43.84	30.83	23.04
308.7	279.45	254.37	244.31	182.03	79.22		279.73	251.57	244.65	182.3	81.6		307.8	91.31	43.92	27.68	12.66	8.09		95.26	44.32	26.93	14.49	9.63		307.8	66.37	58.96	43.4	30.58	21.6		65.58	60.43	43.83	30.83	23.03
309.6	284.55	257.85	247.59	184.97	81.62		279.72	251.57	244.64	182.3	81.6		308.7	93.18	48.2	28.73	16.04	10.24		95.26	44.32	26.93	14.49	9.63		308.7	67.54	61.51	45.19	32.31	23.71		65.57	60.42	43.82	30.82	23.03
310.5	281.28	253.97	242.19	182.45	78.81		279.72	251.57	244.64	182.29	81.59		309.6	92.7	47.1	26.31	13.6	8.29		95.26	44.32	26.93	14.49	9.63		309.6	66.16	60.35	43.87	31.44	22.29		65.56	60.41	43.82	30.82	23.02
311.4	283.11	254.54	246.37	182.81	81.26		279.71	251.56	244.63	182.29	81.59		310.5	93.02	48.98	26.82	13.36	9.73		95.26	44.32	26.93	14.49	9.63		310.5	66.81	61.45	45.18	33.65	24.71		65.55	60.4	43.81	30.81	23.02
312.3	283.63	256.78	244.89	187.05	81.04		279.71	251.56	244.63	182.29	81.59		311.4	91.92	48.44	26.89	15.96	11.68		95.26	44.32	26.93	14.49	9.63		311.4	67.08	61.92	44.94	32.56	24.92		65.53	60.39	43.8	30.81	23.02
313.2	283.21	256.99	246.99	182.89	80.76		279.7	251.55	244.63	182.28	81.59		312.3	90.79	46.17	26.91	14.68	11.11		95.26	44.32	26.93	14.49	9.63		312.3	66.19	60.57	44.55	32.58	23.7		65.52	60.38	43.79	30.8	23.01
314.1	285.01	256.67	246.98	184.89	80.35		279.7	251.55	244.62	182.28	81.59		313.2	95.25	46.05	29.65	15.64	11.61		95.26	44.32	26.93	14.49	9.63		313.2	68.49	61.42	46.26	34.17	21.49		65.51	60.37	43.78	30.8	23.01
315	282.99	257.2	246.63	185.98	80.98		279.69	251.54	244.62	182.28	81.59		314.1	91.65	44.61	25.26	12.23	6.94		95.26	44.32	26.93	14.49	9.63		314.1	66.88	56.53	44.85	30.63	23.54		65.5	60.36	43.78	30.79	23
315.9	284.12	255.09	244.13	184.92	80.6		279.69	251.54	244.61	182.28	81.59		315	91.67	45.97	27.7	13.47	9.91		95.26	44.32	26.93	14.49	9.63		315	67.57	57.92	44.06	31.94	22.99		65.49	60.35	43.77	30.79	23
316.8	283.59	252.51	243.63	183.15	78.95		279.69	251.54	244.61	182.27	81.58		315.9	93.17	47.31	28.66	13.88	10.66		95.26	44.32	26.93	14.49	9.63		315.9	64.79	59.69	41.62	30.71	22.06		65.48	60.34	43.76	30.78	23
317.7	281.68	254.4	244.94	181.17	78.02		279.68	251.53	244.61	182.27	81.58		316.8	91.73	47.77	26.97	14.79	10.61		95.26	44.32	26.93	14.49	9.63		316.8	64.8	61.19	45.44	32.05	23.01		65.47	60.33	43.75	30.77	22.99
318.6	283.81	256.88	247.1	185.4	83.62		279.68	251.53	244.6	182.27	81.58		317.7	92.53	46.58	26.51	13.04	7.4		95.26	44.32	26.93	14.49	9.63		317.7	65.54	56.67	42.17	31.49	22.84		65.45	60.31	43.75	30.77	22.99
319.5	283.6	258.03	246.88	185.67	82.26		279.67	251.52	244.6	182.26	81.58		318.6	91.2	47.5	27.45	13.95	7.9		95.26	44.32	26.93	14.49	9.63		318.6	68.96	59.37	45.53	32.86	23.49		65.44	60.3	43.74	30.76	22.98
320.4	282.37	254.19	245.29	179.81	79.31		279.67	251.52	244.59	182.26	81.58		319.5	90.1	46.35	26.83	12.93	8.34		95.26	44.32	26.93	14.49	9.63		319.5	66.01	59.25	44.51	32.11	24.61		65.43	60.29	43.73	30.76	22.98
321.3	283.86	257.8	246.56	186.51	81.29		279.66	251.51	244.59	182.26	81.58		320.4	90.57	46.63	26.15	13.37	8.26		95.26	44.32	26.93	14.49	9.63		320.4	65.44	58.08	43.57	30.64	21.5		65.42	60.28	43.72	30.75	22.98
322.2	283.49	255.48	246.37	181.98	82.64		279.66	251.51	244.58	182.25	81.58		321.3	91.09	45.54	27.64	14.78	9.55		95.26	44.32	26.93	14.49	9.63		321.3	65.25	56.69	44.69	29.72	23.16		65.41	60.27	43.71	30.75	22.97
323.1	280.38	255.16	243.96	181.47	79.23		279.65	251.5	244.58	182.25	81.57		322.2	92.07	46.2	30.4	14.37	8.84		95.26	44.32	26.93	14.49	9.63		322.2	68.02	60.36	46.47	34.63	24.32		65.4	60.26	43.71	30.74	22.97
324	280.79	255.38	245.87	183.66	81.28		279.65	251.5	244.58	182.25	81.57		323.1	91.53	46.61	29.52	16.17	9.74		95.26	44.32	26.93	14.49	9.63		323.1	66.28	59.64	45.05	29.73	22.46		65.38	60.25	43.7	30.74	22.96
324.9	284.02	254.98	246.91	184.43	81.22		279.64	251.5	244.57	182.24	81.57		324	89.63	43.57	26.34	12.39	6.03		95.26	44.32	26.93	14.49	9.63		324	66.91	59.27	43.43	30.63	22.1		65.37	60.24	43.69	30.73	22.96
325.8	284.73	257.1	246.89	185.75	82.13		279.64	251.49	244.57	182.24	81.57		324.9	92.03	47.2	26.76	14.99	11.22		95.26	44.32	26.93	14.49	9.63		324.9	66.76	60.62	45.27	33.94	25.83		65.36	60.23	43.68	30.73	22.96
326.7	284.92	255.86	246.58	185.83	83.25		279.63	251.49	244.56	182.24	81.57		325.8	90.97	44.73	27.56	14	9.09		95.26	44.32	26.93	14.49	9.63		325.8	64.8	59.36	43.75	31.7	22.02		65.35	60.22	43.68	30.72	22.95
327.6	283.43	253.77	242.67	183.06	81.01		279.63	251.48	244.56	182.23	81.57		326.7	91.72	45.49	27.55	14.93	10.46		95.26	44.32	26.93	14.49	9.63		326.7	66.55	59.59	44.55	32.55	23.17		65.34	60.21	43.67	30.71	22.95
328.5	280.29	255.27	244.51	184.01	79.8		279.62	251.48	244.55	182.23	81.57		327.6	90.26	43.54	25.7	13.16	9.31		95.26	44.32	26.93	14.49	9.63		327.6	69.39	61.82	47.09	34.33	25.3		65.33	60.2	43.66	30.71	22.94
329.4	283.86	256.56	247.19	185.15	81.29		279.62	251.47	244.55	182.23	81.56		328.5	91.49	46.33	28.42	16.46	12.11		95.26	44.32	26.93	14.49	9.63		328.5	65.55	58.91	44.03	31.7	23.48		65.31	60.19	43.65	30.7	22.94
330.3	284.16	254.98	244.8	183.09	80.27		279.61	251.47	244.55	182.23	81.56		329.4	91.1	43.81	26.64	15.22	8.99		95.26	44.32	26.93	14.49	9.63		329.4	67.99	58.62	42.79	33.4	23.92		65.3	60.18	43.64	30.7	22.94
331.2	282.97	255.22	245.53	184.14	81.37		279.61	251.47	244.54	182.22	81.56		330.3	90.76	43.73	28.17	13.95	9.33		95.26	44.32	26.93	14.49	9.63		330.3	66.86	58.89	42.71	31.58	24.99		65.29	60.16	43.64	30.69	22.93
332.1	284.47	256.83	245.73	183.33	81.35		279.6	251.46	244.54	182.22	81.56		331.2	93.2	48.2	26.73	15.24	11.16		95.26	44.32	26.93	14.49	9.63		331.2	65.41	58.44	41.86	31.79	20.74		65.28	60.15	43.63	30.69	22.93
333	283.14	254.04	244.42	181.46	80.82		279.6	251.46	244.53	182.22	81.56		332.1	93.29	46.81	26.49	14.84	10.86		95.26	44.32	26.93	14.49	9.63		332.1	65.34	59.02	41.38	30.48	23.61		65.27	60.14	43.62	30.68	22.92
333.9	281.47	254.05	243.23	182.81	80.05		279.59	251.45	244.53	182.21	81.56		333	91.62	45.99	27.15	15.06	11.03		95.26	44.32	26.93	14.49	9.63		333	65.05	56.17	42.28	29.8	20.67		65.26	60.13	43.61	30.68	22.92
334.8	283.29	255.18	246.19	182.82	81.65		279.59	251.45	244.53	182.21	81.56		333.9	93.52	46.85	29.11	15.66	11.02		95.26	44.32	26.93	14.49	9.63		333.9	64.54	57.99	43.38	29.69	20.85		65.25	60.12	43.61	30.67	22.92
335.7	283.19	253.84	244.56	183.03	81		279.58	251.44	244.52	182.21	81.55		334.8	94.05	46.16	28.6	16.37	9.03		95.26	44.32	26.93	14.49	9.63		334.8	65.67	58.89	45.32	32.1	22.88		65.23	60.11	43.6	30.67	22.91
336.6	280.29	253.73	243.38	183.8	79.24		279.58	251.44	244.52	182.2	81.55		335.7	94.4	47.8	28.31	13.92	9.05		95.26	44.32	26.93	14.49	9.63		335.7	66.99	59.99	46.88	32.7	25.05		65.22	60.1	43.59	30.66	22.91
337.5	284.83	255.54	246.11	184.09	83.55		279.57	251.44	244.51	182.2	81.55		336.6	92.72	47.5	29.15	15.98	10.65		95.26	44.32	26.93	14.49	9.63		336.6	64.56	58.95	43.99	31.98	23.5		65.21	60.09	43.58	30.66	22.9
338.4	281.83	255.45	244.27	181.4	76.56		279.57	251.43	244.51	182.2	81.55		337.5	93.49	43.93	27.65	13.83	9.74		95.26	44.32	26.93	14.49	9.63		337.5	68.38	60.89	45.37	31.2	25.89		65.2	60.08	43.58	30.65	22.9
339.3	283.94	255.6	247.24	183.12	83.32		279.57	251.43	244.5	182.19	81.55		338.4	94.39	46.5	28.71	15.19	11.86		95.26	44.32	26.93	14.49	9.63		338.4	68.61	59.22	44.01	30.56	23.72		65.19	60.07	43.57	30.64	22.89
340.2	282.7	254.55	242.33	180.87	78.42		279.56	251.42	244.5	182.19	81.55		339.3	92.9	46.3	27.45	14.84	9.59		95.26	44.32	26.93	14.49	9.63		339.3	67.03	59.34	43.7	29.54	23.56		65.18	60.06	43.56	30.64	22.89
341.1	285.47	256.19	245.07	184.76	83.67		279.56	251.42	244.5	182.19	81.55		340.2	91.77	44.09	25.39	13.76	8.47		95.26	44.32	26.93	14.49	9.63		340.2	65.94	61.3	44.19	32.8	26.13		65.16	60.05	43.55	30.63	22.89
342	282.99	255.31	245.07	183.92	82.33		279.55	251.41	244.49	182.18	81.55		341.1	92.83	46.09	28.76	14.44	11.2		95.26	44.32	26.93	14.49	9.63		341.1	64.79	58.63	42.96	30.17	22.73		65.15	60.04	43.54	30.63	22.88
342.9	281.92	255.67	245.2	182.97	81.93		279.55	251.41	244.49	182.18	81.54		342	92.75	44.57	28.28	15.7	9.97		95.26	44.32	26.93	14.49	9.63		342	65.55	58.25	40.2	30.82	21.35		65.14	60.03	43.54	30.62	22.88
343.8	283.56	256.51	247.2	185.68	82.56		279.54	251.41	244.48	182.18	81.54		342.9	91.8	46.24	27.7	14.03	8.31		95.26	44.32	26.93	14.49	9.63		342.9	67.43	58.76	43.39	31.89	22.6		65.13	60.02	43.53	30.62	22.87
344.7	281.75	256.47	244.71	181.22	80.59		279.54	251.4	244.48	182.18	81.54		343.8	90.56	46.43	26.98	12.87	9.87		95.26	44.32	26.93	14.49	9.63		343.8	65.04	58.2	42.81	30.99	21.44		65.12	60.01	43.52	30.61	22.87
345.6	282.79	254.93	244.56	184.5	80.57		279.53	251.4	244.47	182.17	81.54		344.7	93.78	47.06	28.44	14.28	10.4		95.26	44.32	26.93	14.49	9.63		344.7	64.93	59.37	42.56	28.19	21.86		65.11	59.99	43.51	30.61	22.87
346.5	281.58	252.17	243.94	181.38	78		279.53	251.39	244.47	182.17	81.54		345.6	93.36	47.29	30.74	17.55	11.18		95.26	44.32	26.93	14.49	9.63		345.6	64.75	58.26	43.47	32.91	23.48		65.09	59.98	43.51	30.6	22.86
347.4	279.88	254.03	242.44	181.24	79.58		279.52	251.39	244.47	182.17	81.54		346.5	90.74	44.13	27.25	13.59	7.79		95.26	44.32	26.93	14.49	9.63		346.5	64.77	58.77	42.92	30.57	22.55		65.08	59.97	43.5	30.6	22.86
348.3	282.78	252.66	244.32	183.53	80.88		279.52	251.38	244.46	182.16	81.54		347.4	91.19	43.9	27.04	13.61	8.14		95.26	44.32	26.93	14.49	9.63		347.4	64.03	60.13	44.06	30.94	22.17		65.07	59.96	43.49	30.59	22.85
349.2	281.35	253.11	242.53	180.42	81.12		279.51	251.38	244.46	182.16	81.53		348.3	92.61	44.69	25.75	12.84	8.51		95.26	44.32	26.93	14.49	9.63		348.3	65.34	60.99	43.12	31.03	25.12		65.06	59.95	43.48	30.58	22.85
350.1	283.36	256.57	247.36	182.9	82.56		279.51	251.38	244.45	182.16	81.53		349.2	94.19	45.47	27.25	15.4	9.55		95.26	44.32	26.93	14.49	9.63		349.2	64.7	56.77	41.59	30.09	22.5		65.05	59.94	43.47	30.58	22.85
351	282.31	253.96	245.83	182.27	79.54		279.5	251.37	244.45	182.15	81.53		350.1	93.12	45.04	26.09	12.57	8.7		95.26	44.32	26.93	14.49	9.63		350.1	64.38	59.66	42.87	30.93	21.25		65.04	59.93	43.47	30.57	22.84
351.9	282.67	253.89	245.19	183.51	82.55		279.5	251.37	244.45	182.15	81.53		351	93.78	44.64	28.28	15.06	9.08		95.26	44.32	26.93	14.49	9.63		351	65.09	59.82	42.47	27.68	22.14		65.03	59.92	43.46	30.57	22.84
352.8	285.06	255.2	246.79	184.94	82.43		279.49	251.36	244.44	182.15	81.53		351.9	91.48	44.31	26.54	11.4	10.04		95.26	44.32	26.93	14.49	9.63		351.9	67.42	60.74	43.83	32.98	23.47		65.01	59.91	43.45	30.56	22.83
353.7	281.53	252.54	243.9	183.23	78.28		279.49	251.36	244.44	182.14	81.53		352.8	91.66	46.2	26.1	13.09	9.37		95.26	44.32	26.93	14.49	9.63		352.8	62.34	55.9	40.97	28.25	20.79		65	59.9	43.44	30.56	22.83
354.6	282.41	254.26	244.76	183.35	80.11		279.48	251.35	244.43	182.14	81.53		353.7	92.86	46.18	28.95	13.74	9.39		95.26	44.32	26.93	14.49	9.63		353.7	66.72	61.14	46.52	30.72	27.01		64.99	59.89	43.44	30.55	22.83
355.5	282.23	253.07	244.43	182.55	79.82		279.48	251.35	244.43	182.14	81.52		354.6	91.46	43.72	27.25	14.54	7.69		95.26	44.32	26.93	14.49	9.63		354.6	66.13	60.37	43.02	31.68	21.89		64.98	59.88	43.43	30.55	22.82
356.4	282.89	255.03	244.45	183.66	80.37		279.47	251.35	244.42	182.13	81.52		355.5	92.84	47.76	29.82	17.94	11.74		95.26	44.32	26.93	14.49	9.63		355.5	64.89	58.54	43.63	29.63	22.07		64.97	59.87	43.42	30.54	22.82
357.3	281.13	253.11	244.55	181.32	79.98		279.47	251.34	244.42	182.13	81.52		356.4	91.93	44.35	27.46	14.88	9.24		95.26	44.32	26.93	14.49	9.63		356.4	65.33	60.64	44.67	30.34	21.8		64.96	59.86	43.41	30.54	22.81
358.2	280.6	254.36	243.92	181.63	80.22		279.46	251.34	244.42	182.13	81.52		357.3	91.9	45.34	27.07	13.58	9.79		95.26	44.32	26.93	14.49	9.63		357.3	67.48	59.95	44.41	31.04	25.58		64.95	59.85	43.41	30.53	22.81
359.1	280.25	253.69	244.43	182.99	80.06		279.46	251.33	244.41	182.13	81.52		358.2	92.23	45.24	27.53	14.96	9.57		95.26	44.32	26.93	14.49	9.63		358.2	65.12	59.62	44.16	32.8	24.77		64.93	59.84	43.4	30.53	22.81
360	284.72	255.19	246.34	183.02	81.12		279.45	251.33	244.41	182.12	81.52		359.1	93.08	44.34	26.84	14.4	8.9		95.26	44.32	26.93	14.49	9.63		359.1	67.41	58.15	44.11	31.56	23.96		64.92	59.82	43.39	30.52	22.8
360.9	284.73	255.54	246.04	184.33	80.09		279.45	251.32	244.4	182.12	81.52		360	93.65	46.1	28.3	12.43	10.94		95.26	44.32	26.93	14.49	9.63		360	65.12	59.33	42.44	29.65	22.65		64.91	59.81	43.38	30.51	22.8
361.8	281.44	252.79	245.1	181.88	79.14		279.44	251.32	244.4	182.12	81.51		360.9	92.76	45.04	28.26	13.96	10.67		95.26	44.32	26.93	14.49	9.63		360.9	67.15	59.76	41.91	29.65	23.56		64.9	59.8	43.37	30.51	22.79
362.7	282.46	255.02	245.02	183.65	79.85		279.44	251.31	244.4	182.11	81.51		361.8	92.65	44.48	27.11	11.99	11.69		95.26	44.32	26.93	14.49	9.63		361.8	65.27	58.83	41.55	31.07	24.27		64.89	59.79	43.37	30.5	22.79
363.6	284.03	254.63	244.23	183.45	81.86		279.44	251.31	244.39	182.11	81.51		362.7	92.82	45.25	26.06	12.69	9.47		95.26	44.32	26.93	14.49	9.63		362.7	67.11	59.76	44.15	29.51	23.33		64.88	59.78	43.36	30.5	22.79
364.5	282.48	254.68	245.11	183.93	77.97		279.43	251.31	244.39	182.11	81.51		363.6	93	46.9	28.27	16.64	11.58		95.26	44.32	26.93	14.49	9.63		363.6	68.27	61.45	45.52	34.32	26.2		64.86	59.77	43.35	30.49	22.78
365.4	281.23	252.55	244.23	180.36	79.96		279.43	251.3	244.38	182.1	81.51		364.5	94.23	44.85	28.93	15.18	9.38		95.26	44.32	26.93	14.49	9.63		364.5	62.77	58.48	41.43	29.67	21.98		64.85	59.76	43.34	30.49	22.78
366.3	282.36	254.12	244.27	183.06	77.95		279.42	251.3	244.38	182.1	81.51		365.4	94.32	44.04	26.67	16.39	11.9		95.26	44.32	26.93	14.49	9.63		365.4	66.7	60.7	44.29	31.85	23.2		64.84	59.75	43.34	30.48	22.77
367.2	280.88	254.4	244.36	182.33	79.62		279.42	251.29	244.37	182.1	81.51		366.3	90.26	44.16	26.94	13.15	7.39		95.26	44.32	26.93	14.49	9.63		366.3	65.45	59.06	42.97	30.44	24.05		64.83	59.74	43.33	30.48	22.77
368.1	281.6	253.51	243.48	182.62	79.91		279.41	251.29	244.37	182.09	81.5		367.2	91.69	44.53	26.46	15.41	9.09		95.26	44.32	26.93	14.49	9.63		367.2	63.74	58.37	41.8	29.01	22.08		64.82	59.73	43.32	30.47	22.77
369	281.66	252.49	244.92	182.94	80.2		279.41	251.28	244.37	182.09	81.5		368.1	91.35	45.03	27.91	13.34	11.12		95.26	44.32	26.93	14.49	9.63		368.1	68.24	61.06	45.03	31.54	25.73		64.81	59.72	43.31	30.47	22.76
369.9	283.31	256.45	245.3	183.58	81.78		279.4	251.28	244.36	182.09	81.5		369	92.77	44.46	26.07	13.59	9.86		95.26	44.32	26.93	14.49	9.63		369	65.59	61.15	42.92	31.84	22.01		64.8	59.71	43.31	30.46	22.76
370.8	280.98	252.05	243.42	183.23	79.55		279.4	251.28	244.36	182.08	81.5		369.9	90.76	45.21	27.96	13.46	8.27		95.26	44.32	26.93	14.49	9.63		369.9	68.54	58.82	45.09	32.48	25.5		64.78	59.7	43.3	30.45	22.75
371.7	283.51	255.05	246.98	181.4	80.13		279.39	251.27	244.35	182.08	81.5		370.8	93.09	46.73	28.61	16.77	9.31		95.26	44.32	26.93	14.49	9.63		370.8	66.35	60.7	45.82	32.72	24.93		64.77	59.69	43.29	30.45	22.75
372.6	282.15	252.71	246.05	181.26	79.73		279.39	251.27	244.35	182.08	81.5		371.7	93.33	43.95	27.8	16.44	8.31		95.26	44.32	26.93	14.49	9.63		371.7	66.38	60.19	44.96	30.55	23.8		64.76	59.68	43.28	30.44	22.75
373.5	284.82	255.69	246.38	183.5	80.51		279.38	251.26	244.34	182.08	81.5		372.6	90.39	45.32	25.95	13.5	7.4		95.26	44.32	26.93	14.49	9.63		372.6	65.27	59.4	44.01	31.31	23.73		64.75	59.67	43.27	30.44	22.74
374.4	280.96	253.82	244.76	181.09	80.83		279.38	251.26	244.34	182.07	81.49		373.5	93.51	44	24.95	15.98	9.98		95.26	44.32	26.93	14.49	9.63		373.5	65.9	60.47	41.01	31.29	21.54		64.74	59.66	43.27	30.43	22.74
375.3	282.4	253.48	244.54	183.54	81.84		279.37	251.25	244.34	182.07	81.49		374.4	95.59	48.39	30.11	16.52	11.15		95.26	44.32	26.93	14.49	9.63		374.4	65.04	59.96	42.56	32.22	22.66		64.73	59.64	43.26	30.43	22.73
376.2	282.1	253.9	244.23	183.33	79.96		279.37	251.25	244.33	182.07	81.49		375.3	91.06	44.55	25.54	12.37	8.18		95.26	44.32	26.93	14.49	9.63		375.3	65.97	59.21	42.34	31.9	22.21		64.72	59.63	43.25	30.42	22.73
377.1	282.53	255.05	244.58	181.97	81.7		279.36	251.25	244.33	182.06	81.49		376.2	91.87	46.07	27.53	14.1	10.18		95.26	44.32	26.93	14.49	9.63		376.2	65.86	59.93	44.05	32.93	23.12		64.7	59.62	43.24	30.42	22.72
378	281.31	251.74	244.18	181.69	79.72		279.36	251.24	244.32	182.06	81.49		377.1	93.55	45.37	28.52	16.38	8.95		95.26	44.32	26.93	14.49	9.63		377.1	64.76	55.32	40.93	29.38	20.93		64.69	59.61	43.24	30.41	22.72
378.9	281.83	253.67	242.36	182.61	80.24		279.35	251.24	244.32	182.06	81.49		378	92.86	42.65	26.81	13.45	11.06		95.26	44.32	26.93	14.49	9.63		378	65.35	59.3	42.48	29.17	23.31		64.68	59.6	43.23	30.41	22.72
379.8	284.84	255.37	244.73	184.54	82.64		279.35	251.23	244.32	182.05	81.49		378.9	90.6	42.77	22.51	11.85	6.64		95.26	44.32	26.93	14.49	9.63		378.9	65.12	57.78	44.62	29.85	22.53		64.67	59.59	43.22	30.4	22.71
380.7	285.51	256.62	245.39	184.85	82.03		279.34	251.23	244.31	182.05	81.48		379.8	90.91	43.72	26.24	13.24	6.56		95.26	44.32	26.93	14.49	9.63		379.8	63.55	57.33	41.99	27.69	20.7		64.66	59.58	43.21	30.4	22.71
381.6	281.23	255.08	243.18	181.99	81.96		279.34	251.22	244.31	182.05	81.48		380.7	93.69	44.54	29.61	14.71	11.42		95.26	44.32	26.93	14.49	9.63		380.7	64.73	57.71	40.53	30.22	21.27		64.65	59.57	43.21	30.39	22.7
382.5	281.27	252.46	243.44	182.88	78.5		279.33	251.22	244.3	182.04	81.48		381.6	93.65	44.84	28.33	14.75	9.11		95.26	44.32	26.93	14.49	9.63		381.6	66.41	58.17	42.86	31.77	22.52		64.64	59.56	43.2	30.38	22.7
383.4	283.07	252.37	244.27	182.61	82.42		279.33	251.22	244.3	182.04	81.48		382.5	90.3	42.79	24.7	14.37	7.64		95.26	44.32	26.93	14.49	9.63		382.5	62.99	56.95	41.15	26.69	21.37		64.62	59.55	43.19	30.38	22.7
384.3	283.35	255.3	244.58	185	81.89		279.32	251.21	244.29	182.04	81.48		383.4	92.33	44.31	27.03	12.88	9.66		95.26	44.32	26.93	14.49	9.63		383.4	63.54	57.59	42.71	31.21	19.8		64.61	59.54	43.18	30.37	22.69
385.2	280.71	251.55	242.51	179.6	79.8		279.32	251.21	244.29	182.03	81.48		384.3	91	43.4	28.1	14.83	10.64		95.26	44.32	26.93	14.49	9.63		384.3	66.52	61.06	43.91	31.34	22.78		64.6	59.53	43.18	30.37	22.69
386.1	282.04	252.14	243.53	180.77	79.66		279.32	251.2	244.29	182.03	81.48		385.2	93.05	44.8	29.7	18.19	10.97		95.26	44.32	26.93	14.49	9.63		385.2	65.35	59.98	43.79	31.7	23.16		64.59	59.52	43.17	30.36	22.68
387	283.95	256.26	246.18	184.39	81.19		279.31	251.2	244.28	182.03	81.48		386.1	94.17	47.02	29.6	16.41	9.36		95.26	44.32	26.93	14.49	9.63		386.1	65.24	59.05	43.62	28.67	18.86		64.58	59.51	43.16	30.36	22.68
387.9	284.92	254.28	245.91	185.55	80.8		279.31	251.19	244.28	182.03	81.47		387	92.12	45.64	26.69	14.82	11.22		95.26	44.32	26.93	14.49	9.63		387	63.47	60.04	42.58	28.9	22.36		64.57	59.5	43.15	30.35	22.68
388.8	284.01	255.85	246.96	183.63	83		279.3	251.19	244.27	182.02	81.47		387.9	90.95	45.14	26.64	11.73	9.76		95.26	44.32	26.93	14.49	9.63		387.9	64.16	56.47	40.98	30.58	20.46		64.55	59.49	43.14	30.35	22.67
389.7	283.16	253.94	244.26	183.39	81.76		279.3	251.19	244.27	182.02	81.47		388.8	91.76	42.42	26.96	13.64	9.77		95.26	44.32	26.93	14.49	9.63		388.8	62.88	57.4	40.23	29.42	21.4		64.54	59.48	43.14	30.34	22.67
390.6	280.55	251.32	244.53	181.78	80.38		279.29	251.18	244.26	182.02	81.47		389.7	92.33	45.63	28.29	12.57	10.29		95.26	44.32	26.93	14.49	9.63		389.7	62.89	57.13	41.61	29.66	21.79		64.53	59.47	43.13	30.34	22.66
391.5	281.59	252.44	242.83	182.17	80.1		279.29	251.18	244.26	182.01	81.47		390.6	94.05	45.99	28.25	15.72	12.02		95.26	44.32	26.93	14.49	9.63		390.6	65.44	61.07	43.57	31.4	24.22		64.52	59.45	43.12	30.33	22.66
392.4	282.14	253.37	244.31	183.65	81.11		279.28	251.17	244.26	182.01	81.47		391.5	92.88	44.02	27.02	16.23	8.96		95.26	44.32	26.93	14.49	9.63		391.5	64.55	57.37	41.89	31.2	21.37		64.51	59.44	43.11	30.33	22.66
393.3	284.37	253.93	245.75	182.8	81.59		279.28	251.17	244.25	182.01	81.47		392.4	93.92	44.73	27.88	14.36	8.31		95.26	44.32	26.93	14.49	9.63		392.4	65.15	61.17	43.12	32.42	22.79		64.5	59.43	43.11	30.32	22.65
394.2	281.18	252.34	244.38	182.13	78.89		279.27	251.16	244.25	182	81.46		393.3	93.83	45.39	25.97	15.78	8.61		95.26	44.32	26.93	14.49	9.63		393.3	62.28	58.43	42.85	30.3	23.82		64.49	59.42	43.1	30.31	22.65
395.1	281.48	252.62	244.63	178.57	78.56		279.27	251.16	244.24	182	81.46		394.2	94.88	47.1	30.49	15.89	9.59		95.26	44.32	26.93	14.49	9.63		394.2	64.57	60.74	42.65	30.2	21.73		64.47	59.41	43.09	30.31	22.64
396	281.63	250.75	243.82	184.22	82.01		279.26	251.16	244.24	182	81.46		395.1	92.81	45.37	27.82	15.85	9.52		95.26	44.32	26.93	14.49	9.63		395.1	62.99	58.14	41.25	30.72	22.07		64.46	59.4	43.08	30.3	22.64
396.9	280.73	252.16	244.29	180.6	80.17		279.26	251.15	244.24	181.99	81.46		396	95.64	47.56	30.69	15.6	10.31		95.26	44.32	26.93	14.49	9.63		396	65.09	57.24	43.37	31.33	22.3		64.45	59.39	43.08	30.3	22.64
397.8	282.52	252.07	244.02	181.73	82.9		279.25	251.15	244.23	181.99	81.46		396.9	93.38	45.52	26.58	13.89	9.23		95.26	44.32	26.93	14.49	9.63		396.9	65.13	60.34	42.17	32.37	23.72		64.44	59.38	43.07	30.29	22.63
398.7	280.92	253.79	243.75	181.55	81.24		279.25	251.14	244.23	181.99	81.46		397.8	93.92	45.21	27.08	14.65	11.51		95.26	44.32	26.93	14.49	9.63		397.8	62.59	56.51	40.32	28.38	19.51		64.43	59.37	43.06	30.29	22.63
399.6	281.07	253.33	241.72	183.57	80.97		279.24	251.14	244.22	181.98	81.46		398.7	92.77	43.22	27.28	14.13	10.01		95.26	44.32	26.93	14.49	9.63		398.7	66.13	58.58	41.23	29.57	22.29		64.42	59.36	43.05	30.28	22.62
400.5	283.92	256.29	244.68	185.19	82.15		279.24	251.13	244.22	181.98	81.45		399.6	92.67	45.2	27.55	13.59	9.12		95.26	44.32	26.93	14.49	9.63		399.6	65.58	59.73	43.49	31.17	22.04		64.41	59.35	43.05	30.28	22.62
401.4	283.81	252.12	244.78	182.99	79.84		279.23	251.13	244.21	181.98	81.45		400.5	93.58	46.66	28.67	16.8	10.37		95.26	44.32	26.93	14.49	9.63		400.5	66.91	60.43	44.08	32.31	23.71		64.39	59.34	43.04	30.27	22.62
402.3	281.24	250.44	243.04	181.35	78.86		279.23	251.12	244.21	181.98	81.45		401.4	93.4	44.65	27.76	15.53	8.55		95.26	44.32	26.93	14.49	9.63		401.4	66	60.77	44.87	33.47	23.47		64.38	59.33	43.03	30.27	22.61
403.2	282.67	251.89	245.54	182.19	82.87		279.22	251.12	244.21	181.97	81.45		402.3	93.29	43.5	28.38	16.13	9.13		95.26	44.32	26.93	14.49	9.63		402.3	63.79	57.93	42	30.48	22.47		64.37	59.32	43.02	30.26	22.61
404.1	283.1	252.45	244.92	183.5	82.42		279.22	251.12	244.2	181.97	81.45		403.2	91.13	44.89	26.14	13.1	10.91		95.26	44.32	26.93	14.49	9.63		403.2	64.54	57.89	44.65	31.35	23.45		64.36	59.31	43.01	30.26	22.6
405	280.93	251.41	242.22	181.13	80.16		279.21	251.11	244.2	181.97	81.45		404.1	93.05	44.83	27.96	15.78	9.6		95.26	44.32	26.93	14.49	9.63		404.1	64.25	56.39	40.85	28.67	18.06		64.35	59.3	43.01	30.25	22.6
405.9	282.57	252.67	244.55	181.42	81.9		279.21	251.11	244.19	181.96	81.45		405	91.94	43.51	24.13	14.39	7.69		95.26	44.32	26.93	14.49	9.63		405	65	58.82	44.15	31.61	24.38		64.34	59.29	43	30.24	22.6
406.8	281.23	251.67	243	181.92	79.15		279.2	251.1	244.19	181.96	81.44		405.9	92.52	45.09	24.1	12.77	8.24		95.26	44.32	26.93	14.49	9.63		405.9	66.91	58.88	43.91	30.33	23.04		64.33	59.28	42.99	30.24	22.59
407.7	280.37	250.03	242.24	180.47	77.54		279.2	251.1	244.19	181.96	81.44		406.8	93.83	45.71	29.53	16.53	11.14		95.26	44.32	26.93	14.49	9.63		406.8	62.98	57.17	42.95	28.83	19.86		64.32	59.27	42.98	30.23	22.59
408.6	280.86	252.7	241.55	182.05	78.62		279.2	251.09	244.18	181.95	81.44		407.7	94.84	47.12	28.94	15.83	13.43		95.26	44.32	26.93	14.49	9.63		407.7	64.36	58	43.15	29.05	23.24		64.3	59.25	42.98	30.23	22.58
409.5	281.69	253.98	243.36	182.53	79.77		279.19	251.09	244.18	181.95	81.44		408.6	92.29	43.76	25	13.37	7.62		95.26	44.32	26.93	14.49	9.63		408.6	66.17	60.64	44.67	31.25	24.39		64.29	59.24	42.97	30.22	22.58
410.4	283.67	255.91	246.74	183.28	82.88		279.19	251.09	244.17	181.95	81.44		409.5	91.66	44.16	27.43	14.05	9.57		95.26	44.32	26.93	14.49	9.63		409.5	64.81	59.11	43.01	32.03	22.39		64.28	59.23	42.96	30.22	22.58
411.3	282.84	252.86	245.5	184.62	81.69		279.18	251.08	244.17	181.94	81.44		410.4	92.35	45.81	28.03	16.03	10.31		95.26	44.32	26.93	14.49	9.63		410.4	67.12	60.69	41.89	32.72	23.43		64.27	59.22	42.95	30.21	22.57
412.2	282.94	253.6	245.22	181.53	82.11		279.18	251.08	244.16	181.94	81.44		411.3	91.34	43.78	27.38	14.26	8.02		95.26	44.32	26.93	14.49	9.63		411.3	68.02	60.88	45.42	33.31	23.13		64.26	59.21	42.95	30.21	22.57
413.1	280.67	251.66	242.28	182.03	78.89		279.17	251.07	244.16	181.94	81.43		412.2	94.91	46.3	30.2	16.12	13.3		95.26	44.32	26.93	14.49	9.63		412.2	63.29	57.23	40.34	29.13	20.77		64.25	59.2	42.94	30.2	22.56
414	283.56	250.24	243.46	181.54	79.75		279.17	251.07	244.16	181.93	81.43		413.1	93.09	45.14	27.17	15.08	9.84		95.26	44.32	26.93	14.49	9.63		413.1	62.63	57.62	41.58	29.93	21.78		64.24	59.19	42.93	30.2	22.56
414.9	283.77	255.44	247.14	183.61	81.53		279.16	251.06	244.15	181.93	81.43		414	94.36	43.91	29.82	13.75	9.77		95.26	44.32	26.93	14.49	9.63		414	62.43	56.91	39.99	27.55	21.09		64.22	59.18	42.92	30.19	22.56
415.8	280.01	251.63	243.66	181.71	79.78		279.16	251.06	244.15	181.93	81.43		414.9	92.54	44.39	26.79	15.54	9.48		95.26	44.32	26.93	14.49	9.63		414.9	64.31	56.91	40.95	30.14	20.82		64.21	59.17	42.92	30.19	22.55
416.7	278.76	251.75	241.75	179.8	78.33		279.15	251.06	244.14	181.93	81.43		415.8	95.41	45.35	28.64	16.95	11.55		95.26	44.32	26.93	14.49	9.63		415.8	63.96	59.91	41.2	31.74	23.17		64.2	59.16	42.91	30.18	22.55
417.6	283.31	251.52	244.21	182.25	78.59		279.15	251.05	244.14	181.92	81.43		416.7	93.38	46.44	28.4	16.8	10.15		95.26	44.32	26.93	14.49	9.63		416.7	64.97	57.69	41.82	28.52	21.96		64.19	59.15	42.9	30.18	22.54
418.5	282.65	253.26	243.89	182.46	82.47		279.14	251.05	244.13	181.92	81.43		417.6	92.78	45.5	27.59	15.02	9.36		95.26	44.32	26.93	14.49	9.63		417.6	66.81	59.76	43.75	32.84	22.41		64.18	59.14	42.89	30.17	22.54
419.4	281.79	251.33	242.1	182.38	79.4		279.14	251.04	244.13	181.92	81.42		418.5	92.47	45.53	28.27	12.45	11.55		95.26	44.32	26.93	14.49	9.63		418.5	64.01	57.39	40.95	30.72	22.5		64.17	59.13	42.89	30.16	22.54
420.3	281.04	251.48	242.18	181.69	80.23		279.13	251.04	244.13	181.91	81.42		419.4	92.91	45.42	28.51	16.2	9.37		95.26	44.32	26.93	14.49	9.63		419.4	65.65	59.61	43.54	30.81	24.33		64.16	59.12	42.88	30.16	22.53
421.2	281.32	251.02	242.92	181.97	79.23		279.13	251.03	244.12	181.91	81.42		420.3	93.01	43.71	26.06	14.9	10.87		95.26	44.32	26.93	14.49	9.63		420.3	62.48	56.74	40.79	27.27	19.85		64.14	59.11	42.87	30.15	22.53
422.1	284.06	254.08	244.44	183.69	82.71		279.12	251.03	244.12	181.91	81.42		421.2	92.39	43.23	25.49	14.1	7.68		95.26	44.32	26.93	14.49	9.63		421.2	64.82	58.66	43.97	30.51	20.66		64.13	59.1	42.86	30.15	22.52
423	282.5	250.96	244.21	180.85	80.23		279.12	251.03	244.11	181.9	81.42		422.1	90.12	42.4	25.81	13.13	8.76		95.26	44.32	26.93	14.49	9.63		422.1	65.06	59.76	42.74	32.76	21.6		64.12	59.09	42.86	30.14	22.52
423.9	281.54	251.28	243.94	180.1	78.06		279.11	251.02	244.11	181.9	81.42		423	94.4	45.11	29.07	14.8	10.78		95.26	44.32	26.93	14.49	9.63		423	65.6	59.84	43.73	29.69	20.38		64.11	59.08	42.85	30.14	22.52
424.8	283.61	253.14	245.74	181.95	80.21		279.11	251.02	244.11	181.9	81.42		423.9	92.86	43.88	26.32	14.14	9.32		95.26	44.32	26.93	14.49	9.63		423.9	64.86	56.9	41.1	29.21	20.44		64.1	59.07	42.84	30.13	22.51
425.7	280.44	249.79	245.44	182.31	79.56		279.1	251.01	244.1	181.89	81.41		424.8	94.66	44.81	28.28	15.81	9.05		95.26	44.32	26.93	14.49	9.63		424.8	66.03	59.48	43.07	32.01	23.12		64.09	59.06	42.83	30.13	22.51
426.6	283.78	251.84	242.66	182.4	80.61		279.1	251.01	244.1	181.89	81.41		425.7	94.01	43.68	27.56	14.54	9.78		95.26	44.32	26.93	14.49	9.63		425.7	66.08	60.22	43.06	30.27	23.69		64.08	59.05	42.82	30.12	22.5
427.5	281.43	253.99	245.32	181.69	82.34		279.09	251	244.09	181.89	81.41		426.6	93.74	45.94	26.62	15.08	8.42		95.26	44.32	26.93	14.49	9.63		426.6	63.93	60.34	42.41	30.08	23.16		64.06	59.03	42.82	30.12	22.5
428.4	283.35	253.87	243.11	183.17	81.27		279.09	251	244.09	181.88	81.41		427.5	91.46	44.4	26.06	13.9	8.58		95.26	44.32	26.93	14.49	9.63		427.5	62.72	58.68	42.22	30.61	22.66		64.05	59.02	42.81	30.11	22.5
429.3	281.88	254.55	244.59	183.67	82.21		279.09	251	244.08	181.88	81.41		428.4	93.33	43.46	25.63	14.32	8.38		95.26	44.32	26.93	14.49	9.63		428.4	62.13	58.89	40.46	29.14	22.02		64.04	59.01	42.8	30.11	22.49
430.2	282.87	251.62	243.59	182.07	80.92		279.08	250.99	244.08	181.88	81.41		429.3	92.6	43.56	26.56	12.62	10.34		95.26	44.32	26.93	14.49	9.63		429.3	62.41	57.51	43.19	28.39	22.91		64.03	59	42.79	30.1	22.49
431.1	284.67	251.06	244.43	183.31	79.29		279.08	250.99	244.08	181.88	81.41		430.2	97.36	48.66	30.7	19.55	11.87		95.26	44.32	26.93	14.49	9.63		430.2	64.44	58.78	42.36	31.32	22.75		64.02	58.99	42.79	30.1	22.48
432	283.76	253.62	244.35	181.77	82.21		279.07	250.98	244.07	181.87	81.41		431.1	91.38	43.08	24.89	14.3	7.86		95.26	44.32	26.93	14.49	9.63		431.1	62.61	59.02	40.88	26.46	20.89		64.01	58.98	42.78	30.09	22.48
432.9	281.44	252.97	243.49	181.56	80		279.07	250.98	244.07	181.87	81.4		432	91.4	40.45	24.8	13.93	8.28		95.26	44.32	26.93	14.49	9.63		432	64.32	58.44	43.52	30.6	24.14		64	58.97	42.77	30.08	22.48
433.8	284.2	253.47	246.88	184.82	82.15		279.06	250.97	244.06	181.87	81.4		432.9	93.19	43.42	27.61	13.85	10.86		95.26	44.32	26.93	14.49	9.63		432.9	64.79	57.32	42.11	28.66	20.46		63.99	58.96	42.76	30.08	22.47
434.7	282.7	253.82	245.2	182.7	81.66		279.06	250.97	244.06	181.86	81.4		433.8	93.39	44.08	25.91	12.26	9.02		95.26	44.32	26.93	14.49	9.63		433.8	60.94	56.8	38.91	26.6	18.52		63.97	58.95	42.76	30.07	22.47
435.6	285.56	252.4	244.23	182.38	81.4		279.05	250.97	244.06	181.86	81.4		434.7	94.32	45.74	28.22	15.31	9.46		95.26	44.32	26.93	14.49	9.63		434.7	65.49	59.57	42.7	31.04	23.56		63.96	58.94	42.75	30.07	22.46
436.5	281.82	253.13	241.99	181.98	78.4		279.05	250.96	244.05	181.86	81.4		435.6	95.79	45.34	25.82	17.29	10.69		95.26	44.32	26.93	14.49	9.63		435.6	66.82	58.95	41.61	29.46	22.76		63.95	58.93	42.74	30.06	22.46
437.4	281.01	251.47	243.64	180.11	80.18		279.04	250.96	244.05	181.85	81.4		436.5	92.76	43.13	27.14	14.92	10.03		95.26	44.32	26.93	14.49	9.63		436.5	65.56	59.96	43.9	32.55	21.63		63.94	58.92	42.73	30.06	22.46
438.3	283.56	251.46	244.56	181.92	81.07		279.04	250.95	244.04	181.85	81.4		437.4	93.75	42.92	25.56	14.55	10.37		95.26	44.32	26.93	14.49	9.63		437.4	62.47	55.89	41.56	27.39	18.99		63.93	58.91	42.73	30.05	22.45
439.2	282.5	251.36	242.01	182.48	79.95		279.03	250.95	244.04	181.85	81.39		438.3	95.12	45.29	26.88	16.14	9.7		95.26	44.32	26.93	14.49	9.63		438.3	63.45	59.32	42.54	28.44	19.22		63.92	58.9	42.72	30.05	22.45
440.1	283.16	250.92	243.59	182.44	81.95		279.03	250.94	244.03	181.84	81.39		439.2	93.93	44.83	28.18	15.92	10.89		95.26	44.32	26.93	14.49	9.63		439.2	63.53	58.21	42.75	28.51	22.36		63.91	58.89	42.71	30.04	22.44
441	283.95	251.65	246.58	183.89	82.49		279.02	250.94	244.03	181.84	81.39		440.1	93.34	43.11	26.29	13.5	9.58		95.26	44.32	26.93	14.49	9.63		440.1	64.23	59.45	42.84	30.5	20.39		63.89	58.88	42.7	30.04	22.44
441.9	279.5	250.19	242.31	181.19	78.17		279.02	250.94	244.03	181.84	81.39		441	92.61	44.59	26.78	15.35	8.4		95.26	44.32	26.93	14.49	9.63		441	62.93	57.16	41.07	28.03	21.1		63.88	58.87	42.7	30.03	22.44
442.8	284.18	254.09	245.62	183.18	82.69		279.01	250.93	244.02	181.83	81.39		441.9	91.8	44.01	26.57	12.05	7.33		95.26	44.32	26.93	14.49	9.63		441.9	63.21	59.44	42.34	29.63	23.84		63.87	58.86	42.69	30.03	22.43
443.7	285.35	253.51	245.79	183.37	80.32		279.01	250.93	244.02	181.83	81.39		442.8	94.25	46.13	30.72	15.91	11.21		95.26	44.32	26.93	14.49	9.63		442.8	64.04	60.34	42.19	30.35	20.92		63.86	58.85	42.68	30.02	22.43
444.6	281.09	251.19	241.83	181.2	81.48		279	250.92	244.01	181.83	81.39		443.7	92.94	42.36	25.76	12.9	8.76		95.26	44.32	26.93	14.49	9.63		443.7	64.03	55.85	40.9	28.22	21.13		63.85	58.84	42.67	30.02	22.42
445.5	280.47	251.51	243.05	182.53	81.23		279	250.92	244.01	181.83	81.38		444.6	92.9	45.45	27.97	14.91	11.4		95.26	44.32	26.93	14.49	9.63		444.6	62.33	59.25	42.72	29.68	22.27		63.84	58.83	42.67	30.01	22.42
446.4	280.23	249.82	242.81	180.07	79.67		278.99	250.91	244	181.82	81.38		445.5	92.97	43.78	25.2	13.03	7.03		95.26	44.32	26.93	14.49	9.63		445.5	64.53	59.63	43.9	31.59	24.33		63.83	58.82	42.66	30	22.42
447.3	284.62	253.13	244.08	185.04	81.89		278.99	250.91	244	181.82	81.38		446.4	96.92	44.49	28.92	16.19	9.67		95.26	44.32	26.93	14.49	9.63		446.4	60.86	56.99	39.08	28.44	19.85		63.82	58.8	42.65	30	22.41
448.2	282.12	251.91	243.9	182.86	80.63		278.98	250.9	244	181.82	81.38		447.3	95.41	44.85	26.48	16.49	9.53		95.26	44.32	26.93	14.49	9.63		447.3	65.55	60.01	42.96	28.13	22.43		63.8	58.79	42.64	29.99	22.41
449.1	281.39	250.1	241.74	180.02	81.02		278.98	250.9	243.99	181.81	81.38		448.2	92.76	44.34	27.63	16.39	9.05		95.26	44.32	26.93	14.49	9.63		448.2	62.97	59.38	41.9	29.82	21.11		63.79	58.78	42.64	29.99	22.4
450	283.6	251.68	243.47	180.95	80.68		278.97	250.9	243.99	181.81	81.38		449.1	93.23	45.44	28.01	14.69	11.98		95.26	44.32	26.93	14.49	9.63		449.1	63.66	59	41.59	30.66	20.79		63.78	58.77	42.63	29.98	22.4
450.9	281.64	252.15	243.38	182.55	80.68		278.97	250.89	243.98	181.81	81.38		450	91.91	43.46	25.6	13.94	9.69		95.26	44.32	26.93	14.49	9.63		450	64.84	60.89	41.59	30.12	23.15		63.77	58.76	42.62	29.98	22.4
451.8	281.51	252.88	244.69	183.03	80.64		278.97	250.89	243.98	181.8	81.37		450.9	97.88	45.98	28.59	16.95	13.31		95.26	44.32	26.93	14.49	9.63		450.9	65.02	59.56	44.13	30.32	22.47		63.76	58.75	42.61	29.97	22.39
452.7	284.87	252.97	244.25	184.27	83.01		278.96	250.88	243.98	181.8	81.37		451.8	93.94	44.33	27.3	14.63	10.26		95.26	44.32	26.93	14.49	9.63		451.8	63.7	59.94	43.25	31.02	24.67		63.75	58.74	42.61	29.97	22.39
453.6	282.93	252.13	244.98	180.39	80.86		278.96	250.88	243.97	181.8	81.37		452.7	93.89	42.6	26.64	12.59	7.35		95.26	44.32	26.93	14.49	9.63		452.7	66.98	61.26	44.58	32.04	24.18		63.74	58.73	42.6	29.96	22.39
454.5	282.66	249.23	242.55	182.34	80.62		278.95	250.87	243.97	181.79	81.37		453.6	93.57	44.33	26.77	14.88	10.04		95.26	44.32	26.93	14.49	9.63		453.6	65.55	59.6	43.32	30.53	23.31		63.73	58.72	42.59	29.96	22.38
455.4	281	249.5	241.83	180.56	79.1		278.95	250.87	243.96	181.79	81.37		454.5	92.1	41.19	24.9	12.16	8.38		95.26	44.32	26.93	14.49	9.63		454.5	67.88	59.81	43.69	31.62	23.51		63.71	58.71	42.58	29.95	22.38
456.3	281.6	250.56	242.5	182.23	81.61		278.94	250.87	243.96	181.79	81.37		455.4	94.91	45.24	26.83	13.74	10.12		95.26	44.32	26.93	14.49	9.63		455.4	63.09	57.25	40.68	29.95	18.89		63.7	58.7	42.58	29.95	22.37
457.2	284.58	254.23	244.47	183.22	82.84		278.94	250.86	243.95	181.78	81.37		456.3	93.17	45.31	26.52	13.58	11.28		95.26	44.32	26.93	14.49	9.63		456.3	66.51	57.6	42.82	29.63	23.08		63.69	58.69	42.57	29.94	22.37
458.1	281.05	249.84	243.63	182.3	79.97		278.93	250.86	243.95	181.78	81.36		457.2	93.31	44.82	26.6	12.58	9.03		95.26	44.32	26.93	14.49	9.63		457.2	63.05	56.83	43.71	30.98	23		63.68	58.68	42.56	29.94	22.37
459	281.69	249.33	240.82	182.17	79.38		278.93	250.85	243.95	181.78	81.36		458.1	91.72	43.35	25.74	13.24	9.49		95.26	44.32	26.93	14.49	9.63		458.1	62.56	57.63	39.41	27.85	20.93		63.67	58.67	42.55	29.93	22.36
459.9	283.02	252.84	242.76	183.26	81.33		278.92	250.85	243.94	181.78	81.36		459	92.11	44.1	26.9	12.9	7.28		95.26	44.32	26.93	14.49	9.63		459	65.09	57.6	41.49	31.79	23.09		63.66	58.66	42.54	29.93	22.36
460.8	283.04	251.46	242.7	183.7	81.54		278.92	250.84	243.94	181.77	81.36		459.9	93.15	42.89	26.67	14.6	8.73		95.26	44.32	26.93	14.49	9.63		459.9	65.96	61.1	42.63	30.66	21.52		63.65	58.65	42.54	29.92	22.35
461.7	283.24	253.13	246.92	184.32	82.57		278.91	250.84	243.93	181.77	81.36		460.8	92.91	41.63	24.56	12.17	9.4		95.26	44.32	26.93	14.49	9.63		460.8	64.36	58.19	41.85	27.86	22.18		63.63	58.64	42.53	29.91	22.35
462.6	283.85	250.99	244	182.99	82.32		278.91	250.84	243.93	181.77	81.36		461.7	93.22	44.36	26.27	13.26	8.44		95.26	44.32	26.93	14.49	9.63		461.7	64.46	59.56	42.08	31.03	23.27		63.62	58.63	42.52	29.91	22.35
463.5	280.34	251.35	243.24	182.27	79		278.9	250.83	243.93	181.76	81.36		462.6	95.4	44.46	30	15.55	10.3		95.26	44.32	26.93	14.49	9.63		462.6	63.24	59.14	40.98	29.76	20.99		63.61	58.62	42.51	29.9	22.34
464.4	280.11	248.69	241.79	180.3	78.1		278.9	250.83	243.92	181.76	81.35		463.5	93.02	45.52	28.73	14.25	10.28		95.26	44.32	26.93	14.49	9.63		463.5	64.69	60.71	43.73	32.01	22.91		63.6	58.61	42.51	29.9	22.34
465.3	283.24	252.99	243.87	181.96	81.6		278.89	250.82	243.92	181.76	81.35		464.4	95.2	42.47	26.11	14.24	8.02		95.26	44.32	26.93	14.49	9.63		464.4	62.71	57.81	41.91	29.51	20.02		63.59	58.6	42.5	29.89	22.33
466.2	283.07	251.63	244.45	180.88	80.61		278.89	250.82	243.91	181.75	81.35		465.3	95.53	45.51	28.95	16.9	11.31		95.26	44.32	26.93	14.49	9.63		465.3	63.87	59.29	42.37	31.26	24.25		63.58	58.59	42.49	29.89	22.33
467.1	284.25	253.66	246.01	185.13	82.81		278.88	250.81	243.91	181.75	81.35		466.2	94.03	45.73	28.77	15.2	10.12		95.26	44.32	26.93	14.49	9.63		466.2	62.51	59.24	40.97	28.44	22.71		63.57	58.58	42.48	29.88	22.33
468	279.82	249.45	239.96	181.09	79.75		278.88	250.81	243.9	181.75	81.35		467.1	97.55	44.97	28.9	17.16	10.9		95.26	44.32	26.93	14.49	9.63		467.1	63.08	58.17	40.6	29.22	20.78		63.56	58.57	42.48	29.88	22.32
468.9	282.42	250.87	241.07	180.99	78.75		278.87	250.81	243.9	181.74	81.35		468	96.82	47.25	28.98	17.27	12.55		95.26	44.32	26.93	14.49	9.63		468	65.66	56.36	41.43	31.74	21.28		63.54	58.56	42.47	29.87	22.32
469.8	282.4	250.37	242.75	182.47	80.88		278.87	250.8	243.9	181.74	81.35		468.9	96.19	44.44	26.24	14.57	8.28		95.26	44.32	26.93	14.49	9.63		468.9	62.93	56.07	40.93	30.01	23.57		63.53	58.54	42.46	29.87	22.31
470.7	282.61	250.29	242.84	180.8	79.02		278.86	250.8	243.89	181.74	81.34		469.8	93.48	42.2	23.46	14.64	9.28		95.26	44.32	26.93	14.49	9.63		469.8	62.38	58.29	40.57	26.4	20.21		63.52	58.53	42.45	29.86	22.31
471.6	281.41	251.02	244.96	180.84	79.92		278.86	250.79	243.89	181.73	81.34		470.7	93.78	43.69	26.39	12.36	7.38		95.26	44.32	26.93	14.49	9.63		470.7	62.56	58.5	41.01	27.6	20.37		63.51	58.52	42.45	29.86	22.31
472.5	281.18	252.62	243.41	181.92	79.55		278.85	250.79	243.88	181.73	81.34		471.6	95.42	43	25.78	12.64	9.08		95.26	44.32	26.93	14.49	9.63		471.6	64.26	59.31	42.89	29.63	21.94		63.5	58.51	42.44	29.85	22.3
473.4	281.81	253.17	243.55	182.36	80.02		278.85	250.78	243.88	181.73	81.34		472.5	95.45	42.46	27.85	12.6	11.12		95.26	44.32	26.93	14.49	9.63		472.5	66.04	62.74	44.69	31.08	21.91		63.49	58.5	42.43	29.85	22.3
474.3	283.17	249.88	241.25	180.29	80.09		278.85	250.78	243.87	181.73	81.34		473.4	94.72	41.56	27.48	14.37	10.43		95.26	44.32	26.93	14.49	9.63		473.4	62.76	58.51	42.42	27.88	21.92		63.48	58.49	42.42	29.84	22.29
475.2	284.56	253.04	243.59	182.38	83.98		278.84	250.78	243.87	181.72	81.34		474.3	92.74	42.05	23.15	13.62	9.67		95.26	44.32	26.93	14.49	9.63		474.3	63.44	57.58	39.86	28.78	21.62		63.47	58.48	42.42	29.84	22.29
476.1	282.61	251.57	243.53	182.91	79.47		278.84	250.77	243.87	181.72	81.34		475.2	94.29	46.02	26.1	14.52	8.36		95.26	44.32	26.93	14.49	9.63		475.2	61.98	58.56	40.76	28.58	21.12		63.45	58.47	42.41	29.83	22.29
477	284.3	252.67	243.65	184.41	82.44		278.83	250.77	243.86	181.72	81.34		476.1	96.76	45.13	28.22	16.39	11.44		95.26	44.32	26.93	14.49	9.63		476.1	63.52	58.69	41.41	31.3	22.93		63.44	58.46	42.4	29.82	22.28
477.9	282.16	252.85	243.49	180.95	83.66		278.83	250.76	243.86	181.71	81.33		477	93.84	42.59	25.09	12.64	8.93		95.26	44.32	26.93	14.49	9.63		477	65.12	59.47	43.8	31.76	23.4		63.43	58.45	42.39	29.82	22.28
478.8	283.16	250.94	242.82	180.26	80.31		278.82	250.76	243.85	181.71	81.33		477.9	94.6	42.47	24.86	14.11	8.04		95.26	44.32	26.93	14.49	9.63		477.9	63.29	60.72	42.58	32.7	23.13		63.42	58.44	42.39	29.81	22.27
479.7	280.26	250.16	241.64	180.54	78.85		278.82	250.75	243.85	181.71	81.33		478.8	93.34	43.34	28.04	12.52	8.67		95.26	44.32	26.93	14.49	9.63		478.8	63.89	57.43	43.39	28.26	20.94		63.41	58.43	42.38	29.81	22.27
480.6	283.2	252.11	243.25	181.75	79.28		278.81	250.75	243.85	181.7	81.33		479.7	96.51	43.75	27.91	16.33	10.82		95.26	44.32	26.93	14.49	9.63		479.7	62.13	57.96	40.95	28.29	19.52		63.4	58.42	42.37	29.8	22.27
481.5	283.45	251.13	243.13	182.01	79.43		278.81	250.75	243.84	181.7	81.33		480.6	95.38	45.3	28.59	16.12	10.12		95.26	44.32	26.93	14.49	9.63		480.6	61.38	58.14	42.18	27.95	20.26		63.39	58.41	42.36	29.8	22.26
482.4	284.96	251.74	242.28	181.15	81.25		278.8	250.74	243.84	181.7	81.33		481.5	96.07	46.04	28.52	14.56	10.36		95.26	44.32	26.93	14.49	9.63		481.5	61.19	59.78	41.65	30.05	22.23		63.38	58.4	42.36	29.79	22.26
483.3	282.31	249.89	242.17	180.19	78.08		278.8	250.74	243.83	181.69	81.33		482.4	93.61	41.98	24.74	13.31	9.14		95.26	44.32	26.93	14.49	9.63		482.4	63.04	60.34	42.39	30.71	25.13		63.36	58.39	42.35	29.79	22.25
484.2	282.25	250.17	243.16	182.47	79.74		278.79	250.73	243.83	181.69	81.32		483.3	95.27	44.5	28.14	15.16	10		95.26	44.32	26.93	14.49	9.63		483.3	61.3	56.52	39.39	25.49	19.82		63.35	58.38	42.34	29.78	22.25
485.1	282.53	252.82	243.21	183.12	79.83		278.79	250.73	243.82	181.69	81.32		484.2	95.21	46.15	27.26	14.66	10.39		95.26	44.32	26.93	14.49	9.63		484.2	64.19	60.43	41.15	28.94	19.92		63.34	58.37	42.33	29.78	22.25
486	283.57	253.18	244.03	181.83	79.32		278.78	250.72	243.82	181.68	81.32		485.1	96.55	44.58	29.19	15.92	11.57		95.26	44.32	26.93	14.49	9.63		485.1	64.28	61.32	44.04	32.88	24.16		63.33	58.36	42.33	29.77	22.24
486.9	282.18	251.17	243.23	180.75	82.29		278.78	250.72	243.82	181.68	81.32		486	95.23	43.44	24.25	14.74	7.86		95.26	44.32	26.93	14.49	9.63		486	64.65	57.03	41.11	29.93	22.6		63.32	58.35	42.32	29.77	22.24
487.8	282.3	252.16	242.73	181.79	79.13		278.77	250.72	243.81	181.68	81.32		486.9	97	47.59	30.36	15.99	12.21		95.26	44.32	26.93	14.49	9.63		486.9	63.51	60.31	42.44	32.57	21.81		63.31	58.34	42.31	29.76	22.23
488.7	281.74	251.48	241.47	180.73	78.69		278.77	250.71	243.81	181.68	81.32		487.8	95.99	42.93	28.23	14.25	8.38		95.26	44.32	26.93	14.49	9.63		487.8	60.74	57.95	38.35	27.78	18.99		63.3	58.33	42.3	29.76	22.23
489.6	278.82	248.06	241.21	180.04	79.68		278.76	250.71	243.8	181.67	81.32		488.7	94.55	44.42	27.99	16.08	9.88		95.26	44.32	26.93	14.49	9.63		488.7	60.85	56.77	38.54	26.16	19.73		63.29	58.32	42.3	29.75	22.23
490.5	283.24	251.47	243.41	181.92	79.01		278.76	250.7	243.8	181.67	81.31		489.6	92.78	41.04	24.55	14.31	7.83		95.26	44.32	26.93	14.49	9.63		489.6	63.2	60.15	41.33	30.3	20.64		63.27	58.31	42.29	29.75	22.22
491.4	280.65	250.44	241.55	180.2	79.25		278.75	250.7	243.8	181.67	81.31		490.5	96.03	44.05	27.95	13.13	11.53		95.26	44.32	26.93	14.49	9.63		490.5	64.27	58.21	41.45	30.59	20.93		63.26	58.3	42.28	29.74	22.22
492.3	282.4	251.29	242.84	181.1	79.75		278.75	250.69	243.79	181.66	81.31		491.4	96.17	44.63	27.52	15.31	11.45		95.26	44.32	26.93	14.49	9.63		491.4	62.12	58.83	43.08	31.74	21.72		63.25	58.29	42.27	29.73	22.22
493.2	282.42	250.39	240.12	181.89	78.69		278.74	250.69	243.79	181.66	81.31		492.3	92.79	42.61	27.95	12.52	10.19		95.26	44.32	26.93	14.49	9.63		492.3	65	60.68	43.07	31.49	22.92		63.24	58.28	42.27	29.73	22.21
494.1	281.31	250.16	243.83	181.15	81.52		278.74	250.69	243.78	181.66	81.31		493.2	95.92	43.87	25.54	14.41	10		95.26	44.32	26.93	14.49	9.63		493.2	61.71	59.5	40.1	28.54	21.91		63.23	58.27	42.26	29.72	22.21
495	283.57	250.96	244.24	183.06	82.53		278.74	250.68	243.78	181.65	81.31		494.1	93.09	42	23.58	12.16	7.73		95.26	44.32	26.93	14.49	9.63		494.1	63.61	58.24	40.86	30.06	20.38		63.22	58.26	42.25	29.72	22.2
495.9	281.95	252.41	241.4	181.75	79.09		278.73	250.68	243.77	181.65	81.31		495	98.22	46.35	28.5	15.83	12.97		95.26	44.32	26.93	14.49	9.63		495	63.69	58.42	41.97	30.36	23.38		63.21	58.24	42.24	29.71	22.2
496.8	281.9	250.32	243.24	183.02	81.1		278.73	250.67	243.77	181.65	81.3		495.9	96.69	46.98	27.96	15.26	13.06		95.26	44.32	26.93	14.49	9.63		495.9	61.32	56.33	40.82	27.33	19.21		63.2	58.23	42.24	29.71	22.2
497.7	281.46	250.17	242.1	181.14	79.75		278.72	250.67	243.77	181.64	81.3		496.8	95.59	41.31	24.59	12.96	8.98		95.26	44.32	26.93	14.49	9.63		496.8	63.38	58.16	40.39	30.23	19.82		63.19	58.22	42.23	29.7	22.19
498.6	284.37	250.2	243.67	184.25	84.36		278.72	250.66	243.76	181.64	81.3		497.7	97.6	48.8	27.61	16.74	15.34		95.26	44.32	26.93	14.49	9.63		497.7	61.34	57.15	40.69	29.55	19.65		63.17	58.21	42.22	29.7	22.19
499.5	283.93	253.56	244.22	184.72	81.29		278.71	250.66	243.76	181.64	81.3		498.6	93.17	41.79	26.12	14.04	9.4		95.26	44.32	26.93	14.49	9.63		498.6	65.1	59.8	43.27	30.45	23.13		63.16	58.2	42.21	29.69	22.18
500.4	283.43	249.98	244.11	183.37	81.42		278.71	250.66	243.75	181.63	81.3		499.5	95.28	44.4	28.24	15.25	9.87		95.26	44.32	26.93	14.49	9.63		499.5	61.61	60.45	40.07	30.26	22.37		63.15	58.19	42.21	29.69	22.18
501.3	283.91	251.45	246.39	183.39	82.66		278.7	250.65	243.75	181.63	81.3		500.4	94.16	43.6	25.47	14.78	8.88		95.26	44.32	26.93	14.49	9.63		500.4	64.13	60.97	40.84	31.2	23.02		63.14	58.18	42.2	29.68	22.18
502.2	284.3	250.01	245.26	182.72	81.86		278.7	250.65	243.74	181.63	81.3		501.3	95.76	42.56	26.72	14.4	9.7		95.26	44.32	26.93	14.49	9.63		501.3	61.15	56.15	38.18	28.44	19.19		63.13	58.17	42.19	29.68	22.17
503.1	279.29	249.3	241.81	180.53	78.88		278.69	250.64	243.74	181.63	81.29		502.2	95.84	42.49	26.43	11.84	8.41		95.26	44.32	26.93	14.49	9.63		502.2	62.82	57.44	41.63	28.33	21.57		63.12	58.16	42.18	29.67	22.17
504	279.8	247.83	241.98	180.11	79.85		278.69	250.64	243.74	181.62	81.29		503.1	95.23	44.01	26.75	13.52	10.44		95.26	44.32	26.93	14.49	9.63		503.1	64.43	60.78	43.2	32.79	23.24		63.11	58.15	42.18	29.67	22.16
504.9	281.75	250.25	241.87	180.3	82.64		278.68	250.63	243.73	181.62	81.29		504	94.37	42.64	26.78	12.96	9.51		95.26	44.32	26.93	14.49	9.63		504	63.87	59.17	42.52	31.43	21.06		63.1	58.14	42.17	29.66	22.16
505.8	283.84	251.13	243.08	182.78	81.86		278.68	250.63	243.73	181.62	81.29		504.9	96.67	43.69	27.47	14.89	11.58		95.26	44.32	26.93	14.49	9.63		504.9	61.29	57.96	40.29	28.33	21.73		63.08	58.13	42.16	29.66	22.16
506.7	280.64	249.56	243.64	179.12	78.99		278.67	250.62	243.72	181.61	81.29		505.8	95.62	43.58	26.3	14.34	8.72		95.26	44.32	26.93	14.49	9.63		505.8	63.67	58.89	41.11	28.76	22.51		63.07	58.12	42.15	29.65	22.15
507.6	284.74	251.57	245.19	184.78	81.58		278.67	250.62	243.72	181.61	81.29		506.7	94.12	42.51	25.82	13.43	8.86		95.26	44.32	26.93	14.49	9.63		506.7	64.79	60.31	44.02	30.98	23.25		63.06	58.11	42.15	29.65	22.15
508.5	279.99	248.63	242.31	180.14	80.67		278.66	250.62	243.72	181.61	81.29		507.6	96.83	44.95	28.34	16.14	10.44		95.26	44.32	26.93	14.49	9.63		507.6	60.39	56.65	39.01	27.89	19.79		63.05	58.1	42.14	29.64	22.14
509.4	283.19	251.28	241.95	180.92	80.19		278.66	250.61	243.71	181.6	81.28		508.5	94.84	45.09	27.06	14.49	11.58		95.26	44.32	26.93	14.49	9.63		508.5	61.73	57.78	41.22	30.48	21.66		63.04	58.09	42.13	29.63	22.14
510.3	282.08	246.79	240.9	181.09	78.1		278.65	250.61	243.71	181.6	81.28		509.4	93.84	43.87	23.73	12.79	10.62		95.26	44.32	26.93	14.49	9.63		509.4	65.57	60.55	45.17	29.97	24.23		63.03	58.08	42.12	29.63	22.14
511.2	284.74	251.61	243.72	183.09	81.83		278.65	250.6	243.7	181.6	81.28		510.3	96.59	43.91	27.32	16.33	10.27		95.26	44.32	26.93	14.49	9.63		510.3	61.31	57.06	37.94	27.19	20.81		63.02	58.07	42.12	29.62	22.13
512.1	281.85	250.82	242.26	180.64	81.97		278.64	250.6	243.7	181.59	81.28		511.2	95.86	43.78	27.1	16.85	8.2		95.26	44.32	26.93	14.49	9.63		511.2	64.71	60.11	41.67	29.42	22.92		63.01	58.06	42.11	29.62	22.13
513	282.3	251.06	243.29	180	80.27		278.64	250.59	243.69	181.59	81.28		512.1	95.44	43.9	25.73	14.86	11.82		95.26	44.32	26.93	14.49	9.63		512.1	61.38	58.52	38.99	27.59	19.26		63	58.05	42.1	29.61	22.12
513.9	279.57	250.75	242.37	181.37	79.89		278.63	250.59	243.69	181.59	81.28		513	97.51	45.32	27.02	16.15	11.3		95.26	44.32	26.93	14.49	9.63		513	63.59	59.05	41.88	29.54	22.5		62.98	58.04	42.09	29.61	22.12
514.8	284.26	250.07	245.96	181.11	80.35		278.63	250.59	243.69	181.58	81.28		513.9	95.87	42.58	25.13	13.19	8.83		95.26	44.32	26.93	14.49	9.63		513.9	64.1	57.29	40.17	26.8	20.65		62.97	58.03	42.09	29.6	22.12
515.7	279.99	247.92	242.04	179.6	80.28		278.63	250.58	243.68	181.58	81.28		514.8	95.31	42.51	25.08	14.1	8.32		95.26	44.32	26.93	14.49	9.63		514.8	63.69	57.33	40.32	28.24	19.87		62.96	58.02	42.08	29.6	22.11
516.6	282.59	250.1	243.4	180.49	82.03		278.62	250.58	243.68	181.58	81.27		515.7	95.73	43.86	26.05	15.53	8.26		95.26	44.32	26.93	14.49	9.63		515.7	61.24	59.1	41.78	27.69	21.62		62.95	58.01	42.07	29.59	22.11
517.5	282.37	251.75	242.59	182.51	79.92		278.62	250.57	243.67	181.58	81.27		516.6	95.4	43.93	27.26	13.42	9.15		95.26	44.32	26.93	14.49	9.63		516.6	62.39	58.84	42.04	30.19	21.69		62.94	58	42.06	29.59	22.11
518.4	282.72	248.71	241.06	181.82	81.15		278.61	250.57	243.67	181.57	81.27		517.5	94.4	42.94	27.31	12.29	8.55		95.26	44.32	26.93	14.49	9.63		517.5	64.17	59.21	41.21	30.68	21.77		62.93	57.99	42.06	29.58	22.1
519.3	284.31	252.99	245.05	182.96	82.19		278.61	250.56	243.67	181.57	81.27		518.4	95.98	43.34	26.97	13.15	10.88		95.26	44.32	26.93	14.49	9.63		518.4	63.53	59.2	43.46	28.74	21.62		62.92	57.98	42.05	29.58	22.1
520.2	280.39	249.55	240.35	180.29	80.17		278.6	250.56	243.66	181.57	81.27		519.3	96.54	42.27	27.35	16.94	10.75		95.26	44.32	26.93	14.49	9.63		519.3	63.31	58.62	43.14	30.45	20.7		62.91	57.97	42.04	29.57	22.09
521.1	282.83	250.34	243.03	180.72	83.21		278.6	250.56	243.66	181.56	81.27		520.2	97.6	43.02	28.13	14.56	10.54		95.26	44.32	26.93	14.49	9.63		520.2	64.05	58.36	42.27	29.17	21.65		62.89	57.96	42.04	29.57	22.09
522	283.42	249.18	244.34	182.29	79.98		278.59	250.55	243.65	181.56	81.27		521.1	94.39	42.69	26.65	13.22	8.85		95.26	44.32	26.93	14.49	9.63		521.1	65.45	61.31	41.35	31.69	25.7		62.88	57.95	42.03	29.56	22.09
522.9	279.92	245.79	240.32	179.22	79.18		278.59	250.55	243.65	181.56	81.26		522	93.66	40.63	24.47	13.38	7.33		95.26	44.32	26.93	14.49	9.63		522	59.86	56.11	38.25	27.42	19.33		62.87	57.94	42.02	29.56	22.08
523.8	282.25	250.59	242.1	181.3	79.67		278.58	250.54	243.64	181.55	81.26		522.9	97.79	43.62	25.5	15.44	8.57		95.26	44.32	26.93	14.49	9.63		522.9	63.65	58.03	42.16	29.36	18.83		62.86	57.93	42.01	29.55	22.08
524.7	282.26	249.26	241.97	181.08	81.34		278.58	250.54	243.64	181.55	81.26		523.8	98.61	45.32	30.3	17.01	11.61		95.26	44.32	26.93	14.49	9.63		523.8	65.13	58.91	42.71	30.9	22.19		62.85	57.92	42.01	29.55	22.07
525.6	280.67	251.13	241.77	180.65	80.41		278.57	250.53	243.64	181.55	81.26		524.7	94.76	41.91	25.33	13.86	9.67		95.26	44.32	26.93	14.49	9.63		524.7	64	59.26	42.55	31.37	21.01		62.84	57.91	42	29.54	22.07
526.5	282.37	249.99	243.79	181.28	79.74		278.57	250.53	243.63	181.54	81.26		525.6	94.35	42.17	25.55	13.47	9.58		95.26	44.32	26.93	14.49	9.63		525.6	62.07	58.34	41.12	29.14	22.61		62.83	57.89	41.99	29.54	22.07
527.4	283.41	248.64	242.74	182.6	80.68		278.56	250.53	243.63	181.54	81.26		526.5	94.93	39.86	25.06	11.96	8.28		95.26	44.32	26.93	14.49	9.63		526.5	64.06	59.08	40.55	31.61	21.96		62.82	57.88	41.98	29.53	22.06
528.3	280.7	249.4	241.69	179.04	79.41		278.56	250.52	243.62	181.54	81.26		527.4	95.76	44.08	26.55	14.65	10.62		95.26	44.32	26.93	14.49	9.63		527.4	64.37	56.71	42.95	28.92	22.32		62.81	57.87	41.98	29.52	22.06
529.2	284.38	248.48	241.64	181.69	80.16		278.55	250.52	243.62	181.53	81.25		528.3	96.67	43.84	27.5	16.97	11.22		95.26	44.32	26.93	14.49	9.63		528.3	62.82	60.85	42.46	30.62	21.99		62.79	57.86	41.97	29.52	22.05
530.1	285.12	251.52	244.55	182.37	83.78		278.55	250.51	243.62	181.53	81.25		529.2	95.6	44.86	25.94	14.31	10.17		95.26	44.32	26.93	14.49	9.63		529.2	61.75	58.43	40.7	28.1	22.27		62.78	57.85	41.96	29.51	22.05
531	280.44	248.73	242.04	180.24	79.98		278.54	250.51	243.61	181.53	81.25		530.1	96.61	42.82	27.27	15.49	11.94		95.26	44.32	26.93	14.49	9.63		530.1	64.8	58.22	42.01	31.06	22.15		62.77	57.84	41.95	29.51	22.05
531.9	281.44	247.95	239.42	177.06	76.27		278.54	250.5	243.61	181.53	81.25		531	95.52	42.86	26.13	14.77	8.07		95.26	44.32	26.93	14.49	9.63		531	59.9	57.23	38.91	28.11	19.15		62.76	57.83	41.95	29.5	22.04
532.8	281.96	251.77	243.24	181.69	82.29		278.53	250.5	243.6	181.52	81.25		531.9	96.54	43.9	27.96	16.12	11.56		95.26	44.32	26.93	14.49	9.63		531.9	64.21	60.25	42.22	30.53	22.36		62.75	57.82	41.94	29.5	22.04
533.7	283.35	251.2	243.87	182.3	79.35		278.53	250.5	243.6	181.52	81.25		532.8	97.01	43.83	25.75	13.36	10.4		95.26	44.32	26.93	14.49	9.63		532.8	63.49	59.61	40.5	28.63	21.63		62.74	57.81	41.93	29.49	22.03
534.6	285.54	252.04	242.64	183.79	82.49		278.52	250.49	243.59	181.52	81.25		533.7	97.16	45.09	28.89	15.83	11.03		95.26	44.32	26.93	14.49	9.63		533.7	61.9	57.84	40.32	30.71	21.1		62.73	57.8	41.92	29.49	22.03
535.5	282.4	249.93	242.32	181.91	79.84		278.52	250.49	243.59	181.51	81.24		534.6	97.26	44.72	26.33	13.76	9.37		95.26	44.32	26.93	14.49	9.63		534.6	63.52	58.46	41.53	30.61	23.04		62.72	57.79	41.92	29.48	22.03
536.4	281.55	249.07	242	178.42	79.81		278.51	250.48	243.59	181.51	81.24		535.5	97.19	43.04	26.04	15.47	9.72		95.26	44.32	26.93	14.49	9.63		535.5	62.56	60.43	41.88	31.33	23.06		62.71	57.78	41.91	29.48	22.02
537.3	281.49	251.95	243.39	181.24	80.38		278.51	250.48	243.58	181.51	81.24		536.4	95.31	43.88	28.3	14.92	9.99		95.26	44.32	26.93	14.49	9.63		536.4	63.65	58.97	42.84	31.85	21.86		62.69	57.77	41.9	29.47	22.02
538.2	282.46	251.24	240.58	181.85	81.42		278.51	250.47	243.58	181.5	81.24		537.3	97.46	43.68	27.12	16.63	11.15		95.26	44.32	26.93	14.49	9.63		537.3	62.49	57.88	40.27	29.51	18.15		62.68	57.76	41.89	29.47	22.02
539.1	281.91	252.63	243.61	181.05	81.55		278.5	250.47	243.57	181.5	81.24		538.2	97.07	42.46	25.64	13.97	11.46		95.26	44.32	26.93	14.49	9.63		538.2	63.37	58.42	40.53	29.37	21.83		62.67	57.75	41.89	29.46	22.01
540	284.27	250.95	242.81	180.72	80.56		278.5	250.47	243.57	181.5	81.24		539.1	96.18	42.24	29.16	16.19	11.56		95.26	44.32	26.93	14.49	9.63		539.1	61.44	56.45	40.81	27.71	19.12		62.66	57.74	41.88	29.46	22.01
540.9	283.41	251.81	242.1	181.18	81.38		278.49	250.46	243.56	181.49	81.24		540	96.99	43.3	27.88	14.16	9.33		95.26	44.32	26.93	14.49	9.63		540	60.74	57.92	37.08	28.46	21.5		62.65	57.73	41.87	29.45	22
541.8	284	250.58	244.85	182.86	80.67		278.49	250.46	243.56	181.49	81.23		540.9	95.6	41.64	26.46	13.96	8.78		95.26	44.32	26.93	14.49	9.63		540.9	63.7	58.89	39.65	28.91	23.47		62.64	57.72	41.86	29.45	22
542.7	282.66	247.87	243.97	180.18	79.11		278.48	250.45	243.56	181.49	81.23		541.8	93.99	43.77	26.25	13.49	9.93		95.26	44.32	26.93	14.49	9.63		541.8	61.5	58.03	37.84	29.44	21.15		62.63	57.71	41.86	29.44	22
543.6	281.99	248.54	242.37	181.46	80.67		278.48	250.45	243.55	181.48	81.23		542.7	97.67	41.83	26.87	14.49	9.24		95.26	44.32	26.93	14.49	9.63		542.7	61.38	57.15	38.74	29.02	19.94		62.62	57.7	41.85	29.44	21.99
544.5	281.17	250.85	243.06	180.35	79.45		278.47	250.44	243.55	181.48	81.23		543.6	96.8	41.66	25.82	14.66	10.93		95.26	44.32	26.93	14.49	9.63		543.6	63.43	58.67	38.99	29.57	21.68		62.61	57.69	41.84	29.43	21.99
545.4	283.37	250.75	244.93	183.88	82.03		278.47	250.44	243.54	181.48	81.23		544.5	100.16	45.59	28.25	17.59	11.63		95.26	44.32	26.93	14.49	9.63		544.5	63.42	58.62	42.61	29.42	21.47		62.59	57.68	41.83	29.43	21.98
546.3	281.32	250.25	240.03	180.49	81.56		278.46	250.44	243.54	181.48	81.23		545.4	97.95	42.47	27.81	13.83	8.82		95.26	44.32	26.93	14.49	9.63		545.4	62.99	59.13	40.93	28.1	20.62		62.58	57.67	41.83	29.42	21.98
547.2	281.22	247.83	240.55	180.64	80.01		278.46	250.43	243.54	181.47	81.23		546.3	97.48	43.24	27.87	13.49	10.5		95.26	44.32	26.93	14.49	9.63		546.3	62.92	57.84	37.32	27.84	21.73		62.57	57.66	41.82	29.41	21.98
548.1	283.05	249.76	240.97	181.56	79.06		278.45	250.43	243.53	181.47	81.22		547.2	97.11	40.9	24.45	14.43	10.57		95.26	44.32	26.93	14.49	9.63		547.2	62.59	57.91	41.01	28.87	22.55		62.56	57.65	41.81	29.41	21.97
549	280.45	248.46	240.52	180.74	80.39		278.45	250.42	243.53	181.47	81.22		548.1	97.52	44.6	28.32	16.51	12.59		95.26	44.32	26.93	14.49	9.63		548.1	64.74	60.31	41.99	31.23	23.85		62.55	57.64	41.8	29.4	21.97
549.9	282.15	248.16	240.97	179.45	79.27		278.44	250.42	243.52	181.46	81.22		549	94.18	41.66	24.84	10.87	8.37		95.26	44.32	26.93	14.49	9.63		549	64.02	59.45	41.09	30.19	21.99		62.54	57.63	41.8	29.4	21.96
550.8	280.85	248.02	240.36	177.98	79.38		278.44	250.41	243.52	181.46	81.22		549.9	95.24	45.48	27.23	15.66	10.27		95.26	44.32	26.93	14.49	9.63		549.9	62.47	55.92	39.86	26.23	19.87		62.53	57.62	41.79	29.39	21.96
551.7	280.43	248.65	241.73	179.51	80.51		278.43	250.41	243.51	181.46	81.22		550.8	96.91	44.55	27.48	14.7	11.25		95.26	44.32	26.93	14.49	9.63		550.8	61.9	58.75	41.69	30.15	19.99		62.52	57.61	41.78	29.39	21.96
552.6	280.76	249.58	239.93	181.44	79.91		278.43	250.41	243.51	181.45	81.22		551.7	96.84	43.63	26.46	15.25	9.39		95.26	44.32	26.93	14.49	9.63		551.7	62.65	59.22	41.43	29	21.35		62.51	57.6	41.78	29.38	21.95
553.5	280.66	250.19	242.18	182.12	80.78		278.42	250.4	243.51	181.45	81.22		552.6	94.25	42.06	25.61	13.67	9.04		95.26	44.32	26.93	14.49	9.63		552.6	61.5	57.3	41.59	28.87	20.92		62.49	57.59	41.77	29.38	21.95
554.4	281.74	249.55	241.45	180.81	80.48		278.42	250.4	243.5	181.45	81.22		553.5	95.2	42.07	25.98	15.02	8.76		95.26	44.32	26.93	14.49	9.63		553.5	64.11	59.83	40.96	31.56	22.09		62.48	57.58	41.76	29.37	21.95
555.3	282.56	251.39	243.45	182.01	81.6		278.41	250.39	243.5	181.44	81.21		554.4	97.32	43.44	27.89	14.63	9.55		95.26	44.32	26.93	14.49	9.63		554.4	62.23	56.99	40.44	29.39	17.76		62.47	57.57	41.75	29.37	21.94
556.2	284.06	251.82	242.11	181.2	81.43		278.41	250.39	243.49	181.44	81.21		555.3	94.61	41.73	23.19	11.37	6.68		95.26	44.32	26.93	14.49	9.63		555.3	65.48	60.23	43.58	32.34	25.37		62.46	57.56	41.75	29.36	21.94
557.1	278.68	246.66	240.84	178.61	78.55		278.4	250.38	243.49	181.44	81.21		556.2	96.06	42.49	26.87	12.61	7.58		95.26	44.32	26.93	14.49	9.63		556.2	61.96	58.66	40.26	28.85	18.37		62.45	57.55	41.74	29.36	21.93
558	281.46	249.06	242.83	180.34	79.36		278.4	250.38	243.49	181.43	81.21		557.1	97.27	42.68	26.59	13.55	8.76		95.26	44.32	26.93	14.49	9.63		557.1	62.91	58.65	41.17	30.68	22.11		62.44	57.54	41.73	29.35	21.93
558.9	280.19	248.26	242.18	179.7	80.56		278.4	250.38	243.48	181.43	81.21		558	97.68	43.63	26.4	13.73	7.74		95.26	44.32	26.93	14.49	9.63		558	64.42	57.7	39.97	29.14	22.16		62.43	57.53	41.72	29.35	21.93
559.8	284.99	248.89	243.3	181.28	80.52		278.39	250.37	243.48	181.43	81.21		558.9	97.52	44.48	27.04	13.61	10.28		95.26	44.32	26.93	14.49	9.63		558.9	61.65	57.24	39.22	28.48	19.76		62.42	57.52	41.72	29.34	21.92
560.7	282.5	248.23	242.43	179.61	79.29		278.39	250.37	243.47	181.43	81.21		559.8	95.41	42.62	27.22	12.98	9.23		95.26	44.32	26.93	14.49	9.63		559.8	61.81	57.28	41.83	28.63	20.69		62.41	57.51	41.71	29.34	21.92
561.6	282.33	251.99	243.55	179	79.49		278.38	250.36	243.47	181.42	81.2		560.7	94.64	41.54	27.03	13.15	7.31		95.26	44.32	26.93	14.49	9.63		560.7	63.7	60.22	42.88	30.06	23.39		62.4	57.5	41.7	29.33	21.91
562.5	281.97	251.06	241.56	182.64	79.68		278.38	250.36	243.46	181.42	81.2		561.6	94.39	40.98	25.79	13.82	8.07		95.26	44.32	26.93	14.49	9.63		561.6	61.98	59.06	39.23	29.96	21.74		62.38	57.49	41.69	29.33	21.91
563.4	281.13	248.9	243.87	182.49	81.63		278.37	250.35	243.46	181.42	81.2		562.5	97.34	43.74	26.19	16.91	10.35		95.26	44.32	26.93	14.49	9.63		562.5	61.82	56.38	38.45	28.95	20.32		62.37	57.48	41.69	29.32	21.91
564.3	285.89	251.92	246.38	185.14	82.44		278.37	250.35	243.46	181.41	81.2		563.4	97.23	42.86	27.62	14.36	11.5		95.26	44.32	26.93	14.49	9.63		563.4	62.33	60.26	43.47	30.16	23.9		62.36	57.47	41.68	29.32	21.9
565.2	281.53	248.99	240.38	179.8	79.12		278.36	250.35	243.45	181.41	81.2		564.3	98.56	43.82	28.43	15.81	12.31		95.26	44.32	26.93	14.49	9.63		564.3	62.21	59.03	40.79	31.51	22.99		62.35	57.46	41.67	29.31	21.9
566.1	282.49	250.67	240.3	180.6	79.21		278.36	250.34	243.45	181.41	81.2		565.2	97.16	42.59	26.58	14.21	7.86		95.26	44.32	26.93	14.49	9.63		565.2	61.61	59.94	40.29	28.76	22.39		62.34	57.45	41.66	29.31	21.89
567	281.36	248.21	241.34	178.98	78.54		278.35	250.34	243.44	181.4	81.2		566.1	95.37	42.43	26.21	14.03	8.67		95.26	44.32	26.93	14.49	9.63		566.1	63.01	58.51	41.83	30.22	21.04		62.33	57.43	41.66	29.3	21.89
567.9	283.57	248.96	242.9	182.91	81.66		278.35	250.33	243.44	181.4	81.19		567	95.9	42.82	24.62	13.07	8.84		95.26	44.32	26.93	14.49	9.63		567	62.39	58.61	40.38	28.82	20.67		62.32	57.42	41.65	29.3	21.89
568.8	282.5	250.15	242.15	180.89	80.14		278.34	250.33	243.44	181.4	81.19		567.9	96.23	40.53	27.01	12.84	9.26		95.26	44.32	26.93	14.49	9.63		567.9	63	57.86	40.27	28.27	20.11		62.31	57.41	41.64	29.29	21.88
569.7	282.84	248.74	244.57	182.33	80.64		278.34	250.32	243.43	181.39	81.19		568.8	97.27	42.87	26.12	13.83	10.16		95.26	44.32	26.93	14.49	9.63		568.8	64.7	60.23	41.21	31.74	23.91		62.3	57.4	41.63	29.28	21.88
570.6	284.19	251.01	242.63	183.79	80.98		278.33	250.32	243.43	181.39	81.19		569.7	97.82	44.82	27.16	15.67	12.11		95.26	44.32	26.93	14.49	9.63		569.7	66.72	60.16	44.59	32.13	23.84		62.28	57.39	41.63	29.28	21.88
571.5	283.04	249.13	242.33	180.57	80.84		278.33	250.31	243.42	181.39	81.19		570.6	97.72	45.06	27.63	13.83	11.57		95.26	44.32	26.93	14.49	9.63		570.6	63.17	59.31	41.33	29.05	22.3		62.27	57.38	41.62	29.27	21.87
572.4	282.72	248.57	240.83	182.13	81.86		278.32	250.31	243.42	181.39	81.19		571.5	97.67	42.92	26.02	15.22	10.68		95.26	44.32	26.93	14.49	9.63		571.5	63.17	57.88	40.17	29.23	22.23		62.26	57.37	41.61	29.27	21.87
573.3	284.05	248.26	244.17	181.19	81.97		278.32	250.31	243.41	181.38	81.19		572.4	97.7	43.5	25.87	15.94	9.74		95.26	44.32	26.93	14.49	9.63		572.4	60.31	57.1	37.96	27.11	19.4		62.25	57.36	41.61	29.26	21.86
574.2	284.22	250.41	243	182.37	82.44		278.31	250.3	243.41	181.38	81.18		573.3	96.72	41.24	25.61	11.65	6.5		95.26	44.32	26.93	14.49	9.63		573.3	60.76	58.39	40.37	30.57	22.29		62.24	57.35	41.6	29.26	21.86
575.1	283.24	248.4	242.09	180.26	81.09		278.31	250.3	243.41	181.38	81.18		574.2	95.3	43.81	24.77	13.04	6.95		95.26	44.32	26.93	14.49	9.63		574.2	63.36	58.3	42.37	28.48	21.81		62.23	57.34	41.59	29.25	21.86
576	281.99	248.46	241.55	179.45	78.95		278.3	250.29	243.4	181.37	81.18		575.1	95.89	42.48	25.58	13.65	9.31		95.26	44.32	26.93	14.49	9.63		575.1	63.52	56.37	41.25	29.87	20.43		62.22	57.33	41.58	29.25	21.85
576.9	279.46	244.97	239.39	178.7	77.07		278.3	250.29	243.4	181.37	81.18		576	96.54	42.54	24.22	13.27	10.24		95.26	44.32	26.93	14.49	9.63		576	60.81	58.35	41.53	29.8	20.07		62.21	57.32	41.58	29.24	21.85
577.8	280.99	247.76	241.15	182.52	79.88		278.29	250.28	243.39	181.37	81.18		576.9	96.14	42.85	26.07	15.08	8.91		95.26	44.32	26.93	14.49	9.63		576.9	61.26	58.06	40.99	26.99	21.52		62.2	57.31	41.57	29.24	21.84
578.7	284.74	250.73	243.72	183.31	86.12		278.29	250.28	243.39	181.36	81.18		577.8	99.77	42.28	27.44	14.85	9.97		95.26	44.32	26.93	14.49	9.63		577.8	60.53	57.35	38.18	26.97	19.46		62.19	57.3	41.56	29.23	21.84
579.6	284.42	252.75	244.38	181.97	82.39		278.29	250.28	243.39	181.36	81.18		578.7	98.06	44.44	26.88	14.65	9.92		95.26	44.32	26.93	14.49	9.63		578.7	63.04	57.11	40.74	27.48	19.57		62.17	57.29	41.55	29.23	21.84
580.5	284.64	250.93	243.98	182.11	81.78		278.28	250.27	243.38	181.36	81.17		579.6	95.56	41.84	26.02	14.6	10.36		95.26	44.32	26.93	14.49	9.63		579.6	61.86	59.58	42.63	29.32	20.72		62.16	57.28	41.55	29.22	21.83
581.4	281.61	247.32	241.22	178.58	79.88		278.28	250.27	243.38	181.35	81.17		580.5	93.32	37.9	22.46	11.2	6		95.26	44.32	26.93	14.49	9.63		580.5	62.25	56.99	41.25	27.04	19.34		62.15	57.27	41.54	29.22	21.83
582.3	283.12	248.1	241.72	181.39	80.04		278.27	250.26	243.37	181.35	81.17		581.4	96.41	43.49	26.15	14.81	9.68		95.26	44.32	26.93	14.49	9.63		581.4	65.26	58.32	41.75	29.55	21.63		62.14	57.26	41.53	29.21	21.82
583.2	281.46	249.04	241.56	180.74	81.51		278.27	250.26	243.37	181.35	81.17		582.3	97.66	44.9	28.5	14.96	9.02		95.26	44.32	26.93	14.49	9.63		582.3	63.22	56.95	40.41	29.06	21.25		62.13	57.25	41.52	29.21	21.82
584.1	282.09	250.3	241.98	180.88	80.04		278.26	250.25	243.36	181.34	81.17		583.2	95.18	42.92	24.18	13.85	8.23		95.26	44.32	26.93	14.49	9.63		583.2	60.59	55.16	37.79	28.99	19.27		62.12	57.24	41.52	29.2	21.82
585	280.8	247.36	239.57	178.31	77.45		278.26	250.25	243.36	181.34	81.17		584.1	96.79	43.42	23.51	15.52	8.73		95.26	44.32	26.93	14.49	9.63		584.1	62.02	57.08	40.23	29.01	19.89		62.11	57.23	41.51	29.2	21.81
585.9	280.11	247.85	239.26	178.97	79.57		278.25	250.25	243.36	181.34	81.17		585	97.41	43.19	26.45	14.61	8.1		95.26	44.32	26.93	14.49	9.63		585	65.25	60.63	42.08	31.71	23.49		62.1	57.22	41.5	29.19	21.81
586.8	281.23	247.13	239.16	178.16	79.47		278.25	250.24	243.35	181.34	81.16		585.9	97.79	43.49	25.46	13.97	9.16		95.26	44.32	26.93	14.49	9.63		585.9	61.48	58.1	39.89	28.34	19.83		62.09	57.21	41.49	29.19	21.81
587.7	280.76	249.51	241.66	178.59	78.75		278.24	250.24	243.35	181.33	81.16		586.8	97.25	45.19	26.31	14.71	10.97		95.26	44.32	26.93	14.49	9.63		586.8	59.18	57.35	38.19	27.5	19.33		62.08	57.2	41.49	29.18	21.8
588.6	282.69	251.35	242.62	182.03	80.73		278.24	250.23	243.34	181.33	81.16		587.7	99.04	45.45	27.41	15.69	13.46		95.26	44.32	26.93	14.49	9.63		587.7	62.41	59.72	37.65	27.32	21.07		62.06	57.19	41.48	29.18	21.8
589.5	281.46	248.49	239.94	180.2	78.65		278.23	250.23	243.34	181.33	81.16		588.6	98.62	45.37	28.48	16.9	11.67		95.26	44.32	26.93	14.49	9.63		588.6	61.04	56.15	38.85	28.96	18.93		62.05	57.18	41.47	29.17	21.79
590.4	282.92	249.17	242.4	182.68	82.12		278.23	250.22	243.33	181.32	81.16		589.5	97.89	43.92	27	16.41	12.11		95.26	44.32	26.93	14.49	9.63		589.5	60.73	57.33	38.66	28.66	20.13		62.04	57.17	41.47	29.17	21.79
591.3	279.69	245.15	241.55	180.81	78.79		278.22	250.22	243.33	181.32	81.16		590.4	95.46	42.2	26.86	14.74	10.3		95.26	44.32	26.93	14.49	9.63		590.4	60.71	57.5	39	26.19	19.18		62.03	57.16	41.46	29.16	21.79
592.2	280.65	246.84	241.1	180.74	80.54		278.22	250.22	243.33	181.32	81.16		591.3	95.02	41.42	25.19	12.89	10.28		95.26	44.32	26.93	14.49	9.63		591.3	60.69	57.5	39.21	28.43	19.09		62.02	57.15	41.45	29.16	21.78
593.1	282.34	247.78	242.84	179.81	79.63		278.21	250.21	243.32	181.31	81.16		592.2	97.28	42.74	23.94	14.2	8.77		95.26	44.32	26.93	14.49	9.63		592.2	62.41	58.31	43.17	31.84	22.08		62.01	57.14	41.44	29.15	21.78
594	281.48	250.33	242.84	180.99	81.67		278.21	250.21	243.32	181.31	81.15		593.1	97.69	44.38	28.76	14.89	11.61		95.26	44.32	26.93	14.49	9.63		593.1	62.52	56.82	39.4	26.59	20.61		62	57.13	41.44	29.15	21.77
594.9	280.96	248.19	242.89	181.28	80.08		278.2	250.2	243.31	181.31	81.15		594	95.72	42	26.67	13.17	7.87		95.26	44.32	26.93	14.49	9.63		594	64.53	60.58	44.56	30.84	21.25		61.99	57.12	41.43	29.14	21.77
595.8	282.22	248.44	239.16	182.04	79.93		278.2	250.2	243.31	181.3	81.15		594.9	97.35	43.45	28.09	15.78	10.17		95.26	44.32	26.93	14.49	9.63		594.9	60.05	57.01	40.31	25.02	21.96		61.98	57.11	41.42	29.13	21.77
596.7	283.89	250.11	242.91	181.78	82.19		278.19	250.19	243.31	181.3	81.15		595.8	98.06	43.61	27.42	15.41	9.67		95.26	44.32	26.93	14.49	9.63		595.8	62.45	59.76	40.3	28.33	20.96		61.97	57.1	41.41	29.13	21.76
597.6	283.15	251.08	244.33	182.8	81.96		278.19	250.19	243.3	181.3	81.15		596.7	99.66	43.09	26.97	16.19	11.81		95.26	44.32	26.93	14.49	9.63		596.7	59.8	55.57	37.32	28.08	18.72		61.95	57.09	41.41	29.12	21.76
598.5	283.63	249.58	241.47	182.39	81.08		278.18	250.19	243.3	181.29	81.15		597.6	98.19	41.98	26.09	14.77	9.18		95.26	44.32	26.93	14.49	9.63		597.6	60.47	57.24	37.74	26.18	19.67		61.94	57.08	41.4	29.12	21.76
599.4	283.32	248.58	242.31	180.39	81.68		278.18	250.18	243.29	181.29	81.15		598.5	98.43	44.25	27.95	16.15	11.28		95.26	44.32	26.93	14.49	9.63		598.5	61.59	58.98	39.62	29.67	20.7		61.93	57.07	41.39	29.11	21.75
600.3	281.22	245.39	239.69	179.11	80.07		278.18	250.18	243.29	181.29	81.14		599.4	97.36	41.94	26.08	15.55	10.28		95.26	44.32	26.93	14.49	9.63		599.4	60.88	57.98	39.7	27.32	19.73		61.92	57.06	41.38	29.11	21.75
601.2	281.88	246.5	241.21	179.82	78.44		278.17	250.17	243.28	181.29	81.14		600.3	97.23	43.42	26.19	13.84	7.04		95.26	44.32	26.93	14.49	9.63		600.3	60.26	56.69	37.81	26.71	19.16		61.91	57.05	41.38	29.1	21.74
602.1	282.41	248.84	241.73	181.38	79.07		278.17	250.17	243.28	181.28	81.14		601.2	96.76	41.9	26.16	14.12	7.97		95.26	44.32	26.93	14.49	9.63		601.2	61.2	56.84	38.64	26.97	19.62		61.9	57.04	41.37	29.1	21.74
603	283.21	248.19	242.3	182.69	81.69		278.16	250.16	243.28	181.28	81.14		602.1	99.61	44.27	28.87	14.68	9.71		95.26	44.32	26.93	14.49	9.63		602.1	64.13	59.79	40.55	28.19	21.22		61.89	57.03	41.36	29.09	21.74
603.9	283.4	247.4	240.9	181.64	79.21		278.16	250.16	243.27	181.28	81.14		603	99.37	43.16	26.69	14.95	13.02		95.26	44.32	26.93	14.49	9.63		603	62.23	56.58	38.27	28.46	20.66		61.88	57.02	41.36	29.09	21.73
604.8	282.95	250.36	242.83	181.19	81.15		278.15	250.16	243.27	181.27	81.14		603.9	95.72	41.56	26.01	13.46	8		95.26	44.32	26.93	14.49	9.63		603.9	60.52	55.96	39.78	26.16	20.39		61.87	57.01	41.35	29.08	21.73
605.7	282.21	248.98	241.65	180.63	80.12		278.15	250.15	243.26	181.27	81.14		604.8	97.14	43.7	26.86	15.29	12.26		95.26	44.32	26.93	14.49	9.63		604.8	59.47	56.78	39.69	26.64	21.2		61.86	57	41.34	29.08	21.72
606.6	282.49	248.41	242.66	182.33	79.63		278.14	250.15	243.26	181.27	81.13		605.7	98	43.13	26.92	14.33	10.54		95.26	44.32	26.93	14.49	9.63		605.7	58.48	55.48	39.47	26.5	20.09		61.84	56.99	41.33	29.07	21.72
607.5	282.69	250.59	244.2	182.63	81.17		278.14	250.14	243.26	181.26	81.13		606.6	98.97	42.46	27.07	15.84	9.54		95.26	44.32	26.93	14.49	9.63		606.6	60.31	55.9	38.18	28.73	18.87		61.83	56.98	41.33	29.07	21.72
608.4	280.13	247.43	240.01	178.32	78.7		278.13	250.14	243.25	181.26	81.13		607.5	98.18	41.32	27.2	14.22	10.4		95.26	44.32	26.93	14.49	9.63		607.5	63.11	59.82	39.9	30.5	23.44		61.82	56.97	41.32	29.06	21.71
609.3	282.05	248.38	242.09	179.47	79.53		278.13	250.13	243.25	181.26	81.13		608.4	96.75	43.8	25.83	13.76	10.96		95.26	44.32	26.93	14.49	9.63		608.4	59.7	59.37	40.08	26.73	19.3		61.81	56.96	41.31	29.06	21.71
610.2	281.91	246.75	242.9	182.13	80.45		278.12	250.13	243.24	181.25	81.13		609.3	95.64	42.03	27.58	13.37	8.2		95.26	44.32	26.93	14.49	9.63		609.3	64.68	59.03	40.86	28.41	20.18		61.8	56.95	41.3	29.05	21.71
611.1	282.69	247.14	240.06	180.07	80.78		278.12	250.13	243.24	181.25	81.13		610.2	93.95	40.68	23.54	11.39	5.57		95.26	44.32	26.93	14.49	9.63		610.2	60.36	58.14	40	29.1	19.38		61.79	56.94	41.3	29.05	21.7
612	283.32	249.94	241.78	182.44	80.09		278.11	250.12	243.23	181.25	81.13		611.1	98.42	43.23	26.38	15.14	9.33		95.26	44.32	26.93	14.49	9.63		611.1	63.22	60.96	44.72	31.28	23.35		61.78	56.93	41.29	29.04	21.7
612.9	283.81	251.02	242.89	183.22	80.09		278.11	250.12	243.23	181.24	81.12		612	96.53	42.64	25.81	13.21	7.66		95.26	44.32	26.93	14.49	9.63		612	62.84	57.12	40.96	30.29	21.79		61.77	56.92	41.28	29.04	21.69
613.8	283.59	251	242.21	178.56	80.62		278.1	250.11	243.23	181.24	81.12		612.9	96.48	42.32	24.48	12.76	8.73		95.26	44.32	26.93	14.49	9.63		612.9	61.63	56.12	36.33	26.69	19.46		61.76	56.91	41.27	29.03	21.69
614.7	282.7	247.37	240.91	179.57	77.83		278.1	250.11	243.22	181.24	81.12		613.8	97.69	47.26	26.6	17.41	11.22		95.26	44.32	26.93	14.49	9.63		613.8	63.59	58.4	40.78	30.03	23.08		61.75	56.9	41.27	29.03	21.69
615.6	282.18	248.06	240.78	179.1	80.6		278.09	250.1	243.22	181.24	81.12		614.7	94.55	40.44	25.8	11.71	7.33		95.26	44.32	26.93	14.49	9.63		614.7	64.5	60.54	41.52	31.05	22.55		61.74	56.89	41.26	29.02	21.68
616.5	282.91	248.48	242.76	181.79	82.49		278.09	250.1	243.21	181.23	81.12		615.6	97.64	43.36	28.38	15.79	12.46		95.26	44.32	26.93	14.49	9.63		615.6	60.41	58.18	39.23	28.41	19.62		61.72	56.88	41.25	29.02	21.68
617.4	281.5	248.89	241.2	180.61	78.97		278.08	250.1	243.21	181.23	81.12		616.5	97.75	42.64	26.48	11.9	11.07		95.26	44.32	26.93	14.49	9.63		616.5	62.17	58.78	39.26	29.24	22.78		61.71	56.87	41.25	29.01	21.67
618.3	284.27	249.27	242.67	182.31	82.38		278.08	250.09	243.21	181.23	81.12		617.4	97.38	43.07	26.26	14.63	9.28		95.26	44.32	26.93	14.49	9.63		617.4	62.19	57.63	40.33	30.17	22.1		61.7	56.86	41.24	29.01	21.67
619.2	280.1	248.49	239.43	181.1	79.58		278.08	250.09	243.2	181.22	81.11		618.3	99.95	43.92	28.37	16.27	10.44		95.26	44.32	26.93	14.49	9.63		618.3	62.06	58.89	40.97	28.28	20.58		61.69	56.85	41.23	29	21.67
620.1	283.62	249.21	241.72	181.18	80		278.07	250.08	243.2	181.22	81.11		619.2	95.09	40.35	25.1	14.74	7.59		95.26	44.32	26.93	14.49	9.63		619.2	64.27	60.57	41.44	29.73	23.03		61.68	56.84	41.22	29	21.66
621	282.12	247.32	242.08	181.67	78.69		278.07	250.08	243.19	181.22	81.11		620.1	97.49	43.59	27.4	17.75	11.09		95.26	44.32	26.93	14.49	9.63		620.1	62.9	57.96	41.62	28.21	23.38		61.67	56.83	41.22	28.99	21.66
621.9	281.53	247.02	239.85	179.91	79.51		278.06	250.07	243.19	181.21	81.11		621	100.85	43.51	25.88	16.29	11.95		95.26	44.32	26.93	14.49	9.63		621	59.72	55.83	37.28	26.88	18.67		61.66	56.82	41.21	28.99	21.66
622.8	280.6	249.25	241	178.4	79.81		278.06	250.07	243.18	181.21	81.11		621.9	98.08	42.19	26.46	13.2	10.33		95.26	44.32	26.93	14.49	9.63		621.9	62.33	56.99	38.76	28.78	20.54		61.65	56.81	41.2	28.98	21.65
623.7	284.52	247.68	243.7	182.98	83.89		278.05	250.07	243.18	181.21	81.11		622.8	97.43	41.68	25.31	14.51	10.34		95.26	44.32	26.93	14.49	9.63		622.8	64.01	60.05	40.45	30.25	21.12		61.64	56.8	41.19	28.98	21.65
624.6	284.06	248.79	242.57	182.07	81.48		278.05	250.06	243.18	181.2	81.11		623.7	97.62	44.27	28.4	15.1	9.78		95.26	44.32	26.93	14.49	9.63		623.7	64.06	59.33	40.09	30.34	22.4		61.63	56.79	41.19	28.97	21.64
625.5	280.61	247.68	240.63	179.03	78.98		278.04	250.06	243.17	181.2	81.1		624.6	96.6	41.54	26.72	12.46	9.01		95.26	44.32	26.93	14.49	9.63		624.6	63.94	60.32	40.61	27.97	22.27		61.61	56.78	41.18	28.96	21.64
626.4	281.41	245.97	240.73	180.4	79.8		278.04	250.05	243.17	181.2	81.1		625.5	97.7	42.89	23.82	14.37	10.5		95.26	44.32	26.93	14.49	9.63		625.5	60.27	56.75	38.53	27.65	20.44		61.6	56.77	41.17	28.96	21.64
627.3	280.12	244.73	237.01	178.61	78.45		278.03	250.05	243.16	181.2	81.1		626.4	100.65	42.35	27.02	14.93	11.47		95.26	44.32	26.93	14.49	9.63		626.4	61.68	58	40.37	27.76	22.22		61.59	56.76	41.17	28.95	21.63
628.2	280.53	245.01	240.93	178.34	78.88		278.03	250.04	243.16	181.19	81.1		627.3	98.41	43.38	24.58	15.1	10.64		95.26	44.32	26.93	14.49	9.63		627.3	61.06	56.93	38.09	26.92	19.75		61.58	56.75	41.16	28.95	21.63
629.1	282.76	247.48	242.35	181.88	79.89		278.02	250.04	243.16	181.19	81.1		628.2	96.57	41.5	25.54	15.33	10.09		95.26	44.32	26.93	14.49	9.63		628.2	60.03	57.11	38.69	26.84	18.93		61.57	56.74	41.15	28.94	21.62
630	284.38	249.29	241.33	182.47	82.19		278.02	250.04	243.15	181.19	81.1		629.1	96.13	44.01	26.39	14.46	8.47		95.26	44.32	26.93	14.49	9.63		629.1	62.86	56.8	39.07	26.56	19.64		61.56	56.73	41.14	28.94	21.62
630.9	283.02	250.55	241.55	182.29	81.7		278.01	250.03	243.15	181.18	81.1		630	98.61	41.77	26	14.91	8.88		95.26	44.32	26.93	14.49	9.63		630	61.42	58.3	38.07	28.1	19.76		61.55	56.72	41.14	28.93	21.62
631.8	280.25	247.53	238.84	177.88	78.03		278.01	250.03	243.14	181.18	81.1		630.9	95.4	39.66	23.9	14.01	8.79		95.26	44.32	26.93	14.49	9.63		630.9	62.47	58.35	39.52	31.86	21.08		61.54	56.71	41.13	28.93	21.61
632.7	279.62	247.75	240.82	179.58	79.4		278	250.02	243.14	181.18	81.09		631.8	95.53	42.8	24.55	13.83	10.64		95.26	44.32	26.93	14.49	9.63		631.8	60.51	58	40.47	27.8	22		61.53	56.7	41.12	28.92	21.61
633.6	284.33	250.25	243.61	181.51	82.1		278	250.02	243.13	181.17	81.09		632.7	97.04	41.71	24.32	14.25	7.83		95.26	44.32	26.93	14.49	9.63		632.7	61.13	60.11	39.45	29.41	20.79		61.52	56.69	41.11	28.92	21.61
634.5	283.99	247.76	243.22	181.59	81.91		277.99	250.01	243.13	181.17	81.09		633.6	96.67	41.28	26.13	14.61	9.4		95.26	44.32	26.93	14.49	9.63		633.6	59.18	54.73	36.46	26.2	18.34		61.51	56.68	41.11	28.91	21.6
635.4	282.79	249.77	242.51	181.79	83.08		277.99	250.01	243.13	181.17	81.09		634.5	97.53	42.77	25.25	12.64	9.48		95.26	44.32	26.93	14.49	9.63		634.5	61.14	57.47	38.28	27.7	18.38		61.49	56.67	41.1	28.91	21.6
636.3	282.15	247.45	239.94	180.36	79.21		277.98	250.01	243.12	181.16	81.09		635.4	96.73	43.03	28.25	13.4	9.23		95.26	44.32	26.93	14.49	9.63		635.4	63.19	59.13	40.54	29.44	22.4		61.48	56.66	41.09	28.9	21.59
637.2	282	248.23	242.58	180.51	80.87		277.98	250	243.12	181.16	81.09		636.3	97.84	41.92	26.01	16.26	11.06		95.26	44.32	26.93	14.49	9.63		636.3	62.61	57.64	40.11	30.45	21.78		61.47	56.65	41.08	28.9	21.59
638.1	284.08	249.09	242.53	182.48	81.59		277.97	250	243.11	181.16	81.09		637.2	97.81	41.73	26.59	13.35	9.82		95.26	44.32	26.93	14.49	9.63		637.2	63.58	56.44	37.48	27.36	21.96		61.46	56.64	41.08	28.89	21.59
639	281.35	247.52	241.08	178.66	78.51		277.97	249.99	243.11	181.15	81.08		638.1	98.01	43.56	27.88	15.91	10.3		95.26	44.32	26.93	14.49	9.63		638.1	62.81	60.67	38.48	28.86	21.88		61.45	56.63	41.07	28.89	21.58
639.9	282.69	249.64	242.18	180.17	83.23		277.97	249.99	243.1	181.15	81.08		639	96.38	41.11	26.63	13.6	9.26		95.26	44.32	26.93	14.49	9.63		639	63.13	59.68	39.52	29.38	22.08		61.44	56.62	41.06	28.88	21.58
640.8	279.21	246.26	239.1	178.5	78.42		277.96	249.98	243.1	181.15	81.08		639.9	98.39	43.09	28.13	18.43	11.6		95.26	44.32	26.93	14.49	9.63		639.9	63.16	58.19	39.17	29.43	22.07		61.43	56.61	41.06	28.88	21.57
641.7	279.73	245.03	240.05	179.33	79.55		277.96	249.98	243.1	181.15	81.08		640.8	98.99	42.96	25.28	14	10.06		95.26	44.32	26.93	14.49	9.63		640.8	60.27	56.12	35.88	26.49	20.43		61.42	56.6	41.05	28.87	21.57
642.6	282.38	249.51	242.39	180.93	80.82		277.95	249.98	243.09	181.14	81.08		641.7	98.18	41.84	26.79	13.8	9.5		95.26	44.32	26.93	14.49	9.63		641.7	62.37	56.83	40.59	27.35	21.76		61.41	56.59	41.04	28.87	21.57
643.5	279.88	247.74	240.51	179.44	77.84		277.95	249.97	243.09	181.14	81.08		642.6	98.68	43.22	27.36	14.97	7.75		95.26	44.32	26.93	14.49	9.63		642.6	60.59	56.02	38.65	27.88	20.52		61.4	56.58	41.03	28.86	21.56
644.4	282.2	246.92	242.14	182.77	80.55		277.94	249.97	243.08	181.14	81.08		643.5	97.96	41.7	27.43	15.03	9.42		95.26	44.32	26.93	14.49	9.63		643.5	61.95	58.05	39.87	26.67	19.45		61.39	56.57	41.03	28.86	21.56
645.3	281.97	247.87	242.19	181.68	81.25		277.94	249.96	243.08	181.13	81.07		644.4	97.25	42.09	27.11	14.41	9.68		95.26	44.32	26.93	14.49	9.63		644.4	61.25	58.95	40.22	27.17	21.22		61.38	56.56	41.02	28.85	21.56
646.2	284.1	247.26	242.45	179.57	80.95		277.93	249.96	243.08	181.13	81.07		645.3	99.48	43.28	27.15	15.32	12.56		95.26	44.32	26.93	14.49	9.63		645.3	62.26	59.25	38.98	30.16	19.78		61.36	56.55	41.01	28.85	21.55
647.1	282.56	248.35	238.43	181.2	80.44		277.93	249.95	243.07	181.13	81.07		646.2	97.59	44.18	27.26	14.39	11.35		95.26	44.32	26.93	14.49	9.63		646.2	62.24	57.77	39.72	27.21	23.82		61.35	56.54	41	28.84	21.55
648	281	247.87	240.96	178.88	80.03		277.92	249.95	243.07	181.12	81.07		647.1	96.41	42.08	25.1	13.15	9.47		95.26	44.32	26.93	14.49	9.63		647.1	60.87	56.67	39.14	28.9	19.68		61.34	56.53	41	28.84	21.54
648.9	282.71	246.27	240.7	182.06	78.93		277.92	249.95	243.06	181.12	81.07		648	100.68	44.34	27.63	15.44	10.9		95.26	44.32	26.93	14.49	9.63		648	60.83	58.02	38.32	27.23	21.75		61.33	56.52	40.99	28.83	21.54
649.8	282.75	247.32	241.51	181.84	80.49		277.91	249.94	243.06	181.12	81.07		648.9	96.99	40.82	25.52	13.49	9.45		95.26	44.32	26.93	14.49	9.63		648.9	64.21	60.79	42.75	30.25	22.91		61.32	56.51	40.98	28.83	21.54
650.7	283.65	249.39	241.65	182.18	81.94		277.91	249.94	243.05	181.11	81.07		649.8	96.7	40.01	24.32	14.36	9.21		95.26	44.32	26.93	14.49	9.63		649.8	59.19	57.35	38.87	27.53	20.31		61.31	56.5	40.98	28.82	21.53
651.6	284.04	249.57	240.18	181.35	80.11		277.9	249.93	243.05	181.11	81.06		650.7	99.26	43.78	28.62	16.38	11.6		95.26	44.32	26.93	14.49	9.63		650.7	59.92	57.43	39.12	25.44	20.68		61.3	56.49	40.97	28.82	21.53
652.5	280.52	246.08	240.7	180.18	81.14		277.9	249.93	243.05	181.11	81.06		651.6	98.97	40.38	25.98	13.77	10.27		95.26	44.32	26.93	14.49	9.63		651.6	63.81	59.56	38.54	27	20.38		61.29	56.48	40.96	28.81	21.53
653.4	282.97	248.92	241.15	181.06	82.51		277.89	249.92	243.04	181.1	81.06		652.5	97.67	44.25	29.37	16.98	12.05		95.26	44.32	26.93	14.49	9.63		652.5	62	57.08	39.24	28.17	21.77		61.28	56.47	40.95	28.81	21.52
654.3	280.5	245.71	240.38	179.12	80.34		277.89	249.92	243.04	181.1	81.06		653.4	98.82	41.97	26.46	14.32	9.06		95.26	44.32	26.93	14.49	9.63		653.4	61.82	58.64	39.07	29.05	21.36		61.27	56.46	40.95	28.8	21.52
655.2	282.83	247.11	242.66	181.21	80.17		277.88	249.92	243.03	181.1	81.06		654.3	100.52	43.12	27.94	16.13	12.01		95.26	44.32	26.93	14.49	9.63		654.3	63.04	60.05	41.11	27.46	22.23		61.26	56.45	40.94	28.8	21.51
656.1	281.77	246.86	238.69	179.93	78.23		277.88	249.91	243.03	181.1	81.06		655.2	97.14	43.28	24.5	14.52	9.04		95.26	44.32	26.93	14.49	9.63		655.2	59.46	56.71	37.18	27.49	20.5		61.24	56.44	40.93	28.79	21.51
657	281.55	245.95	241.24	180.2	78.61		277.87	249.91	243.03	181.09	81.06		656.1	99.07	42.64	27.18	16.8	10.28		95.26	44.32	26.93	14.49	9.63		656.1	60.28	56.26	38.9	26.34	19.39		61.23	56.43	40.93	28.79	21.51
657.9	284.03	249.67	241.01	181.53	80.53		277.87	249.9	243.02	181.09	81.05		657	95.99	39.63	25.22	13	7.67		95.26	44.32	26.93	14.49	9.63		657	60.81	58.5	38.59	29.16	19.25		61.22	56.42	40.92	28.78	21.5
658.8	282.87	247.52	238.47	180.36	79.96		277.86	249.9	243.02	181.09	81.05		657.9	99.74	41.92	28.47	16.1	9.85		95.26	44.32	26.93	14.49	9.63		657.9	60.97	59.11	38.5	27.61	22.07		61.21	56.41	40.91	28.78	21.5
659.7	283.15	248.18	240.3	181.59	81.14		277.86	249.89	243.01	181.08	81.05		658.8	98.74	43.53	25	13.72	11.27		95.26	44.32	26.93	14.49	9.63		658.8	61.23	58.94	40.22	30.44	20.52		61.2	56.4	40.9	28.77	21.49
660.6	280.9	247.1	240.57	179.85	79.39		277.86	249.89	243.01	181.08	81.05		659.7	95.2	40.12	23.99	11.82	7.42		95.26	44.32	26.93	14.49	9.63		659.7	62.29	57.52	39.44	29.68	22.01		61.19	56.39	40.9	28.77	21.49
661.5	280.18	246.12	240.16	179.54	77.67		277.85	249.89	243	181.08	81.05		660.6	96.32	41.92	25.76	13.92	9.83		95.26	44.32	26.93	14.49	9.63		660.6	59.82	55.03	38.15	26.08	18.2		61.18	56.38	40.89	28.76	21.49
662.4	282.38	247.57	241.06	177.86	78.41		277.85	249.88	243	181.07	81.05		661.5	98.71	43.34	27.43	15.6	11.66		95.26	44.32	26.93	14.49	9.63		661.5	60.02	57.45	37.46	25.94	20.15		61.17	56.37	40.88	28.76	21.48
663.3	281.12	246.05	240.18	179.09	80.99		277.84	249.88	243	181.07	81.05		662.4	96.12	42.37	25.95	15.54	11.45		95.26	44.32	26.93	14.49	9.63		662.4	63.84	60.89	42.05	30.15	23.94		61.16	56.36	40.87	28.75	21.48
664.2	280.8	245.94	239.75	179.14	78.66		277.84	249.87	242.99	181.07	81.04		663.3	97.82	41.49	25.03	14.97	9.69		95.26	44.32	26.93	14.49	9.63		663.3	61.86	56.17	38.92	28.45	21.44		61.15	56.35	40.87	28.74	21.48
665.1	284.38	246.4	240.66	182.92	80.43		277.83	249.87	242.99	181.06	81.04		664.2	97.04	43.18	25.8	13.92	8.81		95.26	44.32	26.93	14.49	9.63		664.2	63.15	59.64	41.2	29.03	19.94		61.14	56.34	40.86	28.74	21.47
666	280.4	246.41	240.71	180.08	77.81		277.83	249.86	242.98	181.06	81.04		665.1	99.13	42.62	27.91	15.92	10.13		95.26	44.32	26.93	14.49	9.63		665.1	61.18	56.65	37.9	28.73	18.03		61.13	56.33	40.85	28.73	21.47
666.9	281.46	246.56	240.38	180.33	81.04		277.82	249.86	242.98	181.06	81.04		666	97.96	43.75	25.18	14.09	9.45		95.26	44.32	26.93	14.49	9.63		666	60.86	57.31	39.36	26.83	21.92		61.11	56.32	40.85	28.73	21.46
667.8	281.4	247.58	240.82	182.04	82.14		277.82	249.86	242.98	181.06	81.04		666.9	97.95	42.38	27.18	14.09	10.71		95.26	44.32	26.93	14.49	9.63		666.9	61.61	56.65	41.2	30.41	20.24		61.1	56.31	40.84	28.72	21.46
668.7	281.67	246.6	240.82	179.8	82.16		277.81	249.85	242.97	181.05	81.04		667.8	97.88	39.38	24.06	13.96	9.78		95.26	44.32	26.93	14.49	9.63		667.8	62.5	58.05	41.25	29.32	22.18		61.09	56.3	40.83	28.72	21.46
669.6	282.52	247.9	240.22	181.22	81.09		277.81	249.85	242.97	181.05	81.04		668.7	97.63	39.69	24.97	13.79	10.27		95.26	44.32	26.93	14.49	9.63		668.7	59.97	56.61	38.3	27.07	19.7		61.08	56.29	40.82	28.71	21.45
670.5	280.25	245.33	240.25	180.25	79.64		277.8	249.84	242.96	181.05	81.04		669.6	98.85	40.64	25.74	15.09	10.89		95.26	44.32	26.93	14.49	9.63		669.6	61.17	58.31	38.8	26.46	19.64		61.07	56.28	40.82	28.71	21.45
671.4	280.39	247.1	241.67	178.05	79.08		277.8	249.84	242.96	181.04	81.03		670.5	97.93	41.05	25.61	16.2	10.43		95.26	44.32	26.93	14.49	9.63		670.5	62.73	59.49	39.67	29.92	19.92		61.06	56.27	40.81	28.7	21.45
672.3	283.54	247.57	240.36	179.18	81.6		277.79	249.83	242.95	181.04	81.03		671.4	96.16	39.99	23.58	11.72	6.33		95.26	44.32	26.93	14.49	9.63		671.4	61.64	58.8	38.27	28.52	19.2		61.05	56.26	40.8	28.7	21.44
673.2	282.71	246.15	243.6	181.61	80.11		277.79	249.83	242.95	181.04	81.03		672.3	97.55	42.34	26.17	13.46	10.38		95.26	44.32	26.93	14.49	9.63		672.3	62.26	57.88	39.96	29.17	21.42		61.04	56.25	40.79	28.69	21.44
674.1	281.16	245.89	239.63	179.47	78.04		277.78	249.83	242.95	181.03	81.03		673.2	98.8	42.95	27	13.31	7.79		95.26	44.32	26.93	14.49	9.63		673.2	62.51	56.85	37.42	29.28	21.98		61.03	56.24	40.79	28.69	21.43
675	283.6	249.09	242.82	181.8	81.41		277.78	249.82	242.94	181.03	81.03		674.1	100.23	42.3	26.24	15.91	12.34		95.26	44.32	26.93	14.49	9.63		674.1	62.91	59.06	40.17	28.66	21.41		61.02	56.23	40.78	28.68	21.43
675.9	284.32	246.31	239.63	180.6	81.34		277.77	249.82	242.94	181.03	81.03		675	99.84	42.2	25.95	14.78	8.75		95.26	44.32	26.93	14.49	9.63		675	60.69	58.06	38.95	28.8	20.26		61.01	56.22	40.77	28.68	21.43
676.8	280.26	245.14	238.84	179.85	78.22		277.77	249.81	242.93	181.02	81.03		675.9	99.44	42.66	24	13.85	8.28		95.26	44.32	26.93	14.49	9.63		675.9	60.94	58.85	38.25	26.81	19.86		61	56.21	40.77	28.67	21.42
677.7	281.85	246.76	243.15	180.88	79.76		277.76	249.81	242.93	181.02	81.02		676.8	97.95	44.98	25.67	14.48	9.8		95.26	44.32	26.93	14.49	9.63		676.8	61.35	57.93	37	25.82	21.53		60.98	56.2	40.76	28.67	21.42
678.6	280.01	244.61	237.9	178.62	78.4		277.76	249.8	242.93	181.02	81.02		677.7	98.36	43.08	25.97	15.8	9.86		95.26	44.32	26.93	14.49	9.63		677.7	60.45	58.07	40.13	27.7	20.75		60.97	56.19	40.75	28.66	21.41
679.5	282.72	245.43	240.27	181.03	81.21		277.76	249.8	242.92	181.01	81.02		678.6	97.76	42.44	28.78	15.39	10.52		95.26	44.32	26.93	14.49	9.63		678.6	65.84	61.24	44.43	31.77	24.28		60.96	56.18	40.74	28.66	21.41
680.4	282.85	248.42	243.27	180.53	80.8		277.75	249.8	242.92	181.01	81.02		679.5	99.17	43.77	25.64	14.4	10.24		95.26	44.32	26.93	14.49	9.63		679.5	62.94	60.07	40.53	29.79	21.46		60.95	56.17	40.74	28.65	21.41
681.3	280.14	246.52	239.01	177.51	78.79		277.75	249.79	242.91	181.01	81.02		680.4	97.9	42.15	27.21	14.9	9.31		95.26	44.32	26.93	14.49	9.63		680.4	60.32	57.71	39.85	26.48	19.69		60.94	56.16	40.73	28.65	21.4
682.2	280.6	245.29	242.02	180.28	79.06		277.74	249.79	242.91	181.01	81.02		681.3	96.51	41.96	24.24	14.52	7.82		95.26	44.32	26.93	14.49	9.63		681.3	62.54	58.16	39.85	29.82	19.59		60.93	56.15	40.72	28.64	21.4
683.1	281.45	246.75	240.19	182.66	81.47		277.74	249.78	242.9	181	81.02		682.2	100.33	44.35	29.75	17.65	10.98		95.26	44.32	26.93	14.49	9.63		682.2	59.2	57.44	39.78	25.27	19.96		60.92	56.14	40.72	28.64	21.4
684	281.09	247.7	239.9	180.6	81.24		277.73	249.78	242.9	181	81.01		683.1	98.09	43.5	27.02	13.76	9.59		95.26	44.32	26.93	14.49	9.63		683.1	59.1	57.38	37.42	26.46	18.61		60.91	56.13	40.71	28.63	21.39
684.9	281.64	245.3	239.36	178.18	77.94		277.73	249.77	242.9	181	81.01		684	98.38	41.95	25.95	15.7	8.9		95.26	44.32	26.93	14.49	9.63		684	61.49	57.8	36.16	28.7	21.62		60.9	56.12	40.7	28.63	21.39
685.8	284.33	245.63	241.12	180.9	79.18		277.72	249.77	242.89	180.99	81.01		684.9	101.61	40.48	27.11	16.64	10.66		95.26	44.32	26.93	14.49	9.63		684.9	61.3	58.38	39.79	27.77	21.81		60.89	56.11	40.69	28.62	21.38
686.7	279.92	243.69	240.19	179.43	79.44		277.72	249.77	242.89	180.99	81.01		685.8	98.52	42.16	23.79	15.21	7.98		95.26	44.32	26.93	14.49	9.63		685.8	62.15	59.17	41.61	29.67	20.44		60.88	56.1	40.69	28.62	21.38
687.6	282.15	247.14	239.47	178.54	80.33		277.71	249.76	242.88	180.99	81.01		686.7	99.94	43.12	26.47	16.46	10.1		95.26	44.32	26.93	14.49	9.63		686.7	58.87	54.2	37.65	27.54	16.76		60.87	56.09	40.68	28.61	21.38
688.5	283.25	248.56	240.82	179.9	80.42		277.71	249.76	242.88	180.98	81.01		687.6	96.27	38.99	24.13	14.11	9.05		95.26	44.32	26.93	14.49	9.63		687.6	59.9	54.1	38.11	28.59	18.04		60.86	56.08	40.67	28.61	21.37
689.4	282.99	246.49	241.39	180.85	80.81		277.7	249.75	242.88	180.98	81.01		688.5	98.62	40.05	25.1	15.84	9.82		95.26	44.32	26.93	14.49	9.63		688.5	59.49	56.08	38.46	26.02	17.71		60.84	56.07	40.66	28.6	21.37
690.3	280.25	246.5	238.43	178.64	76.8		277.7	249.75	242.87	180.98	81		689.4	96.24	41.42	26.32	12.63	8.32		95.26	44.32	26.93	14.49	9.63		689.4	60.7	58.21	38.28	27.66	22.61		60.83	56.06	40.66	28.6	21.37
691.2	280.32	245.74	239.63	179.55	80.82		277.69	249.74	242.87	180.97	81		690.3	100.75	43.73	27.12	16.2	11.43		95.26	44.32	26.93	14.49	9.63		690.3	61.69	59.27	39.84	26.9	19.85		60.82	56.05	40.65	28.59	21.36
692.1	281.31	246.88	240.96	181.26	80.52		277.69	249.74	242.86	180.97	81		691.2	96.34	41.06	23.06	13.92	8.21		95.26	44.32	26.93	14.49	9.63		691.2	61.14	57.05	38.87	27.27	19.36		60.81	56.04	40.64	28.59	21.36
693	280.57	246.66	238.93	178.9	79.84		277.68	249.73	242.86	180.97	81		692.1	98.59	40.12	25.78	13.49	8.15		95.26	44.32	26.93	14.49	9.63		692.1	58.76	54.48	34.91	24.79	17.65		60.8	56.03	40.64	28.58	21.35
693.9	286.1	248.68	244.17	183.2	81.75		277.68	249.73	242.85	180.96	81		693	97.11	41.58	24.23	14.3	11.4		95.26	44.32	26.93	14.49	9.63		693	61.46	58.97	39.86	29.83	21.01		60.79	56.02	40.63	28.58	21.35
694.8	282.1	247.54	239.87	179.34	78.66		277.67	249.73	242.85	180.96	81		693.9	99.57	42.31	28.45	14.46	11.1		95.26	44.32	26.93	14.49	9.63		693.9	62.14	58.31	38.42	27.09	21.49		60.78	56.01	40.62	28.57	21.35
695.7	281.16	246.48	239.41	179.1	79.93		277.67	249.72	242.85	180.96	81		694.8	97.77	41.89	26.82	15.21	9.78		95.26	44.32	26.93	14.49	9.63		694.8	59	57.69	36.9	27.3	18.95		60.77	56	40.61	28.57	21.34
696.6	283.27	246.75	240.53	181.82	79.33		277.66	249.72	242.84	180.96	80.99		695.7	98.19	41.97	25.76	14.53	9.37		95.26	44.32	26.93	14.49	9.63		695.7	61.95	57.78	40.1	26.65	20.05		60.76	55.99	40.61	28.56	21.34
697.5	280.6	245.46	240.26	179.74	79.27		277.66	249.71	242.84	180.95	80.99		696.6	98.09	39.49	25.24	14.22	10.44		95.26	44.32	26.93	14.49	9.63		696.6	60.21	57.71	38.7	26.32	19.42		60.75	55.98	40.6	28.56	21.34
698.4	280.87	245.53	240.99	178.72	79.42		277.65	249.71	242.83	180.95	80.99		697.5	97.43	43.57	27.07	14.99	8.04		95.26	44.32	26.93	14.49	9.63		697.5	61.2	58.29	38.92	26.73	19.84		60.74	55.97	40.59	28.55	21.33
699.3	282.17	248.63	242.37	181.29	80.4		277.65	249.7	242.83	180.95	80.99		698.4	96.55	41.53	27.09	16.27	7.91		95.26	44.32	26.93	14.49	9.63		698.4	60.93	56.87	37.41	28.34	20.25		60.73	55.96	40.59	28.55	21.33
700.2	282.96	246.48	239.99	179.06	82.47		277.65	249.7	242.83	180.94	80.99		699.3	97.99	41.57	24.72	15.99	10.57		95.26	44.32	26.93	14.49	9.63		699.3	62.47	59.24	39.13	27.78	21.04		60.72	55.95	40.58	28.54	21.32
701.1	285.25	251.12	242.81	183.28	83.57		277.64	249.7	242.82	180.94	80.99		700.2	97.61	39.44	24.64	14.42	8.43		95.26	44.32	26.93	14.49	9.63		700.2	63.06	60.76	40.56	31.87	24.14		60.7	55.94	40.57	28.54	21.32
702	281.7	248.91	240.9	181.18	81.51		277.64	249.69	242.82	180.94	80.99		701.1	99.38	40.53	25.67	13.31	8.93		95.26	44.32	26.93	14.49	9.63		701.1	60.44	57.26	40.01	28.67	20.92		60.69	55.93	40.56	28.53	21.32
702.9	282.1	246.77	240.37	179.52	78.38		277.63	249.69	242.81	180.93	80.99		702	99.44	41.96	29	15.87	9.56		95.26	44.32	26.93	14.49	9.63		702	61.53	59.76	40.04	28.78	20.78		60.68	55.92	40.56	28.53	21.31
703.8	281.2	245.9	239.69	178.19	79.03		277.63	249.68	242.81	180.93	80.98		702.9	99.98	40.94	26.66	14.65	11.18		95.26	44.32	26.93	14.49	9.63		702.9	60.14	56.05	37.77	26.8	19.13		60.67	55.91	40.55	28.52	21.31
704.7	279.57	245.8	239.27	180.94	79.15		277.62	249.68	242.8	180.93	80.98		703.8	96.4	41.49	27.39	14.34	7.48		95.26	44.32	26.93	14.49	9.63		703.8	60.56	58.23	38.45	28.2	19.37		60.66	55.9	40.54	28.52	21.31
705.6	279.1	244.48	238.06	181.73	76.95		277.62	249.67	242.8	180.92	80.98		704.7	100.03	42.12	27.5	13.92	10.57		95.26	44.32	26.93	14.49	9.63		704.7	60.33	57.49	37.23	25.59	20.44		60.65	55.89	40.54	28.51	21.3
706.5	284.23	248.93	240.17	180.9	80.48		277.61	249.67	242.8	180.92	80.98		705.6	99.16	43.45	28.63	16.21	12.07		95.26	44.32	26.93	14.49	9.63		705.6	59.68	58.81	37.42	26.44	21.01		60.64	55.88	40.53	28.51	21.3
707.4	280.01	244.73	240.64	179.45	80.3		277.61	249.67	242.79	180.92	80.98		706.5	97.6	41.7	25.3	13.93	9.3		95.26	44.32	26.93	14.49	9.63		706.5	61.44	58.75	41.4	27.33	17.36		60.63	55.87	40.52	28.5	21.29
708.3	282.31	247.38	240.53	180.14	80.2		277.6	249.66	242.79	180.92	80.98		707.4	99.45	39.89	26.87	15.02	10.59		95.26	44.32	26.93	14.49	9.63		707.4	62.14	60.09	39.81	28.67	22.44		60.62	55.86	40.51	28.5	21.29
709.2	280.8	244.7	239.88	179.1	77.04		277.6	249.66	242.78	180.91	80.98		708.3	97.87	43.31	25.3	15.06	10.63		95.26	44.32	26.93	14.49	9.63		708.3	59.73	55.61	37.52	27.25	21.14		60.61	55.85	40.51	28.49	21.29
710.1	283.7	247.85	240.41	180.62	80.13		277.59	249.65	242.78	180.91	80.97		709.2	97.21	41.39	24.99	13.18	7.93		95.26	44.32	26.93	14.49	9.63		709.2	61.2	58.49	40.09	28.87	21.76		60.6	55.84	40.5	28.49	21.28
711	282.5	245.48	239.97	179.07	79.9		277.59	249.65	242.78	180.91	80.97		710.1	98.81	43.16	26.47	15.6	10.46		95.26	44.32	26.93	14.49	9.63		710.1	57.93	56.41	37.42	25.45	19.46		60.59	55.83	40.49	28.48	21.28
711.9	280.57	245.27	240.75	179.09	77.5		277.58	249.64	242.77	180.9	80.97		711	98.09	41.22	24.78	12.76	9.45		95.26	44.32	26.93	14.49	9.63		711	61.92	58.65	39.8	28.21	21.51		60.58	55.82	40.48	28.48	21.27
712.8	282.28	248.12	242.38	179.48	80.37		277.58	249.64	242.77	180.9	80.97		711.9	99.46	41.4	26.72	15.09	9.79		95.26	44.32	26.93	14.49	9.63		711.9	63.37	58.11	40.04	30.82	21.35		60.56	55.81	40.48	28.47	21.27
713.7	280.33	246.57	240.25	179.55	80.4		277.57	249.64	242.76	180.9	80.97		712.8	99.97	43.54	26.36	15.31	9.78		95.26	44.32	26.93	14.49	9.63		712.8	63.09	58.5	39.52	28.5	20.99		60.55	55.8	40.47	28.47	21.27
714.6	281.35	246.51	239.33	179.38	80.27		277.57	249.63	242.76	180.89	80.97		713.7	101.25	42.91	27.46	16.06	10.19		95.26	44.32	26.93	14.49	9.63		713.7	62.12	61.29	41	29.12	24.18		60.54	55.79	40.46	28.46	21.26
715.5	283.78	246.48	242.71	179.37	78.57		277.56	249.63	242.75	180.89	80.97		714.6	97.35	39.43	23.78	10.72	8.32		95.26	44.32	26.93	14.49	9.63		714.6	58.01	56.76	38.62	26.6	18.43		60.53	55.78	40.46	28.46	21.26
716.4	278.7	245.96	237.45	177.1	78.42		277.56	249.62	242.75	180.89	80.96		715.5	95.75	38.94	23.42	11.15	7.32		95.26	44.32	26.93	14.49	9.63		715.5	62.57	57.46	38.36	27.09	18.75		60.52	55.77	40.45	28.45	21.26
717.3	282.53	247.4	241.09	180.96	80.92		277.55	249.62	242.75	180.88	80.96		716.4	96.12	39.27	24.57	11.98	9.09		95.26	44.32	26.93	14.49	9.63		716.4	60.95	56.94	39.21	28.83	21.3		60.51	55.76	40.44	28.45	21.25
718.2	281.46	246.78	240.38	179.13	80.2		277.55	249.61	242.74	180.88	80.96		717.3	97.08	43.42	27.07	14.88	8.8		95.26	44.32	26.93	14.49	9.63		717.3	62.11	58.41	39.23	29.54	20.44		60.5	55.75	40.43	28.44	21.25
719.1	279.32	245.61	241.62	182.33	80.17		277.55	249.61	242.74	180.88	80.96		718.2	99.08	42.62	25.06	13.38	11.51		95.26	44.32	26.93	14.49	9.63		718.2	61.36	59.27	39.17	27.35	20.79		60.49	55.74	40.43	28.44	21.24
720	282.53	248.46	241.19	180.66	83.04		277.54	249.61	242.73	180.87	80.96		719.1	97	40.63	25.13	14.9	8.21		95.26	44.32	26.93	14.49	9.63		719.1	59.72	56.8	37.83	25.05	20.46		60.48	55.73	40.42	28.43	21.24
720.9	284.52	247.14	241.79	182.04	80.47		277.54	249.6	242.73	180.87	80.96		720	99.91	42.77	27.04	14.36	9.35		95.26	44.32	26.93	14.49	9.63		720	60.26	55.7	34.69	26.8	17.46		60.47	55.72	40.41	28.43	21.24
721.8	281.48	245.58	240.79	179.11	78.32		277.53	249.6	242.73	180.87	80.96		720.9	96.75	39.94	24.99	13.01	8.75		95.26	44.32	26.93	14.49	9.63		720.9	63.34	59.1	39.92	28.63	22.7		60.46	55.71	40.41	28.42	21.23
722.7	281.26	243.42	240.21	178.11	79.01		277.53	249.59	242.72	180.87	80.95		721.8	99.04	41.76	24.32	13.44	8.93		95.26	44.32	26.93	14.49	9.63		721.8	61.68	57.29	38.88	28.57	20.66		60.45	55.7	40.4	28.42	21.23
723.6	281.69	247.73	241.28	181.67	82.22		277.52	249.59	242.72	180.86	80.95		722.7	98.25	41.54	26.71	17.33	9.01		95.26	44.32	26.93	14.49	9.63		722.7	60.09	56.95	38.68	28.86	22.33		60.44	55.69	40.39	28.41	21.23
724.5	281.94	245.99	240.75	179.9	80.4		277.52	249.58	242.71	180.86	80.95		723.6	98.24	42.06	25.89	13.93	9.26		95.26	44.32	26.93	14.49	9.63		723.6	60.9	58.75	38.74	28.93	20.38		60.43	55.68	40.38	28.41	21.22
725.4	279.21	244.96	239.85	180.2	77.39		277.51	249.58	242.71	180.86	80.95		724.5	97.94	41.16	26.87	14.59	10.88		95.26	44.32	26.93	14.49	9.63		724.5	61.75	59.7	40.55	28.97	20.07		60.41	55.67	40.38	28.4	21.22
726.3	282.19	247.17	242.09	181.61	79.18		277.51	249.58	242.7	180.85	80.95		725.4	95.71	39.65	25.14	10.63	8.32		95.26	44.32	26.93	14.49	9.63		725.4	61.21	58.2	39.63	30.13	22.84		60.4	55.66	40.37	28.4	21.21
727.2	284.57	248.1	240.62	179.83	81.15		277.5	249.57	242.7	180.85	80.95		726.3	97.87	40.59	26.94	13.4	8.64		95.26	44.32	26.93	14.49	9.63		726.3	62.45	58.91	41.35	29.05	20.37		60.39	55.65	40.36	28.39	21.21
728.1	282.83	248.15	242.41	181.11	81		277.5	249.57	242.7	180.85	80.95		727.2	99.4	41.1	26.95	14.85	10.63		95.26	44.32	26.93	14.49	9.63		727.2	62.91	59.23	38.6	27.76	21.11		60.38	55.64	40.36	28.39	21.21
729	282.73	245.89	239.48	180.13	79.04		277.49	249.56	242.69	180.84	80.94		728.1	97.82	39.78	25.21	11.96	7.29		95.26	44.32	26.93	14.49	9.63		728.1	59.92	56.72	39.19	24.94	16.81		60.37	55.63	40.35	28.38	21.2
729.9	279.32	245.95	238.43	179.9	80.15		277.49	249.56	242.69	180.84	80.94		729	96.93	37.89	23.19	13.52	6.65		95.26	44.32	26.93	14.49	9.63		729	61.92	58.49	39.21	28.58	20.78		60.36	55.62	40.34	28.38	21.2
730.8	282.83	247.63	242.15	182.41	81.52		277.48	249.55	242.68	180.84	80.94		729.9	97.51	41.12	25.89	14.81	7.67		95.26	44.32	26.93	14.49	9.63		729.9	60.5	56.39	37.92	27.39	19.34		60.35	55.61	40.33	28.37	21.2
731.7	280.86	245.8	241.15	182.19	78.87		277.48	249.55	242.68	180.83	80.94		730.8	97.87	42.68	28.18	15.02	10.69		95.26	44.32	26.93	14.49	9.63		730.8	62.81	59.23	38.98	26.9	23.06		60.34	55.6	40.33	28.37	21.19
732.6	282.55	246.21	240.81	181.34	81.57		277.47	249.55	242.68	180.83	80.94		731.7	99.39	42.97	27.86	13.35	11.56		95.26	44.32	26.93	14.49	9.63		731.7	62.44	57.72	39.06	29.19	20.32		60.33	55.59	40.32	28.36	21.19
733.5	280.23	244.6	239.38	179.61	77.84		277.47	249.54	242.67	180.83	80.94		732.6	96.47	40.32	24.51	12.91	7.65		95.26	44.32	26.93	14.49	9.63		732.6	58.36	56.45	35.52	27.41	18.39		60.32	55.58	40.31	28.36	21.18
734.4	282.58	246.28	240.55	181.66	79.9		277.46	249.54	242.67	180.82	80.94		733.5	97.96	41.96	25.53	14.16	12.5		95.26	44.32	26.93	14.49	9.63		733.5	60.69	58.84	38.04	29.37	22.44		60.31	55.57	40.31	28.35	21.18
735.3	281.29	247.4	239.73	180.92	80.8		277.46	249.53	242.66	180.82	80.94		734.4	99.75	42.51	27.02	14.82	10.02		95.26	44.32	26.93	14.49	9.63		734.4	60.78	57.45	39.62	29.12	20.89		60.3	55.56	40.3	28.35	21.18
736.2	282.47	245.58	239.7	177.24	77.46		277.45	249.53	242.66	180.82	80.93		735.3	97.56	41.54	23.92	13.5	11.06		95.26	44.32	26.93	14.49	9.63		735.3	58.56	56.65	38.3	25.3	19.59		60.29	55.55	40.29	28.34	21.17
737.1	281.72	247.84	240.3	180.21	79.02		277.45	249.52	242.65	180.82	80.93		736.2	99.17	41.21	26.51	14.69	11.17		95.26	44.32	26.93	14.49	9.63		736.2	61.2	58.92	39.36	28.06	22.87		60.28	55.54	40.28	28.34	21.17
738	280.21	244.49	237.62	178.45	78.16		277.44	249.52	242.65	180.81	80.93		737.1	97.48	38.94	24.1	13.4	7.06		95.26	44.32	26.93	14.49	9.63		737.1	59.62	56.53	36.13	26.31	19.87		60.26	55.53	40.28	28.33	21.17
738.9	282.53	245.16	241.2	179.44	80.18		277.44	249.52	242.65	180.81	80.93		738	100.1	42.48	25.36	15.39	11.12		95.26	44.32	26.93	14.49	9.63		738	60.59	57.01	38.25	26.8	20		60.25	55.52	40.27	28.33	21.16
739.8	283.01	246.11	241.65	180.87	83.06		277.44	249.51	242.64	180.81	80.93		738.9	98.45	41.31	26.41	16.06	10.95		95.26	44.32	26.93	14.49	9.63		738.9	61.7	58.36	39.07	28.19	19.98		60.24	55.51	40.26	28.32	21.16
740.7	278.89	243.99	239.59	177.86	78.76		277.43	249.51	242.64	180.8	80.93		739.8	98.86	40.99	26.28	15.29	9.44		95.26	44.32	26.93	14.49	9.63		739.8	59.37	57.89	37.36	25.95	19.53		60.23	55.5	40.26	28.32	21.15
741.6	280.3	245.23	238.7	179.75	80.09		277.43	249.5	242.63	180.8	80.93		740.7	98.43	42.18	24.79	14.35	9.17		95.26	44.32	26.93	14.49	9.63		740.7	57.04	55.69	36.14	24	17.6		60.22	55.49	40.25	28.31	21.15
742.5	281.47	245.62	242	181.65	80.94		277.42	249.5	242.63	180.8	80.92		741.6	97.93	42.07	25.46	15.27	10.79		95.26	44.32	26.93	14.49	9.63		741.6	59.18	57.99	36.44	27.57	18.73		60.21	55.48	40.24	28.31	21.15
743.4	280.1	246.25	239.43	178.88	76.6		277.42	249.49	242.63	180.79	80.92		742.5	98.79	40.64	25.7	15.13	9.26		95.26	44.32	26.93	14.49	9.63		742.5	62.6	59.92	40.2	27.13	22.62		60.2	55.47	40.23	28.3	21.14
744.3	280.27	247.01	240.98	179.29	78.96		277.41	249.49	242.62	180.79	80.92		743.4	97.8	40.18	26.35	15.53	10.15		95.26	44.32	26.93	14.49	9.63		743.4	58.04	56.5	37.54	26.04	17.32		60.19	55.46	40.23	28.3	21.14
745.2	282.04	244.97	239.59	179.6	79.38		277.41	249.49	242.62	180.79	80.92		744.3	99.33	41.62	24.21	12.38	9.19		95.26	44.32	26.93	14.49	9.63		744.3	62.15	61.02	40.21	31.46	23.26		60.18	55.45	40.22	28.29	21.14
746.1	281.88	244.67	238.72	178.56	78.65		277.4	249.48	242.61	180.78	80.92		745.2	98.16	40.97	25.45	14.45	12.91		95.26	44.32	26.93	14.49	9.63		745.2	59.3	56.75	39.21	24.69	20.48		60.17	55.44	40.21	28.29	21.13
747	282.53	249.74	241.23	182.78	80.84		277.4	249.48	242.61	180.78	80.92		746.1	97.55	41.59	27.37	14.49	9.78		95.26	44.32	26.93	14.49	9.63		746.1	58.07	56.33	34.84	25.98	18.47		60.16	55.43	40.21	28.28	21.13
747.9	281.52	244.08	241.17	179.02	80.21		277.39	249.47	242.6	180.78	80.92		747	98.79	42.23	26.24	13.06	12.8		95.26	44.32	26.93	14.49	9.63		747	62.24	59.61	39.83	28.14	20.82		60.15	55.42	40.2	28.28	21.12
748.8	281.13	246.12	242.07	180.15	78.38		277.39	249.47	242.6	180.78	80.91		747.9	95.32	37.36	24.73	12.09	8.12		95.26	44.32	26.93	14.49	9.63		747.9	61.78	58.79	41.13	28.51	21.97		60.14	55.41	40.19	28.27	21.12
749.7	282.96	247.71	240.47	180.91	78.66		277.38	249.46	242.6	180.77	80.91		748.8	97.44	38.95	25.05	15.07	8.66		95.26	44.32	26.93	14.49	9.63		748.8	61.88	58.24	38.78	29.13	20.18		60.13	55.41	40.18	28.26	21.12
750.6	282.24	245.77	239.83	179.15	77.55		277.38	249.46	242.59	180.77	80.91		749.7	98.93	40.59	25.16	16.07	9.04		95.26	44.32	26.93	14.49	9.63		749.7	60.67	58.16	36.43	25.8	20.54		60.12	55.4	40.18	28.26	21.11
751.5	280.26	244.15	238.5	178.58	80.67		277.37	249.46	242.59	180.77	80.91		750.6	101.14	41.05	29.13	16.5	11.39		95.26	44.32	26.93	14.49	9.63		750.6	60.8	58.63	38.68	26.54	21.11		60.1	55.39	40.17	28.25	21.11
752.4	281.24	245.37	239.62	179.95	79.31		277.37	249.45	242.58	180.76	80.91		751.5	99.08	43.84	25.48	15.58	10.3		95.26	44.32	26.93	14.49	9.63		751.5	59.08	55.32	36.25	24.13	19.32		60.09	55.38	40.16	28.25	21.11
753.3	281.85	244.53	239.94	179.57	79.29		277.36	249.45	242.58	180.76	80.91		752.4	97.83	41.75	24.8	13.27	10.53		95.26	44.32	26.93	14.49	9.63		752.4	60.61	56.95	38.64	24.62	19.4		60.08	55.37	40.16	28.24	21.1
754.2	281.52	244.43	240.64	179.54	79.11		277.36	249.44	242.58	180.76	80.91		753.3	97.37	42.03	24.98	14.41	10.88		95.26	44.32	26.93	14.49	9.63		753.3	62.37	58.67	38.08	29.68	20.82		60.07	55.36	40.15	28.24	21.1
755.1	279.72	243.95	238.03	177.59	76.37		277.35	249.44	242.57	180.75	80.9		754.2	97.04	38.1	22.91	12.7	8.47		95.26	44.32	26.93	14.49	9.63		754.2	59.39	57.04	37.7	27.2	17.96		60.06	55.35	40.14	28.23	21.09
756	280.13	241.94	238.67	176.97	77.22		277.35	249.43	242.57	180.75	80.9		755.1	96.48	41.23	23.79	13.26	7.68		95.26	44.32	26.93	14.49	9.63		755.1	59.12	56.76	36.69	26.72	18.87		60.05	55.34	40.13	28.23	21.09
756.9	279.69	244.51	240.02	180.19	80.22		277.34	249.43	242.56	180.75	80.9		756	98.57	39.98	26.94	14.63	11.99		95.26	44.32	26.93	14.49	9.63		756	59.87	55.71	36.48	25.77	19.06		60.04	55.33	40.13	28.22	21.09
757.8	280.36	244.59	239.16	179.68	76.81		277.34	249.43	242.56	180.74	80.9		756.9	98.33	40.71	26.64	15.4	7.86		95.26	44.32	26.93	14.49	9.63		756.9	60.71	57	35.01	26.66	19.6		60.03	55.32	40.12	28.22	21.08
758.7	284.91	246.31	242.32	181.56	80.75		277.34	249.42	242.55	180.74	80.9		757.8	99.71	41.18	27.43	16.1	11.6		95.26	44.32	26.93	14.49	9.63		757.8	61.45	57.67	36.47	27.42	19.45		60.02	55.31	40.11	28.21	21.08
759.6	282.63	244.95	239.49	178.79	79.9		277.33	249.42	242.55	180.74	80.9		758.7	97.01	40.54	23.79	13.2	7.66		95.26	44.32	26.93	14.49	9.63		758.7	59.56	55.6	38.93	27.88	20.72		60.01	55.3	40.11	28.21	21.08
760.5	282.02	245.41	240.86	181.43	81.59		277.33	249.41	242.55	180.73	80.9		759.6	94.49	38.93	22.63	11.6	7.15		95.26	44.32	26.93	14.49	9.63		759.6	61.49	57.53	40.23	28.01	18.37		60	55.29	40.1	28.2	21.07
761.4	280.74	243.94	240.63	179.62	78.87		277.32	249.41	242.54	180.73	80.89		760.5	96.04	40.9	25.11	14.95	9.12		95.26	44.32	26.93	14.49	9.63		760.5	62.81	58.36	37.4	27.97	19.94		59.99	55.28	40.09	28.2	21.07
762.3	280.56	244.22	239.54	179.28	80.74		277.32	249.4	242.54	180.73	80.89		761.4	97.49	42.03	23.19	14.04	8.4		95.26	44.32	26.93	14.49	9.63		761.4	63.37	59.8	38.94	27.79	21.97		59.98	55.27	40.09	28.19	21.06
763.2	282.51	244.14	240.22	177.44	78.64		277.31	249.4	242.53	180.73	80.89		762.3	98.53	40.77	25.4	14.04	7.93		95.26	44.32	26.93	14.49	9.63		762.3	60.55	56.75	34.87	26.41	19.02		59.97	55.26	40.08	28.19	21.06
764.1	282.25	246.62	240.42	181.32	80.08		277.31	249.4	242.53	180.72	80.89		763.2	96.65	40.51	24.22	13.75	9.24		95.26	44.32	26.93	14.49	9.63		763.2	61.55	57.37	38.86	28.52	21.27		59.96	55.25	40.07	28.18	21.06
765	282.84	245.24	241.68	179.65	77.92		277.3	249.39	242.53	180.72	80.89		764.1	97.76	40.17	21.59	13.58	7.25		95.26	44.32	26.93	14.49	9.63		764.1	59.92	57.05	36.82	24.06	19.44		59.95	55.24	40.06	28.18	21.05
765.9	279.88	244.13	240.7	178.33	79.17		277.3	249.39	242.52	180.72	80.89		765	97.3	40.49	25.7	14.46	7.56		95.26	44.32	26.93	14.49	9.63		765	59.1	56.12	36.07	26.74	19.22		59.93	55.23	40.06	28.17	21.05
766.8	280.73	243.8	238.59	181.92	77.8		277.29	249.38	242.52	180.71	80.89		765.9	97.89	40.43	25.33	14.78	9.1		95.26	44.32	26.93	14.49	9.63		765.9	62.15	56.86	38.92	24.89	19.01		59.92	55.22	40.05	28.17	21.05
767.7	283.69	245.77	240.4	182.5	81.7		277.29	249.38	242.51	180.71	80.88		766.8	95.2	39.3	25.7	11.9	7.9		95.26	44.32	26.93	14.49	9.63		766.8	61.15	57.06	37.77	25.85	21.7		59.91	55.21	40.04	28.16	21.04
768.6	279.57	243.4	237.68	176.53	78.42		277.28	249.37	242.51	180.71	80.88		767.7	96.86	40.55	24.88	13.46	11.83		95.26	44.32	26.93	14.49	9.63		767.7	59.72	57.8	37.87	29.18	21		59.9	55.2	40.04	28.16	21.04
769.5	280.51	244.97	238.85	180.53	77.97		277.28	249.37	242.5	180.7	80.88		768.6	98.15	41.72	24.81	16.56	11.57		95.26	44.32	26.93	14.49	9.63		768.6	58.08	56.13	37.2	26.44	17.21		59.89	55.19	40.03	28.15	21.03
770.4	283.76	245.25	241.53	181.7	81.79		277.27	249.37	242.5	180.7	80.88		769.5	96.58	39.68	26.39	11.57	7.67		95.26	44.32	26.93	14.49	9.63		769.5	62.08	56.44	38.7	26.81	21.52		59.88	55.18	40.02	28.15	21.03
771.3	280.09	244.28	240.5	178.61	78.85		277.27	249.36	242.5	180.7	80.88		770.4	100.38	40.95	27.31	17.52	11.94		95.26	44.32	26.93	14.49	9.63		770.4	60.85	57.2	38.28	27.27	20.65		59.87	55.17	40.01	28.15	21.03
772.2	282.81	247.02	240.58	181.1	78.75		277.26	249.36	242.49	180.69	80.88		771.3	101.01	40.15	25.01	15.97	8.29		95.26	44.32	26.93	14.49	9.63		771.3	57.28	56.07	36.12	25.81	16.94		59.86	55.16	40.01	28.14	21.02
773.1	282.11	244.12	240.82	181.15	80.18		277.26	249.35	242.49	180.69	80.88		772.2	97.58	41.47	25.29	14.72	7.91		95.26	44.32	26.93	14.49	9.63		772.2	59.84	56.09	37.87	26.59	20.54		59.85	55.15	40	28.14	21.02
774	282.46	244.88	240.65	179.31	78.37		277.25	249.35	242.48	180.69	80.88		773.1	102.1	42.91	28.55	15.74	12.85		95.26	44.32	26.93	14.49	9.63		773.1	61.92	59.93	38.23	28.13	21.47		59.84	55.14	39.99	28.13	21.02
774.9	283.12	246.29	240.85	180.1	79.69		277.25	249.34	242.48	180.69	80.87		774	99.37	41.77	27.34	15.33	11.6		95.26	44.32	26.93	14.49	9.63		774	59.69	56.22	37.69	29.35	21.13		59.83	55.13	39.99	28.13	21.01
775.8	280.17	242.99	240.82	178.8	78.97		277.24	249.34	242.48	180.68	80.87		774.9	96.4	38.94	22.45	12.27	7.33		95.26	44.32	26.93	14.49	9.63		774.9	61.31	58.68	42.38	28.79	23.02		59.82	55.12	39.98	28.12	21.01
776.7	282.21	245.9	241.58	180.88	80.86		277.24	249.34	242.47	180.68	80.87		775.8	98.2	41.24	24.93	12.29	9.14		95.26	44.32	26.93	14.49	9.63		775.8	58.23	57.31	36.79	26.56	18.08		59.81	55.11	39.97	28.12	21.01
777.6	281.99	245.17	239.02	177.32	78.72		277.24	249.33	242.47	180.68	80.87		776.7	96.8	39.79	24.38	14.26	8.39		95.26	44.32	26.93	14.49	9.63		776.7	61.62	56.91	39.56	28.96	22.49		59.8	55.1	39.96	28.11	21
778.5	280.56	244.28	240.44	178.94	76.65		277.23	249.33	242.46	180.67	80.87		777.6	100.53	41.87	27.37	15.44	11.93		95.26	44.32	26.93	14.49	9.63		777.6	59.67	57.14	38.5	27.06	18.93		59.79	55.09	39.96	28.11	21
779.4	281.5	245.92	239.78	180.05	77.94		277.23	249.32	242.46	180.67	80.87		778.5	99.1	40.2	24.78	15.78	10.5		95.26	44.32	26.93	14.49	9.63		778.5	61.04	59.47	35.9	27.97	20.23		59.78	55.08	39.95	28.1	20.99
780.3	281.5	245.13	239.74	181.75	79.69		277.22	249.32	242.45	180.67	80.87		779.4	99.03	40.29	27.56	15.86	9.02		95.26	44.32	26.93	14.49	9.63		779.4	60.72	59.12	38.57	27.37	18.95		59.76	55.07	39.94	28.1	20.99
781.2	282.15	243.36	239.43	179.38	78.95		277.22	249.31	242.45	180.66	80.86		780.3	100.05	41.21	24.16	15.63	10.47		95.26	44.32	26.93	14.49	9.63		780.3	59.51	56.09	35.41	27.21	17.29		59.75	55.06	39.94	28.09	20.99
782.1	280.92	245.84	237.79	180.52	79.57		277.21	249.31	242.45	180.66	80.86		781.2	97.49	42.22	27.95	15.06	9.04		95.26	44.32	26.93	14.49	9.63		781.2	58.69	55.69	35.91	26.86	18.93		59.74	55.05	39.93	28.09	20.98
783	284.66	248.27	242.31	182.88	81.35		277.21	249.31	242.44	180.66	80.86		782.1	96.58	38.9	24.2	13.53	7.83		95.26	44.32	26.93	14.49	9.63		782.1	60.67	59.83	39.31	28.19	20.72		59.73	55.04	39.92	28.08	20.98
783.9	281.71	244.09	239.68	179.68	79.11		277.2	249.3	242.44	180.65	80.86		783	94.56	37.79	24.56	13.03	6.16		95.26	44.32	26.93	14.49	9.63		783	61.08	57.77	38.93	28.36	19.61		59.72	55.03	39.91	28.08	20.98
784.8	280.83	247.23	241.09	179.3	79.03		277.2	249.3	242.43	180.65	80.86		783.9	97.89	39.55	25.69	13.25	8.77		95.26	44.32	26.93	14.49	9.63		783.9	61.91	58.08	37.36	25.52	19.81		59.71	55.02	39.91	28.07	20.97
785.7	281.55	246.09	240.9	179.89	81.16		277.19	249.29	242.43	180.65	80.86		784.8	96.98	39.77	24.46	12.87	8.45		95.26	44.32	26.93	14.49	9.63		784.8	58.21	57.54	37.85	25.37	18.77		59.7	55.01	39.9	28.07	20.97
786.6	284.64	247.38	243.57	181.23	82.82		277.19	249.29	242.43	180.64	80.86		785.7	95.7	41.56	24.99	13.28	10.61		95.26	44.32	26.93	14.49	9.63		785.7	58.59	57.09	39.16	25.95	18.66		59.69	55	39.89	28.06	20.96
787.5	282.77	245.97	239.86	180.08	81.89		277.18	249.28	242.42	180.64	80.85		786.6	99.38	42.49	27.14	15.73	9.85		95.26	44.32	26.93	14.49	9.63		786.6	61.46	57.95	39.3	28.21	18.35		59.68	54.99	39.89	28.06	20.96
788.4	282.84	244.73	240.82	182.13	81.25		277.18	249.28	242.42	180.64	80.85		787.5	96.98	38.41	24.53	13.85	8.98		95.26	44.32	26.93	14.49	9.63		787.5	58.38	58.68	36.63	24.64	21.63		59.67	54.98	39.88	28.05	20.96
789.3	280.26	244.21	239.07	177.75	76.81		277.17	249.28	242.41	180.64	80.85		788.4	98.01	40.6	26.35	16.98	10.23		95.26	44.32	26.93	14.49	9.63		788.4	62.29	57.32	40.49	29.06	20.3		59.66	54.97	39.87	28.05	20.95
790.2	281.2	245.65	240.66	178.68	79.98		277.17	249.27	242.41	180.63	80.85		789.3	97.17	40.44	24.25	12.39	9.37		95.26	44.32	26.93	14.49	9.63		789.3	59.48	57.5	38.18	27.11	18.02		59.65	54.96	39.87	28.04	20.95
791.1	279.99	243.66	238.74	178.06	77.05		277.16	249.27	242.4	180.63	80.85		790.2	99.86	42.92	26.06	15.26	11.03		95.26	44.32	26.93	14.49	9.63		790.2	60.43	57.16	39.08	27.11	19.42		59.64	54.96	39.86	28.04	20.95
792	283.34	247.18	241.64	180.8	81		277.16	249.26	242.4	180.63	80.85		791.1	98.29	42.2	25.23	14.35	8.15		95.26	44.32	26.93	14.49	9.63		791.1	60.18	58.94	38.44	25.18	19.4		59.63	54.95	39.85	28.03	20.94
792.9	280.48	244.14	241.4	179.35	80.18		277.15	249.26	242.4	180.62	80.85		792	99.18	41.78	26.54	14.77	11.88		95.26	44.32	26.93	14.49	9.63		792	59.27	56.64	37.42	26.23	21.7		59.62	54.94	39.84	28.03	20.94
793.8	282.69	246.1	240.53	179.61	79.84		277.15	249.25	242.39	180.62	80.84		792.9	95.7	38.86	24.34	14.88	9.34		95.26	44.32	26.93	14.49	9.63		792.9	57.52	54.95	37.07	25.82	18.36		59.61	54.93	39.84	28.02	20.93
794.7	280.08	242.79	240.31	178.35	79.13		277.14	249.25	242.39	180.62	80.84		793.8	98.07	39.82	23.62	12.81	8.43		95.26	44.32	26.93	14.49	9.63		793.8	58.8	56.77	36.46	25.79	19.74		59.6	54.92	39.83	28.02	20.93
795.6	281.41	243.31	239.06	180.25	78.32		277.14	249.25	242.38	180.61	80.84		794.7	97.03	39.59	28.31	15.48	9.46		95.26	44.32	26.93	14.49	9.63		794.7	57.77	55.22	35.03	24.49	18.37		59.59	54.91	39.82	28.01	20.93
796.5	280.97	244.48	240.33	179.7	78.88		277.14	249.24	242.38	180.61	80.84		795.6	99.24	42.49	26.05	13.57	8.73		95.26	44.32	26.93	14.49	9.63		795.6	58.51	57.46	36.91	25.53	18.54		59.57	54.9	39.82	28.01	20.92
797.4	282.74	245.76	242.18	184.4	80.79		277.13	249.24	242.38	180.61	80.84		796.5	98.17	38.73	25.79	13.04	10.83		95.26	44.32	26.93	14.49	9.63		796.5	62.32	55.98	37.82	26.29	19.85		59.56	54.89	39.81	28	20.92
798.3	282.85	245.55	240.48	180.79	79.75		277.13	249.23	242.37	180.6	80.84		797.4	97.98	41.42	24.94	14.97	10.5		95.26	44.32	26.93	14.49	9.63		797.4	60.13	56.75	39.07	26.8	21.67		59.55	54.88	39.8	28	20.92
799.2	282.07	245.68	241.12	181.3	80.64		277.12	249.23	242.37	180.6	80.84		798.3	99.33	41.54	25.72	14.66	8.92		95.26	44.32	26.93	14.49	9.63		798.3	60.49	57.77	35.69	28.56	19.3		59.54	54.87	39.79	27.99	20.91
800.1	279.43	243.73	240.01	179.31	77.6		277.12	249.22	242.36	180.6	80.83		799.2	97.9	37.88	23.66	13.07	8.8		95.26	44.32	26.93	14.49	9.63		799.2	63.07	60.64	39.54	27.18	20.97		59.53	54.86	39.79	27.99	20.91
801	281.96	244.59	241.54	180.87	79.51		277.11	249.22	242.36	180.6	80.83		800.1	97.76	41.3	25.62	14.38	9.29		95.26	44.32	26.93	14.49	9.63		800.1	59.96	58.85	38.8	28.27	21.5		59.52	54.85	39.78	27.98	20.9
801.9	281.31	243.76	238.13	179.78	79.54		277.11	249.22	242.35	180.59	80.83		801	96.09	38.44	22.02	14.51	7.29		95.26	44.32	26.93	14.49	9.63		801	60.05	57.58	38.36	29.62	21.46		59.51	54.84	39.77	27.98	20.9
802.8	280.6	245.42	239.4	179.89	78.24		277.1	249.21	242.35	180.59	80.83		801.9	98.49	41.43	26.69	14.83	9.08		95.26	44.32	26.93	14.49	9.63		801.9	60.59	56.78	38.88	28.21	19.49		59.5	54.83	39.77	27.97	20.9
803.7	281.38	244.87	238.58	179.45	77.93		277.1	249.21	242.35	180.59	80.83		802.8	98.83	42.81	26.71	15.29	11.31		95.26	44.32	26.93	14.49	9.63		802.8	60.44	59.38	38.23	28.8	21.3		59.49	54.82	39.76	27.97	20.89
804.6	281.22	241.83	238.87	178.83	77.32		277.09	249.2	242.34	180.58	80.83		803.7	98.58	40.95	26.56	14.3	12.44		95.26	44.32	26.93	14.49	9.63		803.7	62.3	57.33	37.68	26.7	19.6		59.48	54.81	39.75	27.96	20.89
805.5	280.91	243.04	237.79	180.03	77.84		277.09	249.2	242.34	180.58	80.83		804.6	100.97	42.8	26.85	15.59	10.87		95.26	44.32	26.93	14.49	9.63		804.6	61.8	58.84	39.53	28.53	20.48		59.47	54.8	39.75	27.96	20.89
806.4	282.61	245.39	241.18	181.04	82.14		277.08	249.19	242.33	180.58	80.83		805.5	98.77	40.81	26.62	15	11.56		95.26	44.32	26.93	14.49	9.63		805.5	59.35	58.24	36.95	24.98	20.81		59.46	54.79	39.74	27.95	20.88
807.3	282.76	244.61	238.82	179.74	79.8		277.08	249.19	242.33	180.57	80.82		806.4	96.49	37.94	24.2	12.91	7.3		95.26	44.32	26.93	14.49	9.63		806.4	60.97	56.53	37.31	27.14	19.23		59.45	54.78	39.73	27.95	20.88
808.2	279.64	243.86	238.66	179	80.25		277.07	249.19	242.33	180.57	80.82		807.3	96.51	38.02	25.83	12.87	8.66		95.26	44.32	26.93	14.49	9.63		807.3	61.69	58.11	40.52	29.28	19.82		59.44	54.77	39.72	27.94	20.88
809.1	281.44	244.7	240.28	179.97	79.4		277.07	249.18	242.32	180.57	80.82		808.2	98.35	40.12	26.02	12.94	11		95.26	44.32	26.93	14.49	9.63		808.2	59.7	56.18	35.71	24.86	18.11		59.43	54.76	39.72	27.94	20.87
810	280.43	242.98	238.35	178.25	78.94		277.06	249.18	242.32	180.56	80.82		809.1	98.55	40.08	28.04	14.15	10.63		95.26	44.32	26.93	14.49	9.63		809.1	58.87	55.82	37.21	25.99	18.92		59.42	54.75	39.71	27.93	20.87
810.9	278.92	241.47	237.62	177.54	76.04		277.06	249.17	242.31	180.56	80.82		810	96.48	40.13	23.99	13.42	9.02		95.26	44.32	26.93	14.49	9.63		810	60.35	56.29	40.46	25.75	19.3		59.41	54.74	39.7	27.93	20.86
811.8	280.95	244.95	240.77	179.44	79.26		277.05	249.17	242.31	180.56	80.82		810.9	97.81	39.57	23.43	12.94	7.39		95.26	44.32	26.93	14.49	9.63		810.9	59.89	56.53	36.86	24.44	17.97		59.4	54.73	39.7	27.92	20.86
812.7	280.3	242.54	238.36	179.8	78.58		277.05	249.16	242.3	180.55	80.82		811.8	101.66	42.4	27.56	17.41	10.3		95.26	44.32	26.93	14.49	9.63		811.8	57.99	55.31	33.99	24.54	18.52		59.38	54.72	39.69	27.92	20.86
813.6	281.17	244.85	239.98	180.49	80.32		277.04	249.16	242.3	180.55	80.81		812.7	97.72	39.54	24.49	15.61	8.68		95.26	44.32	26.93	14.49	9.63		812.7	60.34	58.39	39.63	28.09	18.67		59.37	54.71	39.68	27.91	20.85
814.5	282.62	247.38	240.91	180.95	79.93		277.04	249.16	242.3	180.55	80.81		813.6	96.16	40.94	26.95	13.59	8.53		95.26	44.32	26.93	14.49	9.63		813.6	62.71	58.71	37.65	27.6	20.97		59.36	54.7	39.68	27.91	20.85
815.4	283.04	244.9	240.59	179.37	79.25		277.04	249.15	242.29	180.55	80.81		814.5	98.57	40.78	25.4	15.96	8.67		95.26	44.32	26.93	14.49	9.63		814.5	60.7	58.11	37.96	29.98	18.82		59.35	54.69	39.67	27.9	20.85
816.3	281.27	245.22	239.2	182	79.79		277.03	249.15	242.29	180.54	80.81		815.4	97.87	38.77	25.89	13.7	7.68		95.26	44.32	26.93	14.49	9.63		815.4	59.49	54.39	37.64	27.9	19.36		59.34	54.68	39.66	27.9	20.84
817.2	282.4	244.75	238.98	177.97	79.32		277.03	249.14	242.28	180.54	80.81		816.3	94.2	38.05	23.26	10.97	7.91		95.26	44.32	26.93	14.49	9.63		816.3	60.04	57.18	37.49	25.41	19.67		59.33	54.67	39.65	27.89	20.84
818.1	281.5	245.71	240.09	182.59	80.15		277.02	249.14	242.28	180.54	80.81		817.2	96.89	39.72	24.45	14.85	8.29		95.26	44.32	26.93	14.49	9.63		817.2	58.86	55.12	34.38	23.24	19.07		59.32	54.66	39.65	27.89	20.83
819	281.5	245.86	240.97	180.01	75.54		277.02	249.13	242.28	180.53	80.81		818.1	96.92	40.57	26.41	13.96	9.59		95.26	44.32	26.93	14.49	9.63		818.1	58.42	55.34	36.2	27.21	21.59		59.31	54.65	39.64	27.88	20.83
819.9	282.3	247.1	241.98	183.47	80.96		277.01	249.13	242.27	180.53	80.8		819	97.63	40.2	25.15	14.52	7.57		95.26	44.32	26.93	14.49	9.63		819	59.14	56.53	36.32	26.16	20.81		59.3	54.64	39.63	27.88	20.83
820.8	278.17	243.59	238.32	176.51	77.14		277.01	249.13	242.27	180.53	80.8		819.9	97.73	39.64	24.06	12.87	7.16		95.26	44.32	26.93	14.49	9.63		819.9	58.2	55.02	38.24	24.89	17.49		59.29	54.63	39.63	27.87	20.82
821.7	280.57	242.54	238.01	178.48	79.56		277	249.12	242.26	180.52	80.8		820.8	99.74	41.39	27.66	15.14	11.72		95.26	44.32	26.93	14.49	9.63		820.8	60.21	57.45	36.78	28.97	21.65		59.28	54.63	39.62	27.87	20.82
822.6	280.01	244.58	238.94	180.39	80.08		277	249.12	242.26	180.52	80.8		821.7	98.02	38.82	25.6	12.31	7.85		95.26	44.32	26.93	14.49	9.63		821.7	60.38	57.81	36	24.43	20.86		59.27	54.62	39.61	27.86	20.82
823.5	282.11	247.89	240.62	181.45	79.59		276.99	249.11	242.25	180.52	80.8		822.6	98.5	40.79	27.84	16.96	8.38		95.26	44.32	26.93	14.49	9.63		822.6	61.76	57.19	38.67	26.95	20.94		59.26	54.61	39.6	27.86	20.81
824.4	280.58	244.82	240.14	179.12	78.8		276.99	249.11	242.25	180.51	80.8		823.5	99	41.11	25.38	14.99	10.94		95.26	44.32	26.93	14.49	9.63		823.5	62.71	57.57	39.57	27.54	21.17		59.25	54.6	39.6	27.85	20.81
825.3	281.17	244.07	239.55	179.58	81.5		276.98	249.1	242.25	180.51	80.8		824.4	97.22	37.7	23.99	12.05	7.89		95.26	44.32	26.93	14.49	9.63		824.4	57.57	56.41	36.65	25.81	19.69		59.24	54.59	39.59	27.85	20.81
826.2	277.48	242.93	237.43	177.38	75.09		276.98	249.1	242.24	180.51	80.79		825.3	98.68	40.5	23.35	14.08	8.19		95.26	44.32	26.93	14.49	9.63		825.3	60.08	58.14	36.54	26.34	18.12		59.23	54.58	39.58	27.84	20.8
827.1	283.78	247.05	241.05	181.41	81.97		276.97	249.1	242.24	180.51	80.79		826.2	96.43	39	24.35	12.58	8.57		95.26	44.32	26.93	14.49	9.63		826.2	60.42	58.09	35.12	28.4	19.1		59.22	54.57	39.58	27.84	20.8
828	283.36	247.05	241.01	181.99	79.73		276.97	249.09	242.23	180.5	80.79		827.1	99.51	41.78	26.2	14.87	11.93		95.26	44.32	26.93	14.49	9.63		827.1	61.34	56.26	36.96	25.65	21.43		59.21	54.56	39.57	27.83	20.79
828.9	281.8	245.81	238.05	178.97	80.1		276.96	249.09	242.23	180.5	80.79		828	99.94	41.63	25.58	15.92	11.12		95.26	44.32	26.93	14.49	9.63		828	61.85	57.14	37.19	25.92	20.69		59.2	54.55	39.56	27.83	20.79
829.8	281.74	245.17	239.71	180.96	79.37		276.96	249.08	242.23	180.5	80.79		828.9	99.28	40.8	27.33	14.53	10.52		95.26	44.32	26.93	14.49	9.63		828.9	61.16	57.15	38.37	27.11	19.9		59.19	54.54	39.56	27.82	20.79
830.7	280.31	244.34	237.01	177.8	79.37		276.95	249.08	242.22	180.49	80.79		829.8	98.02	38.65	25.34	13.38	9.43		95.26	44.32	26.93	14.49	9.63		829.8	62.88	58.85	38.65	30.97	21.07		59.17	54.53	39.55	27.82	20.78
831.6	281.07	245.1	238.94	181.29	79.08		276.95	249.07	242.22	180.49	80.79		830.7	95.48	39.8	24.23	15.41	7.39		95.26	44.32	26.93	14.49	9.63		830.7	62.23	58.57	38.75	28.22	21.7		59.16	54.52	39.54	27.81	20.78
832.5	282.02	245.42	241.19	180.5	81.32		276.94	249.07	242.21	180.49	80.78		831.6	97.61	40.17	26.92	13.33	9.14		95.26	44.32	26.93	14.49	9.63		831.6	59.79	60.09	38.39	26.57	22.47		59.15	54.51	39.53	27.81	20.78
833.4	281.22	244.24	237.33	180.19	79.72		276.94	249.07	242.21	180.48	80.78		832.5	98.17	37.62	23.58	14.81	9.82		95.26	44.32	26.93	14.49	9.63		832.5	63.16	58.08	38.15	27.16	21.12		59.14	54.5	39.53	27.8	20.77
834.3	281.95	242.87	239.89	180.26	79.19		276.94	249.06	242.2	180.48	80.78		833.4	97.22	39.55	23.76	14.03	6.77		95.26	44.32	26.93	14.49	9.63		833.4	59.13	56.83	37.56	26.09	19.91		59.13	54.49	39.52	27.8	20.77
835.2	278.51	243.38	236.79	177.12	78.6		276.93	249.06	242.2	180.48	80.78		834.3	97.54	38.16	24.74	12.14	7.07		95.26	44.32	26.93	14.49	9.63		834.3	61.82	59.01	37.98	26.67	22.47		59.12	54.48	39.51	27.79	20.76
836.1	280.73	244.21	236.78	181.48	80.49		276.93	249.05	242.2	180.47	80.78		835.2	98.44	42.04	25.54	18.18	12.22		95.26	44.32	26.93	14.49	9.63		835.2	61.22	56.6	35.39	24.82	18.77		59.11	54.47	39.51	27.79	20.76
837	282.78	245.04	240.94	180.67	79.99		276.92	249.05	242.19	180.47	80.78		836.1	98.37	40.74	23.63	14.37	9.92		95.26	44.32	26.93	14.49	9.63		836.1	59.96	55.6	35.73	26.96	18.43		59.1	54.46	39.5	27.78	20.76
837.9	281.9	244.41	238.04	178.6	80.52		276.92	249.05	242.19	180.47	80.78		837	98.82	40.5	27.42	15.48	10.04		95.26	44.32	26.93	14.49	9.63		837	60.18	57.92	37.66	27.44	19.46		59.09	54.45	39.49	27.78	20.75
838.8	283.14	244.75	241.26	181.76	82.57		276.91	249.04	242.18	180.46	80.78		837.9	98.25	40.37	26.17	15.01	9.34		95.26	44.32	26.93	14.49	9.63		837.9	61.35	58.59	36.74	26.83	19.16		59.08	54.44	39.49	27.77	20.75
839.7	281.79	243.45	238.82	181.2	79.9		276.91	249.04	242.18	180.46	80.77		838.8	96.05	38.69	25.27	14.84	9.9		95.26	44.32	26.93	14.49	9.63		838.8	63.12	58.88	39.43	29.66	21.56		59.07	54.43	39.48	27.77	20.75
840.6	280.34	242.15	237.61	179	78.74		276.9	249.03	242.18	180.46	80.77		839.7	98.11	41.63	27.03	14.49	9.41		95.26	44.32	26.93	14.49	9.63		839.7	63.04	59.26	40.1	28.97	21.8		59.06	54.42	39.47	27.76	20.74
841.5	283.86	246.32	242.58	181.18	81.68		276.9	249.03	242.17	180.46	80.77		840.6	100.38	40.61	26.28	15.18	9.27		95.26	44.32	26.93	14.49	9.63		840.6	59.12	56.99	35.58	23.84	20.17		59.05	54.41	39.46	27.76	20.74
842.4	283.16	244.86	241.12	180.14	80.1		276.89	249.02	242.17	180.45	80.77		841.5	98.55	39.49	24.42	11.4	8.94		95.26	44.32	26.93	14.49	9.63		841.5	60.54	55.53	35.36	26.09	19.76		59.04	54.4	39.46	27.75	20.74
843.3	280.86	245.25	242.53	181.62	82.2		276.89	249.02	242.16	180.45	80.77		842.4	97.66	40.73	25.07	15.67	8.71		95.26	44.32	26.93	14.49	9.63		842.4	59.83	60	39.14	28.03	20.43		59.03	54.39	39.45	27.75	20.73
844.2	282.25	243.07	238.47	177.68	78.66		276.88	249.02	242.16	180.45	80.77		843.3	99.89	39.94	26.76	16.52	11.33		95.26	44.32	26.93	14.49	9.63		843.3	62.05	56.76	36.85	27.81	20.51		59.02	54.38	39.44	27.74	20.73
845.1	281.5	241.49	238.61	180.01	79		276.88	249.01	242.15	180.44	80.77		844.2	97.21	40.73	24.53	16.18	9.6		95.26	44.32	26.93	14.49	9.63		844.2	57.28	55.84	35.16	24.55	18.1		59.01	54.37	39.44	27.74	20.72
846	280.63	243.46	238.39	179.32	79.01		276.87	249.01	242.15	180.44	80.76		845.1	97.07	38.39	24.26	14.89	9.66		95.26	44.32	26.93	14.49	9.63		845.1	60.77	59.89	38.44	27.02	19.17		59	54.36	39.43	27.73	20.72
846.9	281.93	245.19	239.44	180.75	79.14		276.87	249	242.15	180.44	80.76		846	97.9	40.07	24.23	15.47	10.76		95.26	44.32	26.93	14.49	9.63		846	60.7	57.71	38.39	25.94	19.92		58.99	54.35	39.42	27.73	20.72
847.8	279.74	242.13	237.35	179.54	77.61		276.86	249	242.14	180.43	80.76		846.9	96.41	39.44	24.62	12.38	7.87		95.26	44.32	26.93	14.49	9.63		846.9	59.49	55.95	36.69	26.46	21.74		58.98	54.34	39.42	27.72	20.71
848.7	283.01	243.35	240.66	181.07	78.35		276.86	248.99	242.14	180.43	80.76		847.8	96.73	38.29	25.52	14.84	8.2		95.26	44.32	26.93	14.49	9.63		847.8	59.22	57.23	36.74	25.14	18.96		58.97	54.34	39.41	27.72	20.71
849.6	281.24	243.38	238.35	179.76	78.03		276.85	248.99	242.13	180.43	80.76		848.7	97.81	39.08	24.17	16.84	9.34		95.26	44.32	26.93	14.49	9.63		848.7	60.68	58.81	39.16	28.47	20.91		58.95	54.33	39.4	27.71	20.71
850.5	281.5	241.39	239.34	179.14	79.93		276.85	248.99	242.13	180.42	80.76		849.6	99.04	40.3	24.84	14.69	7.97		95.26	44.32	26.93	14.49	9.63		849.6	60.81	56.8	36.21	26.45	21.14		58.94	54.32	39.39	27.71	20.7
851.4	281.74	243.71	241.34	179.72	80.89		276.84	248.98	242.13	180.42	80.76		850.5	97.51	39.7	25.19	13.91	8.88		95.26	44.32	26.93	14.49	9.63		850.5	59.49	57.74	36.24	27.26	19.93		58.93	54.31	39.39	27.7	20.7
852.3	278.89	241.46	238.66	178.84	78.64		276.84	248.98	242.12	180.42	80.75		851.4	96.63	37.26	23.72	13.03	7.47		95.26	44.32	26.93	14.49	9.63		851.4	58.11	55.33	35.89	25.25	17.64		58.92	54.3	39.38	27.7	20.69
853.2	280.78	243.2	238.13	178.3	78.81		276.84	248.97	242.12	180.42	80.75		852.3	97.8	40.34	23.8	12.39	8.87		95.26	44.32	26.93	14.49	9.63		852.3	60.07	57.57	38.89	27.81	21.65		58.91	54.29	39.37	27.69	20.69
854.1	280.97	242.89	238.93	180.21	77.77		276.83	248.97	242.11	180.41	80.75		853.2	97.33	36.88	25.04	11.82	7.61		95.26	44.32	26.93	14.49	9.63		853.2	59.4	58.46	38.19	28.49	21.13		58.9	54.28	39.37	27.69	20.69
855	281.02	244.55	239.9	178.54	77.56		276.83	248.96	242.11	180.41	80.75		854.1	97.16	39.66	25.63	14.92	9.28		95.26	44.32	26.93	14.49	9.63		854.1	60.91	59.14	37.71	27.27	19.39		58.89	54.27	39.36	27.68	20.68
855.9	282.02	243.5	238.63	179.37	79.05		276.82	248.96	242.1	180.41	80.75		855	98.9	40.09	24.56	15.88	8.47		95.26	44.32	26.93	14.49	9.63		855	59.86	58.85	36.69	25.39	18.78		58.88	54.26	39.35	27.68	20.68
856.8	281.5	245.32	239.13	180.87	80.01		276.82	248.96	242.1	180.4	80.75		855.9	98.63	40.07	25.98	15.28	9.58		95.26	44.32	26.93	14.49	9.63		855.9	61.55	58.8	37.92	26.87	19.73		58.87	54.25	39.35	27.68	20.68
857.7	282.66	243.29	240.24	181.28	79.23		276.81	248.95	242.1	180.4	80.75		856.8	98.02	40.43	25.34	12.74	8.37		95.26	44.32	26.93	14.49	9.63		856.8	59.84	57.53	36.77	27	19.01		58.86	54.24	39.34	27.67	20.67
858.6	281.08	241.3	240.05	179.59	76.87		276.81	248.95	242.09	180.4	80.74		857.7	98.43	39.65	26.19	15.29	10.88		95.26	44.32	26.93	14.49	9.63		857.7	61.06	59.3	38.14	26.39	20.05		58.85	54.23	39.33	27.67	20.67
859.5	280.45	243.09	237.49	179.27	78.85		276.8	248.94	242.09	180.39	80.74		858.6	100.14	42.32	27.67	15.44	10.77		95.26	44.32	26.93	14.49	9.63		858.6	60.38	55.62	35.15	26.59	18.48		58.84	54.22	39.33	27.66	20.67
860.4	281	242.84	239.38	180.09	78.81		276.8	248.94	242.08	180.39	80.74		859.5	99.2	42.25	25.98	16.67	10.57		95.26	44.32	26.93	14.49	9.63		859.5	61.3	57.39	36.29	27.73	20.87		58.83	54.21	39.32	27.66	20.66
861.3	277.64	240.87	236.65	178.14	79.08		276.79	248.93	242.08	180.39	80.74		860.4	98.23	38.96	26.01	13.36	8.1		95.26	44.32	26.93	14.49	9.63		860.4	60.89	57.33	39.04	27.78	19.8		58.82	54.2	39.31	27.65	20.66
862.2	280.55	244.59	237.98	180.91	80.04		276.79	248.93	242.08	180.38	80.74		861.3	98.55	38.81	25.86	13.37	9.59		95.26	44.32	26.93	14.49	9.63		861.3	60.43	58.96	37.7	26.49	20.41		58.81	54.19	39.3	27.65	20.65
863.1	280.4	242.54	239.03	180.66	79.15		276.78	248.93	242.07	180.38	80.74		862.2	96.31	38.18	23.14	12.77	8.66		95.26	44.32	26.93	14.49	9.63		862.2	61.39	58.98	39.08	27.7	21.72		58.8	54.18	39.3	27.64	20.65
864	278.3	241.33	238.6	177.45	78.82		276.78	248.92	242.07	180.38	80.74		863.1	97.98	39.27	25.12	14.07	10.5		95.26	44.32	26.93	14.49	9.63		863.1	60.97	56.63	37.43	26.76	17.73		58.79	54.17	39.29	27.64	20.65
864.9	281.02	244.88	239.51	180.36	79.52		276.77	248.92	242.06	180.37	80.74		864	100.89	41.43	29.21	15.34	11.95		95.26	44.32	26.93	14.49	9.63		864	59.26	58.53	36.76	26.15	19.59		58.78	54.16	39.28	27.63	20.64
865.8	279.73	241.67	236.93	176.89	78.33		276.77	248.91	242.06	180.37	80.73		864.9	98.5	41.35	27.56	15.38	12.94		95.26	44.32	26.93	14.49	9.63		864.9	59.39	56.65	35.31	26.21	16.76		58.77	54.15	39.28	27.63	20.64
866.7	280.38	242.14	239.91	179.89	80.51		276.76	248.91	242.05	180.37	80.73		865.8	99.37	39.96	26.07	13.62	9.96		95.26	44.32	26.93	14.49	9.63		865.8	57.68	54.19	34.37	22.57	15.69		58.76	54.14	39.27	27.62	20.64
867.6	282.46	243.97	239.22	180.33	80.02		276.76	248.9	242.05	180.37	80.73		866.7	99.26	39.17	24.82	13.21	8.93		95.26	44.32	26.93	14.49	9.63		866.7	58.57	56.63	37.99	26.17	20		58.75	54.13	39.26	27.62	20.63
868.5	280.13	243.16	239.01	180.13	79.07		276.75	248.9	242.05	180.36	80.73		867.6	94.96	39.62	24.63	12.25	7.28		95.26	44.32	26.93	14.49	9.63		867.6	59.47	56.81	35.59	26.46	19.6		58.74	54.12	39.26	27.61	20.63
													868.5	98.11	38.25	23.24	12.66	7.41		95.26	44.32	26.93	14.49	9.63		868.5	59.44	58.89	37.38		21.41		58.73	54.11	39.25		20.63

## Sheet: Fig. 2c
		First Derivative (350 nm / 330 nm)					First Derivative (350 nm / 330 nm)				First Derivative (350 nm / 330 nm)
	Temperature (°C)	mRBD	mRBD+LCB1			Temperature (°C)	mRBD+SIH-5			Temperature (°C)	mRBD+SIH-15
	15	0	0			15	0			15	0.0650524
	15.05	0.00138696	0.0014			15.0143	0.000108495			15.018	0.0649563
	15.101	0.00272255	0.00269			15.0285	0.00021699			15.037	0.0648602
	15.151	0.00405814	0.0041			15.0428	0.000433981			15.055	0.0647641
	15.202	0.00544511	0.0055			15.057	0.000542476			15.074	0.064668
	15.252	0.0067807	0.00679			15.0713	0.000759466			15.092	0.0645719
	15.303	0.0081163	0.00819			15.0855	0.000867961			15.111	0.0644758
	15.353	0.00945189	0.00959			15.0998	0.00108495			15.129	0.0643797
	15.404	0.0107875	0.01089			15.114	0.00119345			15.148	0.0642836
	15.454	0.0121231	0.01229			15.1283	0.00130194			15.166	0.0641876
	15.505	0.0134587	0.01358			15.1425	0.00151893			15.185	0.0640915
	15.555	0.0147429	0.01487			15.1568	0.00162743			15.203	0.0639954
	15.606	0.0160785	0.01628			15.171	0.00184442			15.222	0.0638993
	15.656	0.0174141	0.01757			15.1853	0.00195291			15.24	0.0638032
	15.707	0.0186983	0.01897			15.1995	0.00206141			15.259	0.0637071
	15.757	0.0199825	0.02026			15.2138	0.0022784			15.277	0.063611
	15.808	0.0213181	0.02156			15.228	0.00238689			15.296	0.0635149
	15.858	0.0226024	0.02285			15.2423	0.00260388			15.314	0.0635149
	15.909	0.0238866	0.02414			15.2565	0.00271238			15.333	0.0634189
	15.959	0.0251708	0.02544			15.2708	0.00292937			15.351	0.0633228
	16.009	0.026455	0.02673			15.2851	0.00303786			15.37	0.0632267
	16.06	0.0277393	0.02802			15.2993	0.00314636			15.388	0.0631306
	16.11	0.0290235	0.02932			15.3136	0.00336335			15.406	0.0630345
	16.161	0.0303077	0.03061			15.3278	0.00347185			15.425	0.0629384
	16.211	0.0315919	0.0319			15.3421	0.00368884			15.443	0.0628423
	16.262	0.0328248	0.0332			15.3563	0.00379733			15.462	0.0627462
	16.312	0.034109	0.03449			15.3706	0.00390583			15.48	0.0626501
	16.363	0.0353419	0.03568			15.3848	0.00412282			15.499	0.062554
	16.413	0.0366261	0.03697			15.3991	0.00423131			15.517	0.062458
	16.464	0.0378589	0.03826			15.4133	0.0044483			15.536	0.0623619
	16.514	0.0391432	0.03945			15.4276	0.0045568			15.554	0.0622658
	16.565	0.040376	0.04074			15.4418	0.00477379			15.573	0.0621697
	16.615	0.0416089	0.04193			15.4561	0.00488228			15.591	0.0620736
	16.666	0.0428931	0.04322			15.4703	0.00499078			15.61	0.0620736
	16.716	0.044126	0.04441			15.4846	0.00520777			15.628	0.0619775
	16.767	0.0453588	0.0457			15.4988	0.00531626			15.647	0.0618814
	16.817	0.0465917	0.04689			15.5131	0.00553325			15.665	0.0617853
	16.868	0.0478245	0.04807			15.5273	0.00564175			15.684	0.0616893
	16.918	0.0490574	0.04936			15.5416	0.00585874			15.702	0.0615932
	16.968	0.0503416	0.05055			15.5559	0.00596723			15.721	0.0614971
	17.019	0.0515745	0.05174			15.5701	0.00607573			15.739	0.061401
	17.069	0.0528073	0.05292			15.5844	0.00629272			15.758	0.0613049
	17.12	0.0540402	0.05411			15.5986	0.00640122			15.776	0.0612088
	17.17	0.055273	0.05529			15.6129	0.00661821			15.794	0.0611127
	17.221	0.0565059	0.05648			15.6271	0.0067267			15.813	0.0610166
	17.271	0.0577387	0.05766			15.6414	0.0068352			15.831	0.0609205
	17.322	0.0589716	0.05885			15.6556	0.00705219			15.85	0.0608244
	17.372	0.0602044	0.06003			15.6699	0.00716068			15.868	0.0608244
	17.423	0.0614373	0.06122			15.6841	0.00737767			15.887	0.0607284
	17.473	0.0626702	0.06241			15.6984	0.00748617			15.905	0.0606323
	17.524	0.0638516	0.06359			15.7126	0.00770316			15.924	0.0605362
	17.574	0.0650845	0.06467			15.7269	0.00781165			15.942	0.0604401
	17.625	0.0663174	0.06585			15.7411	0.00792015			15.961	0.060344
	17.675	0.0675502	0.06704			15.7554	0.00813714			15.979	0.0602479
	17.726	0.0687831	0.06823			15.7696	0.00824563			15.998	0.0601518
	17.776	0.0700159	0.0693			15.7839	0.00846262			16.016	0.0600557
	17.826	0.0712488	0.07049			15.7981	0.00857112			16.035	0.0599597
	17.877	0.0724816	0.07167			15.8124	0.00878811			16.053	0.0598636
	17.927	0.0737145	0.07275			15.8267	0.0088966			16.072	0.0597675
	17.978	0.0749473	0.07394			15.8409	0.0090051			16.09	0.0597675
	18.028	0.0761288	0.07512			15.8552	0.00922209			16.109	0.0596714
	18.079	0.0773617	0.0762			15.8694	0.00933058			16.127	0.0595753
	18.129	0.0785945	0.07739			15.8837	0.00954758			16.145	0.0594792
	18.18	0.0798274	0.07847			15.8979	0.00965607			16.164	0.0593831
	18.23	0.0810603	0.07965			15.9122	0.00987306			16.182	0.059287
	18.281	0.0822417	0.08084			15.9264	0.00998156			16.201	0.0591909
	18.331	0.0834746	0.08191			15.9407	0.0100901			16.219	0.0590948
	18.382	0.0847075	0.0831			15.9549	0.010307			16.238	0.0589988
	18.432	0.0858889	0.08429			15.9692	0.0104155			16.256	0.0589027
	18.483	0.0871218	0.08536			15.9834	0.0106325			16.275	0.0589027
	18.533	0.0883033	0.08655			15.9977	0.010741			16.293	0.0588066
	18.584	0.0894848	0.08773			16.0119	0.0108495			16.312	0.0587105
	18.634	0.0906663	0.08881			16.0262	0.0110665			16.33	0.0586144
	18.685	0.0918478	0.09			16.0404	0.011175			16.349	0.0585183
	18.735	0.0929779	0.09118			16.0547	0.011392			16.367	0.0584222
	18.785	0.094108	0.09237			16.0689	0.0115005			16.386	0.0583261
	18.836	0.0951867	0.09345			16.0832	0.0117175			16.404	0.05823
	18.886	0.0962655	0.09463			16.0975	0.011826			16.423	0.0581339
	18.937	0.0972415	0.09571			16.1117	0.0119345			16.441	0.0581339
	18.987	0.098012	0.09636			16.126	0.0121515			16.46	0.0580379
	19.038	0.0987312	0.09711			16.1402	0.01226			16.478	0.0579418
	19.088	0.0994504	0.09776			16.1545	0.0124769			16.497	0.0578457
	19.139	0.100118	0.0984			16.1687	0.0125854			16.515	0.0577496
	19.189	0.100786	0.09905			16.183	0.0128024			16.533	0.0576535
	19.24	0.101402	0.09959			16.1972	0.0129109			16.552	0.0575574
	19.29	0.102019	0.10013			16.2115	0.0130194			16.57	0.0574613
	19.341	0.102584	0.10067			16.2257	0.0132364			16.589	0.0573652
	19.391	0.103149	0.1011			16.24	0.0133449			16.607	0.0573652
	19.442	0.103663	0.10164			16.2542	0.0135619			16.626	0.0572691
	19.492	0.104176	0.10207			16.2685	0.0136704			16.644	0.0571731
	19.543	0.104639	0.10239			16.2827	0.0138874			16.663	0.057077
	19.593	0.105101	0.10282			16.297	0.0139959			16.681	0.0569809
	19.644	0.105563	0.10315			16.3112	0.0141044			16.7	0.0568848
	19.694	0.105974	0.10336			16.3255	0.0143214			16.718	0.0567887
	19.744	0.106385	0.10369			16.3397	0.0144299			16.737	0.0567887
	19.795	0.106745	0.1039			16.354	0.0146468			16.755	0.0566926
	19.845	0.107156	0.10412			16.3683	0.0147553			16.774	0.0565965
	19.896	0.107515	0.10423			16.3825	0.0149723			16.792	0.0565004
	19.946	0.107824	0.10433			16.3968	0.0150808			16.811	0.0564043
	19.997	0.108183	0.10444			16.411	0.0151893			16.829	0.0563082
	20.047	0.108543	0.10455			16.4253	0.0154063			16.848	0.0562122
	20.098	0.108851	0.10455			16.4395	0.0155148			16.866	0.0561161
	20.148	0.109159	0.10455			16.4538	0.0157318			16.885	0.0561161
	20.199	0.109519	0.10444			16.468	0.0158403			16.903	0.05602
	20.249	0.109827	0.10444			16.4823	0.0160573			16.921	0.0559239
	20.3	0.110135	0.10433			16.4965	0.0161658			16.94	0.0558278
	20.35	0.110443	0.10423			16.5108	0.0162743			16.958	0.0557317
	20.401	0.110752	0.10401			16.525	0.0164913			16.977	0.0556356
	20.451	0.11106	0.10379			16.5393	0.0165998			16.995	0.0556356
	20.502	0.111368	0.10358			16.5535	0.0168168			17.014	0.0555395
	20.552	0.111676	0.10336			16.5678	0.0169252			17.032	0.0554434
	20.603	0.112036	0.10315			16.582	0.0171422			17.051	0.0553474
	20.653	0.112344	0.10282			16.5963	0.0172507			17.069	0.0552513
	20.703	0.112652	0.1025			16.6105	0.0173592			17.088	0.0551552
	20.754	0.11296	0.10218			16.6248	0.0175762			17.106	0.0550591
	20.804	0.113269	0.10185			16.6391	0.0176847			17.125	0.0550591
	20.855	0.113577	0.10142			16.6533	0.0179017			17.143	0.054963
	20.905	0.113885	0.1011			16.6676	0.0180102			17.162	0.0548669
	20.956	0.114193	0.10067			16.6818	0.0182272			17.18	0.0547708
	21.006	0.114502	0.10024			16.6961	0.0183357			17.199	0.0546747
	21.057	0.11481	0.09981			16.7103	0.0184442			17.217	0.0545786
	21.107	0.115118	0.09937			16.7246	0.0186612			17.236	0.0545786
	21.158	0.115426	0.09894			16.7388	0.0187697			17.254	0.0544826
	21.208	0.115683	0.09851			16.7531	0.0189867			17.273	0.0543865
	21.259	0.11594	0.09808			16.7673	0.0190952			17.291	0.0542904
	21.309	0.116248	0.09765			16.7816	0.0193121			17.309	0.0541943
	21.36	0.116505	0.09711			16.7958	0.0194206			17.328	0.0541943
	21.41	0.11671	0.09668			16.8101	0.0195291			17.346	0.0540982
	21.461	0.116967	0.09625			16.8243	0.0197461			17.365	0.0540021
	21.511	0.117173	0.09582			16.8386	0.0198546			17.383	0.053906
	21.562	0.117378	0.09539			16.8528	0.0200716			17.402	0.0538099
	21.612	0.117584	0.09496			16.8671	0.0201801			17.42	0.0537139
	21.662	0.117738	0.09452			16.8813	0.0203971			17.439	0.0537139
	21.713	0.117892	0.09409			16.8956	0.0205056			17.457	0.0536178
	21.763	0.118046	0.09366			16.9099	0.0207226			17.476	0.0535217
	21.814	0.118149	0.09323			16.9241	0.0208311			17.494	0.0534256
	21.864	0.118251	0.0928			16.9384	0.0209396			17.513	0.0533295
	21.915	0.118354	0.09248			16.9526	0.0211566			17.531	0.0533295
	21.965	0.118405	0.09215			16.9669	0.0212651			17.55	0.0532334
	22.016	0.118457	0.09183			16.9811	0.021482			17.568	0.0531373
	22.066	0.118508	0.09151			16.9954	0.0215905			17.587	0.0530412
	22.117	0.11856	0.09118			17.0096	0.0218075			17.605	0.0529451
	22.167	0.11856	0.09086			17.0239	0.021916			17.624	0.0529451
	22.218	0.11856	0.09054			17.0381	0.0220245			17.642	0.052849
	22.268	0.11856	0.09032			17.0524	0.0222415			17.661	0.052753
	22.319	0.118508	0.09011			17.0666	0.02235			17.679	0.0526569
	22.369	0.118508	0.08978			17.0809	0.022567			17.697	0.0525608
	22.42	0.118457	0.08957			17.0951	0.0226755			17.716	0.0525608
	22.47	0.118405	0.08946			17.1094	0.0228925			17.734	0.0524647
	22.521	0.118354	0.08924			17.1236	0.023001			17.753	0.0523686
	22.571	0.118303	0.08903			17.1379	0.023218			17.771	0.0522725
	22.621	0.118251	0.08892			17.1521	0.0233265			17.79	0.0521764
	22.672	0.1182	0.0887			17.1664	0.023435			17.808	0.0521764
	22.722	0.118149	0.0886			17.1807	0.0236519			17.827	0.0520803
	22.773	0.118046	0.08849			17.1949	0.0237604			17.845	0.0519842
	22.823	0.117995	0.08827			17.2092	0.0239774			17.864	0.0518882
	22.874	0.117943	0.08817			17.2234	0.0240859			17.882	0.0518882
	22.924	0.117841	0.08806			17.2377	0.0243029			17.901	0.0517921
	22.975	0.117789	0.08795			17.2519	0.0244114			17.919	0.051696
	23.025	0.117738	0.08795			17.2662	0.0246284			17.938	0.0515999
	23.076	0.117635	0.08784			17.2804	0.0247369			17.956	0.0515038
	23.126	0.117584	0.08773			17.2947	0.0249539			17.975	0.0515038
	23.177	0.117532	0.08763			17.3089	0.0250624			17.993	0.0514077
	23.227	0.117481	0.08752			17.3232	0.0251709			18.012	0.0513116
	23.278	0.11743	0.08752			17.3374	0.0253879			18.03	0.0512155
	23.328	0.117378	0.08741			17.3517	0.0254964			18.048	0.0512155
	23.379	0.117378	0.0873			17.3659	0.0257134			18.067	0.0511194
	23.429	0.117327	0.0873			17.3802	0.0258219			18.085	0.0510234
	23.479	0.117275	0.0872			17.3944	0.0260388			18.104	0.0509273
	23.53	0.117275	0.08709			17.4087	0.0261473			18.122	0.0509273
	23.58	0.117275	0.08709			17.4229	0.0263643			18.141	0.0508312
	23.631	0.117224	0.08698			17.4372	0.0264728			18.159	0.0507351
	23.681	0.117224	0.08687			17.4515	0.0266898			18.178	0.050639
	23.732	0.117224	0.08687			17.4657	0.0267983			18.196	0.050639
	23.782	0.117224	0.08676			17.48	0.0269068			18.215	0.0505429
	23.833	0.117224	0.08676			17.4942	0.0271238			18.233	0.0504468
	23.883	0.117224	0.08676			17.5085	0.0272323			18.252	0.0503507
	23.934	0.117224	0.08666			17.5227	0.0274493			18.27	0.0503507
	23.984	0.117275	0.08666			17.537	0.0275578			18.289	0.0502546
	24.035	0.117275	0.08666			17.5512	0.0277748			18.307	0.0501586
	24.085	0.117275	0.08666			17.5655	0.0278833			18.326	0.0500625
	24.136	0.117327	0.08666			17.5797	0.0281002			18.344	0.0500625
	24.186	0.117327	0.08666			17.594	0.0282087			18.363	0.0499664
	24.237	0.117378	0.08666			17.6082	0.0284257			18.381	0.0498703
	24.287	0.11743	0.08676			17.6225	0.0285342			18.4	0.0497742
	24.338	0.11743	0.08676			17.6367	0.0287512			18.418	0.0497742
	24.388	0.117481	0.08687			17.651	0.0288597			18.436	0.0496781
	24.438	0.117532	0.08687			17.6652	0.0290767			18.455	0.049582
	24.489	0.117532	0.08698			17.6795	0.0291852			18.473	0.0494859
	24.539	0.117584	0.08709			17.6937	0.0292937			18.492	0.0494859
	24.59	0.117635	0.0872			17.708	0.0295107			18.51	0.0493898
	24.64	0.117635	0.0873			17.7223	0.0296192			18.529	0.0492937
	24.691	0.117686	0.08741			17.7365	0.0298362			18.547	0.0491977
	24.741	0.117738	0.08763			17.7508	0.0299447			18.566	0.0491977
	24.792	0.117789	0.08773			17.765	0.0301617			18.584	0.0491016
	24.842	0.117789	0.08795			17.7793	0.0302702			18.603	0.0490055
	24.893	0.117841	0.08817			17.7935	0.0304871			18.621	0.0489094
	24.943	0.117892	0.08827			17.8078	0.0305956			18.64	0.0489094
	24.994	0.117943	0.08849			17.822	0.0308126			18.658	0.0488133
	25.044	0.117995	0.0887			17.8363	0.0309211			18.677	0.0487172
	25.095	0.117995	0.08903			17.8505	0.0311381			18.695	0.0487172
	25.145	0.118046	0.08924			17.8648	0.0312466			18.714	0.0486211
	25.196	0.118097	0.08946			17.879	0.0314636			18.732	0.048525
	25.246	0.118149	0.08978			17.8933	0.0315721			18.751	0.0484289
	25.297	0.1182	0.09011			17.9075	0.0317891			18.769	0.0484289
	25.347	0.118251	0.09032			17.9218	0.0318976			18.788	0.0483329
	25.397	0.118303	0.09064			17.936	0.0321146			18.806	0.0482368
	25.448	0.118354	0.09097			17.9503	0.0322231			18.824	0.0481407
	25.498	0.118405	0.09129			17.9645	0.0324401			18.843	0.0481407
	25.549	0.118457	0.09151			17.9788	0.0325486			18.861	0.0480446
	25.599	0.118508	0.09183			17.9931	0.0327655			18.88	0.0479485
	25.65	0.118611	0.09215			18.0073	0.032874			18.898	0.0479485
	25.7	0.118662	0.09248			18.0216	0.033091			18.917	0.0478524
	25.751	0.118714	0.0928			18.0358	0.0331995			18.935	0.0477563
	25.801	0.118817	0.09312			18.0501	0.0334165			18.954	0.0477563
	25.852	0.118868	0.09345			18.0643	0.033525			18.972	0.0476602
	25.902	0.118971	0.09377			18.0786	0.033742			18.991	0.0475641
	25.953	0.119073	0.09399			18.0928	0.0338505			19.009	0.0475641
	26.003	0.119125	0.09431			18.1071	0.0340675			19.028	0.0475641
	26.054	0.119227	0.09463			18.1213	0.034176			19.046	0.047468
	26.104	0.11933	0.09496			18.1356	0.034393			19.065	0.047468
	26.155	0.119433	0.09517			18.1498	0.0345015			19.083	0.047468
	26.205	0.119536	0.09549			18.1641	0.0347185			19.102	0.047468
	26.256	0.119638	0.09582			18.1783	0.034827			19.12	0.047372
	26.306	0.119741	0.09603			18.1926	0.0350439			19.139	0.047372
	26.356	0.119895	0.09636			18.2068	0.0351524			19.157	0.047372
	26.407	0.119998	0.09657			18.2211	0.0353694			19.176	0.047372
	26.457	0.120101	0.09679			18.2353	0.0354779			19.194	0.0472759
	26.508	0.120255	0.09711			18.2496	0.0356949			19.212	0.0472759
	26.558	0.120409	0.09733			18.2639	0.0358034			19.231	0.0472759
	26.609	0.120563	0.09754			18.2781	0.0360204			19.249	0.0472759
	26.659	0.120666	0.09787			18.2924	0.0361289			19.268	0.0471798
	26.71	0.120871	0.09808			18.3066	0.0363459			19.286	0.0471798
	26.76	0.121025	0.0983			18.3209	0.0364544			19.305	0.0471798
	26.811	0.121179	0.09851			18.3351	0.0366714			19.323	0.0471798
	26.861	0.121385	0.09873			18.3494	0.0367799			19.342	0.0470837
	26.912	0.121539	0.09894			18.3636	0.0369969			19.36	0.0470837
	26.962	0.121745	0.09916			18.3779	0.0371053			19.379	0.0470837
	27.013	0.12195	0.09937			18.3921	0.0373223			19.397	0.0470837
	27.063	0.122156	0.09959			18.4064	0.0374308			19.416	0.0469876
	27.114	0.122412	0.09981			18.4206	0.0376478			19.434	0.0469876
	27.164	0.122618	0.10002			18.4349	0.0378648			19.453	0.0469876
	27.215	0.122823	0.10013			18.4491	0.0379733			19.471	0.0469876
	27.265	0.12308	0.10034			18.4634	0.0381903			19.49	0.0469876
	27.315	0.123286	0.10056			18.4776	0.0382988			19.508	0.0468915
	27.366	0.123542	0.10078			18.4919	0.0385158			19.527	0.0468915
	27.416	0.123799	0.10099			18.5061	0.0386243			19.545	0.0468915
	27.467	0.124005	0.10121			18.5204	0.0388413			19.564	0.0468915
	27.517	0.124262	0.10142			18.5347	0.0389498			19.582	0.0467954
	27.568	0.124518	0.10164			18.5489	0.0391668			19.6	0.0467954
	27.618	0.124724	0.10185			18.5632	0.0392753			19.619	0.0467954
	27.669	0.124981	0.10218			18.5774	0.0394922			19.637	0.0467954
	27.719	0.125186	0.10239			18.5917	0.0397092			19.656	0.0467954
	27.77	0.125392	0.10261			18.6059	0.0398177			19.674	0.0466993
	27.82	0.125597	0.10293			18.6202	0.0400347			19.693	0.0466993
	27.871	0.125803	0.10315			18.6344	0.0401432			19.711	0.0466993
	27.921	0.126008	0.10347			18.6487	0.0403602			19.73	0.0466993
	27.972	0.126214	0.10369			18.6629	0.0404687			19.748	0.0466032
	28.022	0.126368	0.10401			18.6772	0.0406857			19.767	0.0466032
	28.073	0.126522	0.10423			18.6914	0.0407942			19.785	0.0466032
	28.123	0.126676	0.10455			18.7057	0.0410112			19.804	0.0466032
	28.174	0.126779	0.10487			18.7199	0.0412282			19.822	0.0466032
	28.224	0.126933	0.10509			18.7342	0.0413367			19.841	0.0465072
	28.274	0.127035	0.10541			18.7484	0.0415537			19.859	0.0465072
	28.325	0.127138	0.10563			18.7627	0.0416621			19.878	0.0465072
	28.375	0.12719	0.10595			18.7769	0.0418791			19.896	0.0465072
	28.426	0.127292	0.10627			18.7912	0.0420961			19.915	0.0464111
	28.476	0.127344	0.10649			18.8055	0.0422046			19.933	0.0464111
	28.527	0.127446	0.1067			18.8197	0.0424216			19.952	0.0464111
	28.577	0.127498	0.10703			18.834	0.0425301			19.97	0.0464111
	28.628	0.127549	0.10724			18.8482	0.0427471			19.988	0.0464111
	28.678	0.127601	0.10746			18.8625	0.0428556			20.007	0.046315
	28.729	0.127652	0.10767			18.8767	0.0430726			20.025	0.046315
	28.779	0.127703	0.10789			18.891	0.0432896			20.044	0.046315
	28.83	0.127755	0.10811			18.9052	0.0433981			20.062	0.046315
	28.88	0.127806	0.10832			18.9195	0.0436151			20.081	0.0462189
	28.931	0.127857	0.10854			18.9337	0.043832			20.099	0.0462189
	28.981	0.127909	0.10864			18.948	0.0439405			20.118	0.0462189
	29.032	0.128012	0.10886			18.9622	0.0441575			20.136	0.0462189
	29.082	0.128114	0.10897			18.9765	0.044266			20.155	0.0462189
	29.132	0.128217	0.10918			18.9907	0.044483			20.173	0.0461228
	29.183	0.12832	0.10929			19.005	0.0447			20.192	0.0461228
	29.233	0.128422	0.1094			19.0192	0.044917			20.21	0.0461228
	29.284	0.128577	0.1094			19.0335	0.045134			20.229	0.0461228
	29.334	0.128731	0.10951			19.0477	0.045351			20.247	0.0461228
	29.385	0.128885	0.10961			19.062	0.045568			20.266	0.0461228
	29.435	0.129039	0.10961			19.0763	0.045785			20.284	0.0460267
	29.486	0.129244	0.10961			19.0905	0.046002			20.303	0.0460267
	29.536	0.129398	0.10972			19.1048	0.0463274			20.321	0.0460267
	29.587	0.129655	0.10972			19.119	0.0465444			20.339	0.0460267
	29.637	0.129861	0.10972			19.1333	0.0467614			20.358	0.0460267
	29.688	0.130066	0.10972			19.1475	0.0469784			20.376	0.0459306
	29.738	0.130323	0.10961			19.1618	0.0471954			20.395	0.0459306
	29.789	0.13058	0.10961			19.176	0.0474124			20.413	0.0459306
	29.839	0.130837	0.10961			19.1903	0.0476294			20.432	0.0459306
	29.89	0.131094	0.10951			19.2045	0.0479549			20.45	0.0459306
	29.94	0.131351	0.10951			19.2188	0.0481719			20.469	0.0459306
	29.991	0.131659	0.10951			19.233	0.0483888			20.487	0.0459306
	30.041	0.131916	0.1094			19.2473	0.0486058			20.506	0.0459306
	30.091	0.132224	0.1094			19.2615	0.0488228			20.524	0.0458345
	30.142	0.132481	0.10929			19.2758	0.0491483			20.543	0.0458345
	30.192	0.132789	0.10929			19.29	0.0493653			20.561	0.0458345
	30.243	0.133046	0.10929			19.3043	0.0495823			20.58	0.0458345
	30.293	0.133354	0.10918			19.3185	0.0497993			20.598	0.0458345
	30.344	0.133611	0.10918			19.3328	0.0500163			20.617	0.0458345
	30.394	0.133919	0.10918			19.3471	0.0503418			20.635	0.0458345
	30.445	0.134176	0.10918			19.3613	0.0505588			20.654	0.0458345
	30.495	0.134433	0.10918			19.3756	0.0507757			20.672	0.0458345
	30.546	0.134741	0.10918			19.3898	0.0511012			20.691	0.0458345
	30.596	0.134998	0.10918			19.4041	0.0513182			20.709	0.0457384
	30.647	0.135254	0.10918			19.4183	0.0515352			20.727	0.0457384
	30.697	0.135511	0.10929			19.4326	0.0517522			20.746	0.0457384
	30.748	0.135768	0.10929			19.4468	0.0520777			20.764	0.0457384
	30.798	0.135974	0.10929			19.4611	0.0522947			20.783	0.0457384
	30.849	0.136231	0.1094			19.4753	0.0525117			20.801	0.0457384
	30.899	0.136487	0.1094			19.4896	0.0528371			20.82	0.0457384
	30.95	0.136693	0.10951			19.5038	0.0530541			20.838	0.0457384
	31	0.13695	0.10961			19.5181	0.0532711			20.857	0.0457384
	31.05	0.137155	0.10961			19.5323	0.0535966			20.875	0.0457384
	31.101	0.137361	0.10972			19.5466	0.0538136			20.894	0.0457384
	31.151	0.137566	0.10983			19.5608	0.0541391			20.912	0.0457384
	31.202	0.137772	0.10994			19.5751	0.0543561			20.931	0.0457384
	31.252	0.137977	0.11005			19.5893	0.0545731			20.949	0.0457384
	31.303	0.138183	0.11005			19.6036	0.0548986			20.968	0.0457384
	31.353	0.138388	0.11015			19.6179	0.0551155			20.986	0.0457384
	31.404	0.138594	0.11026			19.6321	0.055441			21.005	0.0457384
	31.454	0.138748	0.11037			19.6464	0.055658			21.023	0.0457384
	31.505	0.138953	0.11037			19.6606	0.055875			21.042	0.0457384
	31.555	0.139159	0.11048			19.6749	0.0562005			21.06	0.0457384
	31.606	0.139364	0.11048			19.6891	0.0564175			21.079	0.0457384
	31.656	0.13957	0.11048			19.7034	0.056743			21.097	0.0457384
	31.707	0.139724	0.11048			19.7176	0.05696			21.115	0.0457384
	31.757	0.139929	0.11048			19.7319	0.0572855			21.134	0.0457384
	31.808	0.140135	0.11048			19.7461	0.0575024			21.152	0.0457384
	31.858	0.140391	0.11037			19.7604	0.0578279			21.171	0.0457384
	31.909	0.140597	0.11037			19.7746	0.0580449			21.189	0.0457384
	31.959	0.140802	0.11026			19.7889	0.0583704			21.208	0.0458345
	32.009	0.141059	0.11015			19.8031	0.0585874			21.226	0.0458345
	32.06	0.141265	0.10994			19.8174	0.0589129			21.245	0.0458345
	32.11	0.141521	0.10983			19.8316	0.0591299			21.263	0.0458345
	32.161	0.141778	0.10961			19.8459	0.0594554			21.282	0.0458345
	32.211	0.142035	0.1094			19.8601	0.0596723			21.3	0.0458345
	32.262	0.142292	0.10918			19.8744	0.0599978			21.319	0.0458345
	32.312	0.1426	0.10886			19.8887	0.0603233			21.337	0.0458345
	32.363	0.142908	0.10854			19.9029	0.0605403			21.356	0.0458345
	32.413	0.143217	0.10832			19.9172	0.0608658			21.374	0.0458345
	32.464	0.143525	0.108			19.9314	0.0610828			21.393	0.0458345
	32.514	0.143833	0.10757			19.9457	0.0614083			21.411	0.0458345
	32.565	0.144193	0.10724			19.9599	0.0616253			21.43	0.0459306
	32.615	0.144552	0.10681			19.9742	0.0619507			21.448	0.0459306
	32.666	0.144912	0.10649			19.9884	0.0622762			21.467	0.0459306
	32.716	0.145271	0.10606			20.0027	0.0624932			21.485	0.0459306
	32.767	0.145631	0.10563			20.0169	0.0628187			21.503	0.0459306
	32.817	0.146042	0.1052			20.0312	0.0631442			21.522	0.0459306
	32.868	0.146453	0.10476			20.0454	0.0633612			21.54	0.0459306
	32.918	0.146813	0.10433			20.0597	0.0636867			21.559	0.0459306
	32.968	0.147224	0.1039			20.0739	0.0640122			21.577	0.0459306
	33.019	0.147635	0.10347			20.0882	0.0642291			21.596	0.0460267
	33.069	0.148097	0.10304			20.1024	0.0645546			21.614	0.0460267
	33.12	0.148508	0.10261			20.1167	0.0648801			21.633	0.0460267
	33.17	0.148919	0.10218			20.1309	0.0650971			21.651	0.0460267
	33.221	0.149381	0.10175			20.1452	0.0654226			21.67	0.0460267
	33.271	0.149792	0.10131			20.1595	0.0657481			21.688	0.0460267
	33.322	0.150203	0.10099			20.1737	0.0660736			21.707	0.0460267
	33.372	0.150665	0.10067			20.188	0.0662906			21.725	0.0460267
	33.423	0.151076	0.10034			20.2022	0.066616			21.744	0.0461228
	33.473	0.151538	0.10002			20.2165	0.0669415			21.762	0.0461228
	33.524	0.151949	0.0997			20.2307	0.067267			21.781	0.0461228
	33.574	0.15236	0.09948			20.245	0.067484			21.799	0.0461228
	33.625	0.152823	0.09927			20.2592	0.0678095			21.818	0.0461228
	33.675	0.153234	0.09916			20.2735	0.068135			21.836	0.0461228
	33.726	0.153645	0.09894			20.2877	0.0684605			21.855	0.0461228
	33.776	0.154056	0.09884			20.302	0.0687859			21.873	0.0462189
	33.826	0.154467	0.09873			20.3162	0.0690029			21.891	0.0462189
	33.877	0.154826	0.09873			20.3305	0.0693284			21.91	0.0462189
	33.927	0.155237	0.09873			20.3447	0.0696539			21.928	0.0462189
	33.978	0.155597	0.09873			20.359	0.0699794			21.947	0.0462189
	34.028	0.155956	0.09884			20.3732	0.0703049			21.965	0.0462189
	34.079	0.156367	0.09894			20.3875	0.0705219			21.984	0.0462189
	34.129	0.156675	0.09905			20.4017	0.0708473			22.002	0.0462189
	34.18	0.157035	0.09927			20.416	0.0711728			22.021	0.046315
	34.23	0.157395	0.09937			20.4303	0.0714983			22.039	0.046315
	34.281	0.157703	0.0997			20.4445	0.0718238			22.058	0.046315
	34.331	0.158011	0.09991			20.4588	0.0721493			22.076	0.046315
	34.382	0.158319	0.10024			20.473	0.0724748			22.095	0.046315
	34.432	0.158627	0.10056			20.4873	0.0728003			22.113	0.046315
	34.483	0.158884	0.10088			20.5015	0.0731257			22.132	0.046315
	34.533	0.159141	0.10131			20.5158	0.0734512			22.15	0.046315
	34.584	0.159449	0.10175			20.53	0.0736682			22.169	0.046315
	34.634	0.159706	0.10218			20.5443	0.0739937			22.187	0.046315
	34.685	0.159963	0.10261			20.5585	0.0743192			22.206	0.046315
	34.735	0.160168	0.10315			20.5728	0.0746447			22.224	0.046315
	34.785	0.160425	0.10369			20.587	0.0749702			22.242	0.0464111
	34.836	0.160631	0.10412			20.6013	0.0752956			22.261	0.0464111
	34.886	0.160888	0.10476			20.6155	0.0756211			22.279	0.0464111
	34.937	0.161144	0.1053			20.6298	0.0759466			22.298	0.0464111
	34.987	0.16135	0.10584			20.644	0.0762721			22.316	0.0464111
	35.038	0.161607	0.10638			20.6583	0.0765976			22.335	0.0464111
	35.088	0.161812	0.10703			20.6725	0.0769231			22.353	0.0464111
	35.139	0.162069	0.10757			20.6868	0.0772486			22.372	0.0464111
	35.189	0.162326	0.10821			20.7011	0.077574			22.39	0.0464111
	35.24	0.162531	0.10875			20.7153	0.0778995			22.409	0.0464111
	35.29	0.162788	0.1094			20.7296	0.078225			22.427	0.0464111
	35.341	0.163097	0.10994			20.7438	0.0785505			22.446	0.0464111
	35.391	0.163353	0.11058			20.7581	0.078876			22.464	0.0464111
	35.442	0.163662	0.11112			20.7723	0.0792015			22.483	0.0464111
	35.492	0.16397	0.11177			20.7866	0.079527			22.501	0.0464111
	35.543	0.164278	0.11231			20.8008	0.0799609			22.52	0.0464111
	35.593	0.164638	0.11285			20.8151	0.0802864			22.538	0.0464111
	35.644	0.164997	0.11339			20.8293	0.0806119			22.557	0.0464111
	35.694	0.165357	0.11393			20.8436	0.0809374			22.575	0.046315
	35.744	0.165768	0.11446			20.8578	0.0812629			22.594	0.046315
	35.795	0.166179	0.115			20.8721	0.0815884			22.612	0.046315
	35.845	0.16659	0.11554			20.8863	0.0819139			22.63	0.046315
	35.896	0.167052	0.11608			20.9006	0.0822393			22.649	0.046315
	35.946	0.167566	0.11651			20.9148	0.0825648			22.667	0.046315
	35.997	0.168028	0.11705			20.9291	0.0828903			22.686	0.046315
	36.047	0.168542	0.11748			20.9433	0.0833243			22.704	0.046315
	36.098	0.169055	0.11802			20.9576	0.0836498			22.723	0.046315
	36.148	0.16962	0.11845			20.9719	0.0839753			22.741	0.0462189
	36.199	0.170185	0.11888			20.9861	0.0843007			22.76	0.0462189
	36.249	0.17075	0.11931			21.0004	0.0846262			22.778	0.0462189
	36.3	0.171316	0.11975			21.0146	0.0849517			22.797	0.0462189
	36.35	0.171932	0.12018			21.0289	0.0852772			22.815	0.0462189
	36.401	0.172548	0.12061			21.0431	0.0857112			22.834	0.0462189
	36.451	0.173114	0.12104			21.0574	0.0860367			22.852	0.0461228
	36.502	0.17373	0.12147			21.0716	0.0863622			22.871	0.0461228
	36.552	0.174398	0.1219			21.0859	0.0866876			22.889	0.0461228
	36.603	0.175014	0.12233			21.1001	0.0870131			22.908	0.0461228
	36.653	0.175631	0.12276			21.1144	0.0873386			22.926	0.0461228
	36.703	0.176247	0.12319			21.1286	0.0876641			22.945	0.0460267
	36.754	0.176915	0.12363			21.1429	0.0880981			22.963	0.0460267
	36.804	0.177531	0.12406			21.1571	0.0884236			22.982	0.0460267
	36.855	0.178199	0.12449			21.1714	0.0887491			23	0.0460267
	36.905	0.178815	0.12492			21.1856	0.0890745			23.018	0.0459306
	36.956	0.179483	0.12546			21.1999	0.0894			23.037	0.0459306
	37.006	0.180151	0.12589			21.2141	0.089834			23.055	0.0459306
	37.057	0.180767	0.12643			21.2284	0.0901595			23.074	0.0459306
	37.107	0.181435	0.12697			21.2427	0.090485			23.092	0.0458345
	37.158	0.182103	0.1274			21.2569	0.0908105			23.111	0.0458345
	37.208	0.18272	0.12794			21.2712	0.0911359			23.129	0.0458345
	37.259	0.183387	0.12858			21.2854	0.0914614			23.148	0.0457384
	37.309	0.184055	0.12912			21.2997	0.0918954			23.166	0.0457384
	37.36	0.184723	0.12977			21.3139	0.0922209			23.185	0.0457384
	37.41	0.185391	0.13031			21.3282	0.0925464			23.203	0.0456424
	37.461	0.186058	0.13095			21.3424	0.0928719			23.222	0.0456424
	37.511	0.186726	0.1316			21.3567	0.0931974			23.24	0.0456424
	37.562	0.187394	0.13225			21.3709	0.0935228			23.259	0.0455463
	37.612	0.188062	0.133			21.3852	0.0939568			23.277	0.0455463
	37.662	0.188781	0.13365			21.3994	0.0942823			23.296	0.0454502
	37.713	0.1895	0.1344			21.4137	0.0946078			23.314	0.0454502
	37.763	0.190168	0.13516			21.4279	0.0949333			23.333	0.0454502
	37.814	0.190887	0.13591			21.4422	0.0952588			23.351	0.0453541
	37.864	0.191606	0.13667			21.4564	0.0955842			23.37	0.0453541
	37.915	0.192377	0.13742			21.4707	0.0959097			23.388	0.045258
	37.965	0.193096	0.13818			21.4849	0.0962352			23.406	0.045258
	38.016	0.193866	0.13893			21.4992	0.0966692			23.425	0.0451619
	38.066	0.194637	0.13979			21.5135	0.0969947			23.443	0.0451619
	38.117	0.195408	0.14055			21.5277	0.0973202			23.462	0.0450658
	38.167	0.19623	0.14141			21.542	0.0976457			23.48	0.0450658
	38.218	0.197	0.14216			21.5562	0.0979711			23.499	0.0449697
	38.268	0.197822	0.14303			21.5705	0.0982966			23.517	0.0449697
	38.319	0.198644	0.14389			21.5847	0.0986221			23.536	0.0448736
	38.369	0.199517	0.14475			21.599	0.0989476			23.554	0.0448736
	38.42	0.200339	0.14561			21.6132	0.0992731			23.573	0.0447776
	38.47	0.201212	0.14648			21.6275	0.0995986			23.591	0.0447776
	38.521	0.202086	0.14734			21.6417	0.0999241			23.61	0.0446815
	38.571	0.202959	0.1482			21.656	0.10025			23.628	0.0446815
[truncated: 5,146 more rows]

## Sheet: Fig. 2d
	mRBD + LCB1			mRBD + SIH-5			mRBD + SIH-15
[truncated: 1,188 more rows]
