# Supplementary material for: A dimeric proteomimetic prevents SARS-CoV-2 infection by dimerizing the spike protein
Source: Nat Chem Biol. 2022 Jun 2;18(10):1046–55. doi: 10.1038/s41589-022-01060-0 (PMC9512702; doi:10.1038/s41589-022-01060-0)
Supplement: Source Data Fig. 4 — Statistical source data. [file 41589_2022_1060_MOESM5_ESM.xlsx]

## Sheet: Fig. 4a
	SIH-5			SIH-7			SIH-15
	c (S)	Sedimentation coefficient		c (S)	Sedimentation coefficient		c (S)	Sedimentation coefficient
	0	0		--	--		0	1.75e-05
	0.15727	0		--	--		0.20808	0.06102
	0.31455	0.02191		0.15648	0		0.41616	0.21285
	0.47182	0.00396		0.23472	0		0.62424	0.35787
	0.62909	0.000986046		0.31297	0		0.83232	0.31375
	0.78636	0.000526483		0.39121	0.00208		1.0404	0.15607
	0.94364	0.00078088		0.46945	0.000272072		1.24848	0.04862
	1.10091	0.00317		0.54769	4.09812e-05		1.45656	0.01079
	1.25818	0.02369		0.62593	7.77258e-06		1.66464	0.00198
	1.41546	0.17814		0.70417	2.07694e-06		1.87273	0.000355235
	1.57273	0.7144		0.78241	8.12459e-07		2.08081	7.20307e-05
	1.73	0.76497		0.86065	4.78983e-07		2.28889	1.88765e-05
	1.88727	0.15557		0.93889	4.27398e-07		2.49697	7.07656e-06
	2.04455	0.00453		1.01714	5.70797e-07		2.70505	4.03632e-06
	2.20182	2.27185e-05		1.09538	1.08281e-06		2.91313	3.50853e-06
	2.35909	2.93256e-08		1.17361	2.76795e-06		3.12121	4.45216e-06
	2.51636	1.70114e-11		1.25186	9.05525e-06		3.32929	7.4161e-06
	2.67364	1.97126e-14		1.3301	3.44596e-05		3.53737	1.42883e-05
	2.83091	1.40194e-14		1.40834	0.00014059		3.74545	2.83432e-05
	2.98818	3.7703e-14		1.48658	0.00058133		3.95353	5.2868e-05
	3.14545	2.99621e-14		1.56483	0.00225		4.16161	8.86577e-05
	3.30273	4.22611e-14		1.64306	0.00785		4.36969	0.000132406
	3.46	1.93051e-14		1.72131	0.0231		4.57777	0.000178303
	3.61727	2.6452e-14		1.79955	0.05558		4.78585	0.000220902
	3.77454	8.40993e-15		1.87779	0.1106		4.99393	0.000257496
	3.93182	4.5468e-14		1.95603	0.17899		5.20203	0.000287279
	4.08909	2.1338e-14		2.03427	0.23801		5.41011	0.000310358
	4.24636	1.35058e-14		2.11252	0.26804		5.61819	0.000474241
	4.40363	9.60163e-15		2.19075	0.2553		5.82627	0.000449706
	4.56091	7.66784e-15		2.269	0.22162		6.03435	0.000603164
	4.71818	6.67169e-15		2.34724	0.1761		6.24243	0.000526163
	4.87545	6.05118e-14		2.42547	0.13422		6.45051	0.000464771
	5.03272	3.2098e-14		2.50372	0.10089		6.65859	0.000412801
	5.19	2.34263e-14		2.58196	0.07638		6.86667	0.000435562
	5.34728	2.13068e-13		2.6602	0.05989		7.07475	0.000370367
	5.50455	1.89476e-12		2.73844	0.04907		7.28283	0.000313065
	5.66182	1.47732e-11		2.81669	0.0425		7.49091	0.000262612
	5.81909	1.00855e-10		2.89492	0.03912		7.69899	0.000219367
	5.97637	6.07298e-10		2.97316	0.03799		7.90707	0.000176083
	6.13364	3.18547e-09		3.05141	0.03858		8.11515	0.00015138
	6.29091	1.45517e-08		3.12965	0.04093		8.32323	0.000133277
	6.44818	5.81501e-08		3.20789	0.04408		8.53131	0.000121248
	6.60546	2.05011e-07		3.28613	0.04772		8.7394	0.000114501
	6.76273	6.32413e-07		3.36438	0.05098		8.94748	0.000112297
	6.92	1.73624e-06		3.44261	0.0527		9.15556	0.000114006
	7.07727	4.25845e-06		3.52085	0.05255		9.36364	0.000117843
	7.23455	9.40233e-06		3.5991	0.04953		9.57172	0.000126162
	7.39182	1.87816e-05		3.67733	0.04396		9.7798	0.000136987
	7.54909	3.42815e-05		3.75558	0.03644		9.98788	0.00014985
	7.70636	5.76456e-05		3.83382	0.02801		10.196	0.000164592
	7.86364	8.98631e-05		3.91206	0.02007		10.404	0.000179501
	8.02091	0.00013069		3.9903	0.01346		10.6121	0.000194201
	8.17818	0.00017888		4.06854	0.00854		10.8202	0.000207805
	8.33545	0.000231924		4.14678	0.0051		11.0283	0.000219592
	8.49273	0.000286835		4.22502	0.00294		11.2364	0.000229175
	8.65	0.000340405		4.30327	0.00162		11.4444	0.000236603
	8.80727	0.000390131		4.38151	0.000886097		11.6525	0.000242126
	8.96454	0.000434603		4.45975	0.000486694		11.8607	0.000246168
	9.12182	0.000472432		4.53799	0.000266976		12.0687	0.000249029
	9.27909	0.000502411		4.61624	0.000150891		12.2768	0.000250599
	9.43636	0.000524789		4.69447	8.73484e-05		12.4848	0.000250425
	9.59363	0.000541167		4.77271	5.25082e-05		12.6929	0.000247896
	9.75091	0.000551475		4.85096	3.31818e-05		12.9011	0.000242344
	9.90818	0.000556569		4.92919	2.1784e-05		13.1091	0.00023356
	10.0655	0.000557108		5.00744	1.51831e-05		13.3172	0.000221744
	10.2227	0.000553759		5.08568	1.11912e-05		13.5252	0.000207692
	10.38	0.000547821		5.16392	8.70848e-06		13.7333	0.000192512
	10.5373	0.000540126		5.24216	7.16736e-06		13.9415	0.000177374
	10.6945	0.000530879		5.3204	6.21569e-06		14.1495	0.00016332
	10.8518	0.000521457		5.39864	5.6684e-06		14.3576	0.000151102
	11.0091	0.000512174		5.47688	5.43841e-06		14.5656	0.000141166
	11.1664	0.000504143		5.55513	5.449e-06		14.7737	0.000133812
	11.3237	0.000496583		5.63337	5.67938e-06		14.9819	0.000128822
	11.4809	0.000490876		5.71161	6.15802e-06		15.1899	0.000126217
	11.6382	0.000486095		5.78985	6.86831e-06		15.398	0.000125872
	11.7954	0.000483569		5.86809	7.88408e-06		15.606	0.000127667
	11.9528	0.000483639		5.94633	9.25572e-06		15.8141	0.000131501
	12.11	0.00048597		6.02457	1.10661e-05		16.0223	0.000137322
	12.2673	0.000491214		6.10282	1.34782e-05		16.2303	0.000145126
	12.4245	0.0004992		6.18105	1.65571e-05		16.4384	0.000154976
	12.5818	0.00050969		6.2593	2.06773e-05		16.6465	0.000166983
	12.7391	0.000524851		6.33754	2.5887e-05		16.8545	0.000181322
	12.8963	0.000544574		6.41577	3.27096e-05		17.0627	0.000198204
	13.0537	0.000569207		6.49402	4.11091e-05		17.2707	0.000217858
	13.2109	0.00060022		6.57226	5.21981e-05		17.4788	0.000240508
	13.3682	0.000637964		6.65051	6.59399e-05		17.6868	0.000266332
	13.5254	0.000687073		6.72874	8.28787e-05		17.8949	0.000295429
	13.6827	0.000746421		6.80699	0.000103948		18.1031	0.000327765
	13.84	0.000820878		6.88523	0.000129475		18.3111	0.000363123
	13.9972	0.000913176		6.96346	0.000160886		18.5192	0.000401042
	14.1546	0.00103		7.04171	0.000197739		18.7273	0.000440778
	14.3118	0.00118		7.11995	0.000241044		18.9353	0.000481273
	14.4691	0.00136		7.19819	0.000290372		19.1435	0.000521169
	14.6264	0.00159		7.27643	0.00034591		19.3515	0.000558898
	14.7836	0.00188		7.35468	0.000407995		19.5596	0.000592874
	14.9409	0.00225		7.43291	0.000473047		19.7677	0.000621753
	15.0982	0.0027		7.51115	0.000541994		19.9757	0.000644708
	15.2555	0.00328		7.5894	0.000612187		20.1839	0.000661642
	15.4127	0.00401		7.66763	0.000679932		20.3919	0.000673275
	15.57	0.00984		7.74588	0.000742624		20.6	0.00136
				7.82412	0.000801719
				7.90237	0.00084898
				7.9806	0.000887779
				8.05885	0.000914525
				8.13709	0.000928722
				8.21532	0.000929639
				8.29357	0.000921344
				8.37181	0.00090088
				8.45005	0.000874076
				8.52829	0.000840085
				8.60654	0.000800051
				8.68477	0.000757998
				8.76301	0.000714085
				8.84126	0.000668905
				8.9195	0.00062398
				8.99774	0.000581177
				9.07598	0.000539781
				9.15423	0.0005004
				9.23246	0.000463218
				9.3107	0.000429254
				9.38895	0.000396851
				9.46718	0.000367417
				9.54543	0.000340193
				9.62367	0.000315666
				9.70191	0.000293465
				9.78015	0.000272821
				9.85839	0.000254145
				9.93663	0.000237383
				10.0149	0.000222464
				10.0931	0.00020863
				10.1714	0.00019678
				10.2496	0.000186091
				10.3278	0.000176932
				10.4061	0.000168444
				10.4843	0.00016155
				10.5626	0.000155298
				10.6409	0.000150015
				10.719	0.000145985
				10.7973	0.000142622
				10.8755	0.000139895
				10.9538	0.000138071
				11.032	0.000136941
				11.1102	0.000136255
				11.1885	0.00013625
				11.2668	0.000137374
				11.3449	0.000138578
				11.4232	0.000140169
				11.5015	0.000142732
				11.5797	0.000145435
				11.658	0.000148698
				11.7362	0.000152469
				11.8144	0.000156301
				11.8927	0.000160877
				11.9709	0.00016561
				12.0491	0.000170472
				12.1274	0.000175713
				12.2056	0.000181241
				12.2839	0.000186841
				12.3621	0.000192393
				12.4403	0.000198523
				12.5186	0.000204556
				12.5969	0.000210765
				12.6751	0.000216737
				12.7533	0.000223211
				12.8316	0.000230163
				12.9098	0.000237215
				12.9881	0.000244032
				13.0662	0.000251703
				13.1445	0.000260267
				13.2228	0.00026905
				13.301	0.000278643
				13.3792	0.000289227
				13.4575	0.000300733
				13.5357	0.000313801
				13.614	0.000328658
				13.6923	0.000344885
				13.7704	0.000363672
				13.8487	0.000384576
				13.9269	0.000408702
				14.0052	0.000435751
				14.0834	0.000467323
				14.1616	0.000503694
				14.2399	0.00054406
				14.3182	0.00059197
				14.3963	0.000646474
				14.4746	0.000709675
				14.5529	0.000782557
				14.6311	0.000866442
				14.7094	0.00096532
				14.7876	0.00108
				14.8658	0.00121
				14.9441	0.00137
				15.0223	0.00155
				15.1005	0.00177
				15.1788	0.00202
				15.257	0.00231
				15.3353	0.00266
				15.4135	0.00308
				15.4917	0.00357
				15.57	0.00831

## Sheet: Fig. 4b
		% Neutralization
		Replicate 1	Replicate 2	Replicate 1	Replicate 2	Replicate 1	Replicate 2	Replicate 1	Replicate 2
	Log10 [peptide] (nM)	LCB1		SIH-5		SIH-7		SIH-15
	-3.69897	2.10531	3.10531	-7.06661	-3.06661	-1.6403	-0.4403	17.3137	1.9442
	-2.69897	-14.0162	-3.01622	1.17548	5.17548	5.59835	3.59835	19.7852	7.496
	-1.69897	-5.85314	5.28086	12.2072	13.1072	4.61835	9.05835	20.8829	13.0229
	-0.69897	82.9314	96.2514	35.0072	30.5272	10.2406	11.2406	0	0
	0.30103	101.177	98.7775	92.5455	97.4455	23.2969	20.9969	11.8893	24.8374
	1.30103	100.395	99.5948	99.9099	100.11	81.2867	84.1867	61.7159	60.3661
	2.30103	100.182	99.7823	99.993	100.013	100.499	99.3992	86.5147	89.9307
	3.30103	99.8712	100.171	100.065	99.9453	99.8178	100.238	100	100

## Sheet: Fig. 4c
	Kinetics of the pseudoviral infection in the presence of LCB1
		% Neutralization
		Replicate 1	Replicate 2	Replicate 1	Replicate 2	Replicate 1	Replicate 2
	Log10 [peptide] (nM)	0 min		10 min		30 min
	-3.69897	5.5828	-4.24783	6.04207	10.0562	27.0821	39.641
	-2.69897	23.3623	31.2212	29.2789	39.2785	80.9419	81.2865
	-1.69897	54.7387	39.1223	59.6661	67.923	99.8259	99.7929
	-0.69897	85.5409	83.3725	86.1202	93.7766	99.8538	99.8303
	0.30103	98.2305	97.4419	99.8127	98.1832	98.8819	97.8311
	1.30103	99.7454	99.9085	99.9438	99.9044	99.7618	99.8964
	2.30103	99.8123	95.0911	99.8737	99.8303	99.8801	99.9522
	3.30103	99.9057	99.9093	99.8287	99.7928	99.7953	99.8088
	Kinetics of the pseudoviral infection in the presence of SIH-5
		% Neutralization
		Replicate 1	Replicate 2	Replicate 1	Replicate 2	Replicate 1	Replicate 2
	Log10 [peptide] (nM)	0 min		10 min		30 min
	-3.69897	0	0	0.397038	0	7.9666	15.5058
	-2.69897	0	0	0	0	51.0014	46.7735
	-1.69897	0	0	0	10.3834	83.5796	95.3706
	-0.69897	20.084	25.5622	32.7533	33.5248	98.8409	98.7472
	0.30103	58.7915	67.7968	62.6439	89.2719	99.101	97.9231
	1.30103	99.5129	99.5247	99.6476	99.8247	99.7941	99.8725
	2.30103	99.7509	99.7827	99.914	99.8613	99.8853	99.8725
	3.30103	99.7479	99.8197	99.854	99.8936	99.7638	99.7953

## Sheet: Fig. 4d
		% Intensity
	Diameter (nm)	Pseudovirus (control)	Pseudovirus + LCB1	Pseudovirus + SIH-5	Pseudovirus + SIH-11
	0.4	0	0	0	0
	0.463	0	0	0	0
	0.536	0	0	0	0
	0.621	0	0	0	0
	0.719	0	0	0	0
	0.833	0	0	0	0
	0.965	0	0	0	0
	1.12	0	0	0	0
	1.29	0	0	0	0
	1.5	0	0	0	0
	1.74	0	0	0	0
	2.01	0	0	0	0
	2.33	0	0	0	0
	2.7	0	0	0	0
	3.12	0	0	0	0
	3.62	0	0	0	0
	4.19	0	0	0	0
	4.85	0	0	0	0
	5.61	0	0	0	0
	6.5	0	0	0	0
	7.53	0	0	0	0
	8.72	0	0	0	0
	10.1	0	0	0	0
	11.7	0	0	0	0
	13.5	0	0	0	0
	15.7	0	0	0	0
	18.2	0	0	0	0
	21	0	0	0	0
	24.4	0	0	0	0
	28.2	0	0	0	0
	32.7	0	0	0	0
	37.8	0	0	0	0
	43.8	0	0	0	0
	50.7	0	0	0	0
	58.8	0	0	0	0
	68.1	0	0	0	0
	78.8	0	0	0	0
	91.3	1.51	0.731	0	0
	106	4.89	3.23	0	0
	122	9.27	7.12	0	0.545
	142	13.4	11.3	1.71	2.92
	164	16.1	14.7	6.2	6.78
	190	16.6	16.3	12	11
	220	14.9	15.8	17	14.4
	255	11.5	13.3	19.2	15.9
	295	7.34	9.51	18	15.2
	342	3.5	5.46	13.9	12.6
	396	0.941	2.17	8.29	8.65
	459	0	0.352	3.25	4.6
	531	0	0	0.387	1.48
	615	0	0	0	0
	712	0	0	0	0
	825	0	0	0	0
	955	0	0	0	0
	1110	0	0	0	0
	1280	0	0	0	0
	1480	0	0	0	0
	1720	0	0	0	0
	1990	0	0	0	0
	2300	0	0	0	0
	2670	0	0	0	0
	3090	0	0	0	0
	3580	0	0	0	0
	4150	0	0	0	0
	4800	0	0	0	1.44
	5560	0	0	0	4.48
	6440	0	0	0	0
	7460	0	0	0	0
	8630	0	0	0	0
