# Supplementary material for: A dimeric proteomimetic prevents SARS-CoV-2 infection by dimerizing the spike protein
Source: Nat Chem Biol. 2022 Jun 2;18(10):1046–55. doi: 10.1038/s41589-022-01060-0 (PMC9512702; doi:10.1038/s41589-022-01060-0)
Supplement: Source Data Fig. 5 — Statistical source data. [file 41589_2022_1060_MOESM6_ESM.xlsx]

## Sheet: Fig. 5a
	% Body weight (gm)				% Body weight (gm)						% Body weight (gm)
Days since challenge	PBS treated				Virus challenged						SIH-5 treated (day 0 at -8 h) and virus challenged
0	100	100	100		100	100	100	100	100		100	100	100	100	100
1	103.097	100.09	101.987		96.7173	98.5359	94.469	103.043	99.8775		99.3425	102.862	96.984	94.704	97.9761
2	103.297	106.649	105.058		94.8518	96.8514	87.1734	99.2538	98.0056		102.016	107.352	101.297	97.6259	101.865
3	102.678	108.679	108.972		95.8785	97.1348	81.7442	94.7037	96.4311		104.033	110.3	104.364	104.307	108.239
4	102.496	112.68	115.034		99.0889	99.1026	80.3868	96.2838	99.4227		105.976	112.802	105.425	106.407	111.379

## Sheet: Fig. 5b
	Log10 N copies/100 ng
Virus challenged	5.14354	4.51154	4.52453	5.15376	5.20115
	5.06748	4.5315	4.32185	5.22132	4.65012
SIH-5 treated (day 0 at -8 h) and virus challenged	4.26742	3.42724	3.69977	4.67283	4.01004
	4.42913	3.1846	3.18023	5.04243	4.19466

## Sheet: Fig. 5d
	Pathology score of lungs (%)
Virus challenged	40	50	50	40	40
SIH-5 treated (day 0 at -8 h) and virus challenged	30	20	20	20	20
	Inflammation scores of lungs
Virus challenged	3	4	4	3	4
SIH-5 treated (day 0 at -8 h) and virus challenged	3	2	2	2	1
	Immune cells influx scores
Virus challenged	4	4	4	3	4
SIH-5 treated (day 0 at -8 h) and virus challenged	2	1	1	2	1
	Edema scores
Virus challenged	3	4	4	3	3
SIH-5 treated (day 0 at -8 h) and virus challenged	2	1	2	1	1
