# Supplementary material for: A dimeric proteomimetic prevents SARS-CoV-2 infection by dimerizing the spike protein
Source: Nat Chem Biol. 2022 Jun 2;18(10):1046–55. doi: 10.1038/s41589-022-01060-0 (PMC9512702; doi:10.1038/s41589-022-01060-0)
Supplement: Source Data Fig. 6 — Statistical source data. [file 41589_2022_1060_MOESM7_ESM.xlsx]

## Sheet: Fig. 6c
	Temperature (°C)	MRE ([θ] deg cm2 dmol-1) x 1000
		BGF-1	BGF-2
	4	-12.4971	-23.1184
	4.5	-12.5629	-23.1123
	5	-12.6406	-23.1052
	5.5	-12.7258	-23.0923
	6	-12.8214	-23.0807
	6.5	-12.9282	-23.0643
	7	-13.0356	-23.0448
	7.5	-13.1483	-23.0279
	8	-13.2615	-23.0073
	8.5	-13.3734	-22.9877
	9	-13.4785	-22.9656
	9.5	-13.5751	-22.9391
	10	-13.6629	-22.9138
	10.5	-13.7429	-22.8787
	11	-13.8137	-22.853
	11.5	-13.8727	-22.8325
	12	-13.9286	-22.8153
	12.5	-13.9793	-22.788
	13	-14.0232	-22.7602
	13.5	-14.0653	-22.7322
	14	-14.1026	-22.7095
	14.5	-14.134	-22.6885
	15	-14.1622	-22.6713
	15.5	-14.1871	-22.6513
	16	-14.1986	-22.6298
	16.5	-14.2093	-22.6027
	17	-14.2253	-22.5782
	17.5	-14.2323	-22.5549
	18	-14.2484	-22.5329
	18.5	-14.2556	-22.5088
	19	-14.2501	-22.4845
	19.5	-14.2493	-22.4662
	20	-14.2377	-22.4364
	20.5	-14.2201	-22.4179
	21	-14.2044	-22.3939
	21.5	-14.1831	-22.3705
	22	-14.1612	-22.3452
	22.5	-14.1348	-22.3149
	23	-14.0979	-22.3021
	23.5	-14.0588	-22.2837
	24	-14.0196	-22.2627
	24.5	-13.9784	-22.2394
	25	-13.935	-22.2157
	25.5	-13.8921	-22.1947
	26	-13.8378	-22.1742
	26.5	-13.7831	-22.1556
	27	-13.7262	-22.1376
	27.5	-13.6659	-22.1168
	28	-13.6015	-22.0974
	28.5	-13.5428	-22.0725
	29	-13.4786	-22.0531
	29.5	-13.4059	-22.0293
	30	-13.3401	-22.0014
	30.5	-13.2656	-21.9735
	31	-13.1881	-21.9448
	31.5	-13.1138	-21.9191
	32	-13.0365	-21.8916
	32.5	-12.9541	-21.8758
	33	-12.8712	-21.8493
	33.5	-12.7747	-21.8249
	34	-12.6763	-21.8018
	34.5	-12.5768	-21.7776
	35	-12.4746	-21.7663
	35.5	-12.3677	-21.7386
	36	-12.262	-21.7115
	36.5	-12.1568	-21.6845
	37	-12.0525	-21.6555
	37.5	-11.9435	-21.6243
	38	-11.8398	-21.5939
	38.5	-11.7321	-21.5605
	39	-11.6203	-21.5351
	39.5	-11.507	-21.5054
	40	-11.3988	-21.4732
	40.5	-11.2934	-21.4384
	41	-11.1845	-21.4125
	41.5	-11.0759	-21.3838
	42	-10.9748	-21.3533
	42.5	-10.8706	-21.3229
	43	-10.7665	-21.2955
	43.5	-10.6627	-21.2734
	44	-10.5541	-21.2488
	44.5	-10.4399	-21.2215
	45	-10.3278	-21.1954
	45.5	-10.2147	-21.1717
	46	-10.1018	-21.1492
	46.5	-9.99232	-21.121
	47	-9.87937	-21.0949
	47.5	-9.76879	-21.0563
	48	-9.66511	-21.0253
	48.5	-9.55895	-20.9912
	49	-9.455	-20.9597
	49.5	-9.35	-20.9246
	50	-9.24426	-20.8931
	50.5	-9.14153	-20.8579
	51	-9.04158	-20.8236
	51.5	-8.94295	-20.7863
	52	-8.84884	-20.7502
	52.5	-8.75421	-20.7114
	53	-8.66095	-20.6844
	53.5	-8.56774	-20.6412
	54	-8.47879	-20.5999
	54.5	-8.388	-20.5561
	55	-8.30153	-20.5173
	55.5	-8.21584	-20.4775
	56	-8.12947	-20.4319
	56.5	-8.05642	-20.3946
	57	-7.97826	-20.3546
	57.5	-7.89979	-20.3167
	58	-7.82505	-20.2748
	58.5	-7.75558	-20.2264
	59	-7.68505	-20.1826
	59.5	-7.61668	-20.1413
	60	-7.54858	-20.1041
	60.5	-7.47689	-20.0581
	61	-7.41426	-20.0254
	61.5	-7.35111	-19.9892
	62	-7.29095	-19.9453
	62.5	-7.23842	-19.9071
	63	-7.18221	-19.8623
	63.5	-7.11853	-19.8204
	64	-7.06742	-19.7744
	64.5	-7.01411	-19.7276
	65	-6.96479	-19.6782
	65.5	-6.91632	-19.6218
	66	-6.86863	-19.5776
	66.5	-6.82616	-19.5272
	67	-6.78753	-19.4798
	67.5	-6.75058	-19.4355
	68	-6.71663	-19.3912
	68.5	-6.68584	-19.3425
	69	-6.65005	-19.2925
	69.5	-6.618	-19.2466
	70	-6.58795	-19.1954
	70.5	-6.56289	-19.1382
	71	-6.52542	-19.0911
	71.5	-6.49589	-19.042
	72	-6.46989	-18.9952
	72.5	-6.44347	-18.9424
	73	-6.41905	-18.9002
	73.5	-6.39611	-18.8407
	74	-6.37479	-18.7777
	74.5	-6.35174	-18.7224
	75	-6.33553	-18.6599
	75.5	-6.31421	-18.5977
	76	-6.30332	-18.5349
	76.5	-6.28484	-18.4702
	77	-6.27463	-18.4057
	77.5	-6.25974	-18.3485
	78	-6.24795	-18.2908
	78.5	-6.23289	-18.2309
	79	-6.22058	-18.1679
	79.5	-6.20674	-18.1095
	80	-6.19079	-18.0444
	80.5	-6.17079	-17.9778
	81	-6.15984	-17.9184
	81.5	-6.14726	-17.8525
	82	-6.13247	-17.7844
	82.5	-6.11611	-17.7067
	83	-6.09842	-17.6398
	83.5	-6.08795	-17.5725
	84	-6.07537	-17.5029
	84.5	-6.05832	-17.4187
	85	-6.047	-17.332
	85.5	-6.04342	-17.2426
	86	-6.03689	-17.1558
	86.5	-6.03	-17.0682
	87	-6.03005	-16.9759
	87.5	-6.02316	-16.8839
	88	-6.02316	-16.7924
	88.5	-6.01763	-16.691
	89	-6.00879	-16.5914
	89.5	-6.00305	-16.4941
	90	-5.99695	-16.3952
	90.5	-5.98932	-16.2893
	91	-5.98668	-16.1781
	91.5	-5.98095	-16.0668
	92	-5.97489	-15.9549
	92.5	-5.97416	-15.8448
	93	-5.97684	-15.7391
	93.5	-5.97516	-15.6366
	94	-5.97253	-15.5413
	94.5	-5.97184	-15.453
	95	-5.97689	-15.3801
	95.5	-5.97611	-15.3143
	96	-5.97853	-15.2532
