# Supplementary material for: A dimeric proteomimetic prevents SARS-CoV-2 infection by dimerizing the spike protein
Source: Nat Chem Biol. 2022 Jun 2;18(10):1046–55. doi: 10.1038/s41589-022-01060-0 (PMC9512702; doi:10.1038/s41589-022-01060-0)
Supplement: Source Data Extended Data Fig. 2 — Statistical source data. [file 41589_2022_1060_MOESM8_ESM.xlsx]

## Sheet: Extended Data Fig. 2a
		MRE ([θ] deg cm2 dmol-1) x 1000					MRE ([θ] deg cm2 dmol-1) x 1000
	LCB1					SIH-1
	Wavelength (nm)	20 °C Initial	95 °C	20 °C after melt		Wavelength (nm)	20 °C Initial	95 °C	20 °C after melt
	260	0	0	0		260	0	0	0
	259.5	-0.000335714	-0.000596429	0.00338929		259.5	-0.0210386	-0.0157544	-0.00938596
	259	-0.001745	-0.002475	0.005925		259	-0.0549368	-0.0454912	-0.0266316
	258.5	-0.00434964	-0.00426429	0.00821786		258.5	-0.0951596	-0.0857544	-0.0491053
	258	-0.00687679	-0.00543929	0.0105714		258	-0.135902	-0.131404	-0.0691228
	257.5	-0.00913143	-0.00722143	0.01281		257.5	-0.174925	-0.180561	-0.0862456
	257	-0.0109271	-0.00946786	0.0146536		257	-0.216196	-0.237737	-0.110754
	256.5	-0.0123507	-0.0111464	0.0152879		256.5	-0.255653	-0.302333	-0.148825
	256	-0.0140514	-0.0130857	0.0145836		256	-0.292588	-0.373842	-0.195158
	255.5	-0.0152121	-0.0159536	0.0120186		255.5	-0.331958	-0.452526	-0.249789
	255	-0.0165475	-0.0198464	0.00846071		255	-0.366947	-0.534088	-0.306456
	254.5	-0.0177918	-0.0247786	0.00324643		254.5	-0.399133	-0.619667	-0.37014
	254	-0.0201904	-0.0314071	-0.00462857		254	-0.426463	-0.704474	-0.433456
	253.5	-0.0240886	-0.0389357	-0.0145464		253.5	-0.450089	-0.784649	-0.492632
	253	-0.0283989	-0.0477143	-0.0259964		253	-0.47607	-0.863947	-0.549404
	252.5	-0.0328454	-0.0566821	-0.0383786		252.5	-0.490111	-0.935246	-0.597
	252	-0.0374246	-0.0672393	-0.05115		252	-0.491374	-0.994684	-0.638193
	251.5	-0.0423343	-0.0789714	-0.0641179		251.5	-0.493075	-1.04896	-0.675561
	251	-0.0486918	-0.092825	-0.0786857		251	-0.492865	-1.09433	-0.721386
	250.5	-0.0573579	-0.108732	-0.0935357		250.5	-0.49004	-1.12975	-0.77314
	250	-0.0698146	-0.129964	-0.112429		250	-0.485374	-1.14567	-0.810842
	249.5	-0.0860332	-0.155557	-0.1336		249.5	-0.486163	-1.15128	-0.838053
	249	-0.105658	-0.185757	-0.157721		249	-0.484005	-1.1457	-0.859772
	248.5	-0.128029	-0.219757	-0.184189		248.5	-0.480707	-1.13516	-0.880719
	248	-0.155584	-0.259289	-0.214089		248	-0.485496	-1.12051	-0.899
	247.5	-0.189334	-0.303936	-0.249496		247.5	-0.499339	-1.12204	-0.921035
	247	-0.230659	-0.352618	-0.291246		247	-0.526093	-1.12746	-0.944737
	246.5	-0.280191	-0.405382	-0.339843		246.5	-0.556865	-1.13191	-0.964333
	246	-0.33693	-0.462846	-0.395746		246	-0.594304	-1.1444	-0.976018
	245.5	-0.403005	-0.52775	-0.461089		245.5	-0.647409	-1.1684	-0.999807
	245	-0.478905	-0.599239	-0.537889		245	-0.715602	-1.20802	-1.03496
	244.5	-0.567738	-0.678886	-0.627711		244.5	-0.803532	-1.26763	-1.08723
	244	-0.67217	-0.769782	-0.732871		244	-0.922882	-1.34472	-1.14379
	243.5	-0.792698	-0.87115	-0.855107		243.5	-1.06602	-1.439	-1.21233
	243	-0.930213	-0.983332	-0.994264		243	-1.22067	-1.55226	-1.28968
	242.5	-1.08772	-1.1093	-1.15256		242.5	-1.40357	-1.69074	-1.38837
	242	-1.26654	-1.24595	-1.33263		242	-1.60344	-1.83896	-1.49702
	241.5	-1.46771	-1.39516	-1.53598		241.5	-1.82178	-2.00463	-1.62261
	241	-1.69159	-1.55783	-1.76416		241	-2.05122	-2.17082	-1.77372
	240.5	-1.93949	-1.73381	-2.01942		240.5	-2.29627	-2.34132	-1.95402
	240	-2.21184	-1.92465	-2.30155		240	-2.55636	-2.53067	-2.17154
	239.5	-2.51098	-2.12929	-2.61088		239.5	-2.83753	-2.73319	-2.42051
	239	-2.83904	-2.34809	-2.95082		239	-3.14443	-2.93168	-2.70375
	238.5	-3.19719	-2.58169	-3.32088		238.5	-3.47357	-3.14411	-3.02251
	238	-3.58712	-2.8318	-3.72213		238	-3.81806	-3.36309	-3.36956
	237.5	-4.00758	-3.09372	-4.15374		237.5	-4.1793	-3.59119	-3.75995
	237	-4.45712	-3.36884	-4.61592		237	-4.54806	-3.83293	-4.20209
	236.5	-4.93637	-3.65631	-5.11092		236.5	-4.93794	-4.08877	-4.68049
	236	-5.44719	-3.95595	-5.63903		236	-5.35279	-4.35686	-5.19633
	235.5	-5.98969	-4.26584	-6.20149		235.5	-5.7835	-4.62872	-5.74311
	235	-6.5634	-4.58609	-6.79563		235	-6.25283	-4.918	-6.32175
	234.5	-7.16587	-4.91574	-7.4197		234.5	-6.75308	-5.21625	-6.92644
	234	-7.79344	-5.25149	-8.07153		234	-7.27657	-5.53735	-7.54891
	233.5	-8.44754	-5.59545	-8.74985		233.5	-7.83218	-5.87523	-8.20856
	233	-9.12515	-5.94524	-9.45395		233	-8.42183	-6.22949	-8.88496
	232.5	-9.82219	-6.30091	-10.1792		232.5	-9.03106	-6.60491	-9.58979
	232	-10.5344	-6.65895	-10.9227		232	-9.65022	-6.98358	-10.2977
	231.5	-11.2558	-7.01591	-11.6793		231.5	-10.2843	-7.37372	-11.0099
	231	-11.9823	-7.37091	-12.4465		231	-10.9121	-7.74968	-11.7133
	230.5	-12.713	-7.7242	-13.2187		230.5	-11.5511	-8.12916	-12.4113
	230	-13.4403	-8.06795	-13.9911		230	-12.1754	-8.49267	-13.0965
	229.5	-14.1613	-8.40784	-14.759		229.5	-12.8046	-8.85563	-13.7716
	229	-14.8676	-8.73841	-15.5125		229	-13.417	-9.19939	-14.4293
	228.5	-15.5544	-9.05784	-16.2478		228.5	-14.0173	-9.55823	-15.0648
	228	-16.2153	-9.36559	-16.9585		228	-14.5671	-9.89223	-15.6627
	227.5	-16.8492	-9.66049	-17.6387		227.5	-15.1048	-10.213	-16.2362
	227	-17.45	-9.94116	-18.2837		227	-15.6183	-10.5145	-16.7812
	226.5	-18.0082	-10.2052	-18.8873		226.5	-16.0896	-10.7929	-17.2933
	226	-18.5265	-10.4511	-19.4496		226	-16.5374	-11.0481	-17.7747
	225.5	-19.0008	-10.6793	-19.9684		225.5	-16.9509	-11.2707	-18.222
	225	-19.4264	-10.8895	-20.4381		225	-17.3202	-11.461	-18.6098
	224.5	-19.8008	-11.0782	-20.8582		224.5	-17.6667	-11.6199	-18.9541
	224	-20.1297	-11.2477	-21.2244		224	-17.9879	-11.7633	-19.2545
	223.5	-20.4089	-11.3953	-21.5366		223.5	-18.2823	-11.8897	-19.505
	223	-20.6419	-11.5252	-21.795		223	-18.5549	-12.0135	-19.7236
	222.5	-20.8253	-11.6315	-22.0007		222.5	-18.7782	-12.1119	-19.9089
	222	-20.9618	-11.7176	-22.1573		222	-18.9628	-12.1949	-20.0691
	221.5	-21.056	-11.7866	-22.2608		221.5	-19.1317	-12.2449	-20.2268
	221	-21.1082	-11.8334	-22.3165		221	-19.2749	-12.2868	-20.3643
	220.5	-21.1206	-11.8634	-22.3307		220.5	-19.356	-12.315	-20.4624
	220	-21.1008	-11.878	-22.3088		220	-19.4051	-12.3342	-20.5387
	219.5	-21.0579	-11.8807	-22.2582		219.5	-19.4354	-12.3577	-20.5931
	219	-20.9924	-11.8783	-22.182		219	-19.4091	-12.3624	-20.618
	218.5	-20.9132	-11.8708	-22.0823		218.5	-19.3609	-12.3928	-20.6273
	218	-20.8233	-11.8583	-21.9693		218	-19.2986	-12.4386	-20.6262
	217.5	-20.7291	-11.8453	-21.8462		217.5	-19.2202	-12.4819	-20.5987
	217	-20.6334	-11.8367	-21.721		217	-19.12	-12.528	-20.5613
	216.5	-20.5435	-11.8387	-21.6042		216.5	-19.0063	-12.5784	-20.5184
	216	-20.4605	-11.8533	-21.5015		216	-18.8874	-12.618	-20.4703
	215.5	-20.3964	-11.8819	-21.4219		215.5	-18.7879	-12.6899	-20.4426
	215	-20.3611	-11.933	-21.3765		215	-18.6823	-12.7615	-20.421
	214.5	-20.3465	-12.0042	-21.3691		214.5	-18.5924	-12.8698	-20.4201
	214	-20.3644	-12.1099	-21.4018		214	-18.5067	-13.0121	-20.4417
	213.5	-20.4054	-12.2318	-21.4642		213.5	-18.4456	-13.1878	-20.4815
	213	-20.4685	-12.3775	-21.5635		213	-18.37	-13.3499	-20.5029
	212.5	-20.5518	-12.5441	-21.6905		212.5	-18.3224	-13.5267	-20.5661
	212	-20.6544	-12.7226	-21.8308		212	-18.301	-13.7317	-20.6478
	211.5	-20.7638	-12.924	-21.9795		211.5	-18.2933	-13.9265	-20.7322
	211	-20.8678	-13.1331	-22.124		211	-18.2728	-14.0576	-20.8094
	210.5	-20.9424	-13.3449	-22.2451		210.5	-18.2345	-14.2101	-20.8648
	210	-20.9886	-13.5095	-22.3278		210	-18.1914	-14.3346	-20.8915
	209.5	-20.9849	-13.6524	-22.3419		209.5	-18.1303	-14.2213	-20.8712
	209	-20.9068	-13.7513	-22.2805		209	-18.0156	-14.0873	-20.7755
	208.5	-20.7421	-13.8543	-22.1239		208.5	-17.841	-14.097	-20.602
	208	-20.4574	-13.8565	-21.8418		208	-17.5951	-13.9571	-20.3601
	207.5	-20.0329	-13.7246	-21.4235		207.5	-17.2644	-13.7219	-19.9847
	207	-19.456	-13.4773	-20.8545		207	-16.836	-13.6529	-19.4913
	206.5	-18.7182	-13.1428	-20.129		206.5	-16.3037	-13.3563	-18.8594
	206	-17.7978	-12.7034	-19.1888		206	-15.6459	-12.8889	-18.114
	205.5	-16.6843	-12.186	-18.05		205.5	-14.7905	-12.2744	-17.1784
	205	-15.3264	-11.5683	-16.763		205	-13.8481	-11.5704	-16.1285
	204.5	-13.6921	-10.8809	-15.1538		204.5	-12.7926	-10.8138	-14.9541
	204	-11.8547	-10.1418	-13.3113		204	-11.6273	-9.99002	-13.8482
	203.5	-9.89169	-9.35381	-11.24		203.5	-10.0486	-9.03274	-12.5117
	203	-7.74483	-8.54516	-8.95485		203	-8.21216	-7.9256	-10.8458
	202.5	-5.52469	-7.71566	-6.4791		202.5	-5.90676	-6.98779	-8.91856
	202	-3.23639	-6.86859	-3.87413		202	-3.56411	-5.88246	-6.96574
	201.5	-0.880905	-5.98127	-1.21305		201.5	-1.80599	-5.15712	-4.9467
	201	1.43986	-5.20841	1.39944		201	-0.273032	-4.57451	-2.75693
	200.5	3.65828	-4.49916	3.97515		200.5	1.16269	-3.71518	-0.384702
	200	5.69521	-3.90659	6.37612		200	2.76509	-2.46219	2.34412
	199.5	7.49403	-3.43599	8.54619		199.5	4.46896	-1.10874	5.11253
	199	9.00988	-3.05775	10.4137		199	6.12405	0.299175	7.94861
	198.5	10.1747	-2.80748	11.9763		198.5	7.80428	1.91878	10.7679
	198	10.9073	-2.61976	13.1483		198	9.31485	3.69104	13.5091
	197.5	11.2557	-2.47976	13.8913		197.5	10.8189	5.62174	16.1845
	197	11.263	-2.40083	14.1801		197	12.1145	7.4576	18.8969
	196.5	10.9473	-2.37346	14.0475		196.5	13.1453	9.24193	21.216
	196	10.3286	-2.31442	13.4502		196	13.8984	11.0933	23.1069
	195.5	9.4246	-2.26785	12.47		195.5	14.5279	12.8697	24.6352
	195	8.29249	-2.26507	11.178		195	15.0519	14.5516	25.7731
	194.5	7.00813	-2.29644	9.6568		194.5	15.5014	16.4746	26.549
	194	5.64906	-2.32312	8.00462		194	15.8907	18.2792	26.9543
	193.5	4.28721	-2.35739	6.25826		193.5	16.239	19.9536	27.0476
	193	2.99952	-2.36826	4.52426		193	16.5064	21.4793	26.7815
	192.5	1.79627	-2.38563	2.9709		192.5	16.8237	22.8444	26.2315
	192	0.65303	-2.38852	1.49852		192	17.2545	24.0748	25.4464
	191.5	-0.368262	-2.36232	0.211884		191.5	17.8891	25.1328	24.7699
	191	-1.18311	-2.31618	-0.867443		191	18.4124	25.9016	24.0481
	190.5	-1.8641	-2.23826	-1.73623		190.5	18.8391	26.2537	23.1753
	190	-2.32285	-2.13979	-2.41348		190	18.7008	26.4786	22.1652

## Sheet: Extended Data Fig. 2b
LCB1							SIH-1
	RU							RU
Time (s)	1 μM	0.5 μM	0.25 μM	0.12 μM	0.06 μM		Time (s)	10 μM	5 μM	2.5 μM	1.2 μM	0.6 μM
-241.2	-26.04	-4.29	-3.93	-2.64	-1.74		-240.3	8.41	0.05	0.93	2.31	-1.98
-240.3	-25.23	-4.96	-2.53	-3.27	-1.04		-239.4	9.55	-0.73	2.01	0.21	0.43
-239.4	-25.17	-4.19	-1.68	-0.5	-1.04		-238.5	8.17	1.23	-1.07	-0.38	-3.22
-238.5	-23.68	-4.25	-2.27	-0.85	0.94		-237.6	7.83	-0.6	-0.53	-0.97	-2.93
-237.6	-25.55	-3.89	-3.08	-4.01	0.67		-236.7	8.3	-0.99	-1.21	0.47	-3.61
-236.7	-25.14	-3.92	-2.31	-0.92	-1.35		-235.8	7.82	1.12	-1.14	1	-4.79
-235.8	-23.99	-4.12	-0.92	-1.41	-0.79		-234.9	7.91	0.54	1.55	0.03	-2.27
-234.9	-23.92	-5.79	-3.24	-3.58	0.59		-234	11	-0.62	-0.45	0.26	-2.8
-234	-23.49	-4.28	-2.71	-0.18	-0.31		-233.1	8.77	-0.7	-0.31	2.28	-2.58
-233.1	-25.25	-5.78	-2.07	-0.67	-1.66		-232.2	9.54	-0.24	-0.12	-0.81	-2.81
-232.2	-27.66	-7.74	-4.83	-3.49	-3.7		-231.3	6.2	3.4	-1.87	2.57	-3.9
-231.3	-22.38	-4.83	-3.03	-1.71	0.4		-230.4	8.87	2.2	0.04	3.58	-0.68
-230.4	-25.11	-4.72	-3.41	-3	-1.61		-229.5	9.23	-0.79	1.22	-0.13	-2.03
-229.5	-23.28	-5.09	-1.81	-1.45	-0.77		-228.6	8.15	1.37	-1.09	0.64	-2.64
-228.6	-24.48	-4.62	-1.96	-2.31	-1.29		-227.7	7.92	2.65	-1.34	1.83	-3.91
-227.7	-23.56	-4.26	-2.86	-0.71	-0.37		-226.8	9.29	0.17	0.01	0.48	-1.48
-226.8	-24.96	-5.07	-2.25	-0.87	-0.63		-225.9	9.18	3.63	-1.58	0.66	-3.46
-225.9	-21.02	-4.43	0.48	-0.02	2.03		-225	10.51	0.17	0.95	-1.5	-1.57
-225	-21.74	-3.11	-0.12	-2.21	0.69		-224.1	8.18	0.12	-1.32	-0.85	-4.06
-224.1	-21.3	-4.41	-0.57	1.24	1.56		-223.2	6.77	2.24	-2.26	1.02	-5.45
-223.2	-22.18	-2.92	-1.82	-1.55	-0.85		-222.3	8.91	-0.95	0.85	0.07	-3.5
-222.3	-22.5	-3.95	-0.84	-0.18	1.54		-221.4	6.45	2.47	-2.6	0.25	-3.3
-221.4	-23.53	-5.48	-3.79	-2.09	-1.88		-220.5	9.52	3.78	0.97	2.82	-1.73
-220.5	-21.92	-6.57	-3.02	-0.74	-2.29		-219.6	10.97	2.86	2.69	-0.28	1.97
-219.6	-22.29	-3.62	-0.69	0.04	0.75		-218.7	7.88	1.85	-1.07	1.19	-4.17
-218.7	-21.42	-5.13	-3.51	-2.17	-1.42		-217.8	12.14	1.51	-0.67	-0.08	-2.56
-217.8	-21.52	-5.03	-1.2	-0.63	-0.72		-216.9	9.27	-0.57	-1.12	-0.45	-1.93
-216.9	-22.94	-4.23	-1.23	-1.3	-0.27		-216	8.12	4.81	-2.73	2.14	-3.44
-216	-21.33	-3.28	-0.81	-2.74	0.09		-215.1	12.2	0.83	3.32	0.07	-0.27
-215.1	-20.13	-4.27	-2.17	0.24	0.48		-214.2	8.67	1.57	-3.01	-0.19	-3.01
-214.2	-22.23	-3.83	-2.79	-0.63	-0.8		-213.3	11.62	3.27	-0.23	2.39	-2.34
-213.3	-20.26	-4.95	0.37	-0.65	-0.95		-212.4	12.05	2.81	0.77	0.68	-1.85
-212.4	-22.28	-5.5	-2.06	-2.61	-1.54		-211.5	10.78	0.1	-0.14	0.3	-2.56
-211.5	-21.93	-5.7	-2.35	-2.77	-1.68		-210.6	9.99	3.18	-0.61	-0.55	-3.92
-210.6	-22	-5.72	-1.59	-2.47	-1.11		-209.7	10.32	1.39	0.04	1.31	-2.73
-209.7	-21.93	-4.59	-1.99	-1.57	-0.74		-208.8	8.98	2.16	-1.85	-0.2	-2.24
-208.8	-20.45	-5.88	-1.16	-0.71	0.23		-207.9	8.76	2.02	-1.19	-0.7	-3.29
-207.9	-25.65	-7.38	-4.54	-2.73	-4.06		-207	9.08	-0.43	-0.71	-1.98	-2.83
-207	-21.6	-4.79	-3.02	-0.61	0.74		-206.1	6.77	2.31	-2.87	0.35	-4.01
-206.1	-17.84	-4.73	-0.82	0.9	-0.54		-205.2	11.93	1.68	-1.28	1.04	-1.58
-205.2	-22.01	-5.04	-1.94	-1.59	-0.41		-204.3	10.98	3.92	-0.16	0.4	-0.05
-204.3	-21.5	-7.12	-2.56	-1.12	-0.39		-203.4	11.06	2.39	0.2	0.3	-0.52
-203.4	-20.79	-5.44	-1.6	-0.67	-0.78		-202.5	9.51	4.12	-0.63	1.95	-1.63
-202.5	-19.08	-3.99	-0.92	0.26	1.66		-201.6	11.86	1.85	2.09	-1.42	-1.47
-201.6	-21.42	-5.74	-2.49	-1.62	-1.47		-200.7	10.44	1.77	-0.67	-0.01	-1.74
-200.7	-20.68	-4.24	-2.85	-1.03	-1.47		-199.8	11.29	3.4	-0.29	2.55	-1.83
-199.8	-22.92	-6.4	-4.41	-4.22	-2.48		-198.9	11.2	1.76	0.74	0.69	0.22
-198.9	-20.63	-2.83	-1.97	-2.34	-0.33		-198	9.84	1.88	-0.56	2.72	-3.47
-198	-21.18	-4.79	0.39	0.05	0.37		-197.1	10.13	2.52	-0.81	-1.02	-3.34
-197.1	-20.08	-4.69	-1.74	-0.6	-0.85		-196.2	9.7	0.94	-0.1	0.17	-4.02
-196.2	-22.18	-3.64	-1.87	-0.84	-2.92		-195.3	8.9	1	-1.64	0.03	-2.06
-195.3	-19.31	-5.88	-0.74	0	0.43		-194.4	9.94	-0.59	-3.06	0.36	-4.59
-194.4	-21.49	-6.14	-2.03	-4.05	-3.04		-193.5	9.92	1.53	-0.63	1.99	-3.9
-193.5	-20.41	-5.01	-2.22	-0.3	-0.87		-192.6	10.61	3.14	-0.11	1.82	-2.26
-192.6	-17.47	-3.73	0.89	0.93	0.38		-191.7	11.06	4.36	-0.83	1.61	-3.06
-191.7	-19.78	-5.33	-2.34	-0.27	-1.65		-190.8	11.89	2.27	-0.47	2.76	-1.64
-190.8	-18.87	-5.68	-3.64	-2.56	0.47		-189.9	11.03	2.66	-0.76	0.91	-1.65
-189.9	-19.09	-4.52	-1.46	0.17	1.26		-189	10.66	3.14	-0.04	1.71	-2.49
-189	-18.48	-4.68	-0.38	-0.66	-0.6		-188.1	10.86	2.27	0.27	0.32	-2.36
-188.1	-18.81	-5.15	-2.18	-2.14	-0.92		-187.2	10.84	3.76	-1.58	1.29	-2.38
-187.2	-19.73	-5.27	-0.75	-0.89	-0.88		-186.3	11.88	-0.61	-0.29	-1.39	-0.34
-186.3	-19.86	-4.9	-3.02	-0.35	1.5		-185.4	6.8	2.03	-1.68	1.43	-4.6
-185.4	-15.68	-3.12	0.44	0.93	0.95		-184.5	8.66	1.85	-1.08	-1.01	-3.36
-184.5	-19.78	-5.13	-0.16	-1.4	-2.11		-183.6	9.76	3.67	-2.84	0.2	-3.21
-183.6	-21.68	-3.86	-2.47	-1.66	-1.36		-182.7	10.54	2.36	1.63	1.81	0.2
-182.7	-18.71	-5.53	-1.48	-1.58	0.24		-181.8	9.95	2.09	-1.68	1.35	-1.9
-181.8	-18.44	-5.09	-2.2	-1.43	-0.04		-180.9	9.86	2.33	1.66	-0.21	-2.65
-180.9	-20.88	-6.21	-5.17	-3.46	-3.32		-180	10.45	1.79	-0.4	-1.7	-1.99
-180	-18.3	-5.87	-2.96	-2.29	-0.03		-179.1	10.29	1.97	-1.06	1.73	-3.87
-179.1	-16.89	-3	0.04	1.49	0.58		-178.2	9.24	2.65	-0.39	2.01	-2.71
-178.2	-17.11	-3.03	0.39	1.02	1.07		-177.3	8.69	3.2	-0.97	-0.32	-1.78
-177.3	-18.85	-6.73	-2.88	-0.88	-3.13		-176.4	8.22	0.93	-0.14	0.36	-1.1
-176.4	-19.26	-4.6	-2.58	-1.59	-2.16		-175.5	7.91	3.89	0.6	0.4	-1.76
-175.5	-16.64	-1.94	1.48	1.07	2.68		-174.6	11.77	4.59	1.9	0.68	-1.18
-174.6	-17.75	-5.56	-1.29	-2.81	0.36		-173.7	10.74	1.35	2.42	-1.32	-1.43
-173.7	-17.9	-4.12	-2.23	-1.04	-1.55		-172.8	9.18	1.07	-0.53	-0.35	-1.79
-172.8	-20.69	-6.28	-2.57	-1.3	-1.28		-171.9	8.44	2.24	-0.03	0.01	-1.89
-171.9	-20.19	-6.53	-3.06	-2.71	-0.05		-171	9.54	1.24	0.42	-0.9	-2.36
-171	-16.77	-4.84	-0.86	2.09	3.18		-170.1	8.62	2.61	-1.03	0.29	-3.41
-170.1	-16.25	-4.47	-1.26	-0.78	-0.54		-169.2	10.39	4.38	0.6	2.79	-3.05
-169.2	-17.64	-5.06	-2.13	-0.96	-0.53		-168.3	12.93	1.57	2.66	0.65	-0.31
-168.3	-18.15	-6.09	-1.05	-0.9	1.41		-167.4	9.76	1.33	-0.61	-1	-4.02
-167.4	-17.27	-4.72	-2.8	-2.96	-0.51		-166.5	9.85	2.79	-0.87	0.24	-2.98
-166.5	-17.38	-4.39	-1.7	-1.55	1.06		-165.6	9.8	4.83	-0.57	0.23	-2.9
-165.6	-17.09	-5.38	-1.37	-2.02	-0.42		-164.7	9.42	2.99	-1.07	0.41	-0.27
-164.7	-16.51	-3.66	-0.11	0.56	0.36		-163.8	9.22	2.81	0.73	2.72	-2.58
-163.8	-16.93	-5.19	-1.05	-0.07	-0.14		-162.9	12.15	3.8	2.45	2.98	-0.14
-162.9	-17.66	-4.18	-0.15	-1.32	1.09		-162	10.03	1.57	2.17	-1.97	0.68
-162	-17.09	-6.01	-2	-1.55	0.54		-161.1	8.98	4	-2.25	2.8	-1.46
-161.1	-16.41	-5.71	0.28	0.25	1.15		-160.2	12.09	0.95	0.42	-0.97	-0.3
-160.2	-16.75	-3.48	-1.29	-1.08	1.9		-159.3	7.13	3.84	-2.63	0.62	-4.38
-159.3	-15.81	-4.76	-1.06	-0.51	2.09		-158.4	9.49	0.1	4.02	-2.39	0.09
-158.4	-19.15	-6.07	-3.94	-2.63	-2.55		-157.5	8.69	0.79	-2.08	-0.81	-4.35
-157.5	-16.57	-3.06	0.29	-0.74	0.22		-156.6	7.72	4.2	-1.6	2.1	-4.09
-156.6	-14.76	-4.9	-0.86	-0.43	0.17		-155.7	11.75	2.52	0	1.17	-1.26
-155.7	-17.72	-7.73	-2.56	-1.96	0.65		-154.8	9.34	2.15	1.68	-1.44	-1.74
-154.8	-16.67	-3.97	-1.67	-0.06	-1.33		-153.9	8.37	2.15	-2.1	-0.48	-2.44
-153.9	-14.85	-3.98	-1.33	0.54	1.34		-153	8.8	1.62	-1.31	-1.16	-3.16
-153	-14.54	-4.88	0.33	-0.01	0.24		-152.1	8.45	1.91	-2.24	1.77	-2.34
-152.1	-14.36	-4.69	0.02	0.46	0.37		-151.2	9.51	1.41	-0.62	-1.41	-2.48
-151.2	-16.13	-4.54	-2.35	-2.45	0.8		-150.3	7.82	0.77	-1.9	-1.11	-2.89
-150.3	-17.17	-4.96	-0.86	-0.26	1.92		-149.4	6.92	1.83	-1.12	-1.5	-2.56
-149.4	-15.62	-4.78	0.8	-0.35	0.53		-148.5	8.61	5.74	-0.24	1.78	-2.69
-148.5	-16.78	-4.02	-3.07	-0.9	-0.34		-147.6	10.58	1.75	0.99	0.66	-0.43
-147.6	-14.35	-4.54	1.36	1.54	2.39		-146.7	6.05	1.44	-0.75	0.03	-2.27
-146.7	-15.08	-5	-1.48	-1.03	-0.29		-145.8	9.15	3.03	-0.24	1.85	-1.63
-145.8	-13.97	-3.1	-1.77	-0.31	2.17		-144.9	9.15	1.11	1.58	0.48	-2.29
-144.9	-11.98	-1.6	2.09	2.46	4.27		-144	8.84	0.59	1.1	0.07	-3.18
-144	-14.44	-3.82	-0.25	-0.33	1.54		-143.1	8.78	2.22	-0.5	1.42	-2.99
-143.1	-13.29	-3.26	-0.15	-0.04	2.14		-142.2	9.09	0.98	-1.44	-1.19	-2.73
-142.2	-16.36	-6.39	-2.69	-0.04	-0.69		-141.3	6.34	5.31	-1.09	1.87	-3.14
-141.3	-14.78	-4.75	-1.67	-2.88	-1.89		-140.4	10.35	4.37	1.62	1.42	-1.3
-140.4	-15.21	-4.72	-1.41	0.36	-1.24		-139.5	11.01	2.95	2.27	2.3	-0.02
-139.5	-14.34	-4.47	-0.27	1.83	1.36		-138.6	9.2	2.2	0.49	1.37	-0.82
-138.6	-15.8	-5.36	-1.61	-0.78	0.98		-137.7	8.23	2.45	-1.92	1.52	-2.08
-137.7	-15.49	-6.47	-1.11	0.39	-0.07		-136.8	7.97	2.07	0.69	0.34	-0.85
-136.8	-16.5	-8.61	-3.03	-2.62	-1.96		-135.9	8.63	4.57	0.49	1.93	-0.36
-135.9	-13.47	-5.38	-2.42	-1.06	0.09		-135	9.48	2.39	1.33	-0.25	0.2
-135	-13.96	-5.57	-2.05	-0.72	-0.89		-134.1	7.22	2.12	-1.59	-1.33	-1.8
-134.1	-14.97	-4.09	-0.27	0.14	1.48		-133.2	7.36	3.92	0.15	2.79	-3.41
-133.2	-14.39	-5.11	-1.95	-2.07	-1.24		-132.3	7.74	3.04	0.35	-0.66	0.52
-132.3	-13.03	-5.21	-1.7	-1.32	0.12		-131.4	8.55	3.32	0.83	1.08	-1.31
-131.4	-13.94	-3.28	0.48	3.07	2.16		-130.5	6.98	2.49	0.14	0.2	-1.85
-130.5	-12.58	-4.47	0.14	3.12	1.48		-129.6	7.27	-0.11	-0.81	-0.33	-2.23
-129.6	-13.61	-4.09	-0.75	1.42	0.25		-128.7	5.19	1.37	-2.85	0.66	-2.46
-128.7	-12.72	-4.38	0.88	1.98	2.17		-127.8	6.42	2.87	-0.76	-0.36	-2.57
-127.8	-14.24	-4.68	-0.57	0.94	0.34		-126.9	6.47	2.3	-0.77	0.09	-1.65
-126.9	-14	-5.38	-1.58	-0.9	1.19		-126	6.71	2.26	-0.53	0.24	-0.21
-126	-13.98	-6.25	-1.3	-0.77	1.57		-125.1	7.95	3.96	-1.96	-0.82	-1.04
-125.1	-14.31	-5.94	-0.85	-0.61	1.07		-124.2	6.12	1.4	0.38	0.38	-0.36
-124.2	-12.77	-4	0.22	0.91	2.56		-123.3	6.98	1.42	-0.25	-1.51	-3.1
-123.3	-13.85	-5.4	-1.06	-0.13	-0.18		-122.4	5.6	1.02	-1.94	-0.66	-1.27
-122.4	-13.37	-4.27	0.77	1.53	1.67		-121.5	8.63	2.51	-1.64	0.7	-0.13
-121.5	-10.38	-1.92	1.16	3.53	3.01		-120.6	6.64	2.09	0.87	1.94	-1.38
-120.6	-12.31	-3.78	-0.64	-0.57	-0.1		-119.7	8.07	1.03	0	0.3	-1.09
-119.7	-15.81	-5.62	-3.45	-2.82	-2.92		-118.8	6.31	1.51	-0.83	1.85	-2.84
-118.8	-12.16	-6.1	-1.63	0.97	1.82		-117.9	7.77	4.89	-1.72	1.64	-2.38
-117.9	-13.12	-4.94	-0.67	0.66	-0.43		-117	8.95	2.07	1.23	0.39	-1.33
-117	-11.19	-3.62	0.5	-0.26	1.91		-116.1	6.81	3.19	-1.21	0.81	-1.35
-116.1	-12.2	-4.02	-1.13	-0.76	1.39		-115.2	7.44	5.55	-0.67	3.73	-2.11
-115.2	-13.46	-5.34	-1.18	-2.28	0.95		-114.3	9.42	0.73	1.97	-0.16	0.56
-114.3	-13.48	-4.68	-1.37	0.25	-0.92		-113.4	6.5	2.11	-1.39	0.26	-2.42
-113.4	-14.13	-7.42	-2.61	-2.02	-0.48		-112.5	5.94	2.12	-0.76	-1.96	-2.19
-112.5	-14.58	-6.64	-4.27	-2.63	-1.9		-111.6	6.23	1.67	-1.06	0.7	-3.21
-111.6	-13.08	-6.58	-2.37	-2.36	-0.01		-110.7	7.99	1.81	0.65	-0.14	-2.76
-110.7	-12.74	-5.89	0.51	-0.46	0.71		-109.8	5.8	2.53	0.82	1.7	-1.7
-109.8	-15.49	-7.54	-2.81	-4.46	-2.56		-108.9	7.77	4.29	1.13	-0.65	0.23
-108.9	-11.74	-6.14	-1.58	-0.38	-0.62		-108	6.63	-0.13	1.4	-1.33	-1.86
-108	-13.32	-6.76	-1.84	-0.16	-1.28		-107.1	7.45	3.57	-0.87	1.78	-3.1
-107.1	-13.48	-5.4	-3.3	-0.21	-2.84		-106.2	7.64	-0.46	-0.08	0.41	-1.94
-106.2	-12.54	-3.22	-1.3	-1.02	0.25		-105.3	5.2	3.07	-0.78	0.03	-1.98
-105.3	-12.31	-4.2	-0.4	-0.02	-0.37		-104.4	5.82	4.61	-1.53	0.49	-1.48
-104.4	-12.91	-4.51	-0.07	2.74	1.06		-103.5	8.31	4.06	1.28	3.55	0.75
-103.5	-12.46	-6.9	-0.6	-1.35	0.72		-102.6	8.17	0.18	1.62	-1.32	0.4
-102.6	-13.24	-6.72	-1.45	-0.35	-0.05		-101.7	5.39	1.98	-2.05	1.28	-3.63
-101.7	-14.23	-4.06	-0.27	0.07	0.79		-100.8	5.95	0.11	0.08	-2.52	-0.32
-100.8	-11.18	-6.32	-1.27	-1.11	0.43		-99.9	4.79	2.73	-2.1	-0.04	-2.87
-99.9	-12.78	-3.28	0.04	1.73	-0.28		-99	5	0.2	-0.37	-1.97	-1.49
-99	-12.45	-4.91	-0.6	-1.55	1.16		-98.1	5.52	2.24	-2.56	1.64	-2.39
-98.1	-10.83	-4.12	-1.63	0.47	1.43		-97.2	6.99	2.7	0	-0.58	-1.54
-97.2	-10.73	-4.09	-2.15	-0.28	0.46		-96.3	6.81	2.51	-0.71	0.39	-0.23
-96.3	-11.98	-6.19	-0.6	-1.78	-0.22		-95.4	5.41	2.78	-0.34	0.62	-0.65
-95.4	-9.97	-4.57	-0.71	-0.12	0.63		-94.5	6.38	2.48	0.66	1.75	-1.27
-94.5	-10.75	-4.72	1.26	0.87	1.9		-93.6	5.36	0.61	0.45	-1	-0.57
-93.6	-10.18	-5.28	1.84	1.06	0.05		-92.7	6.81	1.17	-0.18	0.86	-2.39
-92.7	-12.07	-5.43	-1.33	-1.07	-0.97		-91.8	6.71	1.27	0.24	0.31	-1.08
-91.8	-11.99	-6.33	-0.24	1.03	1.62		-90.9	5.09	3.46	0.01	-0.21	-1.61
-90.9	-13.24	-6.7	-2.33	-0.96	-1.07		-90	5.28	2.63	1.46	2.71	0.95
-90	-12.2	-6.84	-2.25	-0.43	-1.57		-89.1	6.51	3.99	0.48	0.69	-0.73
-89.1	-10.11	-7.23	-1.69	-0.36	-0.02		-88.2	6.85	1.6	1.05	0.63	1.31
-88.2	-8.94	-3.8	0.38	1.16	2.4		-87.3	4.7	1.76	-0.99	0.26	-1.61
-87.3	-11.65	-5.98	-1.71	-1.83	-0.82		-86.4	7.55	2.09	1.74	-0.73	-0.6
-86.4	-11.22	-4.2	0.06	-1.31	-0.49		-85.5	5.4	2.37	-1.28	1.08	-1.48
-85.5	-12.26	-5	-0.15	1.25	2.14		-84.6	6.03	1.8	-0.1	0.97	-1.41
-84.6	-11.32	-4.73	-0.94	1.7	2.95		-83.7	5.48	3.03	1.05	1.38	-2.05
-83.7	-11.61	-2.96	-2	1.64	-0.81		-82.8	6.05	0.9	0.64	-0.7	-0.63
-82.8	-11.61	-6.29	-1.92	-0.68	-0.84		-81.9	5.36	0.92	-0.48	0.82	-1.44
-81.9	-9.76	-5.28	-1.07	-0.28	0.06		-81	4.81	1.81	0.42	1.78	-1.31
-81	-14.16	-6.96	-2.82	-1.69	-0.67		-80.1	4.35	0.03	-0.1	-0.46	-0.38
-80.1	-9.32	-4.79	-1.12	0.24	0.41		-79.2	1.47	3.38	-0.92	2.25	-3.08
-79.2	-11.24	-6.25	-1.86	1.05	-0.33		-78.3	5.84	1.46	0.23	0.6	0.86
-78.3	-9.67	-2.74	-0.16	-0.05	1.28		-77.4	4.45	2.88	0.4	1.75	-0.87
-77.4	-10.14	-3.01	-1.73	0.06	-0.51		-76.5	5.98	3.37	0.43	1.59	-0.97
-76.5	-8.57	-3.94	-0.16	0.13	0.47		-75.6	5.49	0.01	0.46	-1.54	-0.46
-75.6	-9.54	-5.96	1.12	0.83	0.03		-74.7	3.22	-0.71	-1.57	-2.12	-1.48
-74.7	-11.91	-7.66	-3	-4.62	-1.18		-73.8	3.69	1.3	-1.89	-0.15	-2.37
-73.8	-9.29	-2.8	0.4	-0.34	2.15		-72.9	4.14	0.98	-0.59	-0.1	-2.93
-72.9	-7.66	-1.61	1.36	1.46	2.64		-72	5.95	2.4	-0.5	-1.03	-1.95
-72	-9.94	-5.71	-1.65	-1.53	0.73		-71.1	2.9	1.49	1.13	-0.72	-0.13
-71.1	-8.15	-4.39	-1.99	1.13	2.22		-70.2	2.29	3.38	0.19	-1.24	-1.57
-70.2	-8.18	-3.43	-0.26	0.34	0.93		-69.3	4.44	2.52	1.96	0.33	-0.88
-69.3	-7.35	-3.21	-0.4	-1.38	-0.49		-68.4	2.86	-0.75	-0.87	-1.37	-1.33
-68.4	-7.64	-3.47	-0.21	0.36	0.48		-67.5	1.43	2.5	-0.34	1.22	-0.98
-67.5	-8.26	-2.85	1.71	2.16	2.31		-66.6	3.95	3.08	-0.3	-0.8	-0.83
-66.6	-9.38	-3.94	-0.98	2.36	-0.53		-65.7	3.32	1.62	0.03	2.77	-0.73
-65.7	-7.11	-3.99	0.42	-1.19	0.54		-64.8	4.66	0.14	-0.99	-0.87	-0.09
-64.8	-8.31	-4.95	-0.79	-1.28	-0.83		-63.9	2.31	1.57	-0.21	0.44	-1.4
-63.9	-7.33	-4.94	-0.87	2.31	0.89		-63	5.12	3.7	0.92	2.44	-0.92
-63	-6.17	-2.27	0.85	-0.68	1.81		-62.1	4.05	2.39	0.19	1.07	0.49
-62.1	-6.88	-3.62	0.94	2.49	1.25		-61.2	3.46	2.19	0.25	-0.22	-1.49
-61.2	-4.07	-1.76	1.4	-0.29	1.28		-60.3	4	2.14	-1.1	0.07	-2.85
-60.3	-6	-2.59	0.63	0.89	1.08		-59.4	4.48	0.97	-0.43	0.67	-2.64
-59.4	-7.08	-4.85	-2.46	-1.02	-2.11		-58.5	2.18	3.1	-0.29	1.24	-0.09
-58.5	-5.28	-0.58	1.93	2.18	2.36		-57.6	4.88	-0.52	0.62	0.3	-0.12
-57.6	-6.61	-2.78	-0.72	1.18	1.53		-56.7	1.49	1.99	-1.33	4.53	-1.42
-56.7	-5.79	-1.82	0.21	-0.27	-0.2		-55.8	2.52	2.53	0.54	1.11	1.32
-55.8	-7.55	-4.5	-1.69	-2.43	-0.57		-54.9	3.51	0.04	1.27	-1.6	-0.61
-54.9	-5.9	-2.01	-0.21	1.14	-0.13		-54	1.58	1.85	-2.03	1.34	-3.21
-54	-6.22	-2.84	-0.67	-1.22	-0.8		-53.1	3.63	3.04	1.43	0	0.75
-53.1	-5.87	-2	1.95	0.52	1.75		-52.2	3.52	4.33	0.55	3.17	-0.44
-52.2	-5.38	-3.59	0.54	-0.02	-0.47		-51.3	4.52	1.25	2.62	0.91	-0.03
-51.3	-6.03	-3.56	-1.69	1.72	0.92		-50.4	2.1	3.84	-0.34	0.76	-0.92
-50.4	-6.45	-3.64	-2.25	-0.22	0.44		-49.5	2.49	2.12	0.07	1.09	-0.62
-49.5	-5.79	-1.45	-2.1	0.2	-0.08		-48.6	3.18	1.27	2.48	1.07	0.11
-48.6	-4.38	-1.91	0.95	2.59	1.67		-47.7	1.38	2.22	2.09	-0.26	-1.21
-47.7	-4.33	-4.59	-3.1	-0.65	-1.93		-46.8	3.1	0.05	-0.58	-1.01	-0.85
-46.8	-6.17	-4.28	-1.88	-1.41	-0.82		-45.9	0.67	0.39	-0.57	-0.07	-3.55
-45.9	-5.08	-2.05	-2.03	-0.87	0.82		-45	0.73	1.65	-1.57	-0.12	-3.03
-45	-2.49	0.28	0.08	-0.44	0.13		-44.1	3.92	1.61	1.56	2.5	-0.18
-44.1	-2.39	-1.45	0.25	0.84	0.86		-43.2	3.1	0.27	0.11	-1.28	-1.27
-43.2	-2.42	0.11	0.93	1.88	0.17		-42.3	1.66	2.03	-0.25	1.28	-1.14
-42.3	-3.28	-0.71	-0.68	0.81	2.08		-41.4	2.24	1.96	2.43	0.12	-0.24
-41.4	-2.34	-1.12	-1.4	0.88	1.77		-40.5	2.74	-0.4	-0.52	-0.88	-1.1
-40.5	-2.15	-0.37	0.41	0.04	1.04		-39.6	1.15	0.53	-1.22	0.9	-2.91
-39.6	-2.82	-0.71	-0.22	-0.41	0.58		-38.7	0.81	2	-0.45	1.96	0.03
-38.7	-1.35	-0.46	1.26	2.26	3.23		-37.8	2.19	0.95	1.39	1.06	0.72
-37.8	-2.41	-1.9	1.5	0.64	2.06		-36.9	0.34	0.97	0.02	0.93	-1.16
-36.9	-1.51	-0.12	0.55	0.89	0.1		-36	2.99	2.1	1.91	0.56	-1.85
-36	-0.56	-0.74	-1.03	1.08	0.59		-35.1	2.36	2.45	0.35	0.33	-0.33
-35.1	-1.98	-0.46	1.13	1.57	1.31		-34.2	0.77	0.54	0.97	-0.28	0.58
-34.2	-2.57	-1.91	-2.35	-3.08	-1.44		-33.3	0.5	1.04	0.36	0.44	-0.82
-33.3	-0.83	-0.44	-0.98	2.65	0.44		-32.4	2.22	1.19	0.5	2.45	-0.57
-32.4	-3.98	-1.55	-1.86	-0.21	0.54		-31.5	1.52	0.82	0.7	-0.95	-1.41
-31.5	-0.5	-0.75	-0.96	-0.45	0.75		-30.6	-0.57	0.67	-1.39	-0.58	1.61
-30.6	-0.83	0.16	-0.45	1.2	1.44		-29.7	2.64	0.97	1.65	3.59	-1.9
-29.7	-0.51	0.43	-0.53	0.33	2.61		-28.8	2.04	0.24	1.76	0.76	1.29
-28.8	-0.75	-2.15	-2.24	-1.52	-0.44		-27.9	0.99	2.35	-0.92	1.56	0.93
-27.9	-3.71	-2.26	-2.08	-0.66	-1.3		-27	2.56	0.86	2	1.86	1.98
-27	-0.83	1.35	2.11	1.2	-0.46		-26.1	-1.05	0.18	-1.53	1.37	-1.48
-26.1	-1.56	-0.49	-1.85	-1.32	0.27		-25.2	0.66	1.8	0.1	2.37	0.02
-25.2	0.04	0.9	1.11	1.97	0.91		-24.3	0.43	0.6	-0.32	-2.3	1.54
-24.3	-1.15	-0.88	-1.18	-0.28	0.31		-23.4	1.52	-0.81	0.62	1.18	-1.32
-23.4	-0.74	0.37	-0.29	1.39	0.54		-22.5	0.73	1.47	2.11	0.38	0.2
-22.5	1.45	0.95	0.52	1.12	1.24		-21.6	1.93	1.92	1.1	-1.26	-1.58
-21.6	-0.86	-0.12	0.16	0.87	0.07		-20.7	1.35	0.76	-0.22	0.54	-0.78
-20.7	-1.63	-1.22	-1.76	1.66	-0.34		-19.8	1.04	2.64	0.6	0.58	-1.78
-19.8	0.52	-0.94	-0.57	0.43	0.5		-18.9	2.32	1.66	2.2	0.08	1.37
-18.9	-0.65	-0.39	-1.13	-1.54	0.83		-18	-0.12	1.05	-0.77	1.67	-1.74
-18	0.63	2.05	-0.07	2.51	0.18		-17.1	2.44	1.61	0.34	-0.07	1.03
-17.1	2.43	-0.17	-0.95	0.02	-1.97		-16.2	0.51	-0.39	-0.67	0.17	-1.4
-16.2	-0.97	0.74	-0.91	-0.04	-1.94		-15.3	-1.56	2.22	0.92	3.27	0.05
-15.3	-0.38	1.54	-0.02	0.4	-0.02		-14.4	2.26	1.72	0.57	0.55	-0.3
-14.4	1.12	0.07	0.14	-0.67	0.6		-13.5	-0.35	-0.07	-0.41	0.02	-2.08
-13.5	1.93	0.43	1.04	0.56	2.16		-12.6	-0.73	0.75	-0.26	0.78	-1.45
-12.6	-2.31	-2.85	-2.76	-1.09	-2.65		-11.7	0.85	2.74	1.22	4	-0.9
-11.7	-1.4	-0.63	-0.35	-0.55	-1.1		-10.8	1.93	1.32	2.25	0.91	2.76
-10.8	-0.2	0.48	0.82	1.64	3.11		-9.9	0.67	-0.65	-0.15	-2.07	0.17
-9.9	-1.28	0.21	1.5	1.39	1.97		-9	-1.49	0.93	0	0.59	-1.52
-9	0.61	1.51	0.75	1.01	-0.43		-8.1	0.81	-1.05	0.64	-2.22	0.6
-8.1	-0.23	0	-0.43	0.87	1.88		-7.2	-1.82	0.19	-1.96	-0.79	-2.42
-7.2	-1.85	-1.41	-0.81	-3.01	-0.68		-6.3	0.96	0.09	0.49	1.23	0
-6.3	1.43	1.31	-0.39	-1.08	0.71		-5.4	0.26	0.42	1.07	0.42	1.12
-5.4	0.46	-0.38	0.98	-0.93	0		-4.5	0	-0.34	-1.93	-0.53	-2.06
-4.5	0	0.89	0.87	2.04	-0.16		-3.6	-1.56	0	-0.19	-0.88	-0.02
-3.6	-0.75	-0.28	0	2.48	-2.42		-2.7	-0.63	0.58	1.01	3.26	-1.46
-2.7	1.29	1.08	0.99	-1.02	-0.99		-1.8	0.66	-0.36	1.79	0	-0.4
-1.8	1.73	-0.4	-0.18	0	-0.05		-0.9	-1.91	-0.86	-0.5	0.99	0.55
-0.9	-0.03	-0.74	-0.68	-1.35	0.3		0	-2.7	-1.53	-0.24	3.56	1.01
0	-0.81	-1.44	-0.4	-0.38	1.13		0.9	-4.54	-2.72	1.75	5.35	2.46
0.9	-0.04	-0.74	-0.24	0.04	2.14		1.8	-9.95	-1.31	1.33	8.42	7.6
1.8	1.98	0.49	0.9	2.8	7.92		2.7	-9.88	-1.91	3.06	12.53	12.35
2.7	2.48	1.52	2.89	7.48	18.69		3.6	-11.31	0.82	3.65	17.68	15.58
3.6	2.84	0.92	2.48	10.86	26.75		4.5	-9.94	-0.58	4.02	20.91	23
4.5	1.5	0.87	2.13	14.23	33.01		5.4	-11.8	-2.34	4.65	22.61	30.08
5.4	-1.25	-2.62	0.82	15.51	36.82		6.3	-12.35	-0.73	5.54	26.84	33.25
6.3	0.18	-0.56	1.73	19.61	44.86		7.2	-13.47	0.64	6.62	31.48	35.21
7.2	1.79	1.41	1.83	23.35	55.03		8.1	-12.35	-2.71	11.18	32.6	42.8
8.1	-0.62	-1.97	0	24.27	54.82		9	-14.03	-2.65	10.11	35.47	44
9	-0.18	-0.81	2.16	29.86	62.44		9.9	-12.8	-0.17	11.6	39.28	47.71
9.9	-0.82	0.6	4.5	32.87	68.38		10.8	-13.42	-1.08	12.31	39.53	54.74
10.8	-0.91	-2.09	0.47	32.7	70.03		11.7	-16.14	-1.3	11.85	44.85	54.53
11.7	0.24	-0.21	1.91	38.46	76.84		12.6	-13.37	-1.51	14.67	47.14	61.36
12.6	1.56	-1.06	3.33	40.46	81.06		13.5	-12.98	0.54	17.51	49.09	63.52
13.5	0.22	-1.36	3.53	43.8	85.98		14.4	-14.12	1.01	18.01	51.38	67
14.4	0.22	-2.62	1.63	43.64	88.04		15.3	-13.73	-0.75	17.88	55.49	69.44
15.3	0.77	-1.69	3.02	47.51	90.32		16.2	-15.27	-1.3	16.98	55.86	71.82
16.2	2.16	1.02	5.2	51.74	95.28		17.1	-13.58	-0.69	18.95	59.46	75.29
17.1	3	1.49	3.27	55.38	100.18		18	-12.97	0.93	20.59	61.48	78.19
18	2.53	2.06	5.42	59.57	100.07		18.9	-13.53	1.94	22.03	62.76	79.72
18.9	3.97	3.47	7.75	61.53	104.76		19.8	-13.31	2.63	24.45	66.79	82.6
19.8	1.52	0.19	5.93	60.92	104.26		20.7	-13.85	1.17	26.18	68.28	85.84
20.7	-1.05	-3.16	3.92	61.63	104.86		21.6	-14.64	1.09	25.25	71.25	87.42
21.6	-0.09	-1.84	3.13	65.86	107.33		22.5	-15.46	4.65	26.81	70.45	88.6
22.5	-0.02	0.83	5.61	67.64	109.05		23.4	-13.32	1.75	27.97	72.26	89.87
23.4	1.39	1.97	7.05	69.97	113.64		24.3	-14.98	4.12	28.48	76.87	89.59
24.3	2.34	0.49	5.49	72.21	115.14		25.2	-12.46	5.07	32.16	77.8	93.42
25.2	4.34	2.26	8.22	76.19	117.45		26.1	-12.23	2.08	32.02	75.56	94.89
26.1	-0.68	-1.12	4.42	75.4	115.15		27	-16.82	5.38	30.32	83.08	94.12
27	0.09	-1.03	6.05	78.56	117.26		27.9	-13.21	3.06	35.77	80.27	99.43
27.9	-1.68	-2.25	5.44	77.51	117.03		28.8	-16.11	3.46	33.38	81.85	95.91
28.8	0.03	2.31	7.38	81.1	117.94		29.7	-15.3	4.99	34.14	84.68	96.67
29.7	-2.15	-1.61	3.01	81.43	119.98		30.6	-16.19	5.69	35.84	86.64	100.57
30.6	-1.13	0.07	4.37	84.49	122.05		31.5	-15.01	6.37	35.95	88.45	101.44
31.5	0.82	2.75	7.55	86.25	124.62		32.4	-14.52	4.58	40.24	88.45	103.48
32.4	0.39	0.17	8.28	88.75	122.69		33.3	-16.03	3.7	38.16	87.56	103.48
33.3	-2.17	-0.77	6.16	89.45	123.1		34.2	-15.7	1.63	38.29	89.25	103.82
34.2	-0.71	-0.33	5.92	89.32	126.43		35.1	-16.58	7.12	38.65	93.68	103.87
35.1	0.73	2.52	8.08	92.26	126.68		36	-14.36	7.52	41.44	92.83	105.81
36	-0.71	0.07	6.31	93.97	125.92		36.9	-13.8	6.58	43.58	94.74	108.56
36.9	1.04	0.22	9.77	93.76	128.06		37.8	-16.14	6.74	41.92	93.57	105.38
37.8	-2.25	-0.21	6.9	95.71	127.14		38.7	-16.77	8.02	43.27	98.56	107.53
38.7	-1.06	-3.88	6.07	96.24	126.51		39.6	-13.43	8.54	44.33	96.45	110.49
39.6	-0.63	-1.14	7.8	98.96	128.62		40.5	-14.8	8.91	46.24	99.38	110.63
40.5	-0.82	0.49	6.88	100.08	128.26		41.4	-13.82	6.77	49.26	99.16	111.58
41.4	-0.46	-1.12	8.46	99.99	130.28		42.3	-17.56	9.15	46.58	99.16	108.32
42.3	1.21	1.67	10.41	103.26	131.11		43.2	-14.13	8.77	46.12	100.98	111.08
43.2	-0.52	-1.94	7.93	102.26	129.78		44.1	-13.86	9.42	48	103.3	111.78
44.1	-0.94	-2.78	7.83	102.41	128.98		45	-13.84	11.21	50.53	106.24	112.44
45	-1	0.75	9.55	106.5	133.22		45.9	-12.97	7.68	52.55	102.86	115.43
45.9	-1.13	-1.88	8.63	107.38	132.84		46.8	-17.27	9.61	50.33	105.23	112.82
46.8	1.16	1.19	11.28	109.23	134.05		47.7	-13.89	10.04	50.96	105.21	114.39
47.7	-1.83	0.05	8.61	108.84	132.83		48.6	-13.96	8.74	52.53	105.62	114.14
48.6	-4.31	-1.57	7.95	108.48	131		49.5	-14.41	8.53	51.49	106.47	114.52
49.5	-1.44	-0.31	8.85	109.18	132.6		50.4	-14.81	12.44	53.27	107.68	113.01
50.4	-1.66	-0.84	7.89	110.37	133.39		51.3	-14.7	11.37	55.96	108.86	116.35
51.3	-0.18	-0.82	10.01	112.33	133.38		52.2	-15.4	11.11	55.12	109.35	115.12
52.2	-0.13	-3	11.03	109.99	133.07		53.1	-17.79	10.92	54.64	109.19	115.38
53.1	-1.2	-1.62	10.69	112.34	135.79		54	-15.31	10.54	56.45	109.47	117.98
54	3.11	1.33	13.14	114.96	136.13		54.9	-15.31	12.5	56.72	108.86	116.32
54.9	-0.58	-0.63	11.23	114.38	134.83		55.8	-15.95	13.12	56.32	111.81	114.92
55.8	-2.59	-2.71	11.45	114.54	133.72		56.7	-13.97	9.86	58.2	110.71	118.31
56.7	-3.09	-3.17	11.32	116.28	133.63		57.6	-15.88	13.05	58.66	112.39	117.1
57.6	0.21	-2.28	10.82	119.08	136		58.5	-15.79	12.48	59.61	112.51	116.74
58.5	-1.97	-1.58	10.62	116.94	134.38		59.4	-16.29	11.34	59.93	112.62	116.34
59.4	-3.7	-1.95	11.43	116.57	134.32		60.3	-16.34	12.24	60.24	113.44	118.93
60.3	-2.5	-3.49	10.43	119.11	137.28		61.2	-13.81	13.08	61.35	115	117.74
61.2	-1.38	-1.58	10.86	119.64	135.69		62.1	-15.94	13.22	62.61	113.39	119.01
62.1	-1	-0.3	11.73	122.55	136.94		63	-16.39	11.56	61.85	115.44	117.48
63	-2.47	-0.17	10.94	120.91	136.18		63.9	-16.39	13.56	62.81	118	119.93
63.9	-2.5	-3.45	12.33	122.81	135.09		64.8	-12.4	14.84	65.44	117.04	123.4
64.8	-1.09	-0.45	14.23	123.54	135.93		65.7	-14.46	11.98	63.69	115.46	121.6
65.7	-1.67	-2.6	12.08	123.56	136.01		66.6	-16.35	12.91	65.57	116.82	120.32
66.6	0.35	0.03	13.65	125.9	139.65		67.5	-15.49	13.79	63.58	118.17	120.75
67.5	-3.2	-2.08	9.76	125	137.61		68.4	-12.57	16.21	66.15	116.33	120.67
68.4	0.02	0.24	15.12	126.38	138.66		69.3	-15.13	16.36	67.55	120.3	121.74
69.3	-0.11	-0.4	15.14	127.53	138.82		70.2	-13	13.97	67.16	117.93	121.23
70.2	-1.45	-1.31	14.06	126.28	137.65		71.1	-16.68	17.96	67.04	118.97	122.23
71.1	-1.96	-2.42	12.39	125.68	138.07		72	-13.58	17.46	67.4	119.12	122.19
72	-1.13	-1.71	12.6	127.8	139.45		72.9	-15.35	17.02	69.03	119.91	122.44
72.9	-2.45	-1.01	14.02	127.64	136.92		73.8	-13.39	16.84	71.51	119.4	123.04
73.8	-2.45	-3.32	14.58	128.74	137.39		74.7	-14.43	15.73	69.5	121.3	120.66
74.7	-2.64	-0.32	14.64	128.83	139.06		75.6	-13.92	17.73	72.03	119.58	122.43
75.6	-2.8	-4.06	13.01	128.43	136.67		76.5	-13.59	19.13	71.64	123.26	123.73
76.5	-1.39	-2.12	16.26	131.26	138.44		77.4	-13.05	17.57	74.26	121.1	124.87
77.4	-2.09	-0.88	14.66	130.29	139.44		78.3	-13.84	19.87	71.25	124.59	122.71
78.3	-2.25	-2.29	15.77	132.49	141.19		79.2	-12.98	20.37	73.7	123.5	121.99
79.2	0.36	0	15.74	133.54	142.33		80.1	-13.02	23.14	75.43	126.45	124.96
80.1	-2.05	-2.8	15.38	131.74	140.2		81	-10.42	20.96	78.63	124.98	127.85
81	-2.25	-1.46	15.72	132.32	140.41		81.9	-9.53	21.39	78.57	126	127.32
81.9	-1.6	-1.45	15.14	132.14	139.47		82.8	-11.45	19.61	76.77	125.45	126.9
82.8	-2.83	-1.41	15.31	132.91	137.99		83.7	-10.86	20.16	76.84	124.73	125.67
83.7	-4.11	-2.3	14.83	131.2	138.13		84.6	-12.33	20.61	77.35	126.56	122.89
84.6	-2.79	-3.11	14.21	134.47	138.93		85.5	-14.1	19.78	77.25	126.31	125.67
85.5	-3.07	-1.4	16.27	133.74	140.38		86.4	-11.6	21.57	78.89	126.34	126.13
86.4	-1.85	-1.44	15.9	135.56	139.99		87.3	-11.43	21.54	78.72	124.6	125.04
87.3	-1.56	-0.16	15.37	134.32	138.61		88.2	-11.48	22.81	79.16	127.5	124.01
88.2	-3.41	-1.68	17.46	136.14	142.95		89.1	-10.39	24.15	80.98	126.75	127.41
89.1	-1.95	-0.13	17.43	137.09	142.89		90	-8.87	21.56	82.33	126.7	127.38
90	-3.41	-2.29	17.19	135.73	137.52		90.9	-11.32	22.63	79.36	126.38	125.2
90.9	-2.25	0.04	15.72	138.14	139.43		91.8	-13.27	23.84	80.91	127.1	126.44
91.8	-0.19	-1.64	16.51	137.57	141.69		92.7	-11.81	23.17	82.01	125.88	126.68
92.7	-1.04	-1.44	16.94	139.29	141.17		93.6	-12.48	24.32	82.39	127.57	123.34
93.6	-3.88	-3.43	15.96	137.91	141.1		94.5	-9.85	25.58	83.79	130.32	127.56
94.5	-1.91	-1.43	17.67	138.25	140.24		95.4	-9.22	25.43	84.25	128.67	128.55
95.4	-2.53	-0.73	18.2	136.5	140.49		96.3	-8.85	25.28	84.9	129.39	128.83
96.3	-2.78	-2.86	16.93	137.64	140.25		97.2	-9.14	23.62	84.65	128.08	126.92
97.2	-1.6	-1.63	17.47	139.59	142.6		98.1	-8.67	24.66	84.62	128.54	127.82
98.1	1.22	-1.31	19.8	142.41	142.6		99	-8	28.27	86.22	130.44	129.78
99	-3.3	-1.44	18.08	139.43	139.68		99.9	-7.65	28	86.33	131.54	128.8
99.9	-0.91	-0.39	16.46	139.91	141.74		100.8	-6.48	26.76	86.43	129.84	128.67
100.8	-3.77	-1.48	18.77	139.38	140.96		101.7	-7.68	28.38	87.71	131.54	129.59
101.7	-2.78	-1.48	19.33	140.1	141.76		102.6	-8.68	28.23	87.39	130.26	128.5
102.6	-1.43	-1.48	20.59	142.03	140.82		103.5	-7.88	28.73	86.79	132.61	127.6
103.5	-1.41	0.84	20.29	140.33	144.33		104.4	-5.88	30.09	88.99	132.72	129.48
104.4	-1.39	-1.38	17.69	141.74	141.76		105.3	-6.64	28.71	90.61	131.71	130.12
105.3	-1.47	-1.89	20.93	142.84	142.63		106.2	-4.5	30.37	91.34	132.44	129.7
106.2	-1.95	-0.6	21.15	141.36	144.46		107.1	-5.26	30.68	91.38	133.13	130.15
107.1	-1.92	-1.3	18.85	142.67	142.65		108	-7.64	28.7	90.2	132.07	129.28
108	-3.8	-2.47	16.86	141.73	141.59		108.9	-6.02	32.08	89.37	133.42	128.76
108.9	-1.96	-1.19	19.78	142.66	142.31		109.8	-4.68	32.4	93.63	133.67	129.73
109.8	-4.53	-1.34	20.06	143.33	142.68		110.7	-3.77	31.99	92.11	134.15	131.76
110.7	-1.08	-0.93	21.88	142.68	142.03		111.6	-4.05	32.14	93.65	135.15	129.73
111.6	-2.53	-4.42	17.59	141.45	140.86		112.5	-3.12	31.28	94.14	132.48	133.2
112.5	-1.57	-0.88	21.1	143.83	142.89		113.4	-4.54	35.4	94.03	134.59	129.25
113.4	-3.89	-1.77	19.04	144	142.65		114.3	-2.59	34.88	95.92	133.06	131.11
114.3	-4.69	-4.27	17.61	141.72	140.14		115.2	-2.97	34.96	93.35	134.17	131.34
115.2	-3.78	-2.82	18.93	142.66	143.59		116.1	-1.89	34.88	95.52	135.34	131.79
116.1	-0.58	-0.56	23.21	145.67	142.43		117	-2.82	33.27	96.28	135.72	130.7
117	-3.4	-2.27	21.46	143.36	142.43		117.9	-2.85	34.1	95.82	133.83	132.47
117.9	-3.33	-3.08	21.04	143.3	142.31		118.8	-2.93	35.87	94.21	137.38	130.52
118.8	-0.94	-1.52	22.21	145.82	142.42		119.7	-0.81	33.91	97.63	136.74	132.59
119.7	-0.81	-0.34	22.11	147.2	144.61		120.6	-3.19	34.29	95.46	136.34	129.27
120.6	-2.88	-2.54	21.16	144.81	142.79		121.5	-2.72	34.88	98.37	137.91	131.94
121.5	-1.15	-2.02	20.77	145.8	143.38		122.4	-1.57	33.39	97.89	135.13	132.13
122.4	-3.02	-2.96	21.61	144.36	142.7		123.3	-3.57	35	96.26	137.14	129.97
123.3	-4.79	-2.01	20.49	143.38	142.54		124.2	-0.83	37.15	99.26	138.38	131.84
124.2	-3.74	-1.84	22.08	146.19	143.65		125.1	2.2	37.25	100.45	136.84	133.09
125.1	-2.05	-2.03	21.88	146.09	143.46		126	-0.38	38.13	98.65	139.1	130.79
126	-3.27	-1.39	22.71	145.71	142.15		126.9	2.2	40.25	101.14	140.45	134.68
126.9	-1.36	0.47	23.26	146.81	144.25		127.8	3.74	37.32	103.11	139.53	134.09
127.8	-4.47	-1.42	22.21	147.45	142.67		128.7	1.04	40.61	102.94	140.59	134.68
128.7	-3.03	-3.73	22.08	144.78	143.84		129.6	4.1	36.46	104.75	137.67	135.36
129.6	-3.54	-1.52	22.72	147.09	143.41		130.5	0.92	40.32	100.29	138.8	132.67
130.5	-2.56	-1.74	22.69	145.65	144.21		131.4	2.3	41.11	105.13	140.93	134.98
131.4	-1.92	-2.52	22.15	147.22	144.39		132.3	5.67	39.61	105.52	138.22	135.55
132.3	-3.85	-4.1	22.96	145.51	142.87		133.2	3.21	38.71	102.57	137.55	131.92
133.2	-3.87	-4.02	22.18	144.33	143.8		134.1	3.26	40.04	101.59	139.93	133.29
134.1	-2.37	-1.66	23	147.08	143.54		135	4.59	41.8	104.66	140.88	133.25
135	-3.08	-1.24	22.96	148.08	144.64		135.9	6.83	41.79	105.54	142.22	136.78
135.9	-2.1	-0.83	22.59	146.72	144.19		136.8	3.58	42.54	105.97	140.77	135.14
136.8	-4.19	-2.49	22.63	146.53	142.58		137.7	6.23	42.55	108.16	140.03	137.94
137.7	-2.7	-3.17	22.56	146.56	144.13		138.6	2.73	45.05	105.37	141.23	132.96
138.6	-3.46	-3.76	22.39	147.26	144.05		139.5	6.95	41.34	108.21	141.86	136.76
139.5	-4.17	-1.45	24.1	147.08	143.74		140.4	6.22	45.15	106.32	141.45	135.95
140.4	-2.98	-1.55	25.73	148.81	143.42		141.3	6.95	42.92	110.01	139.81	139.84
141.3	-2.85	-2.88	23.65	149.03	144.43		142.2	4.97	45.38	106.21	142.55	135.09
142.2	-3.14	-1.04	23.69	148.22	144.16		143.1	7.35	45.06	109.45	142.92	137.13
143.1	-4.43	-1.21	23.95	148.12	144.3		144	8.13	43.15	109.28	141.67	138.45
144	-3.68	-3.49	23.22	147.81	143.16		144.9	7.78	45.73	109.25	144.07	136.96
144.9	-5.63	-1.94	22.96	147.01	142.94		145.8	6.76	44.72	110.59	143.4	136.74
145.8	-4.63	-2.92	23.05	149.72	144.99		146.7	7.32	46.06	110.54	142.4	137.28
146.7	-3.78	-3.32	24.59	148.18	142.39		147.6	8.09	45.93	111.41	143.89	137.4
147.6	-3.08	-1.98	25.5	149.5	144.36		148.5	7.67	48.5	110.17	144.33	136.54
148.5	-2.78	-1.49	24.6	150.57	145.2		149.4	11.89	45.31	113.07	143.79	138.99
149.4	-2.98	-1.8	25.59	149.88	144.42		150.3	7.07	46.96	111.2	143.08	137.69
150.3	-3.49	-1.85	26.78	150.05	143.37		151.2	8.92	48.22	112.3	146.4	136.77
151.2	-4.34	-2.22	24.94	146.97	143.23		152.1	9.01	45.95	113.11	141.01	137.83
152.1	-3.7	-3.52	25.38	149.93	142.41		153	8.08	50.42	111.29	143.73	137.94
153	-1.44	-2.39	25.23	149.5	144.29		153.9	8.87	50.18	112.21	145.22	136.39
153.9	-3.51	-3.04	26.19	150.62	144.75		154.8	9.93	49.7	114.55	145.1	137.08
154.8	-4.07	-3.42	24.83	150.46	145.22		155.7	9.63	48.64	112.64	144.6	138.56
155.7	-2.8	-3.11	25.53	150.53	144.24		156.6	11.6	49.38	112.01	144.97	137.62
156.6	-2.23	-1.07	25.55	150.87	146.05		157.5	10.4	51.7	116.02	146.68	137.76
157.5	-2.8	-2.42	25.93	148.95	145.22		158.4	11.37	52.81	116.41	146.98	139.23
158.4	-4.55	-4.23	23.66	148.77	143.19		159.3	13.57	51.18	116.74	146.99	141.15
159.3	-5.23	-3.77	23.89	148.39	142.98		160.2	12.4	49.37	117.49	144.86	140.15
160.2	-4.29	-2.81	26.77	150.33	143.88		161.1	9.83	53.1	114.87	147.2	137.56
161.1	-5.63	-3.6	23.57	150.31	145.26		162	12.76	50.35	115.97	145.13	138.4
162	-3.35	-2.56	26.52	147.87	144.9		162.9	11.72	53.1	116.41	146.96	138.37
162.9	-3.78	-1.17	28.28	150.92	145.71		163.8	13.1	51.73	118.23	148.28	142.08
163.8	-3.63	-1.69	23.95	151.23	143.91		164.7	13.91	51.05	118.05	145.32	140.58
164.7	-4.31	-2.08	23.93	150.55	144.15		165.6	13.05	55.99	118.46	148.99	140.46
165.6	-5.67	-0.87	26.57	151.05	144.5		166.5	16.23	53.81	120.39	148.5	141.43
166.5	-4.4	-3.03	25.61	150.95	143.9		167.4	16.2	53.68	123.4	149.16	142.96
167.4	-5.42	-2.39	26.59	152.28	146.61		168.3	15.48	57.33	120.38	150.73	141.88
168.3	-2.58	-3.44	26.58	149.57	143.06		169.2	15.95	55.75	121.95	149.82	141.21
169.2	-2.99	-2.43	27.02	155.33	146.68		170.1	17.2	53.41	123.2	148.27	142.04
170.1	-2.45	-0.59	29.48	150.16	145.43		171	15.33	55.8	119.91	150.02	139.53
171	-2.67	-1.97	26.55	151.52	146.87		171.9	17.98	56.01	121.31	149.4	143.01
171.9	-3.85	-2.01	25.91	149.55	144.19		172.8	17.88	55.61	122.61	147.78	141.85
172.8	-6.31	-3.14	25.96	150.27	144.31		173.7	16.59	56.26	122.23	149.49	142.79
173.7	-3.85	-2.15	29.91	152.97	145.98		174.6	16.84	58.52	122.54	150.9	142.17
174.6	-4.56	-3.31	27.34	149.91	145.36		175.5	19.94	55.74	125.78	149.63	145.87
175.5	-4.01	-2.69	27.39	149.46	144.92		176.4	16.22	55.02	124.11	148.85	141.92
176.4	-3.4	-1.12	28.71	152.63	146.36		177.3	17.26	57.08	121.51	151.04	138.29
177.3	-3.53	-1.68	27.81	152.84	145.33		178.2	18.87	58.23	123.45	151	141.43
178.2	-4.13	-3.65	26.61	150.46	145.21		179.1	19.53	56.64	125.03	150.65	142.76
179.1	-4.5	-2.38	30.87	152.32	144.78		180	19.5	59.5	124.74	150.71	142.25
180	-5.81	-3.68	28.36	151.29	143.75		180.9	19.53	59.88	125	153.49	141.39
180.9	-6.97	-3.86	25.98	151.19	143.61		181.8	19.73	60.21	125.72	151.91	144.16
181.8	-7.36	-4.39	27.83	150.04	143.36		182.7	19.91	62.18	126.41	152.28	142.69
182.7	-5.4	-3.15	26.86	150.84	145.22		183.6	21.69	58.62	128.16	152.19	145.12
183.6	-3.59	-2.08	28.25	153.29	146.51		184.5	20.15	59.77	127.46	152.54	145.34
184.5	-4.25	-3.12	28.32	152.19	145.46		185.4	21.13	60.74	126.51	151.95	143.59
185.4	-4.63	-2.27	27.98	152.12	146.41		186.3	20.88	58.95	125.68	153.3	142.1
186.3	-3.28	-0.08	31.93	154.72	148.46		187.2	21.27	61.3	126.87	154.06	143.19
187.2	-4.94	-2.39	29.93	152.24	144.91		188.1	22.92	59.85	128.35	151.48	144.65
188.1	-3.36	-1.68	29.18	155.15	147.05		189	19.75	59.86	126.37	154.02	144.42
189	-6.42	-4.43	26.04	151.19	144.14		189.9	21.12	59.35	127.84	151.94	145.14
189.9	-2.37	-0.61	29.39	155.09	149.22		190.8	22.04	61.31	127.57	153.75	144.13
190.8	-6.28	-3.91	27.8	152.86	143.45		191.7	22.88	62.17	128.98	153.78	145.91
191.7	-4.46	-1.93	29.69	153.67	147.02		192.6	25.06	61.29	129.77	152.37	144.82
192.6	-2.82	-1.45	31.66	156.62	147.63		193.5	23.36	59.97	129.12	152.59	141.62
193.5	-6.14	-4.73	26.24	149.98	144.79		194.4	23.82	62.24	129.02	155.94	141.95
194.4	-3.21	-2.55	31.81	154.37	148.12		195.3	25.11	61.31	129.75	152.5	145.13
195.3	-5.77	-2.6	29.93	152.6	146.75		196.2	24.99	64.52	130.26	156.02	143.06
196.2	-7.75	-4	27.56	152.34	143.58		197.1	26.19	63.3	129.94	156.77	146.18
197.1	-3.09	-1.16	31.3	155.45	144.96		198	26.48	62.52	131.71	157.71	147.52
198	-3.78	-3.84	30.23	152.79	146.23		198.9	24.9	65.89	134.03	157.26	147.79
198.9	-5.39	-4.05	30.07	153.16	146.88		199.8	30.69	67.79	133.62	158.45	148.69
199.8	-4.26	-2.56	32.49	154.09	149.49		200.7	36.79	65.92	135.47	155.41	149.6
200.7	-6.29	-4.62	32.46	153.73	146.7		201.6	35.42	66.8	133.6	153.88	149.27
201.6	-4.45	-3.16	32.62	156.43	151		202.5	34.77	66.18	131.94	155.81	148.01
202.5	-5.43	-1.49	31.6	152.63	148.44		203.4	33.77	68.88	132.92	158.59	147.86
203.4	-7.32	-3.37	30.57	154.15	145.84		204.3	36.23	66.22	134.29	153.47	149.47
204.3	-7.09	-3.06	30.26	152.5	146.49		205.2	34.72	65.3	132.88	151.95	147.21
205.2	-5.53	-0.96	31.29	155.27	147.86		206.1	33.73	69.92	129.95	155.54	144.52
206.1	-5.89	-3.89	30.96	152.81	144.46		207	35.79	67.15	131.24	152.9	146.62
207	-7.56	-4.24	29.85	152.23	143.25		207.9	35.71	64.82	131.76	150.34	147.84
207.9	-5.17	-1.86	32.35	152.85	146.56		208.8	33.8	65.35	132.31	152.76	145.71
208.8	-5.26	-3.07	31	155.7	145.78		209.7	35.07	65.38	132.75	152.04	147.69
209.7	-5.57	-1.13	30.46	153.51	145.73		210.6	32.08	65.65	131.1	151.18	145.98
210.6	-8.34	-4.48	29.19	152.7	145.02		211.5	33.33	64.38	129.88	151.21	147.92
211.5	-7.4	-3.63	32.23	152.35	146.33		212.4	33.54	65.75	129.8	149.7	147.06
212.4	-2.6	-1.53	32.06	153.71	148.76		213.3	34.84	66.03	129.18	151.63	145.64
213.3	-4.76	-1.46	34.45	151.58	147.14		214.2	36.17	66.47	130.28	152.36	147.29
214.2	-6.31	-2.98	31.61	154.96	144.75		215.1	33.93	68.03	131.41	151.33	149.27
215.1	-5.56	-2.9	31.92	153.73	146.08		216	35.51	66.79	131.9	150.68	146.09
216	-5.66	-1.88	29.29	151.57	146.44		216.9	34.91	64.5	130.66	151.31	146.8
216.9	-6.34	-0.62	29.68	151.34	145.78		217.8	34.17	65.35	130.4	149.36	147.74
217.8	-6.44	-3.75	29.58	152.09	144.41		218.7	32.77	66.56	127.64	150.27	146.22
218.7	-7.41	-2.16	29.44	152.92	146.68		219.6	34.49	65.26	132.04	148.87	147.91
219.6	-7.23	-3.47	29.41	148.81	144.47		220.5	33.8	64.84	128.94	148.81	145.36
220.5	-7.06	-3.59	28.35	150.63	144.84		221.4	32.95	65.92	127.58	151.26	146.04
221.4	-6.69	-1.87	30	151	146.02		222.3	33.41	63.27	129.46	148.17	146.96
222.3	-6.5	-3.65	31.08	152.38	145.97		223.2	32.31	64.63	128.31	147.34	143.12
223.2	-5.63	-2.65	31.22	151.75	146.39		224.1	31.71	64.52	126.01	149.9	145.67
224.1	-7.28	-3.04	30.49	152.26	146.01		225	32.96	64.07	130.85	149.05	145.35
225	-6.2	-1.97	30.33	152.88	146.83		225.9	33.33	63.44	128.65	149.76	145.82
225.9	-7.65	-4.83	28.58	147.94	143.04		226.8	30.65	62.87	127.12	148.77	143.17
226.8	-7.32	-2.43	30.41	151.01	144.46		227.7	31.67	62.53	128.44	148.18	144.3
227.7	-7.97	-3.77	29.99	151.23	144.66		228.6	31.91	63.49	127.31	147.88	146.16
228.6	-5.66	-2.21	29.9	150.64	144.74		229.5	31.22	62.19	127.42	147.31	143.55
229.5	-8.74	-3.65	30.38	150.04	143.06		230.4	29.09	62.91	125.72	147.07	142.17
230.4	-8.54	-4.62	29.77	149.71	144.45		231.3	31.95	66.45	126.17	150.75	143.12
231.3	-6.56	-2.42	28.5	149.24	142.78		232.2	34.3	63.73	128.77	148.24	144.97
232.2	-7.55	-3.95	29.73	148.53	145.06		233.1	30.35	62.94	125.37	147.69	142.98
233.1	-7.02	-3.98	27.81	149.67	143.82		234	30.95	61.07	125.78	146.92	144.31
234	-6.05	-3.44	27.43	148.38	143.98		234.9	28.11	61.48	125.02	146.4	142.89
234.9	-5.01	-2.72	29.31	150.21	145.11		235.8	29.47	61.59	125.37	147.08	142.51
235.8	-8.1	-3	30.49	149.65	143.89		236.7	32.01	65.1	125.77	150.79	144.08
236.7	-7.86	-4.17	29.14	149.41	143.11		237.6	33.43	61.17	128.17	148.06	145.06
237.6	-8.8	-5.97	27.95	148.43	142.7		238.5	30.42	62.57	125.21	146.71	143.93
238.5	-7.04	-4.23	29.4	148.78	144.25		239.4	30.47	63.76	125.05	148.82	144.67
239.4	-9.25	-3.34	27.98	148.91	143.62		240.3	31.88	65.47	127.07	150.24	144.56
240.3	-7.03	-4.68	30.66	150.19	142.73		241.2	34.22	63.5	127.3	145.73	146.14
241.2	-7.93	-2.57	28.96	149.29	144.07		242.1	29.49	63.79	125.39	147.03	143.9
242.1	-8.39	-4.26	28.91	149.34	144.36		243	31.61	63.91	127.27	146.76	143.79
243	-7.43	-4.51	28.92	148.38	142.26		243.9	31.59	61.56	126.1	146.76	145.35
243.9	-8.56	-3.79	29.31	148.88	142.9		244.8	30.02	62.44	124.97	146.82	143.29
244.8	-7.18	-3.55	29.03	148.55	141.92		245.7	31.24	60.23	126.62	144.28	143.97
245.7	-8.85	-5.42	28.17	146.26	141.52		246.6	28.5	62.09	122.68	143.99	141.54
246.6	-7.65	-4.22	29.44	147.88	142.35		247.5	29.81	62.63	123.26	146.06	140.09
247.5	-5.84	-2.55	29.52	149.21	144.01		248.4	31.83	63.34	125.58	147.98	142.86
248.4	-7.29	-3.1	30.12	149.71	142.99		249.3	31.87	61.18	124.94	145.42	142.65
249.3	-9.49	-5.45	27.77	145.83	140.54		250.2	29.52	60.22	125.01	145.03	142.64
250.2	-8.57	-4.43	26.51	147.4	140.84		251.1	30.34	59.87	123.27	143.84	141.38
251.1	-7.4	-3.01	28.73	147.28	143.63		252	29.55	63.56	121.7	148.35	142.02
252	-6.41	-3.65	29.75	147.65	143.11		252.9	32.24	62.27	126.44	144.79	143.97
252.9	-6.56	-4.3	28.39	149.06	140.76		253.8	30.65	60.89	122.54	146.34	142.69
253.8	-7.22	-2.76	30.26	149.34	141.56		254.7	31.43	63.78	123.86	145.81	143.16
254.7	-6.74	-4.55	28.88	147	144.19		255.6	31.15	63.01	126.36	145.75	144.09
255.6	-5.95	-3.15	29.57	149.38	144.62		256.5	30.58	60.97	123.31	145.42	142.27
256.5	-6.44	-4.56	27.22	147.99	142.34		257.4	28.75	61.35	123.39	143.35	141.89
257.4	-6.08	-2.83	30.24	147.75	145.07		258.3	28.52	59.65	122.86	144.47	140.33
258.3	-8.56	-4.48	28.77	146.48	141.42		259.2	26.75	61.81	121.65	146.9	141.51
259.2	-10.23	-5.18	28.12	145.56	140.3		260.1	30.89	58.87	124.99	144.66	142.75
260.1	-6.8	-3.23	30.06	147.46	143.34		261	28.22	61.05	122.55	146.08	140.14
261	-6.23	-1.61	29.07	147.06	141.93		261.9	28.93	61.9	123.89	141.74	140.28
261.9	-9.44	-3.93	28.61	145.76	141.24		262.8	28.41	60.17	120.88	143.11	140.75
262.8	-7.46	-3.18	27.39	148.7	142.83		263.7	29.38	61.02	120.88	143.13	139.2
263.7	-5.28	-2.23	29.31	148.55	142.87		264.6	30.5	61.64	121.99	145.19	139.97
264.6	-7.16	-5.24	27.75	147.26	143.58		265.5	30.15	60.09	123.09	141.45	141.96
265.5	-9.78	-3.74	26.84	146.92	139.92		266.4	28.23	62.64	121.9	143.72	138.49
266.4	-7.5	-1.4	29.35	147	142.98		267.3	29.02	61.82	121.81	145.39	140.01
267.3	-7.63	-3.24	27.03	144.92	141		268.2	30.2	60.81	122.44	143.94	140.49
268.2	-7.26	-5.11	27.63	145.54	140.18		269.1	29.63	57.97	121.7	143.53	139.29
269.1	-8.22	-2.54	29.14	146.77	142.69		270	27.8	59.25	120.75	142.87	137.28
270	-7.28	-2.1	28.72	146.9	141.58		270.9	29.71	60.24	122.44	143.42	139.91
270.9	-7.69	-3.31	28.36	145.52	140.03		271.8	28.81	61.25	121.22	142.53	140.38
271.8	-9.2	-4.51	29.13	146.18	140.53		272.7	27.92	59.85	120.24	141.74	140.7
272.7	-7.17	-4.27	27.35	147.22	141.35		273.6	27.5	61.65	121.55	142.72	138.74
273.6	-7.19	-3.49	28.08	146.85	141.67		274.5	30.18	60.2	121.64	142.49	141.21
274.5	-7.91	-4.64	26.78	143.24	140.24		275.4	29.36	61.32	121.1	143.35	139.22
275.4	-7.43	-2.29	27.78	146.29	141.96		276.3	30.75	61.07	123.5	141.76	140.52
276.3	-6.7	-3.94	26.3	146.02	140.62		277.2	28.02	60.24	121.45	142.9	139.49
277.2	-8.27	-2.73	28.32	145.24	140.62		278.1	28.71	59.2	120.66	140.88	142.28
278.1	-8.41	-4.6	27.64	144.96	142.05		279	29.1	62.23	121.48	142.86	139.93
279	-9.46	-4.65	26.95	143.74	139.97		279.9	28.91	61.37	120.04	141.41	139.53
279.9	-8.58	-5.22	25.9	144.01	140.15		280.8	28.73	60	120.51	142.78	140.58
280.8	-8.81	-5.64	26.51	144.96	140.14		281.7	30.24	59.96	119.98	143.67	139.41
281.7	-6.82	-3.74	28.82	145.65	141.33		282.6	27.95	59.45	121.38	143.09	138.18
282.6	-9.49	-5.78	26.92	142.35	138.98		283.5	28.46	59.36	121.5	140.26	140.34
283.5	-11.3	-5.31	25.19	143.37	136.78		284.4	31.03	58.62	120.46	142.53	138.23
284.4	-10.23	-5.05	26.26	144.54	138.54		285.3	27.26	62.75	120.43	143.1	140.35
285.3	-8.68	-4.89	27.78	144.02	141.02		286.2	31.52	59.14	121.72	140.97	141.64
286.2	-6.48	-2.23	29.92	145.51	144.11		287.1	27.9	60.07	117.97	145.1	138.22
287.1	-5.61	-2.19	29.35	146.58	143.19		288	30.79	60.83	122.18	144.02	139.68
288	-9.24	-4.29	27.86	145.41	140.97		288.9	30.9	62.25	121.63	141.62	142.2
288.9	-11.25	-6.48	26.52	143.3	136.81		289.8	28.26	58.37	120.37	142.67	138.6
289.8	-8.16	-3.48	26.91	144.16	141.45		290.7	27.91	58.95	118.97	141.58	138.13
290.7	-5.57	-2.37	29.29	145.97	143.87		291.6	29.44	60.01	121.08	141.78	137.87
291.6	-8.1	-3	28.66	144.82	140.96		292.5	28.38	60.99	119.77	141.83	138.42
292.5	-5.92	-1.22	30.15	146.35	143.35		293.4	27.82	59.71	121.23	142.89	139.44
293.4	-9.03	-3.01	27.21	142.8	139.68		294.3	28.63	60.73	120.76	141.27	140.11
294.3	-8.88	-4.12	26.66	145.53	141.47		295.2	29.96	60.38	121.49	142.97	140.06
295.2	-7.71	-4.62	28.79	144.11	139.28		296.1	30.4	58.74	121.37	140.37	137.55
296.1	-8.49	-3.96	27.68	144.8	142.19		297	28.32	61.66	118.26	143.83	138.62
297	-9.02	-2.29	27.29	143.65	138.9		297.9	30.3	59.18	120.37	141.26	140.98
297.9	-7.66	-4.78	27.78	144.36	140.27		298.8	28.2	61.07	118.61	142.6	139.65
298.8	-9.73	-1.83	28.22	144.63	140.58		299.7	29.66	58.85	120.11	139.03	139.98
299.7	-7.6	-4.14	27.32	144.62	139.67		300.6	27.99	60.97	120.79	142.78	139.1
300.6	-9.6	-3.03	29.72	144.08	140.6		301.5	28.69	58.94	119.9	140.24	139.09
301.5	-9.49	-4.35	27.22	143.33	139.8		302.4	27.8	60.4	116.81	139.27	138.35
302.4	-8.03	-3.13	27.64	141.68	139.18		303.3	27.44	58.71	119.33	139.03	138.82
303.3	-9.84	-5.97	24.7	141.34	137.84		304.2	28.02	61.04	119.05	140.83	139.47
304.2	-8.82	-3.64	27.14	145.52	140.17		305.1	28	61.7	119.31	142.76	139.36
305.1	-9.75	-3.62	26.09	143.91	140.76		306	29.3	59.51	120.7	141.27	140.8
306	-9.44	-4.02	26.76	142.71	138.76		306.9	28.5	58.23	118.07	141.32	140.15
306.9	-8.71	-2.08	27.6	145.56	140		307.8	28.14	58.74	119.7	141.88	138.2
307.8	-10.36	-5.98	25.82	141.04	139.78		308.7	28.82	58.41	118.7	140.19	136.93
308.7	-8.5	-3.76	28.09	145.37	142.04		309.6	27.93	59.84	117.71	140.14	137.57
309.6	-10.52	-5.62	26.74	141.51	139.01		310.5	27.14	58.88	120.3	138.05	141.05
310.5	-10.97	-4.64	25.34	141.3	138.78		311.4	27.49	58.46	117.33	141.08	137.98
311.4	-10.61	-5.03	26.64	142.3	139.06		312.3	26.42	57.68	118.07	139.32	136.81
312.3	-8.76	-4.3	27.48	142.72	138.75		313.2	28.27	60.06	117.92	139.83	137.39
313.2	-10.81	-4.18	26.23	142.01	139.64		314.1	28.52	60.39	116.74	140.3	137.1
314.1	-8.93	-3.45	27.26	143.18	140.51		315	26.99	59.87	118.15	140.93	139.37
315	-8.73	-3.71	27.13	141.98	138.73		315.9	29.03	59.33	119.95	141.05	137.9
315.9	-10.08	-4.68	25.82	140.32	137.58		316.8	27.03	61.54	120.85	142.55	136.67
316.8	-10.3	-5.37	25.28	141.06	136.56		317.7	30.34	60.48	120.79	140.33	138.57
317.7	-6.32	-3.61	27.3	144.22	142.31		318.6	29.55	58.61	117.61	139.21	137.76
318.6	-8.29	-2.06	25.81	144.85	137.01		319.5	27.68	57.99	118.87	137.33	137.85
319.5	-9.8	-7.01	24.48	140.44	138.49		320.4	25.85	58.15	116.19	139.41	134.07
320.4	-8.27	-3.85	27.99	142.56	137.34		321.3	27.89	59.79	116.83	138.96	137.55
321.3	-8.63	-1.94	27.68	143.52	139.71		322.2	28.41	58.22	118.94	140.06	136.63
322.2	-7.3	-3.27	27.96	145.04	140.08		323.1	27.93	59.02	117.99	138.52	136.11
323.1	-7.57	-3.31	26.83	142.92	137.19		324	25.51	60.87	117.17	138.92	138.01
324	-8.12	-3.56	26.44	144.37	137.53		324.9	27.8	58.79	116.45	138.62	138.91
324.9	-8.33	-4.5	26.94	141.48	140.39		325.8	28.99	56.87	119.09	139.34	140.25
325.8	-9.19	-5.62	25.26	138.89	137.78		326.7	27.94	58.76	116.34	141.34	133.94
326.7	-8.78	-2.26	28.05	143.01	139.96		327.6	27.13	59.92	118.24	139.64	138.48
327.6	-7.42	-3	29.69	144.03	140.44		328.5	27.44	59.88	116.7	141.01	136.03
328.5	-12.15	-5.52	23.74	140.02	137.29		329.4	27.92	59.14	117.66	140.16	138.08
329.4	-8.53	-4.58	27.25	141.74	139.58		330.3	29.94	59.04	118.67	140.35	137.04
330.3	-9.46	-5.71	27.13	140.01	138.69		331.2	28.54	59.19	117.63	140.09	137.08
331.2	-10.14	-6.94	24.8	140.97	136.77		332.1	26.93	60.75	120.17	140.15	137.84
332.1	-9.27	-2.88	26.64	142.66	139.29		333	28.12	58.71	119.79	140.56	139.26
333	-9.1	-4.09	25.81	143.86	139.37		333.9	27.15	58.1	119.37	139.2	138.28
333.9	-9.68	-4.27	26.73	140.47	137.26		334.8	27.55	57.49	118.95	139.27	137.8
334.8	-8.77	-3.84	27.39	142.15	137.47		335.7	27.12	57.24	117.48	136.46	136.84
335.7	-10.7	-2.2	27.07	141.42	138.9		336.6	24.85	60.7	115.95	140.25	137.39
336.6	-9.78	-5.15	26.47	139.55	138.89		337.5	27.29	59.39	118.51	138.85	137.81
337.5	-6.21	-3.91	27.26	143.45	139.38		338.4	28.37	59.1	117.11	139.33	136.16
338.4	-7.4	-4.09	26.89	143.33	139.76		339.3	28.99	56.94	116.47	137.73	136.63
339.3	-7.95	-2.73	27.69	143.01	140.47		340.2	27.26	57.16	116.04	139.48	135.14
340.2	-6.75	-2.33	28.64	143.47	138.27		341.1	27.9	58.41	118.5	138.06	137.01
341.1	-9.31	-5.58	23.89	139.35	136.89		342	26.51	57.48	116.32	138.29	135.54
342	-8.43	-4.16	23.89	141.39	139.4		342.9	25.96	57.7	116.87	139.08	136.53
342.9	-10.28	-4.03	24.13	142	137.13		343.8	26.28	57.27	114.11	138.63	136.41
343.8	-7.16	-3.37	26.93	142.8	138.63		344.7	25.96	58.46	115.13	140.04	136.57
344.7	-9.78	-4.23	25.88	139.77	139.23		345.6	28.96	59.16	117.82	139.34	138.21
345.6	-8	-3.53	26.63	141.68	138.46		346.5	28.12	60.64	118.35	142.17	136.72
346.5	-9.35	-3.62	25.86	140.65	137.88		347.4	29.2	58.64	117.62	138.97	136.83
347.4	-9.02	-2.54	27.07	141.27	138.46		348.3	28.02	58.72	117.48	140.02	135.32
348.3	-9.3	-5.07	26.11	140.96	137.14		349.2	27.44	59.96	115.93	140.79	137.66
349.2	-9.87	-3.71	24.25	141.6	136.91		350.1	26.36	59.6	117.94	138.18	137.7
350.1	-11.24	-5.1	25.66	139.58	134.38		351	26.36	58.34	116.91	138.6	137.99
351	-10.32	-6.78	24.5	139.09	136.17		351.9	27.73	57.66	116.48	137.66	136.99
351.9	-9.94	-4.19	25.08	143.04	138.43		352.8	27.37	59.98	115.47	138.49	136
352.8	-7.67	-2.63	27.11	141.45	140.21		353.7	29.64	58.94	117.26	138.29	137.45
353.7	-10.55	-6.16	22.85	138.04	136.65		354.6	26.09	58.39	115.85	140.26	137.6
354.6	-6.8	-2.5	27.4	141.9	138.85		355.5	26.74	58.75	116.21	140.08	135.38
355.5	-9.58	-5.46	26.31	140.51	136.31		356.4	27.87	57.71	117.61	139	138.26
356.4	-9.7	-4.02	25.86	140.15	136.62		357.3	26.34	59.73	116.9	139.86	137.77
357.3	-8.64	-5.03	25.72	139.22	136.32		358.2	27.53	58.01	116.3	137.13	136.44
358.2	-10.47	-5.64	24.69	139.34	137.41		359.1	26.57	58.01	115.91	139.09	135.93
359.1	-10.54	-3.77	26.15	138.24	138.78		360	29.34	59.27	117.6	140.59	136.2
360	-10.99	-4.69	23.9	139.52	136.9		360.9	29	57.27	118.17	139.3	138.34
360.9	-9.99	-4.43	25.44	140.03	138.02		361.8	26.87	60.05	116.47	139.81	135.68
361.8	-11.7	-5.31	24.89	139.25	136.21		362.7	29.23	57.73	119.81	136.89	138.27
362.7	-10.29	-4.81	24.12	139.69	137.6		363.6	25.9	60.13	115.29	139.26	136.31
363.6	-10.55	-4.77	22.54	138.51	135.44		364.5	28.37	57.52	117.79	139.01	137.31
364.5	-9.15	-4.28	25.1	140.34	136.72		365.4	28.78	59.48	117.01	140.06	138.43
365.4	-13.19	-6.36	23.45	137.53	136.38		366.3	29.68	58.91	118.54	138.68	137.06
366.3	-8.87	-4.43	25.29	139.45	136.6		367.2	28.1	58.47	114.82	138.25	135.43
367.2	-11.06	-6.42	23.87	137.38	135.83		368.1	27.26	55.95	115.46	138.19	135.98
368.1	-10.41	-3.72	24.07	138.1	135.26		369	26.76	58.76	115.41	139.54	133.26
369	-10.4	-5.04	25.14	138.31	137.29		369.9	27.97	58.61	116.79	138.34	138.06
369.9	-11.09	-5.47	25.16	139.83	136.9		370.8	26.01	59.88	115.24	137.54	136.01
370.8	-10.7	-4.36	24.19	137.77	135.91		371.7	28.25	57.94	116.02	136.22	139.07
371.7	-9.4	-3.16	25.94	139.31	136.36		372.6	27.07	57.96	114.22	139.11	136.1
372.6	-11.54	-4	26	139.3	138.07		373.5	27.81	62.56	117.03	140.69	136.22
373.5	-8.62	-3.8	25.43	141.22	137.33		374.4	29.65	58.94	119.77	139.13	138.2
374.4	-9.76	-4.07	24.43	141.58	137.93		375.3	27.99	55.26	117.7	139.02	136.31
375.3	-8.9	-5.23	24.9	139.17	137.17		376.2	27.07	57.46	115.99	136.76	136.47
376.2	-11.24	-3.76	26.08	138.29	136.7		377.1	26.9	57.93	114.37	137.74	135.92
377.1	-9.43	-2.27	25.6	139.55	136.78		378	27.05	59.03	116.21	139.79	136.34
378	-7.78	-3.41	25.42	140.55	138.46		378.9	26.9	57.8	116.83	135.45	136.4
378.9	-10.43	-5.75	25.93	139.65	135.24		379.8	25.62	58.38	114.28	136.1	137.16
379.8	-9.22	-3.43	27.31	139.52	135.83		380.7	27.2	58.26	115.16	138.13	136.8
380.7	-10.57	-5.18	25.07	138.58	135.12		381.6	28.37	57.44	114.61	138.43	137.05
381.6	-9.08	-5.4	24.14	138.97	135.98		382.5	28.55	58.85	115.28	138.25	135.33
382.5	-8.35	-4.69	24.5	138.46	137.65		383.4	28.07	56.39	116.63	137.37	137.27
383.4	-10.55	-5.73	22.91	137.89	136.75		384.3	25.65	59.06	112.49	137.75	134.86
384.3	-11.58	-5.72	23.09	138.76	137.1		385.2	28.57	59.17	114.98	138.1	137.96
385.2	-9.08	-4.13	26.25	139.53	137.05		386.1	29.15	56.41	115.42	137.05	136.63
386.1	-10.69	-6.11	22.07	137.42	134.17		387	26.12	56.45	115	136.45	134.55
387	-9.54	-6.16	22.16	137.41	135.31		387.9	25.81	57.47	114.61	137.77	134.03
387.9	-10.09	-4.84	24.01	138.07	135.43		388.8	28.64	58.86	115.58	137.16	135.87
388.8	-10.65	-4.78	26.97	136.87	137.14		389.7	28.16	54.57	117.85	136.26	136.53
389.7	-7.12	-3.78	24.62	139.34	137.85		390.6	25.43	56.78	112.38	135.29	132.12
390.6	-8.91	-4.92	26.2	139.57	136.34		391.5	25.83	57.17	113.84	136.91	134.75
391.5	-9.27	-3.64	26.06	139.25	136.09		392.4	27.06	58.65	115.08	136.83	133.99
392.4	-11.05	-6.38	23.25	136.76	136.8		393.3	27.99	57.17	115.15	139.98	133.94
393.3	-8.5	-2.04	28.03	141.38	138.13		394.2	28.3	58.11	115.63	137.59	135.37
394.2	-9.33	-2.39	27.02	138.14	136.28		395.1	27.48	55.19	116.15	135.34	135.85
395.1	-9.74	-2.52	25.89	139.13	137.63		396	27.15	55.95	113.05	136.8	133.99
396	-10.48	-5.67	23.08	138.09	135.72		396.9	25.69	58.35	114.54	137.04	134.05
396.9	-10.83	-5.29	22.2	136.24	135.61		397.8	25.85	58.99	114.74	136.37	135.61
397.8	-8.35	-4.44	24.42	137.6	136.3		398.7	26.89	58.25	114.32	138.45	136.45
398.7	-9.16	-4.52	22.96	136.48	135.96		399.6	27.95	57.9	114.89	137.61	135.8
399.6	-9.26	-4.04	23.53	137.41	135.93		400.5	26.49	56.63	113.65	135.63	133.63
400.5	-9.46	-3.42	23.36	137.37	137.46		401.4	26.83	55.74	115.68	137.23	134.17
401.4	-11.26	-5.08	24.48	137.36	133.55		402.3	27.08	57.06	113.54	136.17	135.59
402.3	-7.35	-3.48	26.25	140.08	137.59		403.2	26.23	55.7	114.65	135.14	134.61
403.2	-8.03	-4.21	26.07	139.19	136.24		404.1	25.29	55.77	112.84	135.79	133.62
404.1	-9.23	-4.08	21.98	136.2	134.49		405	26.6	56.99	112.72	136.53	134.77
405	-8.62	-3.5	23.89	137.55	136.66		405.9	25.78	58.78	112.46	136.42	133.88
405.9	-12.68	-6.41	23.75	136.23	135.96		406.8	26.69	58.9	115.02	137.69	135.92
406.8	-8.12	-2.46	25.06	138.01	136.63		407.7	27.31	54.87	115.16	137.08	136.71
407.7	-12.21	-5.7	22.59	136.85	134.39		408.6	25.26	56.79	113.54	136	133.8
408.6	-11.05	-5.08	24.6	137.04	135.96		409.5	26.79	57.89	113.54	138.02	133.71
409.5	-7.34	-2.72	26.13	139.04	137.99		410.4	28.14	56.81	116.78	135.65	135.23
410.4	-8.19	-3.82	24.01	138.67	136.41		411.3	25.63	59.07	114.99	135.75	137.08
411.3	-9.59	-3.73	24.25	136.6	137.83		412.2	27.26	58.31	113.97	137.28	135.63
412.2	-9.94	-4.29	25.17	137.81	134.79		413.1	28.03	58.71	113.88	137.87	135.72
413.1	-9.58	-3.97	23.4	137.95	134.46		414	29.91	58.13	117.26	137.08	138.1
414	-11.71	-6.39	21.91	136.9	135.95		414.9	27.13	58.38	113.9	136.59	134.92
414.9	-9.71	-3.49	24.33	138.54	136.98		415.8	26.65	58.37	114.28	139.36	134.69
415.8	-10.96	-4.55	24.36	139.19	137.12		416.7	26.58	55.38	116.87	136.16	137.91
416.7	-9.02	-4.23	23.43	137.29	136.64		417.6	27.26	55.42	113.76	136.65	135.34
417.6	-10.21	-3.43	26.16	139.19	137.23		418.5	23.8	58.89	110.96	136.79	133.07
418.5	-9.69	-4.59	23.11	135.72	135.7		419.4	24.95	57.92	113.13	135.89	135.57
419.4	-8.85	-1.61	25.89	137.74	136.99		420.3	25.91	58.79	112.86	138.63	134.53
420.3	-12.37	-7.62	23.41	135.85	134.45		421.2	27.35	55.46	116.17	134.9	136.82
421.2	-10.5	-5.01	23.35	135.42	134.39		422.1	22.99	57.62	112.07	137.23	133.34
422.1	-10.34	-2.43	27.47	136.44	135.75		423	27.88	58.39	114.37	137.51	136.41
423	-8.98	-3.59	25.92	139.11	137.43		423.9	27.93	55.72	114.24	135.23	135.75
423.9	-10.96	-6.45	22.61	137.06	133.31		424.8	25.77	57.31	113.58	136.18	132.18
424.8	-9.18	-5.46	23.67	137.51	136.41		425.7	27.12	56.35	114	134.58	135.13
425.7	-9.16	-6.91	23.18	136.79	133.7		426.6	26.12	58.29	114.02	136.17	134.57
426.6	-10.44	-2.54	26.23	139.08	137.81		427.5	27.03	59.29	115.09	137.44	134.46
427.5	-10.21	-4.78	24.11	137.04	135.72		428.4	27.58	55.35	115.42	136.14	136.08
428.4	-11.1	-6.64	21.64	136.22	133.72		429.3	25.99	56.35	111.72	135.69	134.57
429.3	-10.05	-5.12	22.67	137.88	135.65		430.2	24.84	57.38	111.19	137.3	134.12
430.2	-10.92	-5.79	25.84	138.15	136.33		431.1	26.15	57.89	114.78	136.52	136.67
431.1	-11.08	-3.11	24.3	137.89	136.56		432	26.9	56.19	115.69	133.9	134.47
432	-8.58	-3.54	25.9	139.78	134.37		432.9	25.9	57.36	112.52	134.59	132.03
432.9	-7.88	-3.23	24.22	139.22	137.3		433.8	26.5	58.48	114.83	136.5	135.77
433.8	-10.44	-4.28	24.13	136.16	135.93		434.7	28.53	57.78	112.63	136.49	134.66
434.7	-10.21	-3.74	24.62	138.94	135.76		435.6	27.08	58.32	112.48	136.81	134.09
435.6	-8.16	-5.01	23.83	138.47	136.2		436.5	27.46	57.6	115.31	136.93	135.76
436.5	-8.74	-3.2	24.57	138.34	136.41		437.4	25.94	56.59	114.09	133.96	134.27
437.4	-9.38	-5.58	24.96	137.46	135.44		438.3	25.34	57.48	113.49	136.04	132.88
438.3	-8.63	-2.28	23.52	137.81	137.53		439.2	27.64	57.66	114.61	134.49	135.42
439.2	-10.77	-5.18	24.5	134.94	134.19		440.1	27.76	57.78	112.1	137.16	135.5
440.1	-8.79	-3.99	25.91	136.55	136.11		441	27.17	55.96	114.54	134.68	134.36
441	-11.81	-4	23.86	135.9	135.39		441.9	27.74	56.75	111.87	135.11	134.41
441.9	-10.14	-3.23	23.57	137.59	135.66		442.8	27.42	55.88	112.72	134.89	134.66
442.8	-8.93	-3.04	25.71	138.34	139.1		443.7	25.63	57.66	112.48	137.13	135.88
443.7	-9.62	-2.76	26.44	137.13	136.07		444.6	28.07	56.37	115.14	135.94	136.28
444.6	-7.76	-3.38	24.63	138.14	136.11		445.5	28.13	55.8	115.48	135.18	137.17
445.5	-12.1	-5.77	22.39	135.6	134.64		446.4	26.51	57.94	111.83	135.57	133.95
446.4	-9.16	-2.91	26.18	139.15	136.56		447.3	28.16	54.53	113.63	133.42	135.69
447.3	-10.05	-2.93	26.03	140.71	135.71		448.2	24.33	59.66	112.64	137.42	131.72
448.2	-9.34	-2.73	26	137.22	136.76		449.1	28.02	57.85	115.62	135.36	135.63
449.1	-10.74	-5.04	24.13	136.25	134.06		450	26.42	56.37	112.4	136.01	133.89
450	-9.38	-4.47	25.31	136.29	135.57		450.9	25.93	56.57	112.75	135.84	133.71
450.9	-9.3	-3.41	24.19	137.44	135.59		451.8	25.38	56.45	112.56	136.3	134.59
451.8	-10.33	-4.6	22.94	137.16	135.71		452.7	24.48	54.91	112.44	134.87	134.36
452.7	-10.67	-4.71	24.74	135.8	135.81		453.6	26.01	58.87	112.37	136.75	132.99
453.6	-10.38	-6.15	22.64	136.47	134.85		454.5	27.47	56.42	114.09	135.84	134.64
454.5	-9.85	-3.73	27.36	138	137.74		455.4	25.27	57.96	112.73	137.6	134.55
455.4	-11.11	-3.3	23.37	135.66	134.84		456.3	27.33	57.68	114.16	135.42	135.46
456.3	-9.12	-4.42	25.44	138.43	136		457.2	26.41	58.49	113.1	135.97	133.73
457.2	-11.17	-3.92	23.46	136.85	135.08		458.1	27.35	55.89	113.73	134.83	135.15
458.1	-11.62	-5.51	24.56	136.2	135.04		459	28.3	57.92	111.52	135.14	135.89
459	-10.09	-3.95	24.12	136.19	136.07		459.9	29.88	57.53	114.41	137.25	135.86
459.9	-8.48	-3.63	25.07	137.55	137.42		460.8	28.15	57.71	113.35	135.83	133.57
460.8	-9.77	-2.41	24.43	136.68	138.36		461.7	25.86	56.14	111.88	136.55	135.42
461.7	-9.36	-3.23	25.3	138.21	136.19		462.6	25.48	56.14	112.48	135.01	133.7
462.6	-10.12	-1.37	22.63	135.48	135.31		463.5	28.23	57.78	113.1	136.07	134.91
463.5	-8.67	-5.02	24.81	135.25	136.28		464.4	27.47	57.18	112.16	134.6	135.99
464.4	-11.28	-3.14	22.94	137.54	135.08		465.3	27.59	57.06	114.59	134.29	132.54
465.3	-12.17	-4.39	25.32	136.97	134.08		466.2	25.59	57.26	111.31	136.59	132.95
466.2	-9.82	-4.02	23.58	136.68	135.69		467.1	25.3	56.2	113.83	133.23	135.14
467.1	-8.69	-4.51	23	136.06	135		468	26.75	55.23	113.01	135.74	134.47
468	-12.49	-6.75	21.61	133.08	132.57		468.9	24.13	59.34	110.24	136.34	131.6
468.9	-10.75	-4.71	24.56	136.95	135.26		469.8	29.73	58.24	116.05	135.03	136.59
469.8	-9.94	-4.64	23.93	136.8	134.76		470.7	27.52	57.18	112.6	137.84	132.77
470.7	-10.19	-5.19	25.1	134.72	134.05		471.6	27.3	57.8	113.57	135.93	135.36
471.6	-8.63	-3.43	24	136.9	137.07		472.5	25.98	58.63	114.03	136.12	133.95
472.5	-10.27	-3.79	23.89	135.49	135.23		473.4	28.47	57.73	113.82	133.95	133.91
473.4	-11.18	-4	20.89	135.69	134.46		474.3	27.94	55.68	112.24	133.87	134.5
474.3	-10.66	-4.95	23.26	136.78	134.32		475.2	27.38	58.37	111.05	134.51	134.02
475.2	-8.93	-2.81	26.9	137.62	138.09		476.1	24.85	57.36	112.52	137.46	133.23
476.1	-8.26	-1.27	26.77	137.47	135.62		477	27.11	58.8	113.57	136.27	134.38
477	-12.6	-5.43	22.38	135.33	133.54		477.9	26.58	57.67	113.45	134.59	135.01
477.9	-9.37	-1.88	25.43	137.07	136.81		478.8	27.02	57.35	112.81	135.66	134.4
478.8	-11.15	-5.55	22.37	135.5	135.29		479.7	27.8	56.98	114.45	133.53	136.09
479.7	-9.38	-5.08	25.93	135.9	135.03		480.6	26.71	59.02	112.58	137.7	134.26
480.6	-11.36	-5.42	23.13	134.49	135.34		481.5	28.81	58.53	115.53	136.58	136.31
481.5	-9.16	-4.64	24.44	135.75	137.58		482.4	26.81	57.05	113.66	135.27	134.42
482.4	-9.22	-1.19	23.87	136.43	135.89		483.3	24.81	59.23	112.56	136.62	133.26
483.3	-10.13	-2.84	25.95	137.72	136.29		484.2	26.79	57.98	113.81	137.3	135.48
484.2	-9.28	-2.32	25.2	136.8	136.29		485.1	26.6	57.13	114.41	135.43	135.46
485.1	-9.86	-4.66	23.54	137.19	136.91		486	25.96	57.28	111.33	134.18	133.65
486	-9.11	-3	25.35	138.02	137.79		486.9	25.41	57.61	112.32	134.14	136.29
486.9	-11.94	-4.31	22.43	134.4	134.29		487.8	26.72	57.3	110.76	134.78	133.05
487.8	-9.6	-5.19	22.68	134.73	133.96		488.7	26.64	57.85	110.94	135.51	133.29
488.7	-11.06	-5.28	23.97	136.04	134.87		489.6	25.74	57.93	111.84	134.98	134.08
489.6	-9.52	-4.14	22.23	136.48	136.44		490.5	24.83	58.35	112.76	135.57	134.77
490.5	-11.62	-3.47	23.76	135.58	134.91		491.4	28.19	58.7	112.25	135.17	134.24
491.4	-10.76	-3.92	24.89	135.66	134.36		492.3	26.78	57.13	113.59	136.24	133.78
492.3	-8.71	-3.14	24.45	137.93	137.2		493.2	25.12	55.19	112.65	135.42	135.73
493.2	-11.14	-3.27	24.34	135.79	134.33		494.1	25.72	55.89	113.11	134.14	131.6
494.1	-11.66	-3.84	24.07	135.86	136.07		495	26.33	56.9	112.33	132.44	131.66
495	-11.99	-4.7	21.24	134.8	134.41		495.9	25.78	57.57	111.22	134.81	133.23
495.9	-6.87	-3.43	24.55	136.52	135.07		496.8	28.53	58.92	112.52	137.49	134.67
496.8	-12.8	-4.9	21.54	134.72	134.45		497.7	27.48	56.5	114.44	136.89	135.71
497.7	-9.69	-3.87	25.38	135.47	135.75		498.6	25.96	58.88	111.12	134.92	135.97
498.6	-7.35	-4.62	25.64	137.61	137.19		499.5	27.05	58.39	113.94	135.37	134.77
499.5	-11.08	-4.55	21.68	134.8	132.95		500.4	28.55	58.2	114.29	133.62	134.36
500.4	-10.62	-4.3	24.07	136.44	135.38		501.3	27.3	57.72	112.7	134.02	135.05
501.3	-12.02	-5.41	21.94	131.83	134.75		502.2	27.21	56.32	111.15	134.83	132.74
502.2	-9.09	-4.13	23.53	137.57	136		503.1	27.12	56.14	112.95	134.05	134.55
503.1	-9.04	-4.32	23.35	135.01	134.41		504	25.05	58.63	111.39	135.94	135.3
504	-11.4	-4.33	24.26	135.89	135.47		504.9	27.31	57.52	112.59	134.77	135.56
504.9	-10.65	-5.65	22.84	134.75	133.83		505.8	27.2	57.79	113.25	136.69	134.76
505.8	-9.99	-4.69	22.54	134.48	134.59		506.7	28.8	58.4	111.95	136.04	135.58
506.7	-7.86	-2.61	24.91	137.27	137.65		507.6	28.9	56.01	112.89	133.58	136.1
507.6	-10.19	-5.71	24.75	135.91	133.12		508.5	24.21	56.54	109.81	133.73	132.85
508.5	-12.86	-6.64	20.4	134.46	132.71		509.4	26.13	56.56	114.19	135.1	134.71
509.4	-10.21	-2.97	24.54	137.86	136.77		510.3	26.55	56.76	110.28	134.52	134.7
510.3	-10.08	-3.52	23.02	134.23	134.62		511.2	26.43	55.64	111.83	133.89	133.89
511.2	-8.96	-3.48	22.79	136.5	136.1		512.1	25.12	56.95	109.31	135.89	133.66
512.1	-7.26	-0.86	27.23	138.17	137.6		513	27.83	56.97	111.83	135.3	135.47
513	-11.89	-5.53	22.8	133.71	135.46		513.9	26.42	56.2	112.58	134.81	133.94
513.9	-9.06	-5.33	23.47	133.88	134.83		514.8	27.28	58.18	111.4	135.44	135.51
514.8	-9.87	-5.82	22.69	133.23	132.47		515.7	27.02	60.02	112.03	136.24	132.74
515.7	-9.12	-3.36	23.71	135.51	135.25		516.6	28.6	58.19	114.09	134.75	136.74
516.6	-10.4	-3.86	24.44	134.07	135.36		517.5	27.06	56.92	114.4	135.32	133.65
517.5	-9.9	-4.18	23.25	135.58	134.46		518.4	27.4	56.74	110.83	136.11	132.99
518.4	-10.13	-3.26	23.09	135.42	134.33		519.3	27	55.76	114.31	133.43	136.37
519.3	-12.25	-5.35	21.57	133.38	133.54		520.2	24.84	57.69	110.88	133.41	131.47
520.2	-12.9	-5.8	22.22	134.27	133.12		521.1	25.94	56.46	111.91	134.26	132.4
521.1	-10.59	-5.51	23.1	135.03	135.14		522	26.04	58.32	112.83	136.44	133.42
522	-9.4	-1.76	26.08	136.19	134.49		522.9	28.11	55.86	111.02	131.73	134.57
522.9	-11.94	-2.74	24.17	135.37	133.94		523.8	24.25	57.2	109.78	134.7	132.98
523.8	-8.74	-3.05	24.01	135.69	135.71		524.7	26.4	57	110.66	134.64	134.32
524.7	-9.12	-4.18	22.59	136.93	134.97		525.6	26.05	58.69	111.27	134.41	133.71
525.6	-8.65	-3.45	24.05	136.66	135.6		526.5	26.38	57.3	114.73	133.63	134.53
526.5	-12.23	-4.67	21.59	134.58	133.68		527.4	27.06	58.71	108.88	134.25	134.83
527.4	-10.07	-2.51	23.08	135.22	134.98		528.3	28.1	55.32	112.69	132.59	136.12
528.3	-10.18	-3.83	24.04	135.52	134.76		529.2	24.25	59.21	110.26	134.35	132.23
529.2	-11.86	-4.73	21.85	135.92	132.78		530.1	27.4	57.36	111.92	133.36	134.94
530.1	-9.73	-4.01	23.57	136.03	133.52		531	26.1	57.75	110.6	134.53	130.7
531	-10.42	-6.31	24.41	133.88	132.17		531.9	26.33	55.39	112.85	132.24	134.27
531.9	-6.6	-2.24	25.09	136.1	135.25		532.8	25.79	56.29	109.69	133.38	130.82
532.8	-11.66	-6.75	22.73	134.26	132.99		533.7	26.02	58.17	110.48	134.54	134.46
533.7	-11.11	-4.36	21.89	134.54	134.4		534.6	27.22	58.84	111.77	134.34	136.44
534.6	-8.57	-4.16	24.92	134.96	135.84		535.5	27.05	58.8	111.63	134.82	135.02
535.5	-11.31	-4.97	24.43	136.41	133.52		536.4	27.13	56.4	113.1	133.88	134.29
536.4	-9.99	-4.29	23.43	137.29	134.79		537.3	26.19	57.66	110.78	133.79	132.37
537.3	-9.34	-4	22.78	134.1	134.07		538.2	25.53	58.88	111.47	135.61	133.37
538.2	-11.96	-5.09	20.91	133.32	133.28		539.1	26.66	57.28	112.28	134.77	134.3
539.1	-9.58	-4.06	25.09	135.03	134.38		540	27.29	59.59	110.85	137.83	133.84
540	-10.44	-3.04	24.38	135.31	135.43		540.9	28.18	58.34	112.07	134.18	135.55
540.9	-10.09	-4.68	23.11	134.73	132.52		541.8	27.92	59.6	110.43	136.43	135.88
541.8	-8.8	-2.46	24.26	133.85	135.02		542.7	28.22	58.56	115.23	136.08	133.52
542.7	-10.79	-5.28	21.72	132.58	132.18		543.6	27.15	57.5	110.98	131.63	133.02
543.6	-9.48	-3.37	24.09	135.49	136.39		544.5	25.23	57.54	110.56	134.46	132.8
544.5	-9.76	-3.78	23.36	133.85	132.74		545.4	24.46	57.57	112.88	135.1	133.17
545.4	-10.75	-3.79	25.84	136.01	134.53		546.3	27.07	58.23	110.2	137.55	133.08
546.3	-10.63	-3.69	24.78	135.52	135.01		547.2	27.99	58.11	111.09	134.65	134.21
547.2	-10.48	-3.95	24.35	134.94	135.03		548.1	26.56	55.95	111.95	133.29	133.99
548.1	-10.55	-4.86	24.08	134.28	134.32		549	26.74	58.34	110.87	137.66	134.07
549	-10.24	-3.77	22.97	134.59	134.51		549.9	27.64	56.04	113.47	135.38	135.56
549.9	-10.46	-3.45	23.78	133.37	133.45		550.8	26.58	56.92	112.09	132.47	133.3
550.8	-10.65	-3.85	24.62	136.17	134.96		551.7	27.56	54.41	111.71	135.18	131.87
551.7	-9.24	-2.45	24.14	134.94	134.51		552.6	23.99	56.45	110.65	134.12	130.34
552.6	-9.55	-4.23	24.2	135.04	134.46		553.5	27.37	57.65	112.18	135.79	134.13
553.5	-8.29	-3	23.83	137.79	135.45		554.4	27.33	57.43	112.76	136.3	134.64
554.4	-10.8	-4.18	22.7	133.13	135.81		555.3	27.88	60.07	111.3	137.36	135.37
555.3	-10.47	-4.58	23.16	133.11	134.88		556.2	28.86	55.57	114.72	134.53	135.13
556.2	-10.81	-5.07	21.45	132.61	133.84		557.1	25.08	59.12	110.47	134.55	133.11
557.1	-10.84	-4.34	22.09	135.27	136.17		558	27.75	56.59	111.88	133.47	133.6
558	-9.75	-6.05	22.26	134.07	134.22		558.9	26.67	57.14	111.37	134.37	135.22
558.9	-12.16	-4.73	23.13	134.67	133.65		559.8	25.3	56.3	109.04	133.42	132.51
559.8	-12.76	-4.59	23.82	131.97	132.61		560.7	25.61	58.46	110.64	134.79	132.58
560.7	-11.02	-5.68	23.19	133.83	132.7		561.6	28.14	57.89	111.99	134.35	133.82
561.6	-12.26	-6.4	22.58	132.98	132.26		562.5	26.34	56.03	113.56	134.42	133.48
562.5	-11.48	-4.39	24.57	134.6	132.73		563.4	26.35	55.33	111.32	135.15	133.87
563.4	-9.43	-3.03	24.88	135.9	134.84		564.3	26.39	58.79	112.5	135.39	133.29
564.3	-10.14	-3.49	22.8	135.04	135.87		565.2	26.46	56.65	112.77	133.14	134.7
565.2	-10.58	-5.56	23.58	134.21	134.04		566.1	28.17	55.71	112.51	133.66	133.35
566.1	-8.82	-4.72	23.87	134.02	136.3		567	26.87	59.11	111.62	134.86	132.78
567	-11.57	-6	21.31	133.78	133.94		567.9	27.37	55.65	111.38	133.53	134.65
567.9	-9.6	-2.1	24.88	135.85	136.2		568.8	26.53	57.91	111.05	135.48	133.84
568.8	-11.3	-4.48	21.88	131.67	133.45		569.7	26.72	56.02	112.06	134.39	133.4
569.7	-11.22	-4.87	20.93	133.32	134.68		570.6	25.69	58.72	110.52	136.81	132.22
570.6	-11.21	-6.31	21.99	131.99	132.69		571.5	27.72	56.65	112.34	134.25	133.61
571.5	-11.34	-6.05	22.34	131.42	133		572.4	27.76	56.38	112.14	133.94	132.87
572.4	-8.8	-3.62	24.97	134.69	134.88		573.3	27.69	54.07	112.05	132.51	134.15
573.3	-11.6	-5.22	22.53	133.54	133.67		574.2	24.76	58.29	109.78	133.34	130.53
574.2	-10.45	-4.39	22.95	135.22	133		575.1	25.35	59.13	112.4	134.57	134.29
575.1	-11.56	-5.79	22.45	134.39	135.27		576	27.72	56.53	112.42	134.02	135.35
576	-11.13	-3.97	23.59	135.25	132.24		576.9	26.95	58.04	112.58	134.45	134.33
576.9	-10.94	-5.78	23.68	133.2	133.65		577.8	28.27	54.75	111.32	133.7	133.13
577.8	-8.71	-4.31	24.48	137.08	135.22		578.7	25.73	56.86	109.47	134.99	131.69
578.7	-11.42	-5.54	21.1	133.24	132.63		579.6	26.9	56.57	111.6	131.78	134.96
579.6	-8.57	-1.73	25.49	136.06	136.73		580.5	24.87	56.39	108.59	135.06	132.23
580.5	-10.51	-3.66	22.84	133.67	133.93		581.4	27.29	55.31	110.9	132.62	134.21
581.4	-11.57	-4.55	23.64	134.02	133.19		582.3	25.28	58.76	108.03	133.25	131.38
582.3	-11.27	-3.88	22.35	134.59	133.77		583.2	27.3	56.38	110.36	133.98	133.74
583.2	-8.76	-4.38	24.1	133.93	135.16		584.1	27.26	56.91	111.33	133.02	132.23
584.1	-9.5	-4.38	22.53	134.73	134.74		585	26.45	58.15	112.21	132.72	131.55
585	-10.37	-5.65	24.27	133.35	133.62		585.9	25.81	58.7	109.95	133.85	131.75
585.9	-11.18	-4.19	22.08	136.86	135.32		586.8	27.92	58.04	111.89	132.98	134.1
586.8	-11.16	-2.22	23.62	135.51	133.73		587.7	26.61	56.71	112.48	133.21	134.21
587.7	-10.68	-3.6	22.81	134.31	134.11		588.6	24.82	59.29	111	133.87	132.39
588.6	-10.12	-4.09	22.42	133.34	133.54		589.5	27.84	56.84	110.93	133.1	131.31
589.5	-9.51	-3.85	23.12	133.46	134.08		590.4	25.55	59.53	111.14	133.07	133.35
590.4	-8.12	-2.3	24.19	135.48	134.91		591.3	28.66	56.41	112.36	132.73	133.76
591.3	-12.02	-4.71	25.06	134.72	134.83		592.2	24.69	59.35	108.77	136.16	132.96
592.2	-11.16	-1.82	23.93	135.12	136.35		593.1	27.54	55.12	111.18	130.14	136.08
593.1	-11.28	-3.68	21.85	132	132.81		594	24.48	57.36	108.57	135.04	131.48
594	-9.93	-5.58	22.39	132.7	133.55		594.9	27.72	57.66	110.47	131.59	134.52
594.9	-10.77	-6	19.77	133.28	133.06		595.8	25.65	58.11	110.92	133.59	133.02
595.8	-7.81	-3.93	25.63	136.8	135.55		596.7	24.97	57.62	111.26	134.12	133.23
596.7	-11.78	-4.59	22.75	133.21	131.29		597.6	26.2	59.42	109.99	136.09	131.71
597.6	-10.17	-4.07	23.82	135.64	135.66		598.5	27.26	59.46	113.1	135.48	135.32
598.5	-9.78	-2.71	22.78	134.03	135.13		599.4	28	57.15	114.23	132.53	134.16
599.4	-12.26	-5.72	20.67	130.69	133.02		600.3	26.3	57	110.6	132.78	131.21
600.3	-10.81	-5.72	22	134.19	132.17		601.2	26.69	57.15	110.4	133.7	133.32
601.2	-12.2	-5.08	21.86	135.6	133.22		602.1	26.12	57.28	111.15	134.46	134.03
602.1	-9.6	-2.53	24.05	135.1	135.17		603	26.34	57.1	109.19	133.37	134.57
603	-9.28	-3.39	23.63	135.34	134.8		603.9	27.53	57.38	111.66	133.76	133.68
603.9	-12.25	-5.84	20.35	132.26	130.75		604.8	27.65	57.74	111.11	134.61	130.9
604.8	-10.48	-4.2	23.78	133.17	135.35		605.7	26.96	57.82	110.86	133.93	132.79
605.7	-9.86	-3.39	20.71	133.52	133.28		606.6	25.78	56.85	111.51	132.41	132.36
606.6	-12.21	-5.12	20.63	132.12	134.01		607.5	27.11	56.95	110.24	133.56	132.18
607.5	-8.14	-2.78	22.41	134.42	135.4		608.4	27.18	59.19	111.41	135.34	133.39
608.4	-10.25	-3.32	22.82	136.02	136.82		609.3	25.91	57.39	113.74	134.82	134.31
609.3	-11.27	-3.46	23.45	132.63	134.52		610.2	27.87	57.71	112.18	133.5	133.93
610.2	-13.46	-5.71	19.95	131.23	130.75		611.1	27.47	58.69	111.63	135.3	133.02
611.1	-10.49	-3.13	23.64	132.38	132.76		612	27.45	58.59	110.21	133.64	133.74
612	-8.61	-1.92	22.3	135.78	135.47		612.9	26.88	55.85	112.22	132.48	133.13
612.9	-9.14	-4.71	23.33	134.59	134.25		613.8	24.63	55.71	110.98	134.35	132.35
613.8	-11.88	-5.15	20.68	133.09	134.32		614.7	27.24	57.61	109.62	134.19	132.36
614.7	-10.59	-5.82	21.3	134.52	133.09		615.6	25.95	57.16	111.09	133.3	132.73
615.6	-9.49	-4.53	22.37	132.58	133.81		616.5	26.01	59.34	110.91	136.84	133.29
616.5	-12.49	-5.56	21.68	131.19	131.71		617.4	28.83	58.21	113.17	134.8	132.61
617.4	-12.51	-5.35	22.69	132.9	133.23		618.3	27.58	59.15	110.07	133.22	132.94
618.3	-10.23	-4.34	24.31	133.59	133.66		619.2	26.52	56.86	112.19	132.87	132.23
619.2	-10.44	-2.66	23.61	131.84	134.41		620.1	26.69	58.08	111.34	135.06	133.57
620.1	-12.56	-5.16	23.39	132.86	132.61		621	26.25	59.98	111.07	135.05	132.87
621	-13.48	-6.02	20.85	133.8	133.27		621.9	27.97	59.23	112.71	134.54	135.87
621.9	-9.3	-2.05	23.47	134.62	134.69		622.8	29.28	58.26	112.44	134.84	135.72
622.8	-10.58	-5.58	22.94	132.8	133.53		623.7	27.52	57.4	112.31	132.56	133.52
623.7	-12.47	-6.36	19.87	132.96	131.17		624.6	26.68	58.24	109.1	134.74	132.86
624.6	-11.08	-3.52	20.22	131.83	133.05		625.5	26.99	56.84	110.5	131.56	133.18
625.5	-10.18	-0.82	23.64	135.95	135.93		626.4	26.87	55.71	108.75	132.52	132.04
626.4	-9.91	-2.36	22.15	134.24	132.77		627.3	26.06	57.84	110.69	134.02	132.59
627.3	-12.39	-5.24	22.51	132.55	135.08		628.2	27.71	55.15	112.03	132.23	133.2
628.2	-12.78	-5.35	20.78	134.17	131.43		629.1	25.7	56.64	110.02	132.57	132.27
629.1	-10.12	-2.8	23.2	134.8	132.85		630	24.86	56.32	111.57	132.74	133.63
630	-12.14	-5.7	19.6	131.86	130.21		630.9	26.36	57.89	110.44	131.96	130.07
630.9	-12.49	-4.51	22.22	132.6	133.12		631.8	25.67	58.93	111.01	136.36	132.85
631.8	-12.62	-6.56	20.09	131.53	131.8		632.7	28.12	56.95	114.08	130.96	134.82
632.7	-10.32	-3.51	22.21	135.65	134.78		633.6	25.93	59.55	108.8	134.87	131.36
633.6	-10.32	-4.88	23.32	132.25	132.85		634.5	27.83	58.93	111.36	135.7	134.78
634.5	-12.67	-4.77	21.9	132.12	133.46		635.4	26.37	56.52	111.23	133.11	133.3
635.4	-10.04	-4.93	21.76	133.43	130.96		636.3	27.71	57.71	111.46	133.58	134.15
636.3	-10.22	-5.01	23.98	133.52	135.93		637.2	29.38	58.34	112.01	135.41	135.92
637.2	-12.36	-5.58	21.34	131.56	131.56		638.1	26.87	58.68	112.16	133.12	134.09
638.1	-10.34	-2.85	24.39	133.28	135.3		639	27.72	57.94	110.47	135.04	134.86
639	-8.01	-4.05	22.6	135.26	134.45		639.9	27.7	57.61	110.87	133.19	134.3
639.9	-11.91	-5.16	21.66	132.74	132.09		640.8	27.17	57.96	110.92	134.06	133.38
640.8	-12.09	-6.83	20.48	131.78	132.12		641.7	27.76	59.23	110.93	134.18	135.22
641.7	-12.12	-4.88	22.05	132.07	130.92		642.6	28.48	61.38	111.49	135.6	133.24
642.6	-9.86	-4.09	22.54	133.61	133.9		643.5	28.8	58	113.53	132.96	136.16
643.5	-9.87	-2.5	23.74	132.51	133.68		644.4	26.05	58.93	111.87	134	132.49
644.4	-11.87	-3.31	24.3	133.97	135.22		645.3	28.26	58.16	111.63	133.67	132.29
645.3	-11.84	-5.72	23.69	134.1	133.03		646.2	27.01	58.23	110.53	132.93	133.13
646.2	-12.08	-3.8	21.39	132.16	131.19		647.1	25.63	57.82	110.09	133.35	132.91
647.1	-11.32	-4.21	20.73	132.4	132.64		648	27.79	58.3	111.16	132.7	132.39
648	-10.35	-3.93	21.79	132.13	131.56		648.9	26.66	55.51	112.52	131.8	133.21
648.9	-6.94	-3.14	24.5	133.97	135.36		649.8	26.96	57.27	110.12	133.66	131.88
649.8	-12.64	-4.32	22.07	131.71	131.9		650.7	25.65	57.68	110.16	134.58	132.57
650.7	-12.12	-5.27	20.09	130.95	132.24		651.6	27.23	59.03	110.56	135.98	133.62
651.6	-11.19	-5.36	23.23	132.41	132.79		652.5	28.21	59.52	112.4	135.22	133.97
652.5	-12	-4.49	21.56	133.31	132.52		653.4	28.22	57.9	112.65	135.72	136.7
653.4	-12.16	-5.07	23.48	131.94	131.99		654.3	27.61	59.51	111.92	133.73	134.2
654.3	-10.08	-5.5	22.29	133.43	131.53		655.2	26.95	56.63	110.95	132.99	134.02
655.2	-11.61	-5.86	23.14	131.27	132.69		656.1	24.86	59.44	109.54	135.26	132.32
656.1	-14.2	-5.96	17.83	128.95	127.81		657	28.68	57.68	110.95	133.47	133.85
657	-11.9	-5.53	21.6	131.28	131.12		657.9	25.41	56.72	110.54	132.33	133.59
657.9	-11.25	-4.71	22.11	132.5	132.44		658.8	25.45	59.69	109.41	133.54	131.2
658.8	-11.72	-6.47	20.58	132.15	132.66		659.7	26.42	58.28	111.16	134.04	133.3
659.7	-12.45	-4.79	20.17	130.76	132.35		660.6	27.05	55.9	110.28	133.09	131.77
660.6	-9.47	-2.11	24.21	134.74	136.02		661.5	26.35	58.94	109.42	134.78	132.96
661.5	-11.32	-5.69	21.02	131.98	132.21		662.4	27.37	56.21	111.64	134.5	134.2
662.4	-10.91	-3.47	21.72	133.26	133.8		663.3	26.5	57.38	112.25	134.68	133.45
663.3	-10.82	-2.66	23.77	133.5	134.04		664.2	26.97	57.59	109.17	134.89	133.32
664.2	-11.05	-4.12	22.59	133.4	136.7		665.1	27.8	58.91	111.89	135.84	134.47
665.1	-10.95	-4.69	22.25	133.36	133.77		666	27	56.2	111.58	132.71	134.15
666	-10.81	-2.33	23.85	133.76	134.85		666.9	25.89	54.61	109.73	133.08	131.08
666.9	-12.15	-4.38	23.29	133.76	135.21		667.8	26.75	56.08	108.65	132.12	132.04
667.8	-10.43	-5.18	22.52	131.22	133.24		668.7	24.32	58.7	109.83	135.19	130.87
668.7	-10.84	-4.36	22.88	134.01	135.11		669.6	28.71	57.17	111.67	132.87	135.69
669.6	-10.06	-3.74	22.03	133.64	134.26		670.5	26.3	58.17	111.42	133.15	131.37
670.5	-11.94	-3	21.52	132.64	131.94		671.4	25.83	56.65	109.64	132.86	133.46
671.4	-10.26	-4.12	21.94	131.55	133.71		672.3	26.44	55.09	110.43	131.02	131.29
672.3	-12.27	-3.74	21.43	131.89	133.08		673.2	26.89	56.94	110.22	131.98	133.69
673.2	-12.06	-4.82	20.85	132.55	133.48		674.1	27.1	57.05	110.77	133.15	133.62
674.1	-8.75	-2.91	24.33	135.04	134		675	27.4	58.2	111.03	134.33	134.66
675	-11.09	-4.06	24.25	131.11	134.5		675.9	26.51	57.64	109.87	133.76	133.09
675.9	-9.49	-5.79	21.92	133.09	133.6		676.8	26.88	57.89	109.55	133.68	133.07
676.8	-8.75	-1.89	24.62	135.98	134.56		677.7	25.74	56.92	108.9	134.1	130.22
677.7	-9.78	-4.4	20.92	132.81	132.42		678.6	27.55	55.81	111.67	131.21	133.73
678.6	-9.43	-2.37	23.11	134.28	133.67		679.5	25.46	59.96	107.54	136.57	129.73
679.5	-12.58	-2.5	23.04	133.07	135.79		680.4	28.15	54.39	112.4	132.98	135.13
680.4	-9.87	-3.52	24.37	134.34	134.17		681.3	25.39	56.26	109.41	134.08	130.81
681.3	-12.86	-6.48	21.8	130.3	131.81		682.2	27.73	57.17	110.67	135.5	133.7
682.2	-12.75	-6.31	21.39	132.08	132.01		683.1	27.5	57.77	108.76	133.84	132.77
683.1	-10.76	-4.95	23.58	132.48	134.11		684	28.57	58.91	111.69	134.24	134.7
684	-10.88	-4.09	21.48	130.95	132.37		684.9	29.33	57.67	112.42	133.27	133.27
684.9	-10.68	-4.3	21.43	132.97	134.13		685.8	28.45	57.88	109.51	132.67	134.89
685.8	-8.76	-3.8	23.15	133.96	133.23		686.7	27.4	58.24	110.36	133.99	133.4
686.7	-10.15	-4.74	22.09	132.78	135.42		687.6	28.64	57.95	111.37	134.01	134.17
687.6	-11.84	-5.44	24.07	132.13	132.13		688.5	27.47	58.81	111.99	134.38	132.51
688.5	-12.04	-5.19	22.11	132.68	131.29		689.4	28.6	60.15	112.48	136.14	136.09
689.4	-9.27	-5.02	23.18	134.06	134.9		690.3	29.33	58.2	111.6	132.66	133.71
690.3	-10.37	-4.28	19.67	130.88	133.28		691.2	26.51	56.94	110.69	133.25	131.09
691.2	-9.66	-4.58	22.66	133.09	134.18		692.1	27.32	58.01	111.75	135.12	135
692.1	-8.53	-3.65	23.06	133.91	132.85		693	28.96	57.26	111.06	132.68	133.35
693	-12.3	-6.44	21.2	131.79	131.48		693.9	27.34	57.99	112.18	133.44	133.21
693.9	-13.18	-5.59	21.57	132.02	133.82		694.8	26.98	58.63	109.65	132.04	134.72
694.8	-11.45	-4.28	23.35	133.34	134.72		695.7	26.77	59.2	111.18	133	133.74
695.7	-8.85	-2.38	25.86	134.52	134.51		696.6	29.44	57.25	113.52	132.95	133.89
696.6	-11.71	-4.25	20.96	132.7	132.55		697.5	27.99	58.55	110.95	134.38	134.5
697.5	-11.37	-4.93	22.65	132.19	133.07		698.4	27.8	59.74	110.76	133.64	133.6
698.4	-12.38	-5.67	20.75	131.68	131.87		699.3	28.55	58.04	111.75	134.28	134.52
699.3	-11.93	-5.16	20.54	130.19	133.48		700.2	26.99	58.84	110.5	134.74	132.67
700.2	-10.44	-3.86	23.31	132.79	134.28		701.1	27.5	56.14	111.83	133.94	133.38
701.1	-12.12	-6.5	21.79	131.99	132.81		702	29.41	56.79	111.68	134.32	133.89
702	-12.1	-6.05	20.64	130.57	131.77		702.9	25.73	58.38	109.3	134.01	130.27
702.9	-13.16	-4.62	21.49	130.81	133		703.8	27.68	58.11	111.65	134.42	134.41
703.8	-13.02	-5.85	19.68	131.88	131.64		704.7	29.25	56.38	110.37	133.01	133.24
704.7	-11.06	-4.82	21.43	131.06	131.79		705.6	26.83	59.6	109.26	135.98	131.98
705.6	-10.22	-4.13	22.49	132.5	133.7		706.5	28.14	60.1	112.32	134.41	133.79
706.5	-8.96	-2.9	22.22	133.75	135.05		707.4	28.96	58.88	111.14	133.97	133.85
707.4	-10.67	-4.33	23.33	131.91	132.26		708.3	28.07	58.44	108.8	134.91	134.02
708.3	-11.46	-4.07	21.95	132.33	133.63		709.2	26.79	58.76	112.3	131.7	134.19
709.2	-10.35	-4.35	23.09	132.54	135.2		710.1	26.83	59.08	110.48	133.71	133.86
710.1	-11.68	-5.49	22.08	132.25	132.09		711	28.05	59.97	109.2	133.65	133.02
711	-12.21	-4.96	21.84	131.9	132.85		711.9	28.27	58.57	113.8	133.59	134.2
711.9	-9.64	-2.55	22.54	134.47	135.11		712.8	27.07	59.64	110.13	134.26	131.31
712.8	-12.76	-6.07	22.21	130.2	132.49		713.7	27.28	57.62	109.56	133.75	132.24
713.7	-12.13	-5.65	20.73	130.53	132.09		714.6	28.21	58.47	112.74	133.53	132.4
714.6	-8.87	-2.33	23.05	134.47	134.79		715.5	28	59.1	110.85	133.35	134.7
715.5	-12.48	-5.7	20.66	130.94	132.33		716.4	28.6	57.71	110.37	133.79	132.58
716.4	-11.43	-4.01	20.57	129.56	132.72		717.3	28.13	56.67	112.24	131.93	132.79
717.3	-10.48	-2.71	22.93	133.27	131.73		718.2	26.35	56.64	111	132.59	131.62
718.2	-11.64	-4	21.77	132.39	132.99		719.1	28.59	56.25	110.64	132.89	131.8
719.1	-9.15	-3.35	21.32	130.67	134.37		720	26.91	55.56	109.1	132.11	131.49
720	-9.28	-2.94	24.6	133.72	133.38		720.9	25.38	56.9	109.93	134.86	132.68
720.9	-13.37	-5.5	19.54	130.96	130.17		721.8	27.51	59.04	109.99	135.38	134.44
721.8	-10.66	-4.37	22.11	131.19	134.38		722.7	28.4	59.82	113.46	135.24	134.48
722.7	-9.81	-3.61	21.41	132.63	135.85		723.6	29.95	55.79	111.9	131.44	134.88
723.6	-8.5	-5.08	22.96	131.88	133.05		724.5	26.48	59.39	109.35	136.13	132.39
724.5	-12.23	-6.16	21.6	131.29	132.53		725.4	28.18	57.98	112.12	131.86	132.69
725.4	-12.86	-6.63	20.86	131.93	131.29		726.3	27.19	58.66	111.44	135.12	131.6
726.3	-10.46	-4.81	23.07	132.27	133.48		727.2	26.78	59.55	110.25	135.71	135.63
727.2	-9.26	-2.58	24.32	133.51	135.31		728.1	27.87	58.29	112.93	134.11	135.52
728.1	-13.06	-5.56	21.37	129.73	131.93		729	27.28	59.57	111.45	133.55	134
729	-14.06	-6.44	20.31	129.85	131.08		729.9	30.02	58.58	111.1	133.83	134.87
729.9	-12.9	-5.05	22.46	131.5	133.18		730.8	28.6	57.91	110.56	130.93	133.78
730.8	-8.12	-2.6	24.14	134.89	135.94		731.7	26.59	54.47	107.16	132.65	131.71
731.7	-12.01	-5.61	21.45	133.22	133.57		732.6	24.57	58.87	108.74	133.22	131.12
732.6	-12.86	-4.48	20.98	131.09	134.22		733.5	28.88	57.43	110.2	130.49	133.77
733.5	-10.35	-3.95	22.77	131.74	133.09		734.4	25.59	57.13	108.87	133.41	131.18
734.4	-11.82	-2.94	22.4	131.68	132.86		735.3	27.61	57.13	110.74	134.56	134.16
735.3	-12.51	-3.9	22.16	131.07	132.39		736.2	26.68	57.88	109.5	131.95	132.19
736.2	-12.86	-6.28	20.04	130.06	131.67		737.1	27.82	59.18	109.22	133.13	131.9
737.1	-14.72	-6.1	21.63	131.12	131.9		738	26.57	58.36	110.57	132.73	132.64
738	-12.93	-6.29	20.38	131.46	130.86		738.9	27.58	57.78	110.56	133.62	133.58
738.9	-10.33	-5.38	22.2	132.46	132.13		739.8	27.12	58.46	110.51	134.97	134.26
739.8	-11.91	-4.49	21.64	133.43	132.44		740.7	28.52	57.66	110.21	133.52	133.4
740.7	-12.6	-7.23	18.61	128.82	131.44		741.6	26.63	59.21	110.84	132.28	131.69
741.6	-12.54	-4.08	21.35	131.2	132.94		742.5	26.89	59.73	110.03	135.56	133.19
742.5	-13.09	-5.89	20.4	130.25	132.39		743.4	28.79	58.61	112.49	133.24	135.6
743.4	-11.79	-4.05	21.71	131.34	133.35		744.3	28.49	59.2	110.18	134.57	134.17
744.3	-10.48	-5.44	21.27	133.64	133.35		745.2	29.73	58.46	111.45	134.53	133.16
745.2	-8.83	-4.93	22.66	132.11	133.34		746.1	27.54	59	111.29	133.31	132.35
746.1	-9.14	-4.73	21.48	130.64	135.09		747	28.35	57.44	111.64	131.3	131.36
747	-9.86	-4.26	21.43	131.94	133.08		747.9	26.58	58.22	109.5	133.13	132.11
747.9	-11.27	-4.27	19.62	132.27	133.41		748.8	27.17	57.97	109.87	134.02	134.03
748.8	-12.83	-5.14	20.8	131.66	132.18		749.7	28.94	55.41	112.61	132.46	131.49
749.7	-9.76	-4.63	23.03	131.9	135.06		750.6	28.13	56.56	109.64	131.94	130.79
750.6	-12.72	-6.29	20.15	131.97	132.53		751.5	25.84	58.82	109	134.19	132.59
751.5	-10.66	-2.95	20.89	132.2	131.67		752.4	28.75	57.76	110.87	132.61	131.5
752.4	-11.24	-6.83	19.35	130.97	132.47		753.3	27.39	59.09	109.23	134.45	132.26
753.3	-10.2	-5.96	21.94	130.88	132.9		754.2	28.34	57.64	111.7	132.62	132.87
754.2	-9.32	-1.88	21.87	132.29	133.34		755.1	28.01	57.72	109.6	134.29	132.73
755.1	-12.09	-4.55	20.55	129.54	131.79		756	28.31	59.06	112.32	131.2	132.79
756	-11.03	-5.25	21.27	131.41	133.16		756.9	26.35	58.19	110.36	135.3	132.67
756.9	-11.82	-3.9	24.06	133.33	135.79		757.8	29.61	58.62	111.14	133.02	132.76
757.8	-11.79	-4.58	21.93	130.32	131.71		758.7	27.19	59.04	110.9	132.26	130.91
758.7	-12.06	-5.45	22.21	131.25	134.01		759.6	29.11	58.66	110.79	135.01	132.09
759.6	-10.33	-3.97	22.19	131.8	133.62		760.5	28.83	56.88	111.93	132	133.19
760.5	-11.74	-5.31	20.82	131.87	132.43		761.4	27.15	57.44	111.53	132.41	131.8
761.4	-13.92	-5.22	20.41	131.35	131.81		762.3	28.1	60.16	110.6	134.2	128.72
762.3	-13.31	-5.46	22.24	130.16	133.09		763.2	30.06	56.73	112.75	132.02	133.83
763.2	-11.11	-3.87	23.77	131.79	133.54		764.1	26.49	59.55	110.32	131.67	132.45
764.1	-12.54	-4.15	23.72	131.42	133.86		765	27.57	58.2	110.9	131.81	134.82
765	-10.94	-4.91	21.06	133.1	133.61		765.9	28.48	56.7	111.45	132.06	132.2
765.9	-11.7	-3.42	22.83	132.59	133.95		766.8	28.03	56.89	109.33	133.14	132.05
766.8	-11.1	-4.34	21.13	131.28	133.29		767.7	25.81	60.09	109.74	134.03	132.74
767.7	-11.33	-5.67	20.43	130.44	133.5		768.6	27.79	58.65	109.31	132.83	133.35
768.6	-12	-6.48	20.26	130.25	133.22		769.5	27.81	57.13	110.31	133.41	134.79
769.5	-11.02	-2.46	21.74	131.25	132.87		770.4	27.6	58.35	110.18	135.97	131.01
770.4	-9.21	-3.37	22.82	132.02	131.8		771.3	29.34	56.94	112.58	133.79	131.02
771.3	-11.22	-4.8	21.34	130.47	133.17		772.2	26.51	61.04	109.07	138.08	132.64
772.2	-12.85	-3.73	22.07	132.66	134.05		773.1	29.88	58.6	113.44	134.44	134.62
773.1	-14.33	-7.25	19.22	129.95	130.53		774	27.21	59.82	111.37	136.96	133.5
774	-11.36	-4.95	21.41	131.95	131.64		774.9	29.97	57.4	112.22	134.5	134.92
774.9	-12.79	-3.96	22.76	133.5	132.35		775.8	28.8	58.11	110.98	132.15	132.75
775.8	-11.85	-5.32	21.68	130.57	133.94		776.7	28.18	56.71	110.78	132.16	132.2
776.7	-9.64	-3.71	22.91	132.75	132.94		777.6	28.51	56.42	110.78	132.71	133
777.6	-10.26	-2.76	23.9	133.81	134.41		778.5	26.84	59.02	110.26	133.93	130.36
778.5	-10.76	-4.98	20.09	130.62	132.25		779.4	29.21	57.19	110.17	132.46	132.98
779.4	-12.77	-5.04	20.81	131.42	132.32		780.3	26.7	57.93	111	133.47	132.63
780.3	-12.95	-4.53	21.09	129.39	132.14		781.2	27.25	55.76	111.37	133.26	131.79
781.2	-11.99	-6.45	20.81	131.93	133.84		782.1	26.56	57.89	107.86	133.32	129.62
782.1	-10.7	-4.71	20.98	130.45	133.18		783	25.59	58.59	108.73	131.09	130.68
783	-11.55	-3.69	23.58	133.56	133.24		783.9	26.51	59.86	109.18	135.56	130.51
783.9	-11.68	-4.39	22.25	132.39	134.62		784.8	29.59	59.71	112.14	133.38	134.57
784.8	-10.84	-1.06	23.87	132.43	132.4		785.7	28.98	59.19	111.72	132.66	131.62
785.7	-12.55	-4.23	21.47	131.87	133.26		786.6	28.69	59.76	112.23	133.81	133.16
786.6	-10.78	-5.32	21.99	131.96	133.6		787.5	29.09	60.07	112.01	135.24	133.37
787.5	-12.61	-5.17	20.26	130.65	132.63		788.4	30.48	56.77	110.61	132.56	133.66
788.4	-11.56	-5.9	22.47	131.54	132.57		789.3	26.83	59.69	108.93	134.8	130.56
789.3	-11.63	-4.03	23.13	132.18	131.8		790.2	31.34	59.4	111.32	134.76	133.62
790.2	-9.82	-2.77	24.32	134.18	134.55		791.1	30.35	56.2	111.04	130.59	135.96
791.1	-13.33	-3.96	19.71	131.04	131.74		792	26.97	56.74	109.63	132.95	132.49
792	-10.69	-4.45	23.12	133.2	134.7		792.9	26.13	59.57	110.11	135.15	131.51
792.9	-10.83	-2.31	21.25	133.46	136.04		793.8	26.65	56.29	111.14	132.36	132.35
793.8	-12.24	-3.94	22.54	131.46	134.33		794.7	26.94	61.29	109.13	134.85	131.93
794.7	-11.14	-4.07	21.11	129.79	132.26		795.6	29.01	59.65	114.08	132.9	134.97
795.6	-11.5	-5.27	22.18	129.67	133.42		796.5	27.84	58.08	110.2	134.26	133.3
796.5	-11.39	-3.95	20.89	131.99	134.37		797.4	28.19	57.39	111.17	132.75	133.55
797.4	-13.79	-4.54	21.45	131.36	132.31		798.3	27.76	57.83	110.98	132.58	131.04
798.3	-11.86	-4.74	22.6	131.38	131.79		799.2	27.65	58.56	110.26	133.75	132.28
799.2	-12.39	-5.32	20.81	130.6	132.31		800.1	29.26	57.7	112	134.47	132.7
800.1	-11.58	-5.93	20.51	132.01	133.13		801	26.59	57.06	110.25	132.36	131.65
801	-12.31	-4.02	22.96	129.78	132.86		801.9	25.94	56.54	107.26	134.12	130.98
801.9	-12.49	-4.36	20.7	130.71	131.64		802.8	27.69	58.56	108.92	131.06	131.52
802.8	-11.1	-6.02	22.06	129.48	134.2		803.7	26.87	58.11	109.86	134.44	131.1
803.7	-13.33	-3.92	21.46	129.92	131.54		804.6	29.54	60.72	109.65	134.75	132.88
804.6	-11.63	-5.05	23.33	131.63	131.41		805.5	29.59	59.3	111.09	135.73	134.05
805.5	-11.04	-5.09	20.67	131.38	131.05		806.4	29.26	59.06	109.83	133.44	134.56
806.4	-11.36	-5.76	21.57	130.55	131.33		807.3	28.36	59.95	109.75	134.12	133.67
807.3	-13.89	-6.71	22.99	130.58	131.87		808.2	28.67	57.34	110.56	133.06	133.74
808.2	-11.63	-5.81	21.42	130.61	132.36		809.1	28.71	59.4	109.15	134.27	131.33
809.1	-9.24	-3.91	23.03	131.39	133.99		810	28.21	58.79	111.34	133.16	132.04
810	-12.39	-6.59	18.61	129.02	131.2		810.9	27.7	59.61	110.52	134.17	132.03
810.9	-11.97	-4.09	21.69	131.64	132.92		811.8	28.64	60.98	111.08	134.64	133.99
811.8	-12.4	-6.14	21.27	130.45	131.81		812.7	28.35	58.71	111.26	135.07	132.23
812.7	-12.58	-4.99	21.26	129.63	132.13		813.6	27.84	60.21	109.82	134.79	133.61
813.6	-12.9	-3.98	21.21	132.35	133.71		814.5	30.08	56.95	110.78	133.28	135.14
814.5	-11.15	-3.81	21.85	132.3	133.61		815.4	28.38	56.22	110.79	132.11	133.14
815.4	-12.16	-5.85	21.64	131.34	130.69		816.3	27.81	59.9	109.76	131.89	131.99
816.3	-11.73	-3.58	22.6	133.21	133.02		817.2	28.71	60.11	111.66	136.76	134.25
817.2	-10.79	-4.22	19.44	130.89	132.2		818.1	30.01	54.11	110.78	130.6	134.96
818.1	-13.11	-6.77	20.39	130.13	131.78		819	26.74	58.83	108.64	135.09	131.17
819	-10.06	-3.37	22.6	133.18	135.69		819.9	29.02	59.2	111.59	133.24	133.99
819.9	-11.91	-4.17	19.85	131.24	132.54		820.8	28.2	58.75	111.32	133.62	133.62
820.8	-10.75	-3.9	21.75	132.72	132.2		821.7	28.76	56.41	109.94	131.01	132.49
821.7	-10.73	-4.65	22.28	131.85	131.95		822.6	28.27	60.05	110.11	133.22	132.3
822.6	-11.51	-3.94	20.89	130.87	134.16		823.5	30.45	59.18	112.5	131.45	135.8
823.5	-12.14	-5.41	20.5	130.26	132.19		824.4	26.71	57.84	109.78	132.49	131.22
824.4	-12.46	-3.59	23.53	133.17	133.95		825.3	28.01	59.13	108.76	132.95	131.77
825.3	-11.47	-5.38	21.61	130.14	132.15		826.2	29.45	60.02	110.38	134.84	132.69
826.2	-11.49	-5.21	21.22	131.2	131.33		827.1	27.24	57.79	111.54	133.45	132.44
827.1	-9.12	-3.31	21.08	135.31	133.98		828	29.01	59.16	111.67	134.91	133.01
828	-12.46	-5	21.43	129.67	131.13		828.9	29.83	58.4	112.06	133.5	133.37
828.9	-12.58	-7.11	20.77	131.5	130.82		829.8	30.46	60.07	111.27	134.34	133.51
829.8	-14.89	-6.74	20.22	128.71	131.12		830.7	29.58	58.52	109.99	133.64	133.57
830.7	-12.32	-7.01	20.52	130.96	131.87		831.6	28.07	59.14	110.52	134.8	131.45
831.6	-11.35	-5.11	21.92	130.61	133.28		832.5	29.6	59.24	109.06	133.94	131.68
832.5	-11.73	-3.92	21.39	131.91	133.15		833.4	29.22	59.38	110.82	134.23	133.01
833.4	-12.85	-5.45	19.93	130.43	133.35		834.3	29.45	57.94	111.91	134.11	133.47
834.3	-12.51	-4.42	20.9	129.81	132.56		835.2	29.82	59.16	113.02	132.62	133.83
835.2	-10.65	-5.41	22.3	132.71	131.44		836.1	27.96	57.95	111.25	132.62	132.89
836.1	-11.44	-4.42	20.43	131.18	130.36		837	27.73	56.98	108	131.52	131
837	-9.98	-1.95	23.2	132.81	133.6		837.9	27.76	56.9	106.22	131.74	131.29
837.9	-11.07	-3.4	22.99	129.71	135.2		838.8	26.56	59.09	110.1	134.06	132.17
838.8	-8.99	-7.12	20.35	131.46	133.06		839.7	28.56	58.67	110.36	134.06	132.83
839.7	-11.94	-2.8	22.36	132.06	134.19		840.6	30.79	58.56	110.26	133.11	131.79
840.6	-11.28	-5.51	21.17	133.86	132.53		841.5	28.62	61.23	110.75	136.1	134.14
841.5	-12.54	-6.13	20.3	130.13	130.65		842.4	32.48	58.5	111.66	132.97	133.31
842.4	-11.44	-5.25	23.05	130.59	131.72		843.3	28.37	57.69	109.26	132.56	130.06
843.3	-10.6	-3.89	21.7	132.24	133.01		844.2	28.23	58.68	108.03	130.79	131.48
844.2	-12.43	-4.72	20.63	130.3	132.53		845.1	25.41	60.44	108.08	134.58	130.29
845.1	-12.81	-4.77	21.57	131.46	133.04		846	28.97	59.58	111.44	133.76	133.98
846	-11.8	-4.2	22.67	132.6	133.55		846.9	29.11	59.68	110.7	133.84	132.79
846.9	-12.43	-4.95	20.57	129.98	132.8		847.8	31.34	60.24	110.39	134.29	131.54
847.8	-14.81	-7.22	19.67	130.42	130.61		848.7	28.12	58.46	111.41	132.76	132.24
848.7	-11.35	-3.01	22.46	132.96	132.3		849.6	27.58	58.74	109.24	133.62	131.6
849.6	-14.76	-7.51	19.75	128.87	130.42		850.5	29.26	59.82	111.28	135.32	131.85
850.5	-12.54	-4.14	18.58	130.25	132.13		851.4	28.98	60.01	111.76	134.47	134.7
851.4	-12.5	-4.17	20.94	131.79	133.08		852.3	28.83	58.76	111.95	134.93	132.69
852.3	-12.47	-4.7	22.43	129.77	132.25		853.2	31.32	57.12	112.07	132.56	134.29
853.2	-13.06	-5.44	20.93	132.98	132.74		854.1	27.98	58.33	109.87	133.46	133.15
854.1	-12.05	-3.13	21.83	131.63	134.37		855	29.43	60.45	110.01	135.29	131.71
855	-11.98	-2.86	22.39	134.19	134.61		855.9	28.82	60.72	112.27	134.5	133.86
855.9	-12.16	-5.11	20.15	130.81	132.57		856.8	30.51	60.37	111.24	133.57	134.33
856.8	-12.37	-6.05	19.06	130.09	132.01		857.7	28.06	58.86	110.55	134.59	132.93
857.7	-10.97	-4.75	21.98	131.4	133.33		858.6	28.82	60.35	109.42	134.63	132.93
858.6	-10.8	-5.24	20.21	131.31	134.12		859.5	29.21	58.85	109.6	132.59	132.05
859.5	-11.96	-4.56	21.82	129.11	132.82		860.4	29.07	59.78	109.64	133.05	132.89
860.4	-9.3	-1.85	24.81	133.7	135.12		861.3	29.14	60.9	109.75	135.53	133.44
861.3	-13.12	-6.7	20.46	131.07	131.93		862.2	29.53	59.98	112.5	133.24	132.98
862.2	-13.37	-6.13	20.43	129.7	132.24		863.1	29.02	59.02	110.46	132.79	133.48
863.1	-13.98	-7.23	20.28	128.85	130.3		864	27.9	59.09	108.84	134.43	132.98
864	-11.54	-5.1	20.44	131.89	132.6		864.9	30.94	57.67	111.77	133	135.53
864.9	-12.11	-5.65	21.19	132.08	132.33		865.8	28.35	58.82	108.84	135.62	131.58
865.8	-9.3	-3.48	22.49	132.53	133.55		866.7	29.32	60.59	111.11	133.31	132.03
866.7	-11.63	-3.44	22.03	133.74	132.83		867.6	29.76	59.53	111.52	133.06	134.16
867.6	-11.3	-3.81	22.81	133.12	132.64		868.5	28.53		110.5		129.96
868.5	-13.29	-4.15	21.01	130.88	132.49

## Sheet: Extended Data Fig. 2c
mRBD			mRBD + LCB1			mRBD + SIH-1
	Relative Signal			Relative Signal			Relative Signal
time (min)	UV		time (min)	UV		time (min)	UV
0.008633	-1e-05		0.012283	3.13e-06		0.0132	0.001114
0.042302	7.62e-06		0.079622	-1.3e-05		0.080538	0.001379
0.109641	6.63e-05		0.096456	-9.2e-06		0.164711	0.001363
0.193813	0.000173		0.113291	1.65e-05		0.248884	0.001474
0.261152	0.000169		0.180629	-5.4e-06		0.333057	0.001515
0.32849	0.000145		0.247967	-1.3e-05		0.400395	0.001482
0.395828	0.000193		0.33214	-3.4e-05		0.484568	0.001685
0.480001	0.000134		0.348974	4.79e-05		0.56874	0.001613
0.547339	8.99e-06		0.416313	2.99e-05		0.636079	0.001771
0.614677	0.000159		0.466816	-5.9e-05		0.720251	0.001288
0.69885	0.000111		0.500485	2.6e-05		0.804424	0.00131
0.766188	0.000182		0.567824	2.47e-05		0.888597	0.001053
0.833527	7.89e-05		0.651997	3.74e-05		0.955935	0.001247
0.900865	3.26e-05		0.736169	-2.1e-06		1.04011	0.001267
0.985038	8.01e-06		0.769838	3.38e-05		1.12428	0.001188
1.05238	-1.1e-05		0.803508	2.83e-05		1.19162	0.00107
1.11971	5.11e-06		0.854011	-1.9e-07		1.27579	0.001017
1.20389	2.86e-05		0.870846	1.15e-05		1.35997	0.001019
1.27123	2.07e-05		0.88768	1.71e-05		1.44414	0.00119
1.33856	-5.7e-05		0.971853	2.04e-05		1.51148	0.001008
1.4059	-1.2e-05		0.988688	-6.6e-06		1.59565	0.001127
1.49007	1.36e-05		1.03919	3.1e-06		1.67982	0.001014
1.55741	-8.6e-06		1.05603	3.26e-05		1.74716	0.000956
1.62475	-4.4e-06		1.12336	8.81e-06		1.83133	0.001076
1.70892	-4.2e-05		1.20754	0.000118		1.91551	0.00114
1.77626	-5.9e-05		1.29171	-4.4e-06		1.99968	0.001001
1.8436	-7.4e-05		1.32538	3.98e-06		2.06702	0.000755
1.91094	-5.4e-05		1.37588	4.82e-05		2.15119	0.000995
1.99511	-5.8e-05		1.44322	2.04e-05		2.23536	0.000804
2.06245	-9.3e-05		1.46006	-1.2e-05		2.3027	0.000873
2.12979	-4.8e-05		1.52739	-4.6e-05		2.38687	0.000868
2.21396	1.13e-05		1.61157	-8.7e-05		2.47105	0.000845
2.2813	-5.9e-05		1.69574	-6.3e-05		2.55522	0.000896
2.34864	-6.4e-05		1.76308	-7.9e-05		2.62256	0.001
2.41597	-5.6e-05		1.84725	-6.6e-05		2.70673	0.00105
2.50015	-4.3e-05		1.93142	-3.8e-05		2.7909	0.001069
2.56749	-4.5e-06		2.0156	-7.6e-05		2.85824	0.000921
2.63482	-2.6e-05		2.08293	-9.5e-05		2.94241	0.000904
2.719	-1.7e-05		2.16711	-8.4e-05		3.02659	0.000734
2.78633	-2.9e-05		2.25128	-9.1e-05		3.11076	0.000938
2.85367	-2.8e-05		2.33545	-5e-05		3.1781	0.000949
2.93785	-8.1e-05		2.40279	-5.5e-05		3.26227	0.00084
3.00518	-7.1e-05		2.43646	9.99e-06		3.34644	0.001089
3.07252	-6.3e-05		2.48696	1.45e-05		3.41378	0.000993
3.13986	-0.00013		2.52063	-3.2e-05		3.49795	0.000939
3.22403	-0.00012		2.57114	-0.0001		3.58213	0.000961
3.29137	-0.00013		2.65531	-4.7e-05		3.6663	0.000798
3.35871	-9.9e-05		2.72265	-5.6e-05		3.73364	0.000938
3.44288	-6.7e-05		2.80682	-4.4e-05		3.81781	0.001107
3.51022	-6.7e-05		2.89099	-9.2e-05		3.90198	0.000977
3.57756	-0.00015		2.97517	-0.00013		3.98616	0.001054
3.6449	-0.0001		3.0425	-5.6e-05		4.05349	0.001089
3.72907	-8.2e-05		3.12668	-7.8e-05		4.13767	0.000901
3.79641	-0.00012		3.21085	-4.3e-05		4.22184	0.000569
3.86375	-0.00014		3.29502	-0.0001		4.28918	0.000959
3.94792	-0.00014		3.36236	-0.0001		4.37335	0.000733
4.01526	-0.00014		3.44653	-4.5e-05		4.45752	0.000705
4.0826	-8.4e-05		3.46337	7.23e-05		4.5417	0.000707
4.14993	-6.4e-05		3.53071	5.14e-05		4.60903	0.000879
4.23411	-9.2e-05		3.58121	-1.2e-05		4.69321	0.000869
4.30145	-0.00015		3.59804	-3.6e-05		4.77738	0.000999
4.36878	-0.00017		3.68222	-1.6e-05		4.84472	0.000784
4.45296	-0.00018		3.76639	6.57e-05		4.92889	0.000903
4.52029	-0.00015		3.85056	0.000127		5.01306	0.001017
4.58763	-0.00014		3.9179	0.000168		5.09724	0.000896
4.65497	-0.0001		4.00207	0.000143		5.16458	0.000937
4.73914	-0.0002		4.08625	0.000161		5.24875	0.001209
4.80648	-0.00011		4.17042	0.000175		5.33292	0.001179
4.87382	-0.00017		4.23776	8.38e-05		5.40026	0.000905
4.95799	-0.00011		4.32193	5.96e-05		5.48443	0.000802
5.02533	-0.00011		4.4061	0.000119		5.5686	0.001005
5.09267	-5.5e-05		4.49028	6.38e-05		5.65278	0.000882
5.16001	-7.5e-05		4.55761	0.000152		5.72011	0.000863
5.24418	-7.1e-05		4.64179	0.000125		5.80429	0.000564
5.31152	-6.7e-05		4.72596	0.000149		5.88846	0.000912
5.37886	-8.3e-05		4.81013	0.000121		5.9558	0.000765
5.46303	-3.6e-05		4.87747	8.16e-05		6.03997	0.000731
5.53037	-9e-05		4.96164	0.000166		6.12414	0.000769
5.59771	-8.2e-05		5.04582	0.000117		6.20832	0.000933
5.68188	-7.5e-05		5.12999	0.00014		6.27566	0.000864
5.74922	-9.5e-05		5.19733	4.07e-05		6.35983	0.000824
5.81656	-0.00014		5.24783	-2.4e-06		6.444	0.000634
5.88389	-0.00015		5.2815	1.32e-05		6.51134	0.000711
5.96807	-0.00012		5.36567	0.000107		6.59551	0.000712
6.0354	-0.0002		5.44984	4.4e-05		6.67969	0.000686
6.10274	-0.00011		5.51718	3.95e-05		6.76386	0.000594
6.18692	-0.0001		5.60136	1.27e-05		6.8312	0.000657
6.25425	-5.8e-05		5.68553	4.72e-05		6.91537	0.000644
6.32159	-6.4e-05		5.7697	5.84e-05		6.99954	0.000784
6.38893	-0.00016		5.83704	3.92e-05		7.06688	0.000874
6.4731	-9e-05		5.92121	3.03e-07		7.15105	0.00105
6.54044	-0.00011		5.93805	-1.3e-05		7.23522	0.000881
6.60778	-0.00015		5.97172	2.75e-05		7.3194	0.000713
6.69195	-0.00016		6.00539	4.08e-05		7.38674	0.000644
6.75929	-0.00018		6.08956	2.53e-05		7.47091	0.000587
6.82663	-0.0002		6.1569	7.08e-05		7.55508	0.000535
6.89397	-0.00015		6.24107	0.000157		7.62242	0.00046
6.97814	-0.00014		6.32524	7.24e-05		7.70659	0.000423
7.04548	-0.00019		6.39258	7.93e-05		7.79077	0.00053
7.11282	-0.00018		6.47675	3.12e-05		7.87494	0.000397
7.19699	-0.00016		6.56093	7.2e-05		7.94228	0.000397
7.26433	-0.00017		6.6451	1.5e-05		8.02645	0.000347
7.33167	-0.00021		6.71244	4.73e-05		8.11062	0.000551
7.399	-0.00017		6.77977	-3.8e-05		8.17796	0.000505
7.48318	-0.00018		6.79661	-6.5e-05		8.26213	0.000573
7.55051	-0.00026		6.83028	3.9e-06		8.34631	0.00058
7.61785	-0.0002		6.88078	5.87e-05		8.43048	0.000508
7.70203	-0.00023		6.96495	-4.2e-05		8.49782	0.000549
7.76936	-0.0002		7.03229	-2.3e-05		8.58199	0.000511
7.8367	-0.0002		7.09963	1.68e-05		8.66616	0.000651
7.90404	-0.00021		7.11647	2.68e-05		8.7335	0.00051
7.98821	-0.00025		7.16697	-9.7e-06		8.81767	0.000316
8.05555	-0.0002		7.20064	-2.8e-05		8.90185	0.000675
8.12289	-0.00016		7.23431	5.1e-07		8.98602	0.000669
8.20706	-0.00016		7.25114	-1.7e-06		9.05336	0.000515
8.2744	-9.2e-05		7.28481	1.75e-05		9.13753	0.000651
8.34174	-0.00015		7.35215	9.6e-06		9.2217	0.000484
8.42591	-0.00019		7.36899	-2.4e-05		9.28904	0.000422
8.49325	-0.00015		7.40265	1.58e-05		9.37321	0.000527
8.56059	-0.00015		7.43632	3.7e-05		9.45739	0.000574
8.62793	-0.00025		7.5205	3.42e-05		9.54156	0.000481
8.7121	-0.00027		7.53733	-4.7e-06		9.6089	0.000444
8.77944	-0.00017		7.58783	7.1e-06		9.69307	0.000649
8.84678	-0.00016		7.60467	1.42e-05		9.77724	0.000662
8.93095	-0.00019		7.67201	9.54e-05		9.84458	0.00056
8.99829	-0.00016		7.75618	6.21e-05		9.92875	0.000593
9.06563	-0.0002		7.82352	-1.3e-05		10.0129	0.000433
9.13296	-0.00015		7.84035	-5.2e-05		10.0971	0.000638
9.21714	-0.00022		7.92453	-4.2e-05		10.1644	0.000696
9.28447	-0.0002		7.99186	-3.6e-05		10.2486	0.000335
9.35181	-0.00017		8.07604	-6.2e-05		10.3328	0.000496
9.43599	-0.0002		8.16021	-4.8e-05		10.4001	0.000321
9.50332	-0.00012		8.24438	7.28e-06		10.4843	0.000223
9.57066	-0.00014		8.31172	4.66e-05		10.5685	0.000126
9.638	-0.00019		8.39589	3.88e-05		10.6526	0.000122
9.72217	-0.0002		8.46323	-1.5e-05		10.72	0.000322
9.78951	-0.00025		8.48007	-2.2e-07		10.8041	0.000265
9.85685	-0.00016		8.4969	6.39e-06		10.8883	0.000341
9.94102	-0.00018		8.53057	-4.9e-06		10.9557	0.000343
10.0084	-0.00018		8.56424	-3.5e-05		11.0398	0.000335
10.0757	-0.00016		8.63158	-5.5e-05		11.124	0.00038
10.143	-0.00019		8.71575	-3e-05		11.2082	0.000212
10.2272	-0.00013		8.79992	-4.4e-05		11.2755	0.000248
10.2945	-0.00011		8.8841	-0.0001		11.3597	-4.4e-05
10.3619	-0.00026		8.95143	-4.6e-05		11.4439	0.000327
10.4461	-0.00021		9.03561	-5.5e-05		11.5112	0.000313
10.5134	-0.00023		9.11978	-3.2e-05		11.5954	0.000337
10.5807	-0.00025		9.17028	9.05e-06		11.6796	0.000322
10.6649	-0.00019		9.20395	1.6e-05		11.7637	0.000243
10.7323	-0.00019		9.22079	-1.4e-06		11.8311	4.23e-05
10.7996	-0.00019		9.27129	-4.6e-05		11.9152	0.000111
10.8669	-0.00024		9.35546	-4.4e-05		11.9994	0.000179
10.9511	-0.00019		9.43964	-7.7e-05		12.0667	0.000148
11.0184	-0.0002		9.50697	-7.4e-05		12.1509	9.82e-05
11.0858	-0.00025		9.59115	-9.3e-05		12.2351	0.000166
11.1699	-0.00024		9.67532	-8.6e-05		12.3193	6.67e-05
11.2373	-0.00022		9.75949	-1.5e-05		12.3866	5.45e-05
11.3046	-0.00023		9.77633	6.04e-06		12.4708	0.000199
11.372	-0.00018		9.82683	3.32e-05		12.5549	9.4e-05
11.4561	-0.0002		9.8605	-2.7e-05		12.6223	0.00024
11.5235	-0.0002		9.911	-0.0001		12.7065	0.000227
11.5908	-0.00026		9.99518	-5.4e-05		12.7906	0.00026
11.675	-0.00022		10.0793	-3.3e-05		12.8748	0.00048
11.7423	-0.0002		10.1467	-9.7e-06		12.9421	0.000435
11.8097	-0.0003		10.2309	-6.9e-06		13.0263	0.000251
11.877	-0.00029		10.315	-8.1e-06		13.1105	0.000265
11.9612	-0.00025		10.3319	9.71e-06		13.1778	0.000379
12.0285	-0.00026		10.3992	-9.9e-06		13.262	0.000386
12.0959	-0.00033		10.4665	-4.7e-06		13.3462	0.000107
12.18	-0.00032		10.4834	1.83e-06		13.4303	0.000449
12.2474	-0.00032		10.5339	-1.3e-06		13.4977	0.000482
12.3147	-0.00027		10.5507	-1.2e-05		13.5818	0.000151
12.382	-0.00023		10.6349	-3.2e-05		13.666	0.000281
12.4662	-0.00031		10.7022	3.3e-05		13.7502	-1e-05
12.5335	-0.00029		10.7191	5.23e-05		13.8175	0.000116
12.6009	-0.00025		10.7864	1.74e-05		13.9017	0.000272
12.6851	-0.0003		10.8706	6.28e-05		13.9859	5.75e-05
12.7524	-0.00032		10.9548	6.56e-05		14.0532	-2.3e-05
12.8197	-0.0003		11.0389	4.16e-05		14.1374	1.23e-05
12.8871	-0.00029		11.0726	-2.5e-05		14.2216	0.000102
12.9712	-0.0003		11.1063	-5.8e-06		14.3057	1.06e-05
13.0386	-0.00031		11.1399	1.54e-05		14.3731	-8.9e-06
13.1059	-0.00032		11.1904	2.98e-05		14.4573	-6.5e-05
13.1901	-0.00033		11.2241	-7.8e-06		14.5414	5.32e-05
13.2574	-0.00023		11.2409	3.07e-05		14.6088	-4.8e-05
13.3248	-0.00018		11.2746	7.07e-05		14.6929	3.49e-05
13.4089	-0.00023		11.3251	-2.1e-05		14.7771	9.87e-05
13.4763	-0.00028		11.3419	3.52e-05		14.8613	0.000115
13.5436	-0.00027		11.3588	3.93e-05		14.9286	0.000133
13.611	-0.00025		11.4093	-1.2e-06		15.0128	0.000232
13.6951	-0.00021		11.4261	-2.5e-05		15.097	0.000134
13.7625	-0.00025		11.5103	-2.1e-05		15.1643	0.000185
13.8298	-0.00028		11.5945	-8.6e-05		15.2485	0.000171
13.914	-0.00032		11.6786	-3.6e-05		15.3326	0.000155
13.9813	-0.00029		11.746	7.49e-06		15.4168	9.3e-05
14.0487	-0.00028		11.8301	-1.6e-05		15.4842	0.000235
14.116	-0.00019		11.9143	-6.8e-05		15.5683	-0.00044
14.2002	-0.00025		11.9985	-9.3e-05		15.6525	0.00018
14.2675	-0.00029		12.0658	-0.00011		15.7198	0.000337
14.3348	-0.00032		12.15	-9.2e-05		15.804	0.000327
14.419	-0.00032		12.2342	-0.00013		15.8882	0.00034
14.4863	-0.00028		12.3015	-9.8e-05		15.9724	4.27e-05
14.5537	-0.00022		12.3857	-0.0001		16.0397	-0.00015
14.621	-0.00029		12.4699	-0.00013		16.1239	-8.3e-05
14.7052	-0.00026		12.554	-0.00011		16.208	-0.00026
14.7725	-0.00028		12.6214	-0.00013		16.2754	-6.7e-05
14.8399	-0.00035		12.7055	-0.00013		16.3596	7.28e-05
14.924	-0.00032		12.7897	-0.00016		16.4437	6.37e-05
14.9914	-0.00032		12.8739	-0.00019		16.5279	-2.5e-05
15.0587	-0.00027		12.9412	-0.00022		16.5952	0.00013
15.1261	-0.00021		13.0254	-0.00028		16.6794	-0.00015
15.2102	-0.00024		13.1096	-0.0002		16.7636	0.000115
15.2776	-0.00026		13.1937	-0.00022		16.8309	-3.4e-05
15.3449	-0.00024		13.2611	-0.00025		16.9151	0.000329
15.4291	-0.00025		13.3453	-0.00019		16.9993	0.000291
15.4964	-0.00028		13.4294	-0.00025		17.0834	0.000237
15.5638	-0.00031		13.5136	-0.00024		17.1508	-8.7e-05
15.6311	-0.00028		13.5809	-0.00019		17.235	-3.6e-05
15.7153	-0.00026		13.6651	-0.00024		17.3191	-4.5e-05
15.7826	-0.00024		13.7493	-0.00019		17.3865	-0.0001
15.8499	-0.00023		13.8334	-0.00022		17.4706	-0.0002
15.9341	-0.00028		13.9008	-0.00022		17.5548	-0.00025
16.0015	-0.00017		13.985	-0.00032		17.639	-0.00033
16.0688	-0.00018		14.0691	-0.00034		17.7063	-9.1e-05
16.153	-0.00028		14.1533	-0.00025		17.7905	-5.3e-05
16.2203	-0.00028		14.2206	-0.0002		17.8747	-0.00013
16.2876	-0.00022		14.3048	-0.00024		17.942	-0.00015
16.355	-0.00021		14.389	-0.00025		18.0262	-0.00012
16.4392	-0.00024		14.4732	-0.00027		18.1104	3.14e-05
16.5065	-0.00024		14.5405	-0.0003		18.1945	5.26e-05
16.5738	-0.00027		14.6247	-0.0003		18.2619	-8.1e-05
16.658	-0.00037		14.7088	-0.00031		18.346	-1.7e-06
16.7253	-0.00036		14.793	-0.00025		18.4302	-8.5e-05
16.7927	-0.00031		14.8604	-0.0002		18.4975	1.45e-05
16.86	-0.00031		14.9445	-0.0002		18.5817	-0.00024
16.9442	-0.0003		15.0287	-0.00017		18.6659	-0.0002
17.0115	-0.00027		15.1129	-0.00019		18.7501	0.000131
17.0789	-0.00029		15.1802	-0.00021		18.8174	-9.5e-05
17.163	-0.0003		15.2644	-0.00024		18.9016	-4.7e-05
17.2304	-0.00028		15.3486	-0.00024		18.9857	0.000207
17.2977	-0.00025		15.4159	-0.00018		19.0531	0.000311
17.3651	-0.00031		15.5001	-0.00026		19.1373	-9.5e-05
17.4492	-0.00027		15.5843	-0.00025		19.2214	5.35e-05
17.5166	-0.00028		15.6684	-0.00021		19.3056	0.000171
17.5839	-0.00034		15.7358	-0.00016		19.3729	0.000313
17.6681	-0.00034		15.8199	-0.00021		19.4571	0.000189
17.7354	-0.00029		15.9041	-0.00018		19.5413	0.000336
17.8028	-0.00023		15.9883	-0.0002		19.6086	0.000139
17.8701	-0.00025		16.0556	-0.00021		19.6928	0.000145
17.9543	-0.00025		16.1398	-0.00023		19.777	0.0003
18.0216	-0.00024		16.224	-0.00028		19.8611	0.000281
18.089	-0.00023		16.3081	-0.0002		19.9285	0.00022
18.1731	-0.00027		16.3755	-0.00029		20.0127	0.000318
18.2405	-0.00023		16.4596	-0.0003		20.0968	0.000256
18.3078	-0.00025		16.5438	-0.00026		20.1642	0.00015
18.392	-0.00028		16.628	-0.00028		20.2483	0.000245
18.4593	-0.00026		16.6953	-0.00027		20.3325	0.000299
18.5267	-0.0003		16.7795	-0.00023		20.4167	0.000296
18.594	-0.00027		16.8637	-0.00031		20.484	0.000303
18.6782	-0.00026		16.9478	-0.00027		20.5682	0.000322
18.7455	-0.00024		17.0152	-0.00033		20.6524	0.00039
18.8128	-0.00027		17.0994	-0.00033		20.7197	0.000466
18.897	-0.00026		17.1835	-0.00034		20.8039	0.00067
18.9643	-0.0003		17.2677	-0.0003		20.888	0.000443
19.0317	-0.00024		17.335	-0.00027		20.9722	0.000375
19.099	-0.00024		17.4192	-0.0003		21.0396	0.000399
19.1832	-0.00025		17.5034	-0.00037		21.1237	0.000345
19.2505	-0.00029		17.5876	-0.00033		21.2079	0.0004
19.3179	-0.00022		17.6549	-0.00033		21.2752	0.000244
19.402	-0.00025		17.7391	-0.00034		21.3594	0.000375
19.4694	-0.00023		17.8232	-0.00035		21.4436	0.000384
19.5367	-0.00018		17.9074	-0.00032		21.5278	0.000328
19.6041	-0.00018		17.9748	-0.00035		21.5951	0.000322
19.6882	-0.00019		18.0589	-0.00035		21.6793	0.000223
19.7556	-0.00019		18.1431	-0.00029		21.7634	0.000309
19.8229	-0.0002		18.2104	-0.00023		21.8308	0.000301
19.9071	-0.00014		18.2946	-0.00016		21.915	0.000405
19.9744	-0.00016		18.3788	-0.00021		21.9991	0.000202
20.0418	-0.00011		18.463	-0.0002		22.0833	0.000206
20.1091	-0.00013		18.5303	-0.00021		22.1506	0.0003
20.1933	-9.5e-05		18.6145	-0.00024		22.2348	-3.3e-05
20.2606	-9.9e-05		18.6986	-0.00026		22.319	0.000192
20.3279	-0.00011		18.7828	-0.00024		22.3863	-6.1e-05
20.4121	-5.6e-05		18.8501	-0.00023		22.4705	0.000136
20.4794	-5.1e-05		18.9343	-0.00021		22.5547	-6.4e-05
20.5468	-3.5e-05		19.0185	-0.00021		22.6388	7.21e-05
20.6141	-5.1e-05		19.1027	-0.00025		22.7062	2.35e-05
20.6983	3.86e-05		19.17	-0.00019		22.7904	-2.1e-05
20.7656	3.13e-05		19.2542	-0.00013		22.8745	-7.4e-05
20.833	6.86e-05		19.3384	-0.00025		22.9587	7.67e-05
20.9171	7.13e-05		19.4225	-0.00023		23.026	0.000279
20.9845	8.93e-05		19.4899	-0.00013		23.1102	0.000139
21.0518	7.79e-05		19.574	-0.00021		23.1944	0.000123
21.136	9.55e-05		19.6582	-0.00021		23.2617	-9.1e-05
21.2033	8.41e-05		19.7424	-0.00022		23.3459	0.000125
21.2707	3.61e-05		19.8097	-0.00025		23.4301	-0.0001
21.338	0.000109		19.8939	-7.8e-05		23.5142	0.00019
21.4222	7.96e-05		19.9781	-0.00022		23.5816	0.00011
21.4895	-1e-05		20.0622	-0.00021		23.6657	-4.7e-05
21.5569	2.85e-05		20.1296	-0.00024		23.7499	-7.3e-05
21.641	2.37e-06		20.2138	-0.00025		23.8173	-4.3e-05
21.7084	-1.3e-05		20.2979	-0.00017		23.9014	-9.3e-05
21.7757	-4.5e-05		20.3821	-0.00019		23.9856	0.000101
21.8431	-7.1e-05		20.4494	-0.00022		24.0698	-0.00011
21.9272	-2.7e-05		20.5336	-0.00017		24.1371	-4.5e-05
21.9946	-5.8e-05		20.6178	-0.00016		24.2213	-9.4e-05
22.0619	-0.00012		20.702	-6.9e-05		24.3055	-4.3e-05
22.1461	-0.00013		20.7693	-0.00011		24.3728	-5.7e-05
22.2134	-0.00011		20.8535	-0.00012		24.457	2.54e-05
22.2808	-8.9e-05		20.9376	-0.00016		24.5411	-0.0001
22.3481	-0.00017		21.005	-9.8e-05		24.6253	-0.00018
22.4323	-0.00019		21.0892	-8.2e-05		24.6927	-0.0002
22.4996	-0.00015		21.1733	-0.00014		24.7768	-0.00019
22.5669	-0.00015		21.2575	-0.00011		24.861	-0.00022
22.6511	-0.00017		21.3248	-0.00013		24.9283	0.000187
22.7185	-0.00015		21.409	-8.3e-05		25.0125	0.000153
22.7858	-0.00018		21.4932	-0.00018		25.0967	0.000186
22.8531	-8.7e-05		21.5773	-0.00021		25.1809	-1.7e-06
22.9373	-8.7e-05		21.6447	-0.00021		25.2482	-0.00018
23.0046	-0.0002		21.7289	-0.0002		25.3324	-0.00011
23.072	-0.0001		21.813	-0.00021		25.4166	-0.00032
23.1562	-7.8e-05		21.8972	-0.00017		25.4839	-5.9e-05
23.2235	-0.00014		21.9645	-0.00013		25.5681	-2.5e-05
23.2908	-0.00015		22.0487	-8.2e-05		25.6522	-6.2e-05
23.3582	-0.00017		22.1329	-0.00012		25.7364	-8.6e-05
23.4423	-0.00014		22.2171	-0.00019		25.8037	-3.7e-06
23.5097	-0.00012		22.2844	-0.00016		25.8879	-0.00013
23.577	-9.5e-05		22.3686	-0.00017		25.9721	-0.00025
23.6612	-0.00013		22.4528	-0.00016		26.0394	-0.0002
23.7285	-0.00018		22.5369	-0.00013		26.1236	-0.00021
23.7959	-0.0002		22.6043	-0.00016		26.2078	-0.00013
23.88	-0.00021		22.6884	-0.00012		26.2919	-0.00026
23.9474	-0.00025		22.7726	-0.00017		26.3593	-0.00028
24.0147	-0.00027		22.8568	-0.00018		26.4434	-0.00044
24.082	-0.00018		22.9241	-0.0002		26.5276	-0.00026
24.1662	-0.00014		23.0083	-0.00023		26.595	-0.00031
24.2336	-0.00013		23.0925	-0.00023		26.6791	1.86e-06
24.3009	-0.00018		23.1766	-0.00027		26.7633	-0.00028
24.3851	-0.00026		23.244	-0.00018		26.8475	-0.00015
24.4524	-0.00028		23.3282	-0.00018		26.9148	-0.00017
24.5197	-0.0002		23.4123	-0.00015		26.999	-0.00034
24.5871	-0.00023		23.4965	-0.00028		27.0832	-0.00019
24.6713	-0.0003		23.5638	-0.00023		27.1505	-0.00036
24.7386	-0.0002		23.648	-0.00026		27.2347	-0.00011
24.8059	-0.0002		23.7322	-0.00017		27.3189	-0.0001
24.8901	-0.00017		23.8163	-0.00013		27.403	-9.1e-05
24.9575	-0.00013		23.8837	-0.00021		27.4704	-0.00017
25.0248	-0.00023		23.9679	-0.0002		27.5545	-0.00028
25.0921	-0.00022		24.052	-0.00015		27.6387	-0.00023
25.1763	-0.00024		24.1194	-0.00019		27.7061	-0.00035
25.2436	-0.00022		24.2035	-0.00016		27.7902	-0.00024
25.311	-0.00022		24.2877	-0.00015		27.8744	-0.00015
25.3952	-0.00015		24.3719	-0.00016		27.9586	-0.00036
25.4625	-0.00024		24.4392	-0.00014		28.0259	-0.00024
25.5298	-0.0002		24.5234	-0.00017		28.1101	-0.00027
25.5972	-0.00014		24.6076	-0.00028		28.1943	-9.2e-05
25.6813	-0.00017		24.6917	-0.00023		28.2616	-0.00034
25.7487	-0.00019		24.7591	-0.00022		28.3458	5.54e-05
25.816	-0.0002		24.8433	-0.00029		28.4299	-9.6e-05
25.9002	-0.00025		24.9274	-0.00028		28.5141	-1.8e-05
25.9675	-0.00021		25.0116	-0.00024		28.5814	-0.00021
26.0349	-0.00021		25.0789	-0.00022		28.6656	-0.00036
26.119	-0.00024		25.1631	-0.00023		28.7498	-0.00025
26.1864	-0.0002		25.2473	-0.00029		28.8171	-0.00027
26.2537	-0.00019		25.3315	-0.00021		28.9013	-0.00015
26.321	-0.0002		25.3988	-0.00021		28.9855	0.000111
26.4052	-0.00025		25.483	-0.00025		29.0696	0.000386
26.4726	-0.00022		25.5671	-0.00032		29.137	0.00014
26.5399	-0.00019		25.6513	-0.0002		29.2212	0.000264
26.6241	-0.00026		25.7187	-0.00026		29.3053	0.000243
26.6914	-0.00019		25.8028	-0.00021		29.3727	5.01e-06
26.7587	-0.00025		25.887	-0.00019		29.4568	0.000399
26.8261	-0.0002		25.9712	-0.00029		29.541	0.000408
26.9103	-0.00027		26.0385	-0.00029		29.6252	0.000662
26.9776	-0.00026		26.1227	-0.00026		29.6925	0.000863
27.0449	-0.00026		26.2068	-0.00024		29.7767	0.000837
27.1291	-0.00033		26.291	-0.00025		29.8609	0.000659
27.1964	-0.00029		26.3584	-0.00028		29.9282	0.000564
27.2638	-0.00022		26.4425	-0.00033		30.0124	0.000683
27.3311	-0.00017		26.5267	-0.00026		30.0966	0.000986
27.4153	-0.00021		26.6109	-0.0003		30.1807	0.000886
27.4826	-0.0002		26.6782	-0.00025		30.2481	0.000602
27.55	-0.00026		26.7624	-0.00036		30.3322	0.001302
27.6341	-0.00024		26.8466	-0.00029		30.4164	0.00109
27.7015	-0.00028		26.9139	-0.00026		30.4838	0.001162
27.7688	-0.00024		26.9981	-0.00027		30.5679	0.001247
27.8362	-0.00019		27.0822	-0.00022		30.6521	0.00161
27.9203	-0.0002		27.1664	-0.00024		30.7363	0.001906
27.9877	-0.00024		27.2338	-0.00022		30.8036	0.001909
28.055	-0.00022		27.3179	-0.0003		30.8878	0.001689
28.1392	-0.00022		27.4021	-0.00023		30.9719	0.002108
28.2065	-0.00027		27.4863	-0.00026		31.0393	0.002292
28.2738	-0.00023		27.5536	-0.00024		31.1235	0.002486
28.3412	-0.00018		27.6378	-0.00012		31.2076	0.002749
28.4254	-0.00014		27.722	-0.00011		31.2581	0.002955
28.4927	-0.00016		27.8061	-0.00016		31.2918	0.003297
28.56	-0.00014		27.8735	-0.00011		31.3591	0.003295
28.6442	-0.00012		27.9577	-0.00013		31.4433	0.003641
28.7115	-0.00014		28.0418	-7.1e-05		31.5275	0.004142
28.7789	-0.0002		28.126	-2.7e-05		31.5948	0.004212
28.8631	-0.0002		28.1933	-1.1e-05		31.679	0.004367
28.9304	-0.0002		28.2102	3.32e-05		31.7632	0.004556
28.9977	-0.0002		28.2775	8.56e-05		31.8473	0.004839
29.0651	-0.00013		28.3617	7.8e-05		31.9147	0.005017
29.1492	-0.00014		28.4459	0.000139		31.9989	0.004891
29.2166	-0.00022		28.5132	0.000183		32.083	0.00518
29.2839	-0.00015		28.5974	0.000106		32.1504	0.005325
29.3681	-0.00018		28.6815	0.000202		32.2345	0.005505
29.4354	-0.00018		28.7657	0.000246		32.3187	0.005868
29.5028	-0.00018		28.8331	0.000323		32.4029	0.006016
29.5701	-0.00014		28.9172	0.000301		32.4702	0.006433
29.6543	-0.00014		29.0014	0.000443		32.5544	0.006518
29.7216	-7.6e-05		29.0856	0.000532		32.6049	0.006815
29.789	-7.5e-05		29.1529	0.000685		32.6386	0.006954
29.8731	-6.6e-05		29.2371	0.000701		32.7227	0.007401
29.9405	-9.8e-05		29.3212	0.000832		32.7901	0.007631
30.0078	-1.8e-05		29.4054	0.000935		32.8743	0.007881
30.0752	-1e-05		29.4728	0.001086		32.9584	0.008453
30.1593	-3.3e-05		29.5569	0.001103		33.0258	0.008682
30.2267	2.2e-05		29.6411	0.001359		33.1099	0.009025
30.294	-1.1e-05		29.7253	0.001446		33.1941	0.009305
30.3782	4.89e-06		29.7926	0.001613		33.2783	0.00979
30.4455	-6.8e-05		29.8768	0.001947		33.3456	0.010316
30.5129	-3.6e-05		29.961	0.002047		33.3961	0.010712
30.5802	-5.8e-05		30.0283	0.0022		33.4298	0.010926
30.6644	-9.4e-06		30.1125	0.002396		33.514	0.011485
30.7317	-4.8e-05		30.1966	0.002717		33.5813	0.012036
30.799	-3.5e-05		30.2808	0.003012		33.6655	0.012567
30.8832	-7.1e-05		30.3482	0.003233		33.7497	0.013143
30.9505	-3.5e-05		30.4323	0.003534		33.8338	0.013831
31.0179	-6.4e-05		30.5165	0.003954		33.9012	0.014419
31.0852	-1.4e-05		30.6007	0.004235		33.918	0.014545
31.1694	-5.5e-05		30.668	0.004558		33.9853	0.015188
31.2367	-8.5e-05		30.7522	0.005009		34.0695	0.016136
31.3041	-2e-05		30.8364	0.005569		34.1369	0.016819
31.3882	-1.4e-05		30.9205	0.00599		34.221	0.017621
31.4556	-4.1e-05		30.9879	0.006412		34.2715	0.018284
31.5229	1.46e-06		31.072	0.007039		34.3052	0.018742
31.6071	8.38e-05		31.0889	0.007209		34.3894	0.019742
31.6744	4.85e-05		31.1562	0.007674		34.4567	0.020574
31.7418	9.99e-05		31.2404	0.008395		34.5409	0.022065
31.8091	9.52e-05		31.3077	0.009039		34.5577	0.022332
31.8933	7.09e-05		31.3919	0.009845		34.6251	0.023143
31.9606	0.000125		31.4761	0.01071		34.6924	0.024249
32.028	6.12e-05		31.5602	0.01151		34.7766	0.025495
32.1121	0.000101		31.6276	0.012381		34.8271	0.026196
32.1795	0.000109		31.7117	0.013477		34.8607	0.026749
32.2468	6.01e-05		31.7959	0.014566		34.9449	0.028232
32.3141	8.3e-05		31.8801	0.015749		35.0122	0.02916
32.3983	0.000102		31.9474	0.01677		35.0459	0.029972
32.4657	0.000138		32.0316	0.0181		35.0964	0.030828
32.533	0.000159		32.1158	0.019521		35.1806	0.032486
32.6172	0.000163		32.2	0.020893		35.2311	0.03374
32.6845	0.000162		32.2336	0.021527		35.2479	0.034069
32.7518	0.000181		32.2673	0.022165		35.3321	0.035857
32.8192	0.000147		32.3515	0.023671		35.3994	0.037563
32.9034	0.000168		32.4356	0.025349		35.4163	0.037969
32.9707	0.000251		32.5198	0.027116		35.5005	0.040075
33.038	0.000193		32.5872	0.028481		35.5678	0.041519
33.1222	0.000145		32.604	0.028833		35.652	0.043434
33.1895	0.000323		32.6713	0.030348		35.7193	0.045398
33.2569	0.00031		32.7555	0.032124		35.7361	0.045974
33.3242	0.000234		32.8228	0.033624		35.8035	0.047808
33.4084	0.000238		32.907	0.035675		35.854	0.049116
33.4757	0.000218		32.9238	0.036042		35.8876	0.050259
33.5431	0.000252		32.9912	0.037619		35.9718	0.052397
33.6272	0.000297		33.0754	0.03976		36.0055	0.053449
33.6946	0.000336		33.1427	0.041512		36.056	0.054801
33.7619	0.000338		33.21	0.043256		36.1233	0.056813
33.8461	0.000317		33.2269	0.04367		36.2075	0.059555
33.9134	0.000291		33.311	0.046049		36.258	0.060986
33.9808	0.000389		33.3952	0.048359		36.2917	0.062125
33.9976	0.000445		33.4626	0.050311		36.359	0.064214
34.0481	0.000469		33.5467	0.052788		36.3758	0.06471
34.1323	0.000456		33.6309	0.055323		36.4432	0.066992
34.1996	0.00054		33.7151	0.0578		36.4937	0.068485
34.267	0.000559		33.7824	0.059938		36.5273	0.069506
34.3511	0.000598		33.8666	0.062742		36.6115	0.072236
34.4185	0.000689		33.9339	0.065112		36.6789	0.074143
34.4858	0.000662		33.9507	0.065731		36.763	0.076376
34.5531	0.000712		34.0349	0.068703		36.8472	0.078709
34.6373	0.000786		34.1023	0.071138		36.8809	0.079768
34.7047	0.000887		34.1191	0.071811		36.9145	0.080574
34.772	0.000919		34.1864	0.074502		36.9987	0.08272
34.8562	0.001023		34.2706	0.077789		37.0492	0.08409
34.9235	0.001043		34.3043	0.079187		37.0829	0.084833
34.9908	0.001162		34.3548	0.081311		37.1671	0.086954
35.0582	0.00132		34.4221	0.084344		37.2007	0.087669
35.1424	0.00138		34.4726	0.086697		37.2344	0.088104
35.2097	0.001481		34.5063	0.088254		37.3186	0.090028
35.277	0.001682		34.5905	0.092375		37.3859	0.091424
35.3612	0.001819		34.6073	0.09323		37.4027	0.091542
35.4285	0.001943		34.6746	0.096843		37.4701	0.09293
35.4959	0.002117		34.742	0.100482		37.5543	0.094368
35.5632	0.002234		34.8261	0.10549		37.6048	0.095169
35.6474	0.002492		34.8598	0.107552		37.6384	0.095788
35.7147	0.002758		34.9103	0.110762		37.7226	0.097019
35.7821	0.002969		34.9777	0.115276		37.7899	0.097793
35.8662	0.003316		34.9945	0.116436		37.8741	0.098427
35.9336	0.003609		35.0618	0.121092		37.9078	0.099034
36.0009	0.003958		35.0787	0.122259		37.9583	0.099309
36.0682	0.004318		35.146	0.127096		38.0256	0.09965
36.1524	0.004844		35.1797	0.129501		38.1098	0.099957
36.2198	0.005299		35.2302	0.133125		38.194	0.100134
36.2871	0.005784		35.2807	0.13656		38.2781	0.100421
36.3713	0.006508		35.3143	0.138928		38.3455	0.100454
36.4386	0.00711		35.3817	0.143231		38.4297	0.100232
36.4891	0.007606		35.3985	0.14431		38.5138	0.099784
36.5059	0.007774		35.4659	0.148261		38.5812	0.099367
36.5901	0.008721		35.5164	0.150895		38.6653	0.098882
36.6575	0.009529		35.55	0.152498		38.7495	0.098568
36.7248	0.010427		35.6174	0.155183		38.8337	0.097553
36.7921	0.011303		35.7015	0.157556		38.901	0.096426
36.8763	0.012774		35.7184	0.157907		38.9852	0.095341
36.9436	0.013849		35.7857	0.158657		39.002	0.095093
36.9941	0.014749		35.8699	0.158408		39.0694	0.094072
37.011	0.015132		35.9204	0.157551		39.1367	0.093065
37.0952	0.016753		35.9372	0.15713		39.2209	0.091519
37.1625	0.018109		36.0214	0.154775		39.2546	0.091117
37.2298	0.01955		36.1056	0.151058		39.3051	0.090413
37.2972	0.021235		36.1224	0.15019		39.3892	0.088472
37.3308	0.022087		36.1897	0.14642		39.4566	0.087181
37.3813	0.023415		36.2403	0.143075		39.5407	0.085185
37.4487	0.025292		36.2571	0.141977		39.6249	0.083674
37.516	0.027339		36.3413	0.13598		39.6418	0.083342
37.5834	0.02945		36.4254	0.129417		39.6923	0.082498
37.6002	0.029992		36.4423	0.128054		39.7764	0.080717
37.6675	0.032148		36.5096	0.122671		39.8269	0.079569
37.7349	0.034525		36.5264	0.12132		39.8606	0.078879
37.7854	0.036409		36.5769	0.117273		39.9448	0.077756
37.8022	0.037055		36.6106	0.114604		40.0121	0.076776
37.8864	0.040243		36.6611	0.110515		40.0963	0.07577
37.9537	0.043005		36.7116	0.106402		40.1805	0.075219
37.9706	0.043657		36.7453	0.103823		40.2478	0.074698
38.0211	0.04578		36.7958	0.100183		40.332	0.074521
38.1052	0.049392		36.8295	0.097801		40.4161	0.074392
38.1389	0.050749		36.8968	0.093345		40.5003	0.074542
38.1726	0.052138		36.9136	0.092256		40.5677	0.075074
38.2399	0.055053		36.981	0.088294		40.6518	0.075644
38.3073	0.057944		37.0315	0.085406		40.6687	0.075943
38.3914	0.061391		37.0651	0.083662		40.736	0.076598
38.4588	0.064009		37.1493	0.079759		40.8033	0.077879
38.4924	0.065257		37.183	0.078263		40.8875	0.079503
38.5261	0.066488		37.2167	0.076983		40.9043	0.079858
38.6103	0.069313		37.3008	0.074124		40.9717	0.081884
38.6776	0.071336		37.385	0.071879		41.0558	0.083959
38.7113	0.072202		37.4018	0.071449		41.1232	0.086347
38.745	0.073072		37.4692	0.070038		41.1569	0.087527
38.8123	0.074454		37.5365	0.068865		41.2074	0.089657
38.8965	0.075729		37.6207	0.067634		41.2579	0.091992
38.9638	0.076436		37.7049	0.066725		41.2915	0.093449
39.0311	0.076785		37.789	0.065818		41.3252	0.09526
39.1153	0.076648		37.8564	0.065267		41.3589	0.097381
39.1827	0.076274		37.9405	0.064542		41.3925	0.09936
39.25	0.0755		37.9574	0.064394		41.443	0.103159
39.3342	0.074069		38.0247	0.063769		41.4935	0.107237
39.4015	0.072674		38.1089	0.063007		41.5272	0.110379
39.4352	0.071939		38.1762	0.062256		41.544	0.111895
39.4688	0.071147		38.2604	0.061456		41.5777	0.114935
39.5362	0.069401		38.3446	0.060541		41.6114	0.118495
39.6204	0.066973		38.4287	0.059751		41.6451	0.122654
39.6877	0.065078		38.4961	0.059199		41.6787	0.126912
39.7045	0.064552		38.5802	0.058557		41.7124	0.131368
39.755	0.063015		38.6644	0.058067		41.7292	0.133712
39.8392	0.060514		38.7318	0.057633		41.7629	0.138954
39.9065	0.05857		38.8159	0.057626		41.7797	0.141626
39.9402	0.057663		38.9001	0.058025		41.8134	0.147422
39.9739	0.056723		38.9843	0.059018		41.8302	0.150471
40.0412	0.055055		39.0516	0.060061		41.8471	0.153704
40.1254	0.053026		39.1358	0.061834		41.8639	0.15707
40.1927	0.051629		39.22	0.064558		41.8807	0.160491
40.2601	0.050466		39.3041	0.067972		41.9144	0.167504
40.3442	0.049317		39.3715	0.071618		41.9312	0.171406
40.4116	0.048613		39.3883	0.072641		41.9481	0.175395
40.4789	0.047974		39.4556	0.077381		41.9649	0.179415
40.5463	0.047654		39.4893	0.080237		41.9817	0.183548
40.6304	0.047472		39.5398	0.084935		41.9986	0.187927
40.6978	0.047519		39.5567	0.086706		42.0154	0.192431
40.7651	0.047718		39.624	0.094542		42.0322	0.196933
40.8493	0.04818		39.6745	0.101686		42.0491	0.201725
40.9166	0.04875		39.6913	0.104338		42.0659	0.206787
40.9839	0.049556		39.725	0.110054		42.0828	0.211855
41.0513	0.050455		39.7587	0.116234		42.0996	0.217008
41.0681	0.050705		39.7755	0.119537		42.1164	0.222358
41.1355	0.051897		39.7923	0.122981		42.1333	0.227921
41.2028	0.053399		39.826	0.130298		42.1501	0.233689
41.2701	0.055187		39.8597	0.138276		42.1669	0.239733
41.3543	0.05802		39.8933	0.147157		42.1838	0.245933
41.4216	0.060878		39.9102	0.15189		42.2006	0.252302
41.489	0.06436		39.9438	0.161833		42.2174	0.258822
41.5058	0.06535		39.9607	0.167151		42.2343	0.265328
41.5731	0.069986		39.9775	0.172711		42.2511	0.271896
41.6068	0.072625		40.0112	0.184396		42.2679	0.278855
41.6405	0.075544		40.028	0.1906		42.2848	0.286069
41.691	0.080463		40.0449	0.197037		42.3016	0.293243
41.7078	0.08228		40.0617	0.203699		42.3184	0.300603
41.7583	0.08834		40.0785	0.210646		42.3353	0.308369
41.7752	0.090527		40.0954	0.217876		42.3521	0.316397
41.8088	0.095174		40.1122	0.225313		42.3689	0.324475
41.8593	0.103217		40.129	0.232962		42.3858	0.332766
41.893	0.109134		40.1459	0.240904		42.4026	0.341256
41.9267	0.115495		40.1627	0.249129		42.4194	0.349868
41.9603	0.122456		40.1795	0.25763		42.4363	0.358567
41.994	0.129919		40.1964	0.266337		42.4531	0.367283
42.0277	0.138036		40.2132	0.275313		42.4699	0.376173
42.0614	0.146785		40.23	0.284583		42.4868	0.385398
42.0782	0.151436		40.2469	0.294086		42.5036	0.394823
42.1119	0.161218		40.2637	0.303857		42.5205	0.404339
42.1287	0.166362		40.2805	0.313874		42.5373	0.414008
42.1455	0.171665		40.2974	0.324179		42.5541	0.423888
42.1624	0.177168		40.3142	0.334756		42.571	0.43406
42.1792	0.182848		40.331	0.345586		42.5878	0.444357
42.196	0.188739		40.3479	0.356666		42.6046	0.454591
42.2129	0.194821		40.3647	0.367972		42.6215	0.464913
42.2297	0.201109		40.3815	0.379531		42.6383	0.475415
42.2634	0.214319		40.3984	0.391327		42.6551	0.486
42.2802	0.221218		40.4152	0.403437		42.672	0.496719
42.297	0.228299		40.4321	0.415703		42.6888	0.507583
42.3139	0.235531		40.4489	0.428121		42.7056	0.518487
42.3307	0.242959		40.4657	0.440797		42.7225	0.52949
42.3475	0.250616		40.4826	0.453623		42.7393	0.540528
42.3644	0.258479		40.4994	0.466627		42.7561	0.551728
42.3812	0.266546		40.5162	0.479823		42.773	0.563075
42.398	0.27482		40.5331	0.493152		42.7898	0.574408
42.4149	0.283323		40.5499	0.506608		42.8066	0.585841
42.4317	0.292061		40.5667	0.520218		42.8235	0.597419
42.4485	0.301012		40.5836	0.533945		42.8403	0.609001
42.4654	0.310096		40.6004	0.547823		42.8571	0.620564
42.4822	0.319353		40.6172	0.561787		42.874	0.632106
42.4991	0.328824		40.6341	0.575787		42.8908	0.643552
42.5159	0.338463		40.6509	0.589897		42.9076	0.654987
42.5327	0.348297		40.6677	0.604085		42.9245	0.666497
42.5496	0.358333		40.6846	0.618286		42.9413	0.677993
42.5664	0.368523		40.7014	0.632507		42.9582	0.689479
42.5832	0.378857		40.7182	0.646732		42.975	0.701015
42.6001	0.389367		40.7351	0.660907		42.9918	0.712419
42.6169	0.400045		40.7519	0.674962		43.0087	0.723767
42.6337	0.410869		40.7687	0.68896		43.0255	0.734853
42.6506	0.421845		40.7856	0.702974		43.0423	0.74574
42.6674	0.432979		40.8024	0.716866		43.0592	0.756669
42.6842	0.444278		40.8192	0.730581		43.076	0.767532
42.7011	0.455667		40.8361	0.744133		43.0928	0.778437
42.7179	0.467129		40.8529	0.757522		43.1097	0.789089
42.7347	0.478768		40.8698	0.770749		43.1265	0.799552
42.7516	0.490557		40.8866	0.783752		43.1433	0.810082
42.7684	0.502451		40.9034	0.796586		43.1602	0.820276
42.7852	0.514404		40.9203	0.809248		43.177	0.83009
42.8021	0.526415		40.9371	0.821633		43.1938	0.83988
42.8189	0.538521		40.9539	0.833685		43.2107	0.849575
42.8357	0.550732		40.9708	0.845401		43.2275	0.85894
42.8526	0.562954		40.9876	0.856776		43.2443	0.867998
42.8694	0.575173		41.0044	0.867838		43.2612	0.876818
42.8862	0.587462		41.0213	0.878508		43.278	0.885542
42.9031	0.599759		41.0381	0.888845		43.2948	0.894083
42.9199	0.612051		41.0549	0.898898		43.3117	0.902288
42.9368	0.624384		41.0718	0.908509		43.3285	0.910187
42.9536	0.636717		41.0886	0.917688		43.3454	0.917796
42.9704	0.649026		41.1054	0.926433		43.3622	0.925159
42.9873	0.661312		41.1223	0.934694		43.379	0.932219
43.0041	0.673558		41.1391	0.94249		43.3959	0.938871
43.0209	0.685725		41.1559	0.949831		43.4127	0.945156
43.0378	0.697795		41.1728	0.956706		43.4295	0.951129
43.0546	0.709756		41.1896	0.963109		43.4464	0.956887
43.0714	0.72167		41.2064	0.969072		43.4632	0.962428
43.0883	0.73354		41.2233	0.974581		43.48	0.967628
43.1051	0.745255		41.2401	0.979575		43.4969	0.972417
43.1219	0.756803		41.257	0.983991		43.5137	0.976753
43.1388	0.768179		41.2906	0.991144		43.5305	0.980703
43.1556	0.779405		41.3411	0.99797		43.5474	0.984354
43.1724	0.790477		41.3748	1		43.5642	0.987614
43.1893	0.801366		41.459	0.996168		43.581	0.990448
43.2061	0.812105		41.5095	0.987859		43.5979	0.993039
43.2229	0.822684		41.5263	0.984147		43.6147	0.995348
43.2398	0.833011		41.5431	0.97999		43.6484	0.998642
43.2566	0.843125		41.5768	0.970298		43.6652	0.999527
43.2734	0.852995		41.5936	0.964902		43.7494	0.999158
43.2903	0.862592		41.6105	0.959033		43.7662	0.998033
43.3071	0.87196		41.6273	0.952728		43.8167	0.992138
43.324	0.881065		41.6441	0.946128		43.8336	0.989569
43.3408	0.889882		41.6778	0.931864		43.8672	0.983201
43.3576	0.898401		41.6947	0.924229		43.8841	0.979454
43.3745	0.906661		41.7115	0.916279		43.9009	0.975482
43.3913	0.914628		41.7283	0.908013		43.9177	0.971248
43.4081	0.922235		41.7452	0.899476		43.9346	0.966563
43.425	0.929525		41.762	0.890673		43.9514	0.961455
43.4418	0.936483		41.7788	0.881604		43.9682	0.95605
43.4586	0.943089		41.7957	0.872293		43.9851	0.950352
43.4755	0.949377		41.8125	0.862818		44.0019	0.944488
43.4923	0.955269		41.8293	0.853114		44.0187	0.938427
43.5091	0.960751		41.8462	0.843188		44.0356	0.93205
43.5428	0.970903		41.863	0.833143		44.0524	0.925364
43.5596	0.975385		41.8798	0.823042		44.0692	0.918409
43.5933	0.983278		41.8967	0.812805		44.0861	0.911227
43.627	0.989714		41.9135	0.802397		44.1029	0.90379
43.6606	0.994616		41.9303	0.791916		44.1197	0.89602
43.6775	0.996545		41.9472	0.781365		44.1366	0.888032
43.728	0.999976		41.964	0.770745		44.1534	0.879873
43.7953	0.999133		41.9808	0.759993		44.1702	0.871489
43.8458	0.994673		41.9977	0.749173		44.1871	0.862882
43.8795	0.989978		42.0145	0.738324		44.2039	0.854125
43.8963	0.98716		42.0313	0.727484		44.2208	0.845375
43.93	0.980458		42.0482	0.716682		44.2376	0.83645
43.9468	0.976559		42.065	0.705817		44.2544	0.827355
43.9637	0.972343		42.0818	0.694935		44.2713	0.818143
43.9973	0.963108		42.0987	0.684178		44.2881	0.808763
44.0142	0.958057		42.1155	0.673439		44.3049	0.799267
44.031	0.952683		42.1324	0.662729		44.3218	0.7897
44.0647	0.941112		42.1492	0.65213		44.3386	0.780234
44.0815	0.935004		42.166	0.641581		44.3554	0.770646
44.0983	0.928648		42.1829	0.631135		44.3723	0.760726
44.1152	0.922051		42.1997	0.620782		44.3891	0.750596
44.132	0.915203		42.2165	0.610496		44.4059	0.740486
44.1488	0.908112		42.2334	0.600307		44.4228	0.73044
44.1657	0.900819		42.2502	0.590133		44.4396	0.720277
44.1825	0.893359		42.267	0.580032		44.4564	0.710102
44.1994	0.885722		42.2839	0.570158		44.4733	0.700008
44.2162	0.877891		42.3007	0.560405		44.4901	0.689871
44.233	0.869859		42.3175	0.550718		44.5069	0.67971
44.2499	0.861627		42.3344	0.541229		44.5238	0.669581
44.2667	0.853294		42.3512	0.53191		44.5406	0.659552
44.2835	0.844866		42.368	0.522693		44.5574	0.649531
44.3004	0.83626		42.3849	0.513576		44.5743	0.63934
44.3172	0.827551		42.4017	0.50459		44.5911	0.629298
44.334	0.818742		42.4185	0.495724		44.6079	0.61932
44.3509	0.809763		42.4354	0.486975		44.6248	0.609408
44.3677	0.800675		42.4522	0.478411		44.6416	0.599726
44.3845	0.791522		42.469	0.470006		44.6585	0.589891
44.4014	0.782268		42.4859	0.461752		44.6753	0.580003
44.4182	0.772944		42.5027	0.453645		44.6921	0.570154
44.435	0.763587		42.5195	0.44571		44.709	0.560295
44.4519	0.754147		42.5364	0.437963		44.7258	0.55064
44.4687	0.74464		42.5532	0.430282		44.7426	0.541086
44.4855	0.735127		42.57	0.422749		44.7595	0.531594
44.5024	0.725596		42.5869	0.415423		44.7763	0.522305
44.5192	0.715989		42.6037	0.40821		44.7931	0.513011
44.536	0.706359		42.6206	0.401147		44.81	0.503752
44.5529	0.696744		42.6374	0.394225		44.8268	0.49455
44.5697	0.687119		42.6542	0.387454		44.8436	0.48544
44.5865	0.677492		42.6711	0.380858		44.8605	0.476506
44.6034	0.667885		42.6879	0.374435		44.8773	0.467591
44.6202	0.658274		42.7047	0.368123		44.8941	0.458762
44.637	0.648594		42.7216	0.361935		44.911	0.450205
44.6539	0.63894		42.7384	0.355907		44.9278	0.441714
44.6707	0.629333		42.7552	0.349978		44.9446	0.433186
44.6876	0.619731		42.7889	0.338653		44.9615	0.424864
44.7044	0.610188		42.8057	0.333183		44.9783	0.416756
44.7212	0.600689		42.8226	0.327817		44.9951	0.408739
44.7381	0.591213		42.8394	0.322568		45.012	0.400724
44.7549	0.581795		42.8731	0.312633		45.0288	0.39274
44.7717	0.572384		42.8899	0.307873		45.0456	0.384945
44.7886	0.563028		42.9236	0.298591		45.0625	0.377308
44.8054	0.553717		42.9572	0.289801		45.0793	0.36968
44.8222	0.54441		42.9741	0.2856		45.0961	0.362139
44.8391	0.535187		43.0077	0.277513		45.113	0.354768
44.8559	0.526063		43.0414	0.269881		45.1298	0.347608
44.8727	0.51702		43.0583	0.266203		45.1467	0.340458
44.8896	0.508117		43.0751	0.262623		45.1635	0.333302
44.9064	0.499315		43.1088	0.255779		45.1803	0.326439
44.9232	0.490568		43.1256	0.252524		45.1972	0.319781
44.9401	0.481849		43.1424	0.24934		45.214	0.31307
44.9569	0.473196		43.1761	0.243117		45.2308	0.306427
44.9737	0.464595		43.2098	0.237213		45.2477	0.300026
44.9906	0.456012		43.2266	0.234375		45.2645	0.293791
45.0074	0.447536		43.2603	0.22891		45.2813	0.287632
45.0242	0.439194		43.2939	0.2238		45.2982	0.281531
45.0411	0.43096		43.3108	0.221288		45.315	0.275513
45.0579	0.422761		43.3613	0.21421		45.3318	0.269746
45.0747	0.414661		43.3781	0.211892		45.3487	0.264012
45.0916	0.406701		43.4118	0.207474		45.3655	0.258267
45.1084	0.398824		43.4454	0.203216		45.3823	0.252724
45.1253	0.391032		43.4791	0.199176		45.3992	0.247356
45.1421	0.383303		43.5296	0.193264		45.416	0.242095
45.1589	0.375671		43.5969	0.185653		45.4328	0.236831
45.1758	0.36815		43.6138	0.183883		45.4497	0.231664
45.1926	0.360707		43.6643	0.178472		45.4665	0.226652
45.2094	0.353347		43.698	0.174919		45.4833	0.221666
45.2263	0.346101		43.7316	0.17148		45.5002	0.216791
45.2431	0.339005		43.7653	0.168105		45.517	0.212004
45.2599	0.331979		43.799	0.164646		45.5338	0.207221
45.2768	0.325052		43.8495	0.159559		45.5507	0.202605
45.2936	0.318245		43.8831	0.156146		45.5675	0.198178
45.3104	0.311511		43.9336	0.15114		45.5844	0.19391
45.3273	0.304851		43.9505	0.149539		45.6012	0.189781
45.3441	0.298263		44.0178	0.142887		45.618	0.185604
45.3609	0.291772		44.0851	0.136334		45.6349	0.181348
45.3778	0.285364		44.102	0.134726		45.6517	0.177331
45.3946	0.279021		44.1693	0.128141		45.6685	0.173478
45.4283	0.266667		44.2367	0.121792		45.6853	0.169538
45.4451	0.26066		44.2535	0.120209		45.7022	0.165759
45.4619	0.254755		44.3208	0.113853		45.719	0.162131
45.4788	0.248982		44.405	0.106125		45.7359	0.158571
45.4956	0.243298		44.4723	0.100269		45.7527	0.155211
45.5293	0.232177		44.4892	0.098843		45.7695	0.151873
45.5461	0.226792		44.5565	0.093159		45.7864	0.148459
45.5629	0.221427		44.5734	0.09183		45.8032	0.145013
45.5966	0.211069		44.6407	0.086377		45.82	0.141748
45.6135	0.206038		44.6575	0.085091		45.8369	0.138718
45.6471	0.196259		44.7249	0.079926		45.8537	0.135673
45.6639	0.191583		44.7417	0.078703		45.8705	0.132735
45.6808	0.18699		44.809	0.073816		45.8874	0.129855
45.6976	0.182442		44.8427	0.071574		45.9042	0.127085
45.7145	0.177936		44.8932	0.068204		45.921	0.124391
45.7481	0.169222		44.9605	0.063935		45.9379	0.121675
45.765	0.165005		45.0447	0.058955		45.9715	0.11647
45.7986	0.156848		45.0784	0.057069		45.9884	0.11392
45.8323	0.149048		45.1289	0.054418		46.022	0.109072
45.866	0.141599		45.2131	0.050227		46.0389	0.106613
45.8996	0.134438		45.2299	0.049473		46.0557	0.104412
45.9333	0.1275		45.2804	0.047162		46.0725	0.10227
45.967	0.120939		45.3646	0.043602		46.1062	0.098216
46.0006	0.11475		45.3814	0.042944		46.123	0.096139
46.0343	0.108892		45.4487	0.040452		46.1399	0.094013
46.0511	0.106041		45.5329	0.037558		46.1736	0.090097
46.0848	0.100641		45.6003	0.035497		46.2072	0.08652
46.1185	0.095391		45.6844	0.0332		46.2409	0.083077
46.1353	0.092846		45.7686	0.030911		46.2914	0.078474
46.1858	0.085741		45.8528	0.029115		46.3251	0.075604
46.2363	0.079091		45.8865	0.028469		46.3756	0.07151
46.2532	0.076992		45.9201	0.027823		46.4261	0.067543
46.3037	0.071004		46.0043	0.02636		46.4429	0.066256
46.3373	0.067293		46.0885	0.025062		46.4766	0.06417
46.371	0.063761		46.1726	0.023981		46.5271	0.060968
46.4047	0.0605		46.24	0.023045		46.5439	0.060011
46.4383	0.057368		46.3242	0.022161		46.6112	0.056426
46.472	0.054373		46.4083	0.021362		46.6786	0.053087
46.5225	0.050221		46.4925	0.020457		46.6954	0.052452
46.5393	0.048965		46.5598	0.019999		46.7628	0.04972
46.6235	0.043045		46.644	0.019362		46.7796	0.04902
46.6909	0.038969		46.7282	0.01873		46.8469	0.046485
46.7414	0.036061		46.8124	0.018391		46.8974	0.045031
46.7582	0.035191		46.8797	0.017966		46.9311	0.04413
46.8424	0.031309		46.9639	0.017566		46.9984	0.04258
46.9097	0.028619		47.048	0.017156		47.0658	0.041247
46.977	0.026219		47.1322	0.016803		47.0826	0.040981
47.0612	0.023727		47.1996	0.016607		47.1668	0.039689
47.1286	0.021871		47.2837	0.016554		47.2341	0.038716
47.1959	0.020345		47.3679	0.01623		47.3183	0.038083
47.2632	0.019227		47.4352	0.0161		47.4025	0.037503
47.3474	0.017853		47.5194	0.015921		47.4193	0.037471
47.4147	0.016808		47.6036	0.01581		47.4866	0.037125
47.4821	0.015959		47.6878	0.015642		47.554	0.036845
47.5663	0.015224		47.7551	0.015418		47.6382	0.036637
47.6336	0.014698		47.8393	0.015212		47.7223	0.036067
47.7009	0.014076		47.9234	0.015036		47.7897	0.035773
47.7683	0.013417		48.0076	0.014811		47.8738	0.035597
47.8524	0.012949		48.0749	0.014662		47.958	0.034948
47.9198	0.012565		48.1591	0.014337		48.0422	0.034784
47.9871	0.012215		48.176	0.014312		48.1095	0.034635
48.0713	0.011756		48.2433	0.014115		48.1937	0.034599
48.1386	0.0115		48.3275	0.014		48.2779	0.034116
48.206	0.011267		48.3948	0.01384		48.3452	0.034059
48.2733	0.011013		48.479	0.013685		48.4294	0.033848
48.3575	0.010749		48.5632	0.013596		48.5136	0.033769
48.4248	0.010556		48.6473	0.013521		48.5472	0.033625
48.4922	0.010486		48.7147	0.013495		48.5977	0.033756
48.5763	0.010349		48.7988	0.013525		48.6651	0.033823
48.6437	0.010323		48.883	0.013546		48.7324	0.033649
48.711	0.010191		48.9672	0.013573		48.7492	0.033583
48.7783	0.010139		49.0345	0.013561		48.7998	0.033716
48.8625	0.010233		49.1187	0.013751		48.8334	0.033749
48.9299	0.010237		49.2029	0.013798		48.9008	0.03374
48.9972	0.01032		49.287	0.013876		48.9849	0.033998
49.0814	0.010377		49.3544	0.013871		49.0691	0.034139
49.1487	0.010433		49.4385	0.013985		49.1533	0.03435
49.216	0.01045		49.5227	0.013912		49.2206	0.034557
49.3002	0.010477		49.6069	0.013813		49.3048	0.0346
49.3676	0.010502		49.6742	0.013808		49.389	0.034836
49.4349	0.010573		49.7584	0.013734		49.4563	0.034612
49.5022	0.010598		49.8426	0.013684		49.5405	0.034657
49.5864	0.010601		49.9267	0.013483		49.6246	0.034747
49.6537	0.010555		49.9941	0.013397		49.7088	0.034669
49.7211	0.010489		50.0783	0.013227		49.7762	0.034669
49.8053	0.010373		50.1624	0.013065		49.8603	0.034292
49.8726	0.010295		50.2298	0.012898		49.9445	0.033984
49.9399	0.010123		50.3139	0.012698		50.0118	0.033912
50.0073	0.009918		50.3981	0.012402		50.096	0.033486
50.0914	0.009786		50.4823	0.012346		50.1802	0.033114
50.1588	0.009564		50.5496	0.012097		50.2644	0.032795
50.2261	0.00945		50.6338	0.01191		50.3317	0.032595
50.3103	0.009318		50.718	0.01167		50.4159	0.031941
50.3776	0.009156		50.8021	0.011445		50.5	0.031357
50.445	0.009146		50.8695	0.011317		50.5674	0.031217
50.5123	0.009073		50.9537	0.011016		50.6516	0.030871
50.5965	0.009003		51.0378	0.010802		50.7357	0.03028
50.6638	0.008926		51.122	0.010574		50.8199	0.030627
50.7311	0.0089		51.1893	0.010377		50.8872	0.030066
50.8153	0.008829		51.2735	0.010126		50.9209	0.029741
50.8827	0.008814		51.3577	0.009886		50.9714	0.029524
50.95	0.008773		51.4419	0.009594		51.0556	0.029087
51.0173	0.00876		51.5092	0.009321		51.1229	0.028859
51.1015	0.008654		51.5934	0.009025		51.2071	0.028627
51.1688	0.008644		51.6775	0.00878		51.2913	0.028157
51.2362	0.008562		51.7617	0.008644		51.3754	0.028073
51.3204	0.008381		51.8291	0.008405		51.4428	0.027838
51.3877	0.00831		51.9132	0.008011		51.5269	0.027305
51.455	0.008196		51.9974	0.007812		51.6111	0.027451
51.5224	0.008064		52.0816	0.007617		51.6953	0.026933
51.6065	0.00782		52.1489	0.007574		51.7626	0.027408
51.6739	0.007707		52.2331	0.007424		51.8468	0.027544
51.7244	0.007543		52.3173	0.007397		51.931	0.028266
51.7412	0.007504		52.4014	0.007423		51.9983	0.028985
51.8254	0.007272		52.4688	0.007516		52.0656	0.030096
51.8927	0.007136		52.5529	0.007579		52.0825	0.030288
51.9601	0.006939		52.6371	0.007707		52.1667	0.031754
52.0442	0.006729		52.7213	0.007988		52.234	0.033667
52.1116	0.006554		52.7886	0.008108		52.2508	0.034115
52.1789	0.00643		52.8728	0.008287		52.3182	0.036223
52.2463	0.00619		52.957	0.008518		52.3687	0.037896
52.3304	0.005953		53.0411	0.008643		52.4023	0.038902
52.3978	0.005811		53.1085	0.008841		52.4697	0.041507
52.4651	0.005624		53.1927	0.008925		52.4865	0.042071
52.5493	0.005438		53.2768	0.008937		52.5538	0.044481
52.6166	0.00531		53.3442	0.009026		52.5707	0.045202
52.684	0.005229		53.4283	0.009026		52.638	0.04777
52.7513	0.00511		53.5125	0.008925		52.6717	0.049023
52.8355	0.004929		53.5967	0.0089		52.7222	0.050833
52.9028	0.004776		53.664	0.008875		52.7895	0.05305
52.9701	0.004696		53.7482	0.008644		52.8064	0.053615
53.0543	0.004623		53.8324	0.008519		52.8737	0.055922
53.1217	0.004493		53.9165	0.008389		52.9074	0.056786
53.189	0.004371		53.9839	0.008325		52.9579	0.057967
53.2563	0.004265		54.068	0.007973		53.0421	0.059792
53.3405	0.004213		54.1522	0.007951		53.0926	0.060703
53.4079	0.004178		54.2364	0.007875		53.1094	0.060795
53.4752	0.004067		54.3037	0.007755		53.1936	0.061343
53.5594	0.004018		54.3879	0.007737		53.2777	0.061463
53.6267	0.003965		54.4721	0.00775		53.3619	0.060906
53.694	0.003908		54.5562	0.007856		53.4124	0.060487
53.7614	0.00385		54.6236	0.007913		53.4293	0.060271
53.8456	0.00387		54.7078	0.007944		53.5134	0.058891
53.9129	0.003819		54.7919	0.008002		53.5976	0.057646
53.9802	0.003797		54.8761	0.008185		53.6649	0.056323
54.0644	0.003753		54.9434	0.008296		53.7491	0.0543
54.1317	0.003691		55.0276	0.008288		53.8164	0.052761
54.1991	0.00367		55.1118	0.008323		53.8333	0.052414
54.2664	0.003578		55.196	0.008293		53.9175	0.050562
54.3506	0.003599		55.2633	0.008232		53.9848	0.049382
54.4179	0.003554		55.3475	0.008226		54.0016	0.04902
54.4853	0.00357		55.4316	0.008146		54.069	0.048178
54.5694	0.003506		55.5158	0.008039		54.1531	0.046987
54.6368	0.003502		55.5832	0.007901		54.2205	0.046323
54.7041	0.003407		55.6673	0.007721		54.3047	0.046123
54.7883	0.003337		55.7515	0.007542		54.3888	0.046051
54.8556	0.003353		55.8357	0.007304		54.473	0.046637
54.923	0.003345		55.903	0.007173		54.5403	0.046751
54.9903	0.003282		55.9198	0.007122		54.6245	0.04697
55.0745	0.003275		55.9872	0.006956		54.7087	0.04778
55.1418	0.003146		56.0714	0.006875		54.776	0.048461
55.2092	0.003197		56.1387	0.006644		54.8602	0.048821
55.2933	0.003076		56.2229	0.006415		54.9107	0.049093
55.3607	0.003122		56.307	0.006337		54.9444	0.049234
55.428	0.003053		56.3912	0.006155		55.0285	0.049272
55.4953	0.003093		56.4586	0.006072		55.0959	0.049638
55.5795	0.002997		56.5427	0.005928		55.18	0.049466
55.6468	0.002994		56.6269	0.00574		55.2642	0.049231
55.7142	0.002947		56.7111	0.005636		55.3147	0.048915
55.7984	0.0029		56.7784	0.005557		55.3316	0.048704
55.8657	0.002876		56.8626	0.005525		55.4157	0.047902
55.933	0.002813		56.9468	0.005409		55.4999	0.04693
56.0004	0.002803		57.0309	0.005389		55.5841	0.045597
56.0845	0.002794		57.0983	0.005287		55.6177	0.045091
56.1519	0.002757		57.1824	0.005158		55.6514	0.044674
56.2192	0.002681		57.2666	0.005101		55.7356	0.04375
56.3034	0.002726		57.3508	0.005098		55.8198	0.042294
56.3707	0.002673		57.4181	0.004941		55.8871	0.041171
56.4381	0.00254		57.5023	0.00495		55.9713	0.039533
56.5054	0.002571		57.5865	0.004871		56.0554	0.03818
56.5896	0.002461		57.6706	0.004784		56.1228	0.037352
56.6569	0.002563		57.738	0.004747		56.1396	0.036989
56.7243	0.002453		57.8222	0.004664		56.2069	0.035994
56.8084	0.002475		57.9063	0.004696		56.2911	0.03481
56.8758	0.002289		57.9905	0.004598		56.3753	0.033582
56.9431	0.002384		58.0578	0.004598		56.4426	0.032938
57.0273	0.002335		58.142	0.004552		56.5268	0.0319
57.0946	0.002252		58.2262	0.004507		56.611	0.031026
57.1619	0.002221		58.3104	0.004448		56.6951	0.030034
57.2293	0.002212		58.3777	0.004485		56.7288	0.029775
57.3135	0.002137		58.4619	0.004361		56.7625	0.029529
57.3808	0.002145		58.546	0.004271		56.8467	0.029003
57.4481	0.002104		58.6302	0.004275		56.9308	0.028453
57.5323	0.002084		58.6975	0.004294		56.9982	0.027767
57.5996	0.002084		58.7817	0.004241		57.0823	0.027033
57.667	0.002068		58.8659	0.004258		57.1665	0.026512
57.7343	0.001981		58.9332	0.004244		57.2507	0.026044
57.8185	0.001901		59.0174	0.00414		57.2844	0.025752
57.8858	0.001937		59.1016	0.004061		57.318	0.025556
57.9532	0.001967		59.1857	0.004178		57.4022	0.024941
58.0374	0.001934		59.2531	0.004101		57.4864	0.024518
58.1047	0.001933		59.3373	0.004116		57.5537	0.024068
58.172	0.001948		59.4214	0.00409		57.6379	0.023634
58.2394	0.001938		59.5056	0.004128		57.7221	0.023127
58.3235	0.001889		59.5729	0.004105		57.8062	0.02261
58.3909	0.001885		59.6571	0.004193		57.8736	0.022213
58.4582	0.001751		59.7413	0.00408		57.9072	0.022083
58.5424	0.001818		59.8255	0.004152		57.9577	0.021533
58.6097	0.001746		59.8928	0.004198		58.0419	0.02148
58.6771	0.001783		59.977	0.004349		58.1093	0.020967
58.7444	0.001758		60.0611	0.004308		58.1934	0.020571
58.8286	0.001718		60.1453	0.004277		58.2776	0.020193
58.8959	0.001695		60.2127	0.004279		58.3618	0.019547
58.9633	0.001711		60.2968	0.004325		58.4291	0.019486
59.0474	0.001636		60.381	0.004244		58.5133	0.019014
59.1148	0.001648		60.4652	0.004287		58.5975	0.018702
59.1821	0.00166		60.5325	0.004239		58.6648	0.018231
59.2494	0.001695		60.6167	0.004203		58.749	0.017942
59.3336	0.001694		60.7009	0.004236		58.8331	0.017752
59.401	0.001638		60.785	0.004162		58.9173	0.017657
59.4683	0.001719		60.8524	0.0041		58.9847	0.017317
59.5525	0.001747		60.9365	0.004157		59.0688	0.017082
59.6198	0.001697		61.0207	0.003994		59.153	0.017002
59.6871	0.001689		61.1049	0.003995		59.2203	0.017103
59.7713	0.001748		61.1722	0.003926		59.3045	0.017091
59.8387	0.00175		61.2564	0.003874		59.3887	0.016857
59.906	0.001809		61.3406	0.003784		59.4729	0.016904
59.9733	0.001793		61.4248	0.003648		59.5402	0.016861
60.0575	0.001804		61.4921	0.003552		59.6244	0.016835
60.1248	0.001871		61.5763	0.003448		59.7085	0.016613
60.1922	0.001927		61.6604	0.003438		59.7759	0.016549
60.2764	0.001981		61.7446	0.003331		59.8601	0.016369
60.3437	0.002035		61.8119	0.003168		59.9442	0.016187
60.411	0.001999		61.8961	0.003101		60.0284	0.016079
60.4784	0.002106		61.9803	0.003078		60.0957	0.016088
60.5625	0.002104		62.0476	0.003008		60.1799	0.015851
60.6299	0.002127		62.1318	0.002964		60.2641	0.015721
60.6972	0.002088		62.216	0.002901		60.3314	0.015683
60.7814	0.002142		62.3002	0.002784		60.4156	0.015278
60.8487	0.002149		62.3675	0.002708		60.4998	0.01516
60.9161	0.002134		62.4517	0.00271		60.5839	0.014893
60.9834	0.002135		62.5358	0.002648		60.6513	0.014546
61.0676	0.002064		62.62	0.002622		60.7355	0.014274
61.1349	0.002098		62.6873	0.002609		60.8196	0.013871
61.2022	0.002086		62.7715	0.002492		60.9038	0.013607
61.2864	0.002025		62.8557	0.002464		60.9711	0.013401
61.3538	0.001986		62.9399	0.002455		61.0553	0.013112
61.4211	0.001968		63.0072	0.002391		61.1395	0.012724
61.4884	0.001923		63.0914	0.002371		61.2068	0.012377
61.5726	0.00184		63.1755	0.002319		61.291	0.012129
61.6399	0.001843		63.2597	0.002378		61.3752	0.011697
61.7073	0.001756		63.327	0.002368		61.4593	0.011129
61.7915	0.001699		63.4112	0.002308		61.5267	0.011091
61.8588	0.001601		63.4954	0.002296		61.6108	0.010979
61.9261	0.00155		63.5796	0.002338		61.695	0.010657
61.9935	0.001514		63.6469	0.002243		61.7287	0.01057
62.0776	0.001473		63.7311	0.00227		61.7624	0.010476
62.145	0.001391		63.8153	0.002251		61.8465	0.010064
62.2123	0.001397		63.8994	0.002162		61.9307	0.009686
62.2965	0.001291		63.9668	0.002149		62.0149	0.009393
62.3638	0.001302		64.0509	0.002116		62.0822	0.009223
62.4312	0.001263		64.1351	0.002176		62.1664	0.008896
62.5153	0.001131		64.2193	0.00211		62.2506	0.008511
62.5827	0.00113		64.2866	0.002074		62.3179	0.008498
62.65	0.001042		64.3708	0.002005		62.4021	0.008148
62.7174	0.001031		64.455	0.002051		62.4862	0.008187
62.8015	0.000973		64.5391	0.001925		62.5704	0.007946
62.8689	0.000978		64.6065	0.001913		62.6377	0.008098
62.9362	0.000961		64.6907	0.001872		62.7219	0.00796
63.0204	0.000937		64.7748	0.001843		62.8061	0.007669
63.0877	0.000837		64.8422	0.001857		62.8734	0.007315
63.1551	0.000892		64.9263	0.001851		62.9576	0.007449
63.2224	0.000912		65.0105	0.001764		63.0418	0.007305
63.3066	0.000894		65.0947	0.001787		63.126	0.007054
63.3739	0.000814		65.162	0.001656		63.1933	0.006963
63.4412	0.000829		65.2462	0.001709		63.2775	0.00671
63.5254	0.000792		65.3304	0.001665		63.3616	0.006502
63.5928	0.000847		65.4145	0.001587		63.429	0.006229
63.6601	0.000894		65.4819	0.001579		63.5132	0.006288
63.7274	0.000884		65.5661	0.00156		63.5973	0.006367
63.8116	0.000789		65.6502	0.001599		63.6815	0.006293
63.8789	0.000824		65.7344	0.001507		63.7488	0.006232
63.9463	0.000774		65.8017	0.001446		63.833	0.005961
64.0305	0.000783		65.8859	0.001458		63.9172	0.005487
64.0978	0.000753		65.9701	0.001424		63.9845	0.005648
64.1651	0.000746		66.0542	0.001311		64.0687	0.005693
64.2325	0.000772		66.1216	0.001362		64.1529	0.005351
64.3166	0.000839		66.2058	0.001442		64.237	0.005233
64.384	0.000732		66.2899	0.001363		64.3044	0.00508
64.4513	0.000721		66.3741	0.001326		64.3885	0.005155
64.5355	0.000749		66.4415	0.001346		64.4727	0.004921
64.6028	0.000713		66.5256	0.001275		64.5401	0.004884
64.6702	0.000748		66.6098	0.001208		64.6242	0.004859
64.7543	0.000776		66.694	0.00123		64.7084	0.004754
64.8217	0.000667		66.7613	0.001205		64.7926	0.004519
64.889	0.000669		66.8455	0.001178		64.8599	0.004676
64.9564	0.000688		66.9296	0.001102		64.9441	0.004579
65.0405	0.000693		67.0138	0.001145		65.0283	0.004478
65.1079	0.000671		67.0812	0.001107		65.0956	0.004213
65.1752	0.000666		67.1653	0.001032		65.1798	0.003961
65.2594	0.000645		67.2495	0.001061		65.2639	0.004004
65.3267	0.00063		67.3337	0.001007		65.3481	0.003982
65.394	0.000632		67.401	0.000941		65.4155	0.003785
65.4614	0.000612		67.4852	0.000985		65.4996	0.003698
65.5456	0.000538		67.5694	0.000938		65.5838	0.003635
65.6129	0.000641		67.6535	0.000947		65.6511	0.003626
65.6802	0.000589		67.7209	0.000929		65.7353	0.003709
65.7644	0.000531		67.805	0.000865		65.8195	0.003267
65.8317	0.000511		67.8892	0.000788		65.9037	0.00341
65.8991	0.00051		67.9566	0.00078		65.971	0.003457
65.9664	0.000499		68.0407	0.000775		66.0552	0.003232
66.0506	0.00047		68.1249	0.000857		66.1393	0.003518
66.1179	0.000459		68.2091	0.000827		66.2067	0.003302
66.1853	0.000436		68.2764	0.000779		66.2909	0.002841
66.2695	0.000457		68.3606	0.000705		66.3414	0.002945
66.3368	0.000463		68.4448	0.000727		66.375	0.002978
66.4041	0.000491		68.5289	0.000693		66.4592	0.003118
66.4715	0.000489		68.5963	0.000698		66.5265	0.003089
66.5556	0.000422		68.6804	0.000654		66.5939	0.002826
66.623	0.000513		68.7646	0.000618		66.6107	0.002644
66.6903	0.000477		68.8488	0.000578		66.6949	0.00279
66.7745	0.000491		68.9161	0.000539		66.7622	0.00284
66.8418	0.000467		69.0003	0.000553		66.8464	0.00276
66.9092	0.000423		69.0845	0.000574		66.9306	0.002844
66.9765	0.00045		69.1686	0.000591		67.0147	0.002782
67.0607	0.000497		69.236	0.000542		67.0821	0.002773
67.128	0.000462		69.3202	0.000604		67.1663	0.002594
67.1954	0.000406		69.4043	0.000551		67.2504	0.002569
67.2122	0.000392		69.4885	0.000545		67.3178	0.002576
67.229	0.000402		69.5558	0.000561		67.4019	0.002416
67.2795	0.000404		69.64	0.0005		67.4861	0.002396
67.2964	0.000395		69.7242	0.000577		67.5703	0.002454
67.3469	0.000377		69.8084	0.000538		67.6376	0.002569
67.4142	0.000383		69.8757	0.000513		67.7218	0.00247
67.4984	0.00034		69.9599	0.000472		67.806	0.002152
67.5657	0.000281		70.044	0.000352		67.8733	0.00232
67.633	0.00029		70.1282	0.000432		67.9575	0.002434
67.7004	0.000328		70.1955	0.00037		68.0417	0.002392
67.7509	0.000408		70.2797	0.000293		68.1258	0.00228
67.7846	0.000378		70.3639	0.000374		68.1932	0.002023
67.8519	0.000253		70.4481	0.000314		68.2773	0.002145
67.9192	0.00025		70.5154	0.000291		68.3615	0.002222
68.0034	0.000303		70.5996	0.000283		68.4288	0.002222
68.0708	0.000285		70.6838	0.000294		68.513	0.002212
68.1381	0.000234		70.7511	0.000264		68.5972	0.002283
68.2054	0.000161		70.8353	0.000317		68.6814	0.00239
68.2896	0.000156		70.9194	0.000249		68.7487	0.002215
68.3569	0.000226		71.0036	0.000299		68.8329	0.002179
68.4243	0.000215		71.0709	0.000273		68.917	0.002001
68.5084	0.00015		71.1551	0.000259		68.9844	0.002069
68.5758	0.000166		71.2393	0.000289		69.0686	0.001909
68.6431	0.00023		71.3235	0.000318		69.1527	0.002158
68.7105	0.000206		71.3908	0.000364		69.2369	0.0022
68.7946	0.000241		71.475	0.000286		69.3042	0.002246
68.862	0.000276		71.5592	0.000307		69.3884	0.00232
68.9293	0.00015		71.6433	0.000307		69.4726	0.00218
69.0135	0.000119		71.7107	0.000269		69.5399	0.002082
69.0808	0.000177		71.7948	0.000168		69.6241	0.002122
69.1482	0.000163		71.879	0.000175		69.7083	0.00208
69.2155	0.000191		71.9632	0.000227		69.7924	0.002148
69.2997	0.000204		72.0305	0.000229		69.8598	0.002109
69.367	0.000176		72.1147	0.00028		69.944	0.002113
69.4343	0.000147		72.1989	0.000287		70.0281	0.002021
69.5185	0.000124		72.283	0.000287		70.0955	0.001961
69.5859	0.000157		72.3504	0.000289		70.1796	0.001841
69.6532	0.000177		72.4346	0.000297		70.2638	0.001912
69.7205	0.000154		72.5187	0.000337		70.348	0.001642
69.8047	0.000119		72.6029	0.000343		70.4153	0.001679
69.872	0.000144		72.6702	0.000358		70.4995	0.00181
69.9394	0.000126		72.7544	0.000364		70.5837	0.001828
70.0236	6.73e-05		72.8386	0.000371		70.6678	0.001727
70.0909	0.000155		72.9227	0.000314		70.7352	0.001678
70.1582	0.000116		72.9901	0.000301		70.8194	0.001713
70.2424	0.000102		73.0743	0.000288		70.9035	0.001449
70.3097	9.85e-05		73.1584	0.000268		70.9709	0.001443
70.3771	0.000134		73.2426	0.000294		71.055	0.001587
70.4444	0.000125		73.31	0.000322		71.1392	0.001524
70.5286	8.16e-05		73.3941	0.000263		71.2234	0.001536
70.5959	7.56e-05		73.4783	0.0003		71.2907	0.001408
70.6633	9.61e-05		73.5456	0.000254		71.3749	0.001264
70.7474	0.00014		73.6298	0.000262		71.4591	0.001283
70.8148	0.000146		73.714	0.000258		71.5264	0.001307
70.8821	0.000142		73.7982	0.000218		71.6106	0.001355
70.9495	9.35e-05		73.8655	0.000204		71.6947	0.001381
71.0336	9.26e-05		73.9497	0.000217		71.7789	0.001383
71.101	7.47e-05		74.0338	0.000109		71.8463	0.001087
71.1683	0.000104		74.118	0.000116		71.9304	0.001373
71.2525	6.4e-05		74.1853	9.35e-05		72.0146	0.001161
71.3198	-8.8e-07		74.2695	6.97e-05		72.0819	0.00115
71.3872	6e-05		74.32	-2.4e-05		72.1661	0.000962
71.4545	2.15e-05		74.3537	1.33e-05		72.2503	0.000732
71.5387	-7.2e-06		74.421	-2.7e-06		72.3345	0.001046
71.606	5.79e-05		74.4379	-3.6e-05		72.4018	0.000975
71.6733	-1e-05		74.5052	-5.9e-05		72.486	0.000905
71.7575	4.03e-05		74.5894	-9e-05		72.5701	0.000928
71.8248	6.39e-06		74.6735	-2.9e-05		72.6375	0.000992
71.8922	-1.2e-05		74.7577	-3.2e-05		72.7216	0.00101
71.9595	5.2e-05		74.8251	-7.1e-05		72.8058	0.000757
72.0437	-1.2e-05		74.9092	-8.8e-05		72.89	0.000758
72.111	3.19e-05					72.9573	0.000625
72.1784	-1.3e-05					73.0415	0.000569
72.2626	1.92e-05					73.1257	0.00062
72.3299	9.71e-05					73.193	0.000547
72.3972	2.31e-05					73.2772	0.000768
72.4814	-6.6e-06					73.3614	0.000632
72.5487	1.84e-05					73.4455	0.000632
72.6161	2.32e-05					73.5129	0.000554
72.6834	2.36e-06					73.597	0.000696
72.7676	2.87e-05					73.6812	0.000629
72.8349	4.46e-05					73.7486	0.000619
72.9023	5.13e-05					73.8327	0.000428
72.9864	4.6e-05					73.9169	0.000584
73.0538	8.44e-05					74.0011	0.000533
73.1211	7.79e-05					74.0684	0.000494
73.1885	2.83e-05					74.1526	0.000382
73.2726	-6.9e-05					74.2368	0.000308
73.34	1.12e-05					74.3041	0.000249
73.4073	-1.8e-06					74.3883	-2.2e-05
73.4915	4.6e-05					74.4724	8.6e-05
73.5588	-4e-05					74.5566	7.22e-05
73.6261	1.12e-05					74.624	0.000153
73.6935	2.88e-05					74.7081	0.000214
73.7777	-8.2e-06					74.7923	0.00019
73.845	-4.2e-06					74.8596	2.87e-06
73.9123	6.66e-06					74.9438	0.000106
73.9965	-1.3e-05
74.0639	3.22e-05
74.1312	8.03e-06
74.1985	2.3e-05
74.2827	8.23e-06
74.35	3.87e-05
74.4174	2.46e-06
74.5015	5.41e-05
74.5689	0.000106
74.6362	0.000122
74.7036	0.000126
74.7877	0.00012
74.8551	0.000117
74.9224	0.000122

## Sheet: Extended Data Fig. 2d
		First Derivative (350 nm / 330 nm)
	Temperature (°C)	mRBD	mRBD + LCB1	mRBD + SIH-1
	15	0	0	0
	15.05	0.00138696	0.0014	0.00192693
	15.101	0.00272255	0.00269	0.00378248
	15.151	0.00405814	0.0041	0.0057094
	15.202	0.00544511	0.0055	0.00756495
	15.252	0.0067807	0.00679	0.0094205
	15.303	0.0081163	0.00819	0.0113474
	15.353	0.00945189	0.00959	0.013203
	15.404	0.0107875	0.01089	0.0150585
	15.454	0.0121231	0.01229	0.0169141
	15.505	0.0134587	0.01358	0.018841
	15.555	0.0147429	0.01487	0.0206966
	15.606	0.0160785	0.01628	0.0225521
	15.656	0.0174141	0.01757	0.0244077
	15.707	0.0186983	0.01897	0.0261918
	15.757	0.0199825	0.02026	0.0280474
	15.808	0.0213181	0.02156	0.029903
	15.858	0.0226024	0.02285	0.0317585
	15.909	0.0238866	0.02414	0.0335427
	15.959	0.0251708	0.02544	0.0353982
	16.009	0.026455	0.02673	0.0372538
	16.06	0.0277393	0.02802	0.039038
	16.11	0.0290235	0.02932	0.0408935
	16.161	0.0303077	0.03061	0.0426777
	16.211	0.0315919	0.0319	0.0444619
	16.262	0.0328248	0.0332	0.0463175
	16.312	0.034109	0.03449	0.0481016
	16.363	0.0353419	0.03568	0.0498858
	16.413	0.0366261	0.03697	0.05167
	16.464	0.0378589	0.03826	0.0534542
	16.514	0.0391432	0.03945	0.0552384
	16.565	0.040376	0.04074	0.0570226
	16.615	0.0416089	0.04193	0.0588067
	16.666	0.0428931	0.04322	0.0605196
	16.716	0.044126	0.04441	0.0623037
	16.767	0.0453588	0.0457	0.0640879
	16.817	0.0465917	0.04689	0.0658008
	16.868	0.0478245	0.04807	0.0675849
	16.918	0.0490574	0.04936	0.0692978
	16.968	0.0503416	0.05055	0.0710819
	17.019	0.0515745	0.05174	0.0727948
	17.069	0.0528073	0.05292	0.0745076
	17.12	0.0540402	0.05411	0.0762918
	17.17	0.055273	0.05529	0.0780046
	17.221	0.0565059	0.05648	0.0797174
	17.271	0.0577387	0.05766	0.0814302
	17.322	0.0589716	0.05885	0.083143
	17.372	0.0602044	0.06003	0.0848558
	17.423	0.0614373	0.06122	0.0865687
	17.473	0.0626702	0.06241	0.0882815
	17.524	0.0638516	0.06359	0.0899943
	17.574	0.0650845	0.06467	0.0916357
	17.625	0.0663174	0.06585	0.0933486
	17.675	0.0675502	0.06704	0.09499
	17.726	0.0687831	0.06823	0.0967028
	17.776	0.0700159	0.0693	0.0984156
	17.826	0.0712488	0.07049	0.100057
	17.877	0.0724816	0.07167	0.101698
	17.927	0.0737145	0.07275	0.103411
	17.978	0.0749473	0.07394	0.105053
	18.028	0.0761288	0.07512	0.106694
	18.079	0.0773617	0.0762	0.108336
	18.129	0.0785945	0.07739	0.110048
	18.18	0.0798274	0.07847	0.11169
	18.23	0.0810603	0.07965	0.113331
	18.281	0.0822417	0.08084	0.114973
	18.331	0.0834746	0.08191	0.116614
	18.382	0.0847075	0.0831	0.118256
	18.432	0.0858889	0.08429	0.119897
	18.483	0.0871218	0.08536	0.121539
	18.533	0.0883033	0.08655	0.12318
	18.584	0.0894848	0.08773	0.124822
	18.634	0.0906663	0.08881	0.126463
	18.685	0.0918478	0.09	0.128033
	18.735	0.0929779	0.09118	0.129675
	18.785	0.094108	0.09237	0.131316
	18.836	0.0951867	0.09345	0.132886
	18.886	0.0962655	0.09463	0.134456
	18.937	0.0972415	0.09571	0.136026
	18.987	0.098012	0.09636	0.137097
	19.038	0.0987312	0.09711	0.138167
	19.088	0.0994504	0.09776	0.139166
	19.139	0.100118	0.0984	0.140237
	19.189	0.100786	0.09905	0.141236
	19.24	0.101402	0.09959	0.142164
	19.29	0.102019	0.10013	0.143092
	19.341	0.102584	0.10067	0.144019
	19.391	0.103149	0.1011	0.144947
	19.442	0.103663	0.10164	0.145875
	19.492	0.104176	0.10207	0.146731
	19.543	0.104639	0.10239	0.147588
	19.593	0.105101	0.10282	0.148373
	19.644	0.105563	0.10315	0.149158
	19.694	0.105974	0.10336	0.149943
	19.744	0.106385	0.10369	0.150728
	19.795	0.106745	0.1039	0.151513
	19.845	0.107156	0.10412	0.152227
	19.896	0.107515	0.10423	0.15294
	19.946	0.107824	0.10433	0.153654
	19.997	0.108183	0.10444	0.154296
	20.047	0.108543	0.10455	0.15501
	20.098	0.108851	0.10455	0.155652
	20.148	0.109159	0.10455	0.156223
	20.199	0.109519	0.10444	0.156866
	20.249	0.109827	0.10444	0.157437
	20.3	0.110135	0.10433	0.158007
	20.35	0.110443	0.10423	0.158578
	20.401	0.110752	0.10401	0.159149
	20.451	0.11106	0.10379	0.159649
	20.502	0.111368	0.10358	0.160148
	20.552	0.111676	0.10336	0.160648
	20.603	0.112036	0.10315	0.161076
	20.653	0.112344	0.10282	0.161576
	20.703	0.112652	0.1025	0.161933
	20.754	0.11296	0.10218	0.162361
	20.804	0.113269	0.10185	0.162789
	20.855	0.113577	0.10142	0.163146
	20.905	0.113885	0.1011	0.163503
	20.956	0.114193	0.10067	0.163788
	21.006	0.114502	0.10024	0.164074
	21.057	0.11481	0.09981	0.164359
	21.107	0.115118	0.09937	0.164645
	21.158	0.115426	0.09894	0.164859
	21.208	0.115683	0.09851	0.165073
	21.259	0.11594	0.09808	0.165287
	21.309	0.116248	0.09765	0.165501
	21.36	0.116505	0.09711	0.165644
	21.41	0.11671	0.09668	0.165787
	21.461	0.116967	0.09625	0.165929
	21.511	0.117173	0.09582	0.166072
	21.562	0.117378	0.09539	0.166143
	21.612	0.117584	0.09496	0.166286
	21.662	0.117738	0.09452	0.166357
	21.713	0.117892	0.09409	0.166429
	21.763	0.118046	0.09366	0.1665
	21.814	0.118149	0.09323	0.1665
	21.864	0.118251	0.0928	0.166572
	21.915	0.118354	0.09248	0.166643
	21.965	0.118405	0.09215	0.166643
	22.016	0.118457	0.09183	0.166714
	22.066	0.118508	0.09151	0.166714
	22.117	0.11856	0.09118	0.166714
	22.167	0.11856	0.09086	0.166786
	22.218	0.11856	0.09054	0.166786
	22.268	0.11856	0.09032	0.166786
	22.319	0.118508	0.09011	0.166857
	22.369	0.118508	0.08978	0.166857
	22.42	0.118457	0.08957	0.166857
	22.47	0.118405	0.08946	0.166928
	22.521	0.118354	0.08924	0.166928
	22.571	0.118303	0.08903	0.166928
	22.621	0.118251	0.08892	0.167
	22.672	0.1182	0.0887	0.167
	22.722	0.118149	0.0886	0.167071
	22.773	0.118046	0.08849	0.167071
	22.823	0.117995	0.08827	0.167071
	22.874	0.117943	0.08817	0.167142
	22.924	0.117841	0.08806	0.167142
	22.975	0.117789	0.08795	0.167214
	23.025	0.117738	0.08795	0.167214
	23.076	0.117635	0.08784	0.167285
	23.126	0.117584	0.08773	0.167285
	23.177	0.117532	0.08763	0.167285
	23.227	0.117481	0.08752	0.167357
	23.278	0.11743	0.08752	0.167357
	23.328	0.117378	0.08741	0.167428
	23.379	0.117378	0.0873	0.167499
	23.429	0.117327	0.0873	0.167499
	23.479	0.117275	0.0872	0.167571
	23.53	0.117275	0.08709	0.167571
	23.58	0.117275	0.08709	0.167642
	23.631	0.117224	0.08698	0.167713
	23.681	0.117224	0.08687	0.167785
	23.732	0.117224	0.08687	0.167785
	23.782	0.117224	0.08676	0.167856
	23.833	0.117224	0.08676	0.167928
	23.883	0.117224	0.08676	0.167999
	23.934	0.117224	0.08666	0.16807
	23.984	0.117275	0.08666	0.168142
	24.035	0.117275	0.08666	0.168213
	24.085	0.117275	0.08666	0.168284
	24.136	0.117327	0.08666	0.168427
	24.186	0.117327	0.08666	0.168498
	24.237	0.117378	0.08666	0.16857
	24.287	0.11743	0.08676	0.168712
	24.338	0.11743	0.08676	0.168784
	24.388	0.117481	0.08687	0.168855
	24.438	0.117532	0.08687	0.168998
	24.489	0.117532	0.08698	0.169069
	24.539	0.117584	0.08709	0.169141
	24.59	0.117635	0.0872	0.169284
	24.64	0.117635	0.0873	0.169355
	24.691	0.117686	0.08741	0.169426
	24.741	0.117738	0.08763	0.169498
	24.792	0.117789	0.08773	0.169569
	24.842	0.117789	0.08795	0.16964
	24.893	0.117841	0.08817	0.169712
	24.943	0.117892	0.08827	0.169783
	24.994	0.117943	0.08849	0.169854
	25.044	0.117995	0.0887	0.169926
	25.095	0.117995	0.08903	0.169926
	25.145	0.118046	0.08924	0.169997
	25.196	0.118097	0.08946	0.170069
	25.246	0.118149	0.08978	0.170069
	25.297	0.1182	0.09011	0.17014
	25.347	0.118251	0.09032	0.170211
	25.397	0.118303	0.09064	0.170211
	25.448	0.118354	0.09097	0.170283
	25.498	0.118405	0.09129	0.170354
	25.549	0.118457	0.09151	0.170425
	25.599	0.118508	0.09183	0.170497
	25.65	0.118611	0.09215	0.170568
	25.7	0.118662	0.09248	0.170639
	25.751	0.118714	0.0928	0.170711
	25.801	0.118817	0.09312	0.170782
	25.852	0.118868	0.09345	0.170854
	25.902	0.118971	0.09377	0.170925
	25.953	0.119073	0.09399	0.171068
	26.003	0.119125	0.09431	0.171139
	26.054	0.119227	0.09463	0.17121
	26.104	0.11933	0.09496	0.171282
	26.155	0.119433	0.09517	0.171425
	26.205	0.119536	0.09549	0.171496
	26.256	0.119638	0.09582	0.171567
	26.306	0.119741	0.09603	0.17171
	26.356	0.119895	0.09636	0.171781
	26.407	0.119998	0.09657	0.171853
	26.457	0.120101	0.09679	0.171924
	26.508	0.120255	0.09711	0.171995
	26.558	0.120409	0.09733	0.172138
	26.609	0.120563	0.09754	0.172209
	26.659	0.120666	0.09787	0.172281
	26.71	0.120871	0.09808	0.172281
	26.76	0.121025	0.0983	0.172352
	26.811	0.121179	0.09851	0.172424
	26.861	0.121385	0.09873	0.172495
	26.912	0.121539	0.09894	0.172495
	26.962	0.121745	0.09916	0.172566
	27.013	0.12195	0.09937	0.172566
	27.063	0.122156	0.09959	0.172638
	27.114	0.122412	0.09981	0.172638
	27.164	0.122618	0.10002	0.172638
	27.215	0.122823	0.10013	0.172709
	27.265	0.12308	0.10034	0.172709
	27.315	0.123286	0.10056	0.172709
	27.366	0.123542	0.10078	0.172781
	27.416	0.123799	0.10099	0.172781
	27.467	0.124005	0.10121	0.172852
	27.517	0.124262	0.10142	0.172852
	27.568	0.124518	0.10164	0.172923
	27.618	0.124724	0.10185	0.172923
	27.669	0.124981	0.10218	0.172995
	27.719	0.125186	0.10239	0.173066
	27.77	0.125392	0.10261	0.173137
	27.82	0.125597	0.10293	0.173209
	27.871	0.125803	0.10315	0.17328
	27.921	0.126008	0.10347	0.173351
	27.972	0.126214	0.10369	0.173423
	28.022	0.126368	0.10401	0.173566
	28.073	0.126522	0.10423	0.173708
	28.123	0.126676	0.10455	0.173851
	28.174	0.126779	0.10487	0.173922
	28.224	0.126933	0.10509	0.174136
	28.274	0.127035	0.10541	0.174279
	28.325	0.127138	0.10563	0.174422
	28.375	0.12719	0.10595	0.174636
	28.426	0.127292	0.10627	0.17485
	28.476	0.127344	0.10649	0.175064
	28.527	0.127446	0.1067	0.175278
	28.577	0.127498	0.10703	0.175492
	28.628	0.127549	0.10724	0.175706
	28.678	0.127601	0.10746	0.175992
	28.729	0.127652	0.10767	0.176278
	28.779	0.127703	0.10789	0.176492
	28.83	0.127755	0.10811	0.176777
	28.88	0.127806	0.10832	0.177063
	28.931	0.127857	0.10854	0.177348
	28.981	0.127909	0.10864	0.177705
	29.032	0.128012	0.10886	0.17799
	29.082	0.128114	0.10897	0.178276
	29.132	0.128217	0.10918	0.178633
	29.183	0.12832	0.10929	0.178918
	29.233	0.128422	0.1094	0.179275
	29.284	0.128577	0.1094	0.17956
	29.334	0.128731	0.10951	0.179917
	29.385	0.128885	0.10961	0.180274
	29.435	0.129039	0.10961	0.18056
	29.486	0.129244	0.10961	0.180916
	29.536	0.129398	0.10972	0.181202
	29.587	0.129655	0.10972	0.181559
	29.637	0.129861	0.10972	0.181844
	29.688	0.130066	0.10972	0.18213
	29.738	0.130323	0.10961	0.182415
	29.789	0.13058	0.10961	0.1827
	29.839	0.130837	0.10961	0.183057
	29.89	0.131094	0.10951	0.183272
	29.94	0.131351	0.10951	0.183557
	29.991	0.131659	0.10951	0.183842
	30.041	0.131916	0.1094	0.184128
	30.091	0.132224	0.1094	0.184342
	30.142	0.132481	0.10929	0.184627
	30.192	0.132789	0.10929	0.184842
	30.243	0.133046	0.10929	0.185056
	30.293	0.133354	0.10918	0.185341
	30.344	0.133611	0.10918	0.185555
	30.394	0.133919	0.10918	0.185769
	30.445	0.134176	0.10918	0.185983
	30.495	0.134433	0.10918	0.186269
	30.546	0.134741	0.10918	0.186483
	30.596	0.134998	0.10918	0.186697
	30.647	0.135254	0.10918	0.186911
	30.697	0.135511	0.10929	0.187125
	30.748	0.135768	0.10929	0.187339
	30.798	0.135974	0.10929	0.187554
	30.849	0.136231	0.1094	0.187768
	30.899	0.136487	0.1094	0.188053
	30.95	0.136693	0.10951	0.188267
	31	0.13695	0.10961	0.188481
	31.05	0.137155	0.10961	0.188695
	31.101	0.137361	0.10972	0.18891
	31.151	0.137566	0.10983	0.189195
	31.202	0.137772	0.10994	0.189409
	31.252	0.137977	0.11005	0.189623
	31.303	0.138183	0.11005	0.189909
	31.353	0.138388	0.11015	0.190123
	31.404	0.138594	0.11026	0.190408
	31.454	0.138748	0.11037	0.190622
	31.505	0.138953	0.11037	0.190908
	31.555	0.139159	0.11048	0.191122
	31.606	0.139364	0.11048	0.191407
	31.656	0.13957	0.11048	0.191693
	31.707	0.139724	0.11048	0.191978
	31.757	0.139929	0.11048	0.192264
	31.808	0.140135	0.11048	0.192621
	31.858	0.140391	0.11037	0.192906
	31.909	0.140597	0.11037	0.193191
	31.959	0.140802	0.11026	0.193548
	32.009	0.141059	0.11015	0.193834
	32.06	0.141265	0.10994	0.194191
	32.11	0.141521	0.10983	0.194548
	32.161	0.141778	0.10961	0.194904
	32.211	0.142035	0.1094	0.195261
	32.262	0.142292	0.10918	0.195618
	32.312	0.1426	0.10886	0.196046
	32.363	0.142908	0.10854	0.196403
	32.413	0.143217	0.10832	0.196831
	32.464	0.143525	0.108	0.197188
	32.514	0.143833	0.10757	0.197616
	32.565	0.144193	0.10724	0.198045
	32.615	0.144552	0.10681	0.198473
	32.666	0.144912	0.10649	0.19883
	32.716	0.145271	0.10606	0.199258
	32.767	0.145631	0.10563	0.199686
	32.817	0.146042	0.1052	0.200114
	32.868	0.146453	0.10476	0.200542
	32.918	0.146813	0.10433	0.200899
	32.968	0.147224	0.1039	0.201327
	33.019	0.147635	0.10347	0.201684
	33.069	0.148097	0.10304	0.202041
	33.12	0.148508	0.10261	0.202469
	33.17	0.148919	0.10218	0.202826
	33.221	0.149381	0.10175	0.203112
	33.271	0.149792	0.10131	0.203468
	33.322	0.150203	0.10099	0.203754
	33.372	0.150665	0.10067	0.204111
	33.423	0.151076	0.10034	0.204396
	33.473	0.151538	0.10002	0.20461
	33.524	0.151949	0.0997	0.204896
	33.574	0.15236	0.09948	0.20511
	33.625	0.152823	0.09927	0.205324
	33.675	0.153234	0.09916	0.205538
	33.726	0.153645	0.09894	0.205681
	33.776	0.154056	0.09884	0.205824
	33.826	0.154467	0.09873	0.206038
	33.877	0.154826	0.09873	0.206109
	33.927	0.155237	0.09873	0.206252
	33.978	0.155597	0.09873	0.206323
	34.028	0.155956	0.09884	0.206466
	34.079	0.156367	0.09894	0.206537
	34.129	0.156675	0.09905	0.206537
	34.18	0.157035	0.09927	0.206609
	34.23	0.157395	0.09937	0.20668
	34.281	0.157703	0.0997	0.20668
	34.331	0.158011	0.09991	0.20668
	34.382	0.158319	0.10024	0.206751
	34.432	0.158627	0.10056	0.206751
	34.483	0.158884	0.10088	0.206751
	34.533	0.159141	0.10131	0.206823
	34.584	0.159449	0.10175	0.206823
	34.634	0.159706	0.10218	0.206823
	34.685	0.159963	0.10261	0.206894
	34.735	0.160168	0.10315	0.206894
	34.785	0.160425	0.10369	0.206965
	34.836	0.160631	0.10412	0.207037
	34.886	0.160888	0.10476	0.207108
	34.937	0.161144	0.1053	0.207251
	34.987	0.16135	0.10584	0.207322
	35.038	0.161607	0.10638	0.207465
	35.088	0.161812	0.10703	0.207608
	35.139	0.162069	0.10757	0.207751
	35.189	0.162326	0.10821	0.207965
	35.24	0.162531	0.10875	0.208107
	35.29	0.162788	0.1094	0.208321
	35.341	0.163097	0.10994	0.208607
	35.391	0.163353	0.11058	0.208821
	35.442	0.163662	0.11112	0.209107
	35.492	0.16397	0.11177	0.209392
	35.543	0.164278	0.11231	0.209677
	35.593	0.164638	0.11285	0.210034
	35.644	0.164997	0.11339	0.210391
	35.694	0.165357	0.11393	0.210748
	35.744	0.165768	0.11446	0.211105
	35.795	0.166179	0.115	0.211462
	35.845	0.16659	0.11554	0.21189
	35.896	0.167052	0.11608	0.212318
	35.946	0.167566	0.11651	0.212675
	35.997	0.168028	0.11705	0.213103
	36.047	0.168542	0.11748	0.213531
	36.098	0.169055	0.11802	0.213959
	36.148	0.16962	0.11845	0.214388
	36.199	0.170185	0.11888	0.214816
	36.249	0.17075	0.11931	0.215315
	36.3	0.171316	0.11975	0.215744
	36.35	0.171932	0.12018	0.216172
	36.401	0.172548	0.12061	0.2166
	36.451	0.173114	0.12104	0.2171
	36.502	0.17373	0.12147	0.217528
	36.552	0.174398	0.1219	0.217956
	36.603	0.175014	0.12233	0.218384
	36.653	0.175631	0.12276	0.218884
	36.703	0.176247	0.12319	0.219312
	36.754	0.176915	0.12363	0.219812
	36.804	0.177531	0.12406	0.22024
	36.855	0.178199	0.12449	0.220739
	36.905	0.178815	0.12492	0.221168
	36.956	0.179483	0.12546	0.221667
	37.006	0.180151	0.12589	0.222167
	37.057	0.180767	0.12643	0.222666
	37.107	0.181435	0.12697	0.223166
	37.158	0.182103	0.1274	0.223665
	37.208	0.18272	0.12794	0.224236
	37.259	0.183387	0.12858	0.224736
	37.309	0.184055	0.12912	0.225307
	37.36	0.184723	0.12977	0.225878
	37.41	0.185391	0.13031	0.226449
	37.461	0.186058	0.13095	0.227091
	37.511	0.186726	0.1316	0.227662
	37.562	0.187394	0.13225	0.228304
	37.612	0.188062	0.133	0.228947
	37.662	0.188781	0.13365	0.229589
	37.713	0.1895	0.1344	0.230303
	37.763	0.190168	0.13516	0.231016
	37.814	0.190887	0.13591	0.231659
	37.864	0.191606	0.13667	0.232444
	37.915	0.192377	0.13742	0.233157
	37.965	0.193096	0.13818	0.233942
	38.016	0.193866	0.13893	0.234727
	38.066	0.194637	0.13979	0.235512
	38.117	0.195408	0.14055	0.236369
	38.167	0.19623	0.14141	0.237225
	38.218	0.197	0.14216	0.238082
	38.268	0.197822	0.14303	0.238938
	38.319	0.198644	0.14389	0.239866
	38.369	0.199517	0.14475	0.240865
	38.42	0.200339	0.14561	0.241793
	38.47	0.201212	0.14648	0.242792
	38.521	0.202086	0.14734	0.243862
	38.571	0.202959	0.1482	0.244862
	38.621	0.203883	0.14906	0.245932
	38.672	0.204757	0.14992	0.247074
	38.722	0.205733	0.15079	0.248216
	38.773	0.206657	0.15165	0.249358
	38.823	0.207582	0.15251	0.250571
	38.874	0.208558	0.15337	0.251784
	38.924	0.209586	0.15434	0.252997
	38.975	0.210562	0.15521	0.254211
	39.025	0.211589	0.15607	0.255495
	39.076	0.212616	0.15693	0.25678
	39.126	0.213644	0.15779	0.258136
	39.177	0.214722	0.15876	0.25942
	39.227	0.215801	0.15962	0.260777
	39.278	0.216931	0.16049	0.262132
	39.328	0.21801	0.16135	0.263488
	39.379	0.21914	0.16221	0.264844
	39.429	0.220322	0.16318	0.2662
	39.479	0.221452	0.16404	0.267556
	39.53	0.222633	0.16491	0.268984
	39.58	0.223866	0.16577	0.27034
	39.631	0.225048	0.16663	0.271696
	39.681	0.22628	0.16749	0.27298
	39.732	0.227513	0.16836	0.274336
	39.782	0.228746	0.16922	0.275621
	39.833	0.23003	0.17008	0.276977
	39.883	0.231315	0.17094	0.278261
	39.934	0.232599	0.1717	0.279475
	39.984	0.233883	0.17256	0.280759
	40.035	0.235167	0.17342	0.281973
	40.085	0.236451	0.17428	0.283186
	40.136	0.237787	0.17504	0.284328
	40.186	0.239071	0.1759	0.28547
	40.237	0.240407	0.17665	0.286612
	40.287	0.241691	0.17752	0.287753
	40.338	0.243027	0.17827	0.288824
	40.388	0.244362	0.17903	0.289894
	40.438	0.245646	0.17989	0.290965
	40.489	0.246982	0.18064	0.291964
	40.539	0.248266	0.1814	0.292963
	40.59	0.249551	0.18226	0.293962
	40.64	0.250835	0.18301	0.29489
	40.691	0.252119	0.18377	0.295818
	40.741	0.253403	0.18463	0.296817
	40.792	0.254687	0.18538	0.297673
	40.842	0.25592	0.18625	0.298601
	40.893	0.257153	0.187	0.299458
	40.943	0.258386	0.18786	0.300314
	40.994	0.259568	0.18862	0.30117
	41.044	0.260749	0.18948	0.302027
	41.095	0.26193	0.19034	0.302883
	41.145	0.263112	0.19121	0.30374
	41.196	0.264242	0.19207	0.304525
	41.246	0.265372	0.19304	0.305381
	41.297	0.266502	0.1939	0.306166
	41.347	0.267581	0.19487	0.307022
	41.397	0.26866	0.19573	0.307808
	41.448	0.269739	0.19681	0.308664
	41.498	0.270766	0.19778	0.309449
	41.549	0.271793	0.19875	0.310305
	41.599	0.272821	0.19983	0.311162
	41.65	0.273848	0.20091	0.312018
	41.7	0.274824	0.20198	0.312803
	41.751	0.2758	0.20306	0.31366
	41.801	0.276776	0.20414	0.314516
	41.852	0.277752	0.20532	0.315444
	41.902	0.278728	0.20651	0.3163
	41.953	0.279653	0.2077	0.317157
	42.003	0.280577	0.20888	0.318084
	42.054	0.281553	0.21017	0.319012
	42.104	0.282478	0.21136	0.319869
	42.155	0.283403	0.21265	0.320796
	42.205	0.284327	0.21395	0.321724
	42.256	0.285252	0.21524	0.322652
	42.306	0.286177	0.21664	0.32358
	42.356	0.287101	0.21793	0.324508
	42.407	0.288026	0.21934	0.325435
	42.457	0.28895	0.22063	0.326363
	42.508	0.289875	0.22203	0.327291
	42.558	0.2908	0.22343	0.328219
	42.609	0.291724	0.22473	0.329147
	42.659	0.2927	0.22613	0.330074
	42.71	0.293625	0.22753	0.331002
	42.76	0.29455	0.22893	0.331858
	42.811	0.295526	0.23022	0.332786
	42.861	0.296502	0.23162	0.333643
	42.912	0.297426	0.23302	0.334499
	42.962	0.298402	0.23432	0.335355
	43.013	0.299378	0.23572	0.336212
	43.063	0.300355	0.23701	0.337068
	43.114	0.301331	0.23831	0.337925
	43.164	0.302306	0.23971	0.338781
	43.215	0.303231	0.241	0.339566
	43.265	0.304207	0.24229	0.340423
	43.315	0.305183	0.24348	0.341207
	43.366	0.306159	0.24477	0.342064
	43.416	0.307135	0.24607	0.342849
	43.467	0.30806	0.24725	0.343705
	43.517	0.309036	0.24844	0.34449
	43.568	0.310012	0.24973	0.345347
	43.618	0.310937	0.25092	0.346203
	43.669	0.311912	0.2521	0.34706
	43.719	0.312837	0.25318	0.347916
	43.77	0.313813	0.25437	0.348844
	43.82	0.314738	0.25555	0.349772
	43.871	0.315714	0.25663	0.350699
	43.921	0.31669	0.25781	0.351627
	43.972	0.317614	0.25889	0.352626
	44.022	0.31859	0.25997	0.353625
	44.073	0.319566	0.26116	0.354696
	44.123	0.320543	0.26223	0.355766
	44.174	0.321518	0.26331	0.356837
	44.224	0.322495	0.26439	0.357979
	44.274	0.32347	0.26557	0.359121
	44.325	0.324498	0.26665	0.360263
	44.375	0.325474	0.26773	0.361476
	44.426	0.326501	0.26881	0.362689
	44.476	0.327529	0.26989	0.363974
	44.527	0.328556	0.27107	0.365258
	44.577	0.329583	0.27215	0.366543
	44.628	0.330662	0.27323	0.367899
	44.678	0.331741	0.27441	0.369255
	44.729	0.33282	0.27549	0.370682
	44.779	0.333898	0.27668	0.37211
	44.83	0.335029	0.27775	0.373537
	44.88	0.336159	0.27894	0.375036
	44.931	0.33734	0.28013	0.376534
	44.981	0.338522	0.28131	0.378105
	45.032	0.339703	0.2825	0.379675
	45.082	0.340936	0.28368	0.381316
	45.132	0.342169	0.28487	0.382958
	45.183	0.343402	0.28605	0.384599
	45.233	0.344686	0.28724	0.386383
	45.284	0.346021	0.28853	0.388096
	45.334	0.347357	0.28972	0.389952
	45.385	0.348693	0.29101	0.391736
	45.435	0.35008	0.2922	0.393663
	45.486	0.351518	0.29349	0.395589
	45.536	0.352956	0.29478	0.397516
	45.587	0.354446	0.29608	0.399515
	45.637	0.355987	0.29737	0.401584
	45.688	0.357528	0.29866	0.403725
	45.738	0.359172	0.29996	0.405866
	45.789	0.360816	0.30125	0.408007
	45.839	0.362511	0.30265	0.410291
	45.89	0.364258	0.30394	0.412575
	45.94	0.366055	0.30535	0.414859
	45.991	0.367853	0.30664	0.417214
	46.041	0.369754	0.30804	0.41964
	46.091	0.371757	0.30933	0.422138
	46.142	0.373761	0.31074	0.424636
	46.192	0.375816	0.31214	0.427205
	46.243	0.377973	0.31354	0.429775
	46.293	0.380182	0.31494	0.432415
	46.344	0.382442	0.31623	0.435127
	46.394	0.384754	0.31763	0.43791
	46.445	0.387117	0.31903	0.440694
	46.495	0.389582	0.32044	0.443548
	46.546	0.392099	0.32184	0.446403
	46.596	0.394668	0.32324	0.449329
	46.647	0.397339	0.32464	0.452327
	46.697	0.400062	0.32604	0.455395
	46.748	0.402836	0.32744	0.458464
	46.798	0.405661	0.32884	0.461604
	46.849	0.408589	0.33035	0.464816
	46.899	0.411568	0.33175	0.468027
	46.95	0.41465	0.33315	0.47131
	47	0.417733	0.33455	0.474665
	47.05	0.420917	0.33606	0.47809
	47.101	0.424154	0.33747	0.481587
	47.151	0.427441	0.33897	0.485084
	47.202	0.430832	0.34038	0.488653
	47.252	0.434222	0.34188	0.492292
	47.303	0.437715	0.34329	0.496003
	47.353	0.44126	0.34479	0.499786
	47.404	0.444855	0.3462	0.503568
	47.454	0.448554	0.3477	0.507422
	47.505	0.452253	0.34911	0.511347
	47.555	0.456054	0.35061	0.515344
	47.606	0.459855	0.35202	0.519341
	47.656	0.463759	0.35342	0.52348
	47.707	0.467663	0.35493	0.527619
	47.757	0.47167	0.35633	0.531759
	47.808	0.475728	0.35784	0.536041
	47.858	0.479786	0.35924	0.540323
	47.909	0.483947	0.36064	0.544605
	47.959	0.488159	0.36204	0.549029
	48.009	0.492423	0.36355	0.553454
	48.06	0.496687	0.36495	0.55795
	48.11	0.501053	0.36635	0.562446
	48.161	0.505471	0.36775	0.567014
	48.211	0.509888	0.36915	0.571653
	48.262	0.514409	0.37055	0.576292
	48.312	0.518981	0.37196	0.581002
	48.363	0.523604	0.37336	0.585712
	48.413	0.528279	0.37476	0.590565
	48.464	0.532953	0.37616	0.595347
	48.514	0.537731	0.37756	0.6002
	48.565	0.542559	0.37896	0.605124
	48.615	0.547439	0.38036	0.610048
	48.666	0.552422	0.38187	0.615044
	48.716	0.557405	0.38327	0.62004
	48.767	0.562439	0.38467	0.625107
	48.817	0.567525	0.38618	0.630245
	48.868	0.572713	0.38758	0.635313
	48.918	0.577901	0.38909	0.640522
	48.968	0.583192	0.3906	0.645661
	49.019	0.588483	0.39211	0.650871
	49.069	0.593877	0.39362	0.656152
	49.12	0.599271	0.39513	0.661433
	49.17	0.604767	0.39664	0.666714
	49.221	0.610263	0.39825	0.671995
	49.271	0.615863	0.39987	0.677348
	49.322	0.621462	0.40149	0.682701
	49.372	0.627113	0.4031	0.688125
	49.423	0.632814	0.40483	0.693477
	49.473	0.638568	0.40655	0.698901
	49.524	0.644373	0.40828	0.704325
	49.574	0.650177	0.41011	0.709749
	49.625	0.656033	0.41194	0.715244
	49.675	0.661941	0.41377	0.720668
	49.726	0.667899	0.41571	0.726163
	49.776	0.673858	0.41755	0.731587
	49.826	0.679817	0.41959	0.737082
	49.877	0.685827	0.42153	0.742578
	49.927	0.691889	0.42358	0.748073
	49.978	0.69795	0.42563	0.753497
	50.028	0.704012	0.42768	0.758992
	50.079	0.710074	0.42983	0.764488
	50.129	0.716186	0.43199	0.769983
	50.18	0.722299	0.43415	0.775478
	50.23	0.728412	0.43641	0.780973
	50.281	0.734525	0.43856	0.786469
	50.331	0.740638	0.44083	0.791893
	50.382	0.746751	0.4432	0.797388
	50.432	0.752864	0.44546	0.802883
	50.483	0.758925	0.44773	0.808307
	50.533	0.765038	0.4501	0.813802
	50.584	0.7711	0.45247	0.819226
	50.634	0.77711	0.45484	0.82465
	50.685	0.783172	0.4571	0.830074
	50.735	0.78913	0.45947	0.835427
	50.785	0.795089	0.46185	0.840779
	50.836	0.801048	0.46422	0.846132
	50.886	0.806955	0.46648	0.851484
	50.937	0.812811	0.46885	0.856694
	50.987	0.818616	0.47122	0.861975
	51.038	0.824369	0.47349	0.867185
	51.088	0.830071	0.47575	0.872324
	51.139	0.835722	0.47801	0.877391
	51.189	0.841321	0.48028	0.882458
	51.24	0.846869	0.48243	0.887454
	51.29	0.852366	0.48459	0.892378
	51.341	0.857759	0.48674	0.897231
	51.391	0.863102	0.48879	0.901941
	51.442	0.868393	0.49084	0.906651
	51.492	0.873581	0.49278	0.91129
	51.543	0.878718	0.49472	0.915786
	51.593	0.883752	0.49666	0.920211
	51.644	0.888683	0.49849	0.924565
	51.694	0.893563	0.50022	0.928775
	51.744	0.898392	0.50194	0.932915
	51.795	0.903067	0.50356	0.936911
	51.845	0.90769	0.50507	0.940836
	51.896	0.912211	0.50657	0.944619
	51.946	0.91668	0.50798	0.948259
	51.997	0.920995	0.50938	0.951827
	52.047	0.925258	0.51056	0.955253
	52.098	0.929419	0.51175	0.958607
	52.148	0.933477	0.51293	0.961819
	52.199	0.937433	0.5139	0.964887
	52.249	0.941285	0.51487	0.967813
	52.3	0.945035	0.51574	0.970597
	52.35	0.948682	0.51649	0.973309
	52.401	0.952227	0.51725	0.975806
	52.451	0.955669	0.51789	0.978233
	52.502	0.959008	0.51843	0.980588
	52.552	0.962193	0.51897	0.982729
	52.603	0.965326	0.51929	0.984727
	52.653	0.968305	0.51962	0.986654
	52.703	0.971182	0.51994	0.988438
	52.754	0.973905	0.52005	0.99008
	52.804	0.976524	0.52016	0.991579
	52.855	0.979042	0.52026	0.993006
	52.905	0.981404	0.52026	0.99429
	52.956	0.983665	0.52016	0.995361
	53.006	0.985771	0.52005	0.996432
	53.057	0.987723	0.51983	0.997288
	53.107	0.989572	0.51951	0.998073
	53.158	0.991267	0.51919	0.998644
	53.208	0.992808	0.51886	0.999215
	53.259	0.994247	0.51843	0.999572
	53.309	0.99548	0.51789	0.999857
	53.36	0.99661	0.51735	1
	53.41	0.997586	0.51671	1
	53.461	0.998356	0.51606	0.999857
	53.511	0.999024	0.51541	0.999643
	53.562	0.999486	0.51466	0.999286
	53.612	0.999846	0.5138	0.998858
	53.662	1	0.51293	0.998216
	53.713	1	0.51207	0.997502
	53.763	0.999846	0.5111	0.996646
	53.814	0.999538	0.51013	0.995718
	53.864	0.999024	0.50905	0.994576
	53.915	0.998408	0.50787	0.993363
	53.965	0.997586	0.50668	0.992007
	54.016	0.99661	0.50539	0.990508
	54.066	0.995428	0.5041	0.988938
	54.117	0.994144	0.50269	0.987154
	54.167	0.992654	0.50129	0.985298
	54.218	0.99101	0.49978	0.9833
	54.268	0.989213	0.49817	0.981159
	54.319	0.987209	0.49644	0.978875
	54.369	0.985103	0.49472	0.976449
	54.42	0.982791	0.49289	0.973951
	54.47	0.980326	0.49105	0.971239
	54.521	0.977757	0.48901	0.968456
	54.571	0.974983	0.48696	0.96553
	54.621	0.972055	0.4848	0.962389
	54.672	0.968973	0.48265	0.959178
	54.722	0.965737	0.48028	0.955824
	54.773	0.962398	0.4779	0.952327
	54.823	0.958854	0.47543	0.948758
	54.874	0.955206	0.47295	0.944976
	54.924	0.951405	0.47025	0.941122
	54.975	0.94745	0.46756	0.937125
	55.025	0.943391	0.46476	0.932986
	55.076	0.939179	0.46195	0.928775
	55.126	0.934813	0.45904	0.92435
	55.177	0.930395	0.45603	0.919926
	55.227	0.925772	0.45301	0.915287
	55.278	0.921097	0.44988	0.910648
	55.328	0.916269	0.44676	0.905795
	55.379	0.911337	0.44352	0.900942
	55.429	0.906303	0.44029	0.895875
	55.479	0.901166	0.43695	0.890808
	55.53	0.895875	0.43361	0.885598
	55.58	0.890533	0.43027	0.880388
	55.631	0.885088	0.42682	0.875036
	55.681	0.87954	0.42337	0.869612
	55.732	0.873889	0.41981	0.864116
	55.782	0.868187	0.41636	0.85855
	55.833	0.862383	0.4128	0.852912
	55.883	0.856475	0.40925	0.847202
	55.934	0.850516	0.40569	0.841422
	55.984	0.844455	0.40213	0.835641
	56.035	0.838342	0.39869	0.829789
	56.085	0.832178	0.39513	0.823865
	56.136	0.825911	0.39157	0.817942
	56.186	0.819592	0.38801	0.811947
	56.237	0.813222	0.38457	0.805952
	56.287	0.80675	0.38101	0.799886
	56.338	0.800277	0.37756	0.79382
	56.388	0.793702	0.37411	0.787753
	56.438	0.787127	0.37066	0.781616
	56.489	0.780449	0.36732	0.77555
	56.539	0.773771	0.36398	0.769412
	56.59	0.767042	0.36075	0.763274
	56.64	0.760261	0.3574	0.757137
	56.691	0.753429	0.35428	0.75107
	56.741	0.746545	0.35105	0.744933
	56.792	0.739662	0.34803	0.738867
	56.842	0.732727	0.3449	0.7328
	56.893	0.725792	0.34188	0.726734
	56.943	0.718806	0.33897	0.720739
	56.994	0.71182	0.33606	0.714745
	57.044	0.704782	0.33326	0.708821
	57.095	0.697745	0.33046	0.702897
	57.145	0.690656	0.32776	0.697045
	57.196	0.683619	0.32507	0.691265
	57.246	0.67653	0.32248	0.685555
	57.297	0.669441	0.3199	0.679846
	57.347	0.6623	0.31742	0.674208
	57.397	0.655211	0.31505	0.668713
	57.448	0.648071	0.31268	0.663217
	57.498	0.640931	0.31041	0.657793
	57.549	0.633842	0.30815	0.652441
	57.599	0.626702	0.30599	0.64716
	57.65	0.619613	0.30384	0.64195
	57.7	0.612472	0.30179	0.636811
	57.751	0.605383	0.29985	0.631744
	57.801	0.598295	0.29791	0.62682
	57.852	0.591257	0.29597	0.621896
	57.902	0.584168	0.29414	0.617114
	57.953	0.577182	0.29241	0.612404
	58.003	0.570196	0.29069	0.607693
	58.054	0.56321	0.28907	0.603126
	58.104	0.556275	0.28745	0.598701
	58.155	0.549391	0.28584	0.594276
	58.205	0.542508	0.28433	0.589923
	58.256	0.535676	0.28293	0.585712
	58.306	0.528895	0.28142	0.581502
	58.356	0.522217	0.28013	0.577434
	58.407	0.515539	0.27872	0.573366
	58.457	0.508913	0.27743	0.569441
	58.508	0.502337	0.27614	0.565587
	58.558	0.495865	0.27495	0.561804
	58.609	0.489444	0.27377	0.558093
	58.659	0.483074	0.27269	0.554453
	58.71	0.476807	0.2715	0.550885
	58.76	0.470591	0.27042	0.547388
	58.811	0.464478	0.26945	0.543962
	58.861	0.458417	0.26848	0.540608
	58.912	0.452407	0.26751	0.537397
	58.962	0.446551	0.26654	0.534185
	59.013	0.440746	0.26568	0.531045
	59.063	0.434993	0.26493	0.528047
	59.114	0.429342	0.26407	0.525121
	59.164	0.423794	0.26331	0.522195
	59.215	0.418298	0.26266	0.519412
	59.265	0.412904	0.26191	0.5167
	59.315	0.407613	0.26137	0.514059
	59.366	0.402425	0.26072	0.51149
	59.416	0.397236	0.26029	0.508992
	59.467	0.392202	0.25975	0.506637
	59.517	0.387219	0.25932	0.504282
	59.568	0.382339	0.259	0.50207
	59.618	0.377511	0.25868	0.499929
	59.669	0.372785	0.25835	0.497859
	59.719	0.368161	0.25825	0.495861
	59.77	0.363538	0.25803	0.494005
	59.82	0.359069	0.25803	0.492221
	59.871	0.354652	0.25792	0.490508
	59.921	0.350285	0.25803	0.488867
	59.972	0.34597	0.25814	0.487368
	60.022	0.341809	0.25835	0.485869
	60.073	0.337648	0.25857	0.484513
	60.123	0.33359	0.25889	0.4833
	60.174	0.329583	0.25932	0.482087
	60.224	0.325679	0.25975	0.481016
	60.274	0.321827	0.26029	0.480017
	60.325	0.318025	0.26094	0.479089
	60.375	0.314275	0.26159	0.478233
	60.426	0.310628	0.26234	0.477448
	60.476	0.307032	0.2631	0.476734
	60.527	0.303539	0.26396	0.476163
	60.577	0.300098	0.26493	0.475592
	60.628	0.296707	0.26601	0.475164
	60.678	0.293368	0.26708	0.474736
	60.729	0.290132	0.26816	0.474379
	60.779	0.286947	0.26935	0.474094
	60.83	0.283865	0.27064	0.47388
	60.88	0.280783	0.27193	0.473737
	60.931	0.277803	0.27333	0.473594
	60.981	0.274927	0.27474	0.473523
	61.032	0.27205	0.27624	0.473451
	61.082	0.269276	0.27775	0.47338
	61.132	0.266554	0.27937	0.473451
	61.183	0.263934	0.2811	0.473451
	61.233	0.261365	0.28271	0.473523
	61.284	0.258848	0.28454	0.473523
	61.334	0.256383	0.28627	0.473594
	61.385	0.25402	0.28821	0.473737
	61.435	0.251657	0.29004	0.473808
	61.486	0.249448	0.29198	0.47388
	61.536	0.247239	0.29403	0.473951
	61.587	0.245133	0.29608	0.474022
	61.637	0.243027	0.29812	0.474094
	61.688	0.241023	0.30028	0.474165
	61.738	0.239123	0.30244	0.474236
	61.789	0.237222	0.30459	0.474236
	61.839	0.235373	0.30685	0.474236
	61.89	0.233626	0.30923	0.474308
	61.94	0.23188	0.31149	0.474236
	61.991	0.230236	0.31397	0.474236
	62.041	0.228592	0.31634	0.474236
	62.091	0.227051	0.31882	0.474165
	62.142	0.22551	0.32141	0.474094
	62.192	0.224072	0.32399	0.474022
	62.243	0.222633	0.32658	0.47388
	62.293	0.221246	0.32927	0.473808
	62.344	0.219911	0.33197	0.473665
	62.394	0.218575	0.33477	0.473451
	62.445	0.217291	0.33768	0.473309
	62.495	0.216058	0.34059	0.473094
	62.546	0.214876	0.3435	0.47288
	62.596	0.213695	0.34652	0.472666
	62.647	0.212565	0.34964	0.472381
	62.697	0.211435	0.35277	0.472167
	62.748	0.210356	0.356	0.47181
	62.798	0.209329	0.35924	0.471524
	62.849	0.208301	0.36258	0.471168
	62.899	0.207274	0.36603	0.470739
	62.95	0.206298	0.36948	0.470311
	63	0.205373	0.37303	0.469883
	63.05	0.204397	0.37659	0.469383
	63.101	0.203524	0.38036	0.468884
	63.151	0.202599	0.38403	0.468384
	63.202	0.201726	0.38791	0.467813
	63.252	0.200853	0.39179	0.467171
	63.303	0.200031	0.39567	0.466529
	63.353	0.199209	0.39976	0.465815
	63.404	0.198387	0.40386	0.465101
	63.454	0.197565	0.40795	0.464388
	63.505	0.196743	0.41216	0.463603
	63.555	0.195973	0.41647	0.462746
	63.606	0.195202	0.42089	0.46189
	63.656	0.194432	0.42531	0.460962
	63.707	0.193661	0.42983	0.460034
	63.757	0.19289	0.43447	0.459106
	63.808	0.19212	0.4391	0.458036
	63.858	0.19135	0.44385	0.456965
	63.909	0.190579	0.4487	0.455895
	63.959	0.189808	0.45355	0.454753
	64.009	0.189038	0.4585	0.453611
	64.06	0.188267	0.46346	0.452398
	64.11	0.187548	0.46864	0.451113
	64.161	0.186778	0.4737	0.449829
	64.211	0.186007	0.47898	0.448473
	64.262	0.185236	0.48416	0.447117
	64.312	0.184466	0.48955	0.445689
	64.363	0.183696	0.49493	0.444191
	64.413	0.182976	0.50043	0.442692
	64.464	0.182206	0.50593	0.441193
	64.514	0.181435	0.51142	0.439552
	64.565	0.180716	0.51714	0.437982
	64.615	0.179997	0.52274	0.436269
	64.666	0.179278	0.52856	0.434556
	64.716	0.178559	0.53427	0.432772
	64.767	0.177839	0.5402	0.430988
	64.817	0.177172	0.54602	0.429132
	64.868	0.176504	0.55195	0.427205
	64.918	0.175836	0.55799	0.425278
	64.968	0.17522	0.56402	0.42328
	65.019	0.174603	0.57006	0.42121
	65.069	0.173987	0.5762	0.419141
	65.12	0.173422	0.58235	0.417
	65.17	0.172908	0.5886	0.414859
	65.221	0.172343	0.59485	0.412646
	65.271	0.171881	0.6011	0.410363
	65.322	0.171367	0.60746	0.408079
	65.372	0.170956	0.61382	0.405795
	65.423	0.170494	0.62018	0.403369
	65.473	0.170083	0.62654	0.401013
	65.524	0.169723	0.633	0.398587
	65.574	0.169364	0.63947	0.396089
	65.625	0.169004	0.64594	0.393591
	65.675	0.168696	0.6524	0.391093
	65.726	0.168387	0.65898	0.388595
	65.776	0.168079	0.66545	0.386026
	65.826	0.167823	0.67202	0.383457
	65.877	0.167566	0.6787	0.380816
	65.927	0.167309	0.68528	0.378247
	65.978	0.167103	0.69196	0.375607
	66.028	0.166847	0.69853	0.372966
	66.079	0.166641	0.70522	0.370325
	66.129	0.166435	0.7119	0.367685
	66.18	0.16623	0.71858	0.365044
	66.23	0.166025	0.72526	0.362475
	66.281	0.165819	0.73195	0.359834
	66.331	0.165614	0.73863	0.357194
	66.382	0.16546	0.74531	0.354553
	66.432	0.165254	0.7521	0.351984
	66.483	0.165048	0.75878	0.349343
	66.533	0.164894	0.76547	0.346774
	66.584	0.164689	0.77215	0.344205
	66.634	0.164484	0.77883	0.341707
	66.685	0.164329	0.78541	0.339209
	66.735	0.164124	0.79209	0.336711
	66.785	0.16397	0.79866	0.334285
	66.836	0.163764	0.80524	0.33193
	66.886	0.16361	0.81181	0.329575
	66.937	0.163456	0.81839	0.327219
	66.987	0.163251	0.82485	0.324936
	67.038	0.163097	0.83132	0.322723
	67.088	0.162942	0.83768	0.320511
	67.139	0.162788	0.84404	0.31837
	67.189	0.162634	0.8504	0.3163
	67.24	0.16248	0.85654	0.314231
	67.29	0.162377	0.86279	0.312232
	67.341	0.162223	0.86883	0.310234
	67.391	0.162121	0.87487	0.308307
	67.442	0.162018	0.8809	0.30638
	67.492	0.161915	0.88672	0.304525
	67.543	0.161812	0.89254	0.302741
	67.593	0.161761	0.89815	0.300956
	67.644	0.16171	0.90375	0.299172
	67.694	0.16171	0.90925	0.297459
	67.744	0.161658	0.91464	0.295747
	67.795	0.161658	0.91981	0.294034
	67.845	0.16171	0.92498	0.292392
	67.896	0.16171	0.92994	0.290751
	67.946	0.161812	0.93479	0.289181
	67.997	0.161864	0.93953	0.287539
	68.047	0.161966	0.94406	0.285969
	68.098	0.162069	0.94848	0.284399
	68.148	0.162172	0.95279	0.282829
	68.199	0.162326	0.95689	0.281259
	68.249	0.16248	0.96077	0.27976
	68.3	0.162634	0.96454	0.27819
	68.35	0.162788	0.9682	0.276691
	68.401	0.162942	0.97155	0.275121
	68.451	0.163148	0.97489	0.273623
	68.502	0.163353	0.9779	0.272124
	68.552	0.163508	0.98081	0.270625
	68.603	0.163713	0.98351	0.269198
	68.653	0.163918	0.98599	0.267699
	68.703	0.164124	0.98825	0.266272
	68.754	0.164329	0.99041	0.264844
	68.804	0.164586	0.99235	0.263488
	68.855	0.164792	0.99396	0.262132
	68.905	0.164997	0.99547	0.260777
	68.956	0.165203	0.99677	0.259492
	69.006	0.165408	0.99784	0.258279
	69.057	0.165562	0.99871	0.257065
	69.107	0.165768	0.99935	0.255924
	69.158	0.165973	0.99978	0.254782
	69.208	0.166127	1	0.253711
	69.259	0.166333	1	0.252712
	69.309	0.166487	0.99978	0.251713
	69.36	0.166641	0.99935	0.250785
	69.41	0.166795	0.9986	0.249929
	69.461	0.166949	0.99774	0.249144
	69.511	0.167103	0.99655	0.248359
	69.562	0.167206	0.99515	0.247645
	69.612	0.167309	0.99353	0.246931
	69.662	0.167463	0.9917	0.24636
	69.713	0.167566	0.98965	0.245789
	69.763	0.167668	0.98739	0.245218
	69.814	0.167771	0.9848	0.24479
	69.864	0.167874	0.98211	0.244291
	69.915	0.167977	0.97909	0.243934
	69.965	0.168079	0.97586	0.243577
	70.016	0.168182	0.97241	0.24322
	70.066	0.168285	0.96874	0.242935
	70.117	0.168387	0.96476	0.242649
	70.167	0.168542	0.96055	0.242435
	70.218	0.168644	0.95624	0.242221
	70.268	0.168747	0.95161	0.242078
	70.319	0.16885	0.94676	0.241935
	70.369	0.169004	0.94169	0.241793
	70.42	0.169107	0.9363	0.241721
	70.47	0.169261	0.9308	0.24165
	70.521	0.169364	0.92509	0.241579
	70.571	0.169518	0.91916	0.241507
	70.621	0.16962	0.91291	0.241436
	70.672	0.169774	0.90655	0.241436
	70.722	0.169877	0.89998	0.241365
	70.773	0.170031	0.89319	0.241365
	70.823	0.170185	0.88618	0.241365
	70.874	0.170288	0.87896	0.241293
	70.924	0.170442	0.87163	0.241293
	70.975	0.170596	0.86409	0.241222
	71.025	0.17075	0.85633	0.24115
	71.076	0.170853	0.84846	0.241079
	71.126	0.171007	0.84038	0.241008
	71.177	0.171161	0.83218	0.240936
	71.227	0.171316	0.82378	0.240865
	71.278	0.17147	0.81526	0.240722
	71.328	0.171572	0.80664	0.24058
	71.379	0.171727	0.7978	0.240365
	71.429	0.171881	0.78896	0.240223
	71.479	0.172035	0.77991	0.240009
	71.53	0.172137	0.77075	0.239794
	71.58	0.172292	0.76159	0.239509
	71.631	0.172446	0.75221	0.239224
	71.681	0.172548	0.74283	0.238938
	71.732	0.172703	0.73335	0.238581
	71.782	0.172857	0.72376	0.238224
	71.833	0.172959	0.71405	0.237796
	71.883	0.173114	0.70435	0.237439
	71.934	0.173268	0.69465	0.237011
	71.984	0.17337	0.68485	0.236512
	72.035	0.173524	0.67504	0.236083
	72.085	0.173627	0.66512	0.235584
	72.136	0.17373	0.65521	0.235084
	72.186	0.173884	0.64529	0.234585
	72.237	0.173987	0.63537	0.234085
	72.287	0.17409	0.62546	0.233586
	72.338	0.174192	0.61554	0.233086
	72.388	0.174244	0.60563	0.232586
	72.438	0.174346	0.59571	0.232087
	72.489	0.174398	0.58579	0.231659
	72.539	0.174501	0.57599	0.231159
	72.59	0.174552	0.56618	0.230731
	72.64	0.174603	0.55637	0.230303
	72.691	0.174603	0.54667	0.229946
	72.741	0.174655	0.53697	0.229518
	72.792	0.174655	0.52727	0.229232
	72.842	0.174655	0.51778	0.228875
	72.893	0.174655	0.50819	0.228661
	72.943	0.174603	0.49881	0.228376
	72.994	0.174552	0.48944	0.228162
	73.044	0.174501	0.48017	0.228019
	73.095	0.174449	0.47101	0.227876
	73.145	0.174346	0.46195	0.227805
	73.196	0.174295	0.4529	0.227805
	73.246	0.174192	0.44406	0.227733
	73.297	0.174038	0.43533	0.227805
	73.347	0.173935	0.4266	0.227876
	73.397	0.173781	0.41809	0.227947
	73.448	0.173679	0.40968	0.22809
	73.498	0.173524	0.40138	0.228304
	73.549	0.17337	0.3933	0.228447
	73.599	0.173216	0.38521	0.228733
	73.65	0.173114	0.37734	0.228947
	73.7	0.172959	0.36958	0.229232
	73.751	0.172805	0.36193	0.229589
	73.801	0.172703	0.35449	0.229874
	73.852	0.172548	0.34717	0.230231
	73.902	0.172446	0.33994	0.230588
	73.953	0.172292	0.33283	0.231016
	74.003	0.172189	0.32593	0.231373
	74.054	0.172086	0.31925	0.231801
	74.104	0.171983	0.31257	0.232158
	74.155	0.171932	0.3061	0.232586
	74.205	0.171829	0.29974	0.232943
	74.256	0.171778	0.2936	0.233371
	74.306	0.171675	0.28756	0.233728
	74.356	0.171624	0.28163	0.234085
	74.407	0.171572	0.27592	0.234442
	74.457	0.171521	0.27032	0.234799
	74.508	0.17147	0.26482	0.235084
	74.558	0.171418	0.25954	0.23537
	74.609	0.171367	0.25437	0.235655
	74.659	0.171367	0.2493	0.235941
	74.71	0.171316	0.24445	0.236155
	74.76	0.171264	0.23971	0.236369
	74.811	0.171213	0.23507	0.236512
	74.861	0.171161	0.23055	0.236654
	74.912	0.171161	0.22613	0.236797
	74.962	0.171059	0.22192	0.236868
	75.013	0.171007	0.21772	0.23694
	75.063	0.170956	0.21373	0.237011
	75.114	0.170853	0.20985	0.237011
	75.164	0.17075	0.20608	0.23694
	75.215	0.170648	0.20241	0.23694
	75.265	0.170545	0.19886	0.236868
	75.315	0.170391	0.1953	0.236726
	75.366	0.170237	0.19196	0.236654
	75.416	0.170083	0.18873	0.236512
	75.467	0.169929	0.1856	0.236369
	75.517	0.169723	0.18247	0.236155
	75.568	0.169518	0.17956	0.236012
	75.618	0.169312	0.17665	0.235798
	75.669	0.169055	0.17385	0.235584
	75.719	0.168798	0.17116	0.23537
	75.77	0.168542	0.16857	0.235156
	75.82	0.168285	0.16609	0.23487
	75.871	0.168028	0.16361	0.234656
	75.921	0.16772	0.16135	0.234442
	75.972	0.167411	0.15909	0.234228
	76.022	0.167103	0.15693	0.234014
	76.073	0.166795	0.15488	0.2338
	76.123	0.166538	0.15283	0.233586
	76.174	0.16623	0.15089	0.233371
	76.224	0.165922	0.14906	0.233229
	76.274	0.165614	0.14734	0.233015
	76.325	0.165305	0.14561	0.232872
	76.375	0.164997	0.144	0.232729
	76.426	0.164689	0.14249	0.232586
	76.476	0.164432	0.14109	0.232515
	76.527	0.164124	0.13969	0.232372
	76.577	0.163867	0.13839	0.232301
	76.628	0.16361	0.1371	0.232158
	76.678	0.163353	0.13591	0.232087
	76.729	0.163097	0.13484	0.232015
	76.779	0.162891	0.13376	0.232015
	76.83	0.162634	0.13279	0.231944
	76.88	0.16248	0.13182	0.231873
	76.931	0.162275	0.13095	0.231873
	76.981	0.162121	0.13009	0.231801
	77.032	0.161966	0.12934	0.231801
	77.082	0.161812	0.12869	0.23173
	77.132	0.16171	0.12794	0.23173
	77.183	0.161607	0.1274	0.231659
	77.233	0.161504	0.12675	0.231659
	77.284	0.161401	0.12621	0.231587
	77.334	0.16135	0.12578	0.231516
	77.385	0.16135	0.12535	0.231444
	77.435	0.161299	0.12492	0.231373
	77.486	0.161299	0.1246	0.23123
	77.536	0.161299	0.12416	0.231159
	77.587	0.161299	0.12384	0.231016
	77.637	0.161299	0.12363	0.230874
	77.688	0.16135	0.1233	0.230659
	77.738	0.16135	0.12309	0.230445
	77.789	0.161401	0.12287	0.230231
	77.839	0.161401	0.12276	0.230017
	77.89	0.161453	0.12255	0.229732
	77.94	0.161504	0.12244	0.229375
	77.991	0.161555	0.12233	0.229089
	78.041	0.161607	0.12222	0.228661
	78.091	0.161658	0.12212	0.228304
	78.142	0.16171	0.12201	0.227876
	78.192	0.161761	0.12201	0.227448
	78.243	0.161812	0.1219	0.226948
	78.293	0.161864	0.1219	0.226449
	78.344	0.161915	0.1219	0.225949
	78.394	0.161966	0.1219	0.225378
	78.445	0.162018	0.12201	0.224807
	78.495	0.162069	0.12201	0.224236
	78.546	0.162121	0.12212	0.223665
	78.596	0.162223	0.12222	0.223095
	78.647	0.162275	0.12233	0.222452
	78.697	0.162326	0.12244	0.22181
	78.748	0.162377	0.12255	0.221168
	78.798	0.16248	0.12266	0.220597
	78.849	0.162531	0.12276	0.219954
	78.899	0.162634	0.12298	0.219312
	78.95	0.162737	0.12319	0.21867
	79	0.162788	0.1233	0.218099
	79.05	0.162891	0.12352	0.217528
	79.101	0.162994	0.12373	0.216957
	79.151	0.163097	0.12395	0.216386
	79.202	0.163199	0.12416	0.215815
	79.252	0.163302	0.12438	0.215315
	79.303	0.163456	0.1246	0.214816
	79.353	0.163559	0.12492	0.214388
	79.404	0.163662	0.12513	0.213959
	79.454	0.163764	0.12535	0.213603
	79.505	0.163816	0.12567	0.213246
	79.555	0.163918	0.126	0.21296
	79.606	0.164021	0.12621	0.212675
	79.656	0.164073	0.12654	0.212461
	79.707	0.164124	0.12686	0.212318
	79.757	0.164175	0.12707	0.212104
	79.808	0.164227	0.1274	0.212033
	79.858	0.164278	0.12772	0.211961
	79.909	0.164278	0.12794	0.21189
	79.959	0.164278	0.12826	0.211818
	80.009	0.164278	0.12858	0.211818
	80.06	0.164278	0.1288	0.21189
	80.11	0.164227	0.12912	0.21189
	80.161	0.164175	0.12934	0.211961
	80.211	0.164124	0.12966	0.212033
	80.262	0.164021	0.12988	0.212104
	80.312	0.163918	0.1302	0.212247
	80.363	0.163816	0.13042	0.212318
	80.413	0.163713	0.13063	0.212461
	80.464	0.16361	0.13085	0.212604
	80.514	0.163456	0.13106	0.212746
	80.565	0.163353	0.13128	0.212889
	80.615	0.163199	0.13139	0.21296
	80.666	0.163097	0.1316	0.213103
	80.716	0.162942	0.13182	0.213246
	80.767	0.16284	0.13192	0.213389
	80.817	0.162686	0.13203	0.213531
	80.868	0.162583	0.13214	0.213674
	80.918	0.162429	0.13225	0.213745
	80.968	0.162326	0.13236	0.213888
	81.019	0.162223	0.13246	0.213959
	81.069	0.162172	0.13246	0.214102
	81.12	0.162069	0.13257	0.214174
	81.17	0.162018	0.13257	0.214316
	81.221	0.161915	0.13246	0.214388
	81.271	0.161915	0.13246	0.21453
	81.322	0.161864	0.13236	0.214602
	81.372	0.161812	0.13225	0.214673
	81.423	0.161812	0.13214	0.214816
	81.473	0.161812	0.13203	0.214959
	81.524	0.161812	0.13182	0.21503
	81.574	0.161812	0.1316	0.215173
	81.625	0.161864	0.13139	0.215315
	81.675	0.161915	0.13106	0.215458
	81.726	0.161966	0.13074	0.215672
	81.776	0.162018	0.13042	0.215815
	81.826	0.162069	0.13009	0.216029
	81.877	0.162172	0.12966	0.216243
	81.927	0.162275	0.12934	0.216457
	81.978	0.162326	0.12891	0.216671
	82.028	0.162429	0.12837	0.216957
	82.079	0.162583	0.12794	0.217171
	82.129	0.162686	0.1274	0.217456
	82.18	0.162788	0.12686	0.217742
	82.23	0.162891	0.12632	0.218027
	82.281	0.163045	0.12578	0.218384
	82.331	0.163148	0.12524	0.21867
	82.382	0.163251	0.1246	0.219027
	82.432	0.163405	0.12406	0.219383
	82.483	0.163508	0.12341	0.21974
	82.533	0.163662	0.12276	0.220097
	82.584	0.163764	0.12212	0.220454
	82.634	0.163867	0.12147	0.220811
	82.685	0.16397	0.12082	0.221168
	82.735	0.164073	0.12018	0.221596
	82.785	0.164175	0.11953	0.221953
	82.836	0.164278	0.11899	0.222381
	82.886	0.164381	0.11834	0.222809
	82.937	0.164484	0.1177	0.223237
	82.987	0.164535	0.11716	0.223594
	83.038	0.164586	0.11651	0.224022
	83.088	0.164689	0.11597	0.224522
	83.139	0.16474	0.11543	0.22495
	83.189	0.16474	0.1149	0.225378
	83.24	0.164792	0.11436	0.225806
	83.29	0.164843	0.11393	0.226306
	83.341	0.164843	0.11339	0.226734
	83.391	0.164843	0.11296	0.227234
	83.442	0.164843	0.11252	0.227733
	83.492	0.164843	0.11209	0.228233
	83.543	0.164792	0.11166	0.228733
	83.593	0.164792	0.11123	0.229232
	83.644	0.16474	0.11091	0.229732
	83.694	0.164689	0.11048	0.230231
	83.744	0.164638	0.11015	0.230731
	83.795	0.164586	0.10983	0.231302
	83.845	0.164484	0.10951	0.231801
	83.896	0.164432	0.10918	0.232301
	83.946	0.164329	0.10886	0.232872
	83.997	0.164227	0.10864	0.233371
	84.047	0.164124	0.10832	0.233871
	84.098	0.164021	0.10811	0.234371
	84.148	0.163918	0.10789	0.23487
	84.199	0.163816	0.10767	0.235298
	84.249	0.163662	0.10746	0.235798
	84.3	0.163508	0.10724	0.236226
	84.35	0.163405	0.10703	0.236654
	84.401	0.163251	0.10692	0.237083
	84.451	0.163097	0.1067	0.237511
	84.502	0.162891	0.1066	0.237868
	84.552	0.162737	0.10638	0.238224
	84.603	0.162583	0.10627	0.23851
	84.653	0.162377	0.10617	0.238867
	84.703	0.162223	0.10606	0.239152
	84.754	0.162018	0.10606	0.239366
	84.804	0.161812	0.10595	0.239652
	84.855	0.161658	0.10584	0.239866
	84.905	0.161453	0.10584	0.240009
	84.956	0.161247	0.10584	0.240151
	85.006	0.161093	0.10584	0.240294
	85.057	0.160888	0.10584	0.240437
	85.107	0.160682	0.10595	0.240508
	85.158	0.160528	0.10595	0.24058
	85.208	0.160323	0.10606	0.24058
	85.259	0.160168	0.10617	0.24058
	85.309	0.160014	0.10638	0.24058
	85.36	0.15986	0.1066	0.24058
	85.41	0.159706	0.10681	0.240508
	85.461	0.159552	0.10703	0.240437
	85.511	0.159398	0.10735	0.240365
	85.562	0.159244	0.10767	0.240223
	85.612	0.15909	0.10811	0.240151
	85.662	0.158987	0.10854	0.240009
	85.713	0.158833	0.10897	0.239866
	85.763	0.15873	0.10951	0.239652
	85.814	0.158627	0.11005	0.239509
	85.864	0.158473	0.11058	0.239295
	85.915	0.158371	0.11112	0.239152
	85.965	0.158268	0.11177	0.238938
	86.016	0.158165	0.11252	0.238653
	86.066	0.158114	0.11317	0.238438
	86.117	0.158011	0.11393	0.238224
	86.167	0.157908	0.11468	0.237939
	86.218	0.157805	0.11554	0.237653
	86.268	0.157703	0.1163	0.237368
	86.319	0.1576	0.11716	0.237083
	86.369	0.157497	0.11802	0.236797
	86.42	0.157395	0.11899	0.23644
	86.47	0.157292	0.11985	0.236155
	86.521	0.157189	0.12082	0.235798
	86.571	0.157035	0.12179	0.235441
	86.621	0.156932	0.12287	0.235084
	86.672	0.156778	0.12384	0.234727
	86.722	0.156624	0.12481	0.234371
	86.773	0.156521	0.12589	0.233942
	86.823	0.156316	0.12697	0.233514
	86.874	0.156162	0.12794	0.233086
	86.924	0.156008	0.12901	0.232658
	86.975	0.155802	0.13009	0.232158
	87.025	0.155648	0.13117	0.231659
	87.076	0.155443	0.13214	0.231159
	87.126	0.155237	0.13322	0.230659
	87.177	0.155032	0.13419	0.230089
	87.227	0.154878	0.13516	0.229518
	87.278	0.154672	0.13613	0.228875
	87.328	0.154467	0.1371	0.228304
	87.379	0.154261	0.13807	0.227662
	87.429	0.154107	0.13893	0.226948
	87.479	0.153901	0.13979	0.226235
	87.53	0.153747	0.14066	0.225521
	87.58	0.153593	0.14152	0.224807
	87.631	0.153491	0.14227	0.224022
	87.681	0.153336	0.14303	0.223309
	87.732	0.153234	0.14367	0.222524
	87.782	0.153131	0.14432	0.221667
	87.833	0.15308	0.14497	0.220882
	87.883	0.153028	0.14551	0.220097
	87.934	0.153028	0.14604	0.219312
	87.984	0.153028	0.14648	0.218456
	88.035	0.153028	0.14691	0.217671
	88.085	0.15308	0.14734	0.216886
	88.136	0.153182	0.14766	0.216101
	88.186	0.153234	0.14798	0.215315
	88.237	0.153388	0.1482	0.21453
	88.287	0.153491	0.14842	0.213745
	88.338	0.153645	0.14852	0.213032
	88.388	0.15385	0.14863	0.212318
	88.438	0.154056	0.14863	0.211604
	88.489	0.154261	0.14863	0.210891
	88.539	0.154467	0.14863	0.210248
	88.59	0.154723	0.14852	0.209606
	88.64	0.15498	0.14842	0.209035
	88.691	0.155237	0.14831	0.208393
	88.741	0.155494	0.1482	0.207822
	88.792	0.155751	0.14798	0.207251
	88.842	0.156008	0.14777	0.206751
	88.893	0.156265	0.14755	0.206252
	88.943	0.156573	0.14734	0.205752
	88.994	0.15683	0.14712	0.205253
	89.044	0.157086	0.14691	0.204824
	89.095	0.157292	0.14658	0.204396
	89.145	0.157549	0.14637	0.203897
	89.196	0.157754	0.14615	0.20354
	89.246	0.15796	0.14583	0.203112
	89.297	0.158165	0.14561	0.202683
	89.347	0.158371	0.1454	0.202327
	89.397	0.158576	0.14518	0.201898
	89.448	0.15873	0.14497	0.201542
	89.498	0.158884	0.14475	0.201113
	89.549	0.159038	0.14454	0.200757
	89.599	0.159141	0.14443	0.2004
	89.65	0.159295	0.14432	0.200043
	89.7	0.159398	0.1441	0.199686
	89.751	0.159501	0.144	0.199329
	89.801	0.159603	0.144	0.199044
	89.852	0.159706	0.14389	0.198687
	89.902	0.159809	0.14389	0.198401
	89.953	0.159912	0.14389	0.198116
	90.003	0.160014	0.14389	0.19783
	90.054	0.160117	0.14389	0.197616
	90.104	0.16022	0.144	0.197402
	90.155	0.160323	0.144	0.197188
	90.205	0.160425	0.1441	0.197045
	90.256	0.160528	0.14432	0.196974
	90.306	0.160682	0.14443	0.196831
	90.356	0.160785	0.14464	0.196831
	90.407	0.160939	0.14475	0.19676
	90.457	0.161042	0.14497	0.196831
	90.508	0.161196	0.14529	0.196903
	90.558	0.16135	0.14551	0.196974
	90.609	0.161504	0.14572	0.197117
	90.659	0.16171	0.14604	0.197331
	90.71	0.161864	0.14626	0.197545
	90.76	0.162069	0.14658	0.19783
	90.811	0.162275	0.14691	0.198187
	90.861	0.16248	0.14723	0.198544
	90.912	0.162686	0.14755	0.198972
	90.962	0.162942	0.14788	0.199401
	91.013	0.163148	0.1482	0.1999
	91.063	0.163456	0.14852	0.200471
	91.114	0.163816	0.14906	0.201399
	91.164	0.164175	0.1496	0.202327
	91.215	0.164535	0.15014	0.203397
	91.265	0.164946	0.15068	0.204468
	91.315	0.165408	0.15122	0.205538
	91.366	0.165819	0.15176	0.20668
	91.416	0.16623	0.1523	0.207822
	91.467	0.166692	0.15294	0.208964
	91.517	0.167103	0.15348	0.210106
	91.568	0.167566	0.15402	0.211248
	91.618	0.167977	0.15456	0.212461
	91.669	0.168387	0.15499	0.213674
	91.719	0.16885	0.15553	0.214816
	91.77	0.169261	0.15607	0.216029
	91.82	0.169672	0.15661	0.217242
	91.871	0.170134	0.15704	0.218456
	91.921	0.170545	0.15758	0.219669
	91.972	0.170956	0.15801	0.220882
	92.022	0.171367	0.15855	0.222024
	92.073	0.171778	0.15898	0.223237
	92.123	0.172189	0.15952	0.22445
	92.174	0.1726	0.15995	0.225664
	92.224	0.172959	0.16049	0.226877
	92.274	0.17337	0.16092	0.22809
	92.325	0.173781	0.16135	0.229303
	92.375	0.174141	0.16189	0.230517
	92.426	0.174552	0.16232	0.23173
	92.476	0.174911	0.16286	0.232943
	92.527	0.175322	0.16329	0.234156
	92.577	0.175682	0.16383	0.23537
	92.628	0.176041	0.16426	0.236512
	92.678	0.176453	0.1648	0.237725
	92.729	0.176812	0.16534	0.238938
	92.779	0.177172	0.16577	0.240151
	92.83	0.177531	0.16631	0.241365
	92.88	0.177942	0.16685	0.242578
	92.931	0.178302	0.16739	0.243791
	92.981	0.178661	0.16782	0.245004
	93.032	0.179021	0.16836	0.246218
	93.082	0.17938	0.16889	0.247431
	93.132	0.179791	0.16943	0.248644
	93.183	0.180151	0.16997	0.249857
	93.233	0.180511	0.17051	0.25107
	93.284	0.18087	0.17116	0.252284
	93.334	0.181281	0.1717	0.253497
	93.385	0.181641	0.17224	0.254782
	93.435	0.182	0.17277	0.255995
	93.486	0.182411	0.17342	0.257208
	93.536	0.182771	0.17396	0.258421
	93.587	0.183182	0.17461	0.259706
	93.637	0.183541	0.17525	0.260919
	93.688	0.183952	0.17579	0.262204
	93.738	0.184363	0.17644	0.263417
	93.789	0.184723	0.17709	0.264702
	93.839	0.185134	0.17773	0.265986
	93.89	0.185545	0.17838	0.267271
	93.94	0.185956	0.17903	0.268556
	93.991	0.186367	0.17967	0.26984
	94.041	0.186778	0.18032	0.271125
	94.091	0.187189	0.18097	0.272409
	94.142	0.1876	0.18172	0.273694
	94.192	0.18801	0.18237	0.27505
	94.243	0.188421	0.18312	0.276335
	94.293	0.188884	0.18377	0.277691
	94.344	0.189295	0.18452	0.278975
	94.394	0.189706	0.18517	0.280331
	94.445	0.190168	0.18592	0.281687
	94.495	0.19063	0.18668	0.283043
	94.546	0.191041	0.18743	0.284399
	94.596	0.191504	0.18819	0.285755
	94.647	0.191966	0.18894	0.287111
	94.697	0.192377	0.1897	0.288538
	94.748	0.192839	0.19045	0.289894
	94.798	0.193301	0.19121	0.291322
	94.849	0.193764	0.19196	0.292678
	94.899	0.194226	0.19282	0.294105
	94.95	0.194688	0.19358	0.295532
	95	0.195151	0.19444	0.29696
