# Supplementary material for: A dimeric proteomimetic prevents SARS-CoV-2 infection by dimerizing the spike protein
Source: Nat Chem Biol. 2022 Jun 2;18(10):1046–55. doi: 10.1038/s41589-022-01060-0 (PMC9512702; doi:10.1038/s41589-022-01060-0)
Supplement: Source Data Extended Data Fig. 3 — Statistical source data. [file 41589_2022_1060_MOESM9_ESM.xlsx]

## Sheet: Extended Data Fig. 3
mRBD			mRBD + LCB1			mRBD + SIH-1			mRBD + SIH-3			mRBD + SIH-5			mRBD + SIH-7			mRBD + SIH-11			mRBD + SIH-13			mRBD + SIH-14			mRBD + SIH-15
	Relative Signal			Relative Signal			Relative Signal			Relative Signal			Relative Signal			Relative Signal			Relative Signal			Relative Signal			Relative Signal			Relative Signal
time (min)	UV		time (min)	UV		time (min)	UV		time (min)	UV		time (min)	UV		time (min)	UV		time (min)	UV		time (min)	UV		time (min)	UV		time (min)	UV
0.008633	-1e-05		0.012283	3.13e-06		0.0132	0.001114		0.0132	-0.00061		0.015917	0.000223		0.016367	-0.00017		0.010917	5.87e-05		0.012283	0.000103		0.0132	0.000831138		0.015	0.000525509
0.042302	7.62e-06		0.079622	-1.3e-05		0.080538	0.001379		0.046869	-0.00065		0.06642	4.63e-05		0.050036	-7.6e-05		0.044586	0.000114		0.062787	0.000166		0.080538	0.000319669		0.132842	0.000525509
0.109641	6.63e-05		0.096456	-9.2e-06		0.164711	0.001363		0.114207	-9.7e-05		0.150593	0.000101		0.117374	-2.1e-06		0.111924	3.96e-05		0.14696	5.15e-05		0.181546	0.000537043		0.250684	0.00055223
0.193813	0.000173		0.113291	1.65e-05		0.248884	0.001474		0.181546	-0.0004		0.234766	8.11e-05		0.134209	2.45e-05		0.128759	-4.5e-05		0.231133	-1.8e-05		0.282553	0.000537043		0.351691	0.000507696
0.261152	0.000169		0.180629	-5.4e-06		0.333057	0.001515		0.265718	-0.00037		0.318939	7.98e-05		0.184712	7.22e-05		0.162428	1.79e-05		0.315305	-6.2e-05		0.38356	0.00062655		0.469533	0.000507696
0.32849	0.000145		0.247967	-1.3e-05		0.400395	0.001482		0.333057	-0.00052		0.386277	-1.5e-05		0.218381	-2e-05		0.179262	3.74e-05		0.382644	-2.9e-05		0.484568	0.000421963		0.587375	0.000561137
0.395828	0.000193		0.33214	-3.4e-05		0.484568	0.001685		0.400395	-0.00067		0.453615	2.76e-06		0.235216	5.5e-05		0.263435	0.000266		0.466816	-7.6e-05		0.56874	0.000600977		0.705217	0.000445347
0.480001	0.000134		0.348974	4.79e-05		0.56874	0.001613		0.484568	-0.0005		0.47045	2.78e-06		0.268885	4.57e-05		0.330773	0.00028		0.550989	-6.4e-05		0.669748	0.000728844		0.806224	0.000507696
0.547339	8.99e-06		0.416313	2.99e-05		0.636079	0.001771		0.551906	-0.00114		0.554622	2.4e-05		0.336223	0.000108		0.398111	0.000149		0.635162	-8.8e-05		0.770755	0.000639337		0.924066	0.000525509
0.614677	0.000159		0.466816	-5.9e-05		0.720251	0.001288		0.619244	-0.00031		0.621961	5.88e-05		0.403561	0.000104		0.482284	0.000197		0.7025	-0.00015		0.871762	0.000575403		1.04191	0.000561137
0.69885	0.000111		0.500485	2.6e-05		0.804424	0.00131		0.686582	-0.0001		0.638795	-1.3e-05		0.487734	0.000105		0.549622	0.000162		0.786673	4.12e-05		0.97277	0.000485896		1.14291	0.000525509
0.766188	0.000182		0.567824	2.47e-05		0.888597	0.001053		0.770755	-0.0002		0.706134	-4.3e-05		0.555072	6.72e-05		0.616961	7.77e-05		0.870846	7.07e-05		1.05694	0.000345242		1.26076	0.000445347
0.833527	7.89e-05		0.651997	3.74e-05		0.955935	0.001247		0.838093	6.39e-05		0.790306	-6.5e-05		0.622411	6.35e-05		0.684299	5.33e-05		0.955019	-1.2e-05		1.15795	0.000460323		1.3786	0.000427533
0.900865	3.26e-05		0.736169	-2.1e-06		1.04011	0.001267		0.905432	2.17e-05		0.874479	-6.2e-05		0.689749	2.23e-05		0.768472	5.17e-05		1.02236	3.45e-06		1.25896	0.000524256		1.49644	0.000543323
0.985038	8.01e-06		0.769838	3.38e-05		1.12428	0.001188		0.939101	-1e-05		0.941817	-5.6e-05		0.723418	-5.6e-06		0.83581	0.000105		1.10653	9.98e-06		1.35997	0.000562617		1.59745	0.000516603
1.05238	-1.1e-05		0.803508	2.83e-05		1.19162	0.00107		0.97277	2.43e-05		0.958652	6.63e-05		0.773922	-0.0001		0.903148	0.000135		1.1907	-2e-05		1.46097	0.000562617		1.71529	0.000543323
1.11971	5.11e-06		0.854011	-1.9e-07		1.27579	0.001017		0.989604	4.12e-05		1.02599	6.24e-05		0.824425	1.17e-05		0.987321	4.98e-05		1.25804	3.45e-06		1.54514	0.000434749		1.83313	0.000516603
1.20389	2.86e-05		0.870846	1.15e-05		1.35997	0.001019		1.05694	-4.1e-05		1.04282	-3.6e-05		0.84126	4.83e-05		1.02099	-2.2e-07		1.34221	-4.4e-05		1.64615	0.000332455		1.95097	0.000587858
1.27123	2.07e-05		0.88768	1.71e-05		1.44414	0.00119		1.12428	-0.00025		1.11016	-9.7e-05		0.908598	3.25e-05		1.03782	5.82e-06		1.42639	-9.1e-06		1.74716	0.000383602		2.05198	0.000418626
1.33856	-5.7e-05		0.971853	2.04e-05		1.51148	0.001008		1.19162	-8.8e-05		1.19434	-0.00015		0.942267	-6.6e-06		1.05466	4.15e-07		1.51056	-4.5e-05		1.84817	0.000498683		2.16982	0.000329557
1.4059	-1.2e-05		0.988688	-6.6e-06		1.59565	0.001127		1.20845	4.41e-05		1.26167	-0.00015		0.992771	-2.4e-05		1.07149	-5e-06		1.5779	-1.9e-05		1.93234	0.000460323		2.28767	0.000169232
1.49007	1.36e-05		1.03919	3.1e-06		1.67982	0.001014		1.27579	0.00025		1.34585	-0.00013		1.02644	2.09e-05		1.122	-2.1e-05		1.66207	3.42e-05		2.03335	0.000562617		2.40551	0.000302836
1.55741	-8.6e-06		1.05603	3.26e-05		1.74716	0.000956		1.34313	0.0004		1.43002	-0.00021		1.06011	2.16e-05		1.15567	3.02e-06		1.74624	-1.4e-05		2.13435	0.00058819		2.50651	0.000222674
1.62475	-4.4e-06		1.12336	8.81e-06		1.83133	0.001076		1.41047	0.001165		1.51419	-0.00018		1.11061	-1.1e-05		1.1725	-7.7e-06		1.83042	8.91e-05		2.23536	0.000600977		2.62436	0.000285022
1.70892	-4.2e-05		1.20754	0.000118		1.91551	0.00114		1.49464	0.001484		1.58153	-0.00022		1.12745	-9.9e-06		1.18934	-1.8e-05		1.89775	6.13e-05		2.33637	0.000575403		2.7422	0.000276115
1.77626	-5.9e-05		1.29171	-4.4e-06		1.99968	0.001001		1.56198	0.001406		1.6657	-0.00013		1.17795	1.34e-05		1.27351	-7.1e-05		1.98193	6.16e-05		2.42054	0.000524256		2.86004	0.000293929
1.8436	-7.4e-05		1.32538	3.98e-06		2.06702	0.000755		1.62932	0.000295		1.74988	-0.00014		1.19479	1.35e-05		1.34085	-9.2e-05		2.0661	3.59e-05		2.52155	0.000409176		2.96105	0.000222674
1.91094	-5.4e-05		1.37588	4.82e-05		2.15119	0.000995		1.69666	0.000237		1.83405	-0.00029		1.26212	-6.7e-06		1.40819	-7.1e-05		2.15027	5.2e-05		2.62256	0.000728844		3.07889	0.000302836
1.99511	-5.8e-05		1.44322	2.04e-05		2.23536	0.000804		1.78083	0.00018		1.90139	-0.00025		1.27896	-2.6e-05		1.49236	-3.2e-05		2.21761	-9.3e-06		2.72356	0.000600977		3.19673	0.000267208
2.06245	-9.3e-05		1.46006	-1.2e-05		2.3027	0.000873		1.84817	7.4e-05		1.98556	-0.00031		1.29579	1.08e-05		1.5597	-7.2e-05		2.30178	-1.8e-05		2.82457	0.000613764		3.31457	0.000285022
2.12979	-4.8e-05		1.52739	-4.6e-05		2.38687	0.000868		1.91551	0.000461		2.06973	-0.00025		1.3463	3.7e-05		1.62703	-5.4e-05		2.38596	-3e-05		2.90874	0.000652124		3.41558	0.000382998
2.21396	1.13e-05		1.61157	-8.7e-05		2.47105	0.000845		1.99968	6.18e-05		2.1539	-0.00023		1.41363	4.6e-05		1.69437	-7.4e-06		2.47013	-5.9e-05		3.00975	0.000575403		3.53342	0.000463161
2.2813	-5.9e-05		1.69574	-6.3e-05		2.55522	0.000896		2.06702	8.32e-05		2.22124	-0.00021		1.49781	4.52e-05		1.71121	3.5e-05		2.53747	-6.6e-06		3.11076	0.000575403		3.65126	0.000178139
2.34864	-6.4e-05		1.76308	-7.9e-05		2.62256	0.001		2.13435	0.000228		2.30542	-0.00025		1.56515	5.54e-05		1.77855	1.45e-05		2.62164	2.14e-05		3.21177	0.000485896		3.76911	0.000400812
2.41597	-5.6e-05		1.84725	-6.6e-05		2.70673	0.00105		2.20169	0.000106		2.38959	-0.00032		1.63248	3.86e-05		1.81221	-1.9e-06		2.70581	-1.3e-05		3.31277	0.000409176		3.87011	0.000418626
2.50015	-4.3e-05		1.93142	-3.8e-05		2.7909	0.001069		2.28586	8.35e-05		2.47376	-0.00031		1.69982	4.69e-05		1.84588	-3.5e-05		2.78999	-9.4e-06		3.39695	0.000473109		3.98796	0.000347371
2.56749	-4.5e-06		2.0156	-7.6e-05		2.85824	0.000921		2.3532	0.000299		2.5411	-0.00029		1.78399	-4.9e-07		1.91322	-1.9e-06		2.85732	4.3e-05		3.49795	0.000409176		4.1058	0.000356278
2.63482	-2.6e-05		2.08293	-9.5e-05		2.94241	0.000904		2.42054	0.000357		2.62527	-0.00027		1.85133	-5.3e-05		1.99739	7.25e-06		2.9415	-3.1e-05		3.59896	0.000319669		4.22364	0.000356278
2.719	-1.7e-05		2.16711	-8.4e-05		3.02659	0.000734		2.50471	0.00023		2.70945	-0.00038		1.91867	-6.5e-05		2.06473	3.13e-05		3.02567	-9.5e-06		3.69997	0.00051147		4.32465	0.00043644
2.78633	-2.9e-05		2.25128	-9.1e-05		3.11076	0.000938		2.53838	-2.9e-05		2.79362	-0.00032		1.96917	5.91e-07		2.0984	-5.4e-06		3.10984	-3.2e-05		3.78414	0.000613764		4.44249	0.000356278
2.85367	-2.8e-05		2.33545	-5e-05		3.1781	0.000949		2.57205	-3.8e-05		2.86096	-0.00036		2.00284	1.81e-05		2.13207	-8e-05		3.17718	-3e-05		3.88515	0.00051147		4.56033	0.000311743
2.93785	-8.1e-05		2.40279	-5.5e-05		3.26227	0.00084		2.63939	-3.8e-05		2.94513	-0.0003		2.03651	-1.8e-05		2.19941	-7.4e-05		3.26135	-3.7e-05		3.98616	0.000600977		4.67817	0.000311743
3.00518	-7.1e-05		2.43646	9.99e-06		3.34644	0.001089		2.70673	-0.00018		3.0293	-0.00027		2.07018	-7.4e-05		2.24991	2.91e-06		3.34553	-6.9e-05		4.08716	0.000728844		4.77918	0.000374091
3.07252	-6.3e-05		2.48696	1.45e-05		3.41378	0.000993		2.7909	-0.0003		3.09664	-0.00036		2.13752	-3.9e-05		2.28358	6.89e-05		3.4297	2.14e-05		4.18817	0.00058819		4.89702	0.000382998
3.13986	-0.00013		2.52063	-3.2e-05		3.49795	0.000939		2.85824	-0.00033		3.18081	-0.00037		2.17119	2.15e-06		2.35092	-3.2e-05		3.49704	-5.2e-05		4.27234	0.000409176		5.01486	0.000418626
3.22403	-0.00012		2.57114	-0.0001		3.58213	0.000961		2.92558	-6.3e-05		3.26499	-0.00028		2.20486	1.29e-05		2.41826	1.79e-05		3.58121	-1.6e-05		4.37335	0.000447536		5.11587	0.00043644
3.29137	-0.00013		2.65531	-4.7e-05		3.6663	0.000798		2.94241	9.2e-05		3.34916	-0.0002		2.23853	-1.5e-05		2.4856	-3.7e-05		3.66538	-2.4e-05		4.47436	0.000498683		5.23371	0.000391905
3.35871	-9.9e-05		2.72265	-5.6e-05		3.73364	0.000938		3.00975	-3.6e-05		3.4165	-0.0002		2.28903	-4.6e-05		2.50243	-9.6e-05		3.74955	-6.4e-05		4.57536	0.000639337		5.35156	0.000356278
3.44288	-6.7e-05		2.80682	-4.4e-05		3.81781	0.001107		3.07709	-7.3e-05		3.50067	-0.00021		2.35637	-4.7e-05		2.56977	-7.5e-05		3.81689	-5.7e-05		4.67637	0.000805565		5.4694	0.000489882
3.51022	-6.7e-05		2.89099	-9.2e-05		3.90198	0.000977		3.14443	-3.3e-05		3.58484	-0.00029		2.42371	-6.5e-05		2.62027	6.58e-06		3.90107	-1.7e-05		4.76054	0.000818352		5.5704	0.00043644
3.57756	-0.00015		2.97517	-0.00013		3.98616	0.001054		3.16126	7.21e-06		3.66902	-0.00032		2.50788	-6.2e-05		2.63711	9.09e-05		3.98524	-7.7e-05		4.86155	0.000779991		5.68825	0.000454254
3.6449	-0.0001		3.0425	-5.6e-05		4.05349	0.001089		3.21177	0.000119		3.73635	-0.00035		2.57522	-2.2e-05		2.70445	8.85e-05		4.06941	-9.2e-05		4.96256	0.000818352		5.80609	0.000293929
3.72907	-8.2e-05		3.12668	-7.8e-05		4.13767	0.000901		3.29594	-2.8e-05		3.82053	-0.00014		2.64256	-9.2e-05		2.78862	0.00013		4.13675	-5.3e-05		5.06357	0.000959006		5.92393	0.000480975
3.79641	-0.00012		3.21085	-4.3e-05		4.22184	0.000569		3.34644	0.000186		3.9047	-0.00027		2.7099	-9e-05		2.85596	0.00013		4.22092	-7.1e-05		5.16458	0.000831138		6.02494	0.000374091
3.86375	-0.00014		3.29502	-0.0001		4.28918	0.000959		3.36328	0.000263		3.98887	-0.00034		2.79407	-3.6e-05		2.92329	0.000247		4.30509	-0.0001		5.24875	0.000767205		6.14278	0.000311743
3.94792	-0.00014		3.36236	-0.0001		4.37335	0.000733		3.43061	0.000104		4.05621	-0.00037		2.86141	-3.8e-05		3.00747	0.000226		4.38927	-9.6e-05		5.34976	0.000728844		6.26062	0.000454254
4.01526	-0.00014		3.44653	-4.5e-05		4.45752	0.000705		3.44745	-1.5e-08		4.14038	-0.00041		2.87824	1.28e-05		3.07481	0.000185		4.45661	-6.7e-05		5.45076	0.000690484		6.37846	0.000472068
4.0826	-8.4e-05		3.46337	7.23e-05		4.5417	0.000707		3.51479	2.49e-05		4.22456	-0.00033		2.92875	2.74e-05		3.14214	0.000197		4.54078	-9.2e-05		5.55177	0.00062655		6.47947	0.000276115
4.14993	-6.4e-05		3.53071	5.14e-05		4.60903	0.000879		3.58213	-0.0001		4.30873	-0.00027		3.01292	4.21e-05		3.20948	0.00019		4.62495	-0.00011		5.63594	0.00054983		6.59731	0.000329557
4.23411	-9.2e-05		3.58121	-1.2e-05		4.69321	0.000869		3.64946	-3e-05		4.37607	-0.00028		3.08026	1.4e-06		3.29366	0.000182		4.70913	-6e-05		5.73695	0.000575403		6.71515	0.000418626
4.30145	-0.00015		3.59804	-3.6e-05		4.77738	0.000999		3.6663	0.000107		4.46024	-0.00028		3.09709	-2.4e-05		3.36099	0.000335		4.77646	-7.7e-05		5.83796	0.000473109		6.833	0.000427533
4.36878	-0.00017		3.68222	-1.6e-05		4.84472	0.000784		3.7168	5.21e-05		4.54441	-0.00026		3.14759	-7.2e-05		3.42833	0.000122		4.86064	-2e-05		5.93896	0.000652124		6.934	0.000489882
4.45296	-0.00018		3.76639	6.57e-05		4.92889	0.000903		3.75047	-2.2e-05		4.62859	-0.00029		3.18126	1.6e-05		3.5125	0.000195		4.94481	-6.2e-05		6.03997	0.000664911		7.05185	0.000454254
4.52029	-0.00015		3.85056	0.000127		5.01306	0.001017		3.80098	-0.00032		4.69592	-0.00032		3.21493	2.34e-05		3.57984	0.000237		5.01215	-6.9e-05		6.12414	0.000690484		7.16969	0.000427533
4.58763	-0.00014		3.9179	0.000168		5.09724	0.000896		3.86831	0.000138		4.7801	-0.00029		3.2486	-1.9e-06		3.64718	0.00027		5.09632	-7.9e-05		6.22515	0.000498683		7.28753	0.000454254
4.65497	-0.0001		4.00207	0.000143		5.16458	0.000937		3.93565	0.000429		4.86427	-0.00023		3.2991	-5.1e-05		3.71452	0.000301		5.18049	-7.3e-05		6.32616	0.000600977		7.38854	0.000427533
4.73914	-0.0002		4.08625	0.000161		5.24875	0.001209		4.01982	0.000726		4.94844	-0.00027		3.36644	-1.6e-05		3.79869	0.000193		5.26466	-0.00017		6.42717	0.000690484		7.50638	0.000409719
4.80648	-0.00011		4.17042	0.000175		5.33292	0.001179		4.08716	0.000334		5.01578	-0.00038		3.40011	1.66e-06		3.86603	0.000203		5.332	-0.00015		6.52817	0.000741631		7.62422	0.000489882
4.87382	-0.00017		4.23776	8.38e-05		5.40026	0.000905		4.12083	-0.0001		5.09995	-0.00039		3.43378	8.05e-06		3.93337	0.000186		5.41618	-0.00015		6.61235	0.000652124		7.74206	0.000525509
4.95799	-0.00011		4.32193	5.96e-05		5.48443	0.000802		4.1545	-0.00014		5.18413	-0.00033		3.46745	-3.5e-06		4.01754	0.000231		5.50035	-0.00013		6.71335	0.00051147		7.84307	0.000534416
5.02533	-0.00011		4.4061	0.000119		5.5686	0.001005		4.17134	6.35e-05		5.2683	-0.00035		3.51796	-6.2e-05		4.08488	0.000237		5.58452	-0.00017		6.81436	0.000703271		7.96091	0.000570044
5.09267	-5.5e-05		4.49028	6.38e-05		5.65278	0.000882		4.23867	0.000104		5.33564	-0.00037		3.56846	7.94e-06		4.15222	0.000232		5.65186	-0.0001		6.91537	0.000600977		8.07875	0.000570044
5.16001	-7.5e-05		4.55761	0.000152		5.72011	0.000863		4.30601	-1.7e-05		5.41981	-0.00039		3.58529	2.1e-05		4.23639	0.000252		5.73603	-0.0002		7.01638	0.000600977		8.1966	0.000463161
5.24418	-7.1e-05		4.64179	0.000125		5.80429	0.000564		4.37335	-0.00027		5.50398	-0.00045		3.65263	1.18e-05		4.30373	0.000202		5.82021	-0.00021		7.10055	0.000690484		8.2976	0.000498789
5.31152	-6.7e-05		4.72596	0.000149		5.88846	0.000912		4.44069	-0.00047		5.57132	-0.0004		3.6863	-1.2e-06		4.37107	0.000209		5.90438	-0.0002		7.20156	0.000652124		8.41544	0.000543323
5.37886	-8.3e-05		4.81013	0.000121		5.9558	0.000765		4.52486	-0.0005		5.65549	-0.00041		3.71997	-4.2e-05		4.43841	0.000188		5.97172	-0.00023		7.30256	0.000767205		8.53329	0.000489882
5.46303	-3.6e-05		4.87747	8.16e-05		6.03997	0.000731		4.5922	-0.00058		5.73967	-0.00035		3.80414	-5.4e-05		4.52258	0.000182		6.05589	-0.00013		7.40357	0.00051147		8.63429	0.000650207
5.53037	-9e-05		4.96164	0.000166		6.12414	0.000769		4.65954	-0.0002		5.82384	-0.00039		3.87148	-5.5e-05		4.58992	0.000273		6.14006	-0.00012		7.48774	0.000703271		8.75214	0.000596765
5.59771	-8.2e-05		5.04582	0.000117		6.20832	0.000933		4.74371	-0.00012		5.89118	-0.00047		3.93882	-5.2e-05		4.65725	0.000266		6.22424	-0.00015		7.58875	0.000690484		8.86998	0.000543323
5.68188	-7.5e-05		5.12999	0.00014		6.27566	0.000864		4.81105	-0.00043		5.97535	-0.00037		4.02299	-6.7e-05		4.74143	0.000217		6.29157	-0.0002		7.68976	0.000716058		8.98782	0.000543323
5.74922	-9.5e-05		5.19733	4.07e-05		6.35983	0.000824		4.87839	-0.00023		6.05952	-0.00039		4.09033	-3.1e-05		4.80877	0.000181		6.37575	-0.00012		7.79077	0.000524256		9.08883	0.000472068
5.81656	-0.00014		5.24783	-2.4e-06		6.444	0.000634		4.94573	-0.00017		6.1437	-0.00036		4.15767	-0.00011		4.8761	-2.8e-06		6.45992	-0.0002		7.89177	0.000575403		9.20667	0.000570044
5.88389	-0.00015		5.2815	1.32e-05		6.51134	0.000711		4.99623	3.3e-05		6.21103	-0.00043		4.24184	-9.8e-05		4.94344	-2.7e-05		6.54409	-0.00019		7.97595	0.000716058		9.32451	0.000561137
5.96807	-0.00012		5.36567	0.000107		6.59551	0.000712		5.0299	-6.4e-05		6.29521	-0.00046		4.30918	-6e-05		4.99395	1.41e-05		6.61143	-0.00021		8.07695	0.000613764		9.44235	0.000614579
6.0354	-0.0002		5.44984	4.4e-05		6.67969	0.000686		5.0804	6.06e-05		6.37938	-0.00033		4.37652	-3.6e-05		5.02761	5.1e-05		6.6956	-0.00023		8.17796	0.000575403		9.54336	0.000285022
6.10274	-0.00011		5.51718	3.95e-05		6.76386	0.000594		5.09724	3.9e-05		6.46355	-0.00035		4.44386	-9.2e-05		5.09495	3.9e-05		6.77977	-0.00019		8.27897	0.000447536		9.6612	0.000240487
6.18692	-0.0001		5.60136	1.27e-05		6.8312	0.000657		5.13091	-6.2e-05		6.53089	-0.00028		4.52803	-8.7e-05		5.16229	2.91e-05		6.86395	-0.00022		8.37997	0.000613764		9.77904	0.000374091
6.25425	-5.8e-05		5.68553	4.72e-05		6.91537	0.000644		5.16458	-1.9e-05		6.61506	-0.00037		4.59537	-6e-05		5.24646	3.25e-05		6.93129	-0.0002		8.46415	0.000383602		9.89688	0.000463161
6.32159	-6.4e-05		5.7697	5.84e-05		6.99954	0.000784		5.24875	-0.0005		6.69924	-0.00027		4.6627	-7e-05		5.3138	6.25e-05		7.01546	-0.00026		8.56516	0.000460323		9.99789	0.000267208
6.38893	-0.00016		5.83704	3.92e-05		7.06688	0.000874		5.31609	-0.00048		6.78341	-0.00035		4.74688	-4.9e-05		5.38114	-1.4e-05		7.09963	-0.00029		8.66616	0.00062655		10.1157	0.000347371
6.4731	-9e-05		5.92121	3.03e-07		7.15105	0.00105		5.38342	-0.00061		6.85075	-0.00038		4.81421	-7.1e-05		5.44848	-3.2e-05		7.18381	-0.00021		8.76717	0.000434749		10.2336	0.000347371
6.54044	-0.00011		5.93805	-1.3e-05		7.23522	0.000881		5.45076	-0.00052		6.93492	-0.00029		4.88155	-7.1e-05		5.53265	-6.7e-05		7.25114	-0.00022		8.86818	0.000434749		10.3514	0.000293929
6.60778	-0.00015		5.97172	2.75e-05		7.3194	0.000713		5.53493	-0.00067		7.01909	-0.00028		4.94889	-9.9e-05		5.59999	1.57e-05		7.33532	-0.00021		8.95235	0.000562617		10.4524	0.000472068
6.69195	-0.00016		6.00539	4.08e-05		7.38674	0.000644		5.60227	-0.00058		7.10327	-0.00032		5.03306	-7.3e-05		5.66733	4.21e-05		7.41949	-0.00017		9.05336	0.000434749		10.5703	0.000480975
6.75929	-0.00018		6.08956	2.53e-05		7.47091	0.000587		5.66961	-0.00054		7.1706	-0.00035		5.1004	-0.00018		5.701	-8e-06		7.50366	-0.00019		9.15437	0.000421963		10.6881	0.000454254
6.82663	-0.0002		6.1569	7.08e-05		7.55508	0.000535		5.75378	-0.00051		7.25478	-0.0004		5.16774	-9.7e-05		5.7515	-4.4e-05		7.571	-0.00023		9.25537	0.000575403		10.8059	0.000454254
6.89397	-0.00015		6.24107	0.000157		7.62242	0.00046		5.82112	-0.00051		7.33895	-0.00033		5.25191	-0.00011		5.81884	-3.3e-05		7.65517	-0.00024		9.33954	0.000421963		10.907	0.000561137
6.97814	-0.00014		6.32524	7.24e-05		7.70659	0.000423		5.88846	-0.00039		7.42312	-0.00044		5.31925	-7.7e-05		5.88618	-3.6e-05		7.73935	-0.0002		9.44055	0.000575403		11.0248	0.000489882
7.04548	-0.00019		6.39258	7.93e-05		7.79077	0.00053		5.9558	-0.00041		7.49046	-0.00029		5.38659	-3.3e-05		5.95352	-5.9e-05		7.82352	-0.00017		9.54156	0.000473109		11.1426	0.000382998
7.11282	-0.00018		6.47675	3.12e-05		7.87494	0.000397		6.03997	-0.00037		7.57463	-0.00037		5.45393	-7.9e-05		6.03769	-5.8e-05		7.89086	-0.0002		9.64257	0.000600977		11.2605	0.000454254
7.19699	-0.00016		6.56093	7.2e-05		7.94228	0.000397		6.10731	-0.00061		7.65881	-0.00038		5.5381	-9.3e-05		6.07136	4.18e-05		7.97503	-0.00022		9.74357	0.000498683		11.3615	0.000516603
7.26433	-0.00017		6.6451	1.5e-05		8.02645	0.000347		6.17465	-0.00049		7.72614	-0.00038		5.60544	-0.00013		6.10503	3.67e-05		8.0592	-0.00026		9.82775	0.00051147		11.4793	0.000463161
7.33167	-0.00021		6.71244	4.73e-05		8.11062	0.000551		6.25882	-0.0006		7.81032	-0.00039		5.67278	-0.00013		6.17237	0.000314		8.14337	-0.00021		9.92875	0.000652124		11.5972	0.000258301
7.399	-0.00017		6.77977	-3.8e-05		8.17796	0.000505		6.32616	-0.00049		7.89449	-0.00034		5.75695	-0.00012		6.25654	0.000161		8.21071	-0.00023		10.0298	0.000562617		11.715	0.000454254
7.48318	-0.00018		6.79661	-6.5e-05		8.26213	0.000573		6.3935	-0.00026		7.97866	-0.00042		5.82429	-0.00011		6.32388	0.000318		8.29489	-0.00024		10.1308	0.000460323		11.816	0.000400812
7.55051	-0.00026		6.83028	3.9e-06		8.34631	0.00058		6.46084	-0.00023		8.046	-0.00041		5.89163	-0.00015		6.39121	0.000376		8.37906	-0.0002		10.2318	0.000294095		11.9339	0.000311743
7.61785	-0.0002		6.88078	5.87e-05		8.43048	0.000508		6.54501	-0.00023		8.13017	-0.00028		5.95897	-0.00017		6.45855	0.000204		8.46323	-0.00022		10.316	0.000524256		12.0517	0.000418626
7.70203	-0.00023		6.96495	-4.2e-05		8.49782	0.000549		6.61235	-0.00036		8.21435	-0.00027		6.04314	-0.00024		6.54272	0.000274		8.53057	-0.00031		10.417	0.000345242		12.1695	0.000409719
7.76936	-0.0002		7.03229	-2.3e-05		8.58199	0.000511		6.67969	-0.0004		8.29852	-0.00034		6.11048	-0.00016		6.61006	0.000295		8.61474	-0.00033		10.518	0.000460323		12.2706	0.000418626
7.8367	-0.0002		7.09963	1.68e-05		8.66616	0.000651		6.76386	-0.00046		8.36586	-0.00033		6.17781	-0.00013		6.6774	0.000237		8.69891	-0.00021		10.619	0.000358029		12.3884	0.000445347
7.90404	-0.00021		7.11647	2.68e-05		8.7335	0.00051		6.8312	-0.00033		8.45003	-0.00027		6.26199	-0.0002		6.76157	0.000235		8.76625	-0.00024		10.72	0.00051147		12.5062	0.000365185
7.98821	-0.00025		7.16697	-9.7e-06		8.81767	0.000316		6.89853	-0.00042		8.5342	-0.00039		6.32933	-0.00018		6.82891	0.000201		8.85043	-0.00026		10.8041	0.000281308		12.6073	0.000507696
8.05555	-0.0002		7.20064	-2.8e-05		8.90185	0.000675		6.96587	-0.00028		8.61838	-0.00036		6.39666	-0.0002		6.89625	0.000355		8.9346	-0.00026		10.9052	0.000421963		12.7251	0.000356278
8.12289	-0.00016		7.23431	5.1e-07		8.98602	0.000669		7.05004	-0.00035		8.68571	-0.0003		6.464	-0.00016		6.96359	0.000225		9.01877	-0.00034		11.0062	0.000383602		12.8429	0.00032065
8.20706	-0.00016		7.25114	-1.7e-06		9.05336	0.000515		7.11738	-0.00042		8.76989	-0.00026		6.54817	-0.00016		7.04776	0.000233		9.08611	-0.00034		11.1072	0.000294095		12.9608	0.000285022
8.2744	-9.2e-05		7.28481	1.75e-05		9.13753	0.000651		7.18472	-0.00056		8.85406	-0.0004		6.61551	-0.00017		7.1151	0.000229		9.17028	-0.00033		11.1913	0.000383602		13.0618	0.000329557
8.34174	-0.00015		7.35215	9.6e-06		9.2217	0.000484		7.26889	-0.00041		8.93823	-0.00037		6.68285	-0.00013		7.18244	0.000486		9.25446	-0.00029		11.2924	0.000370816		13.1796	0.00020486
8.42591	-0.00019		7.36899	-2.4e-05		9.28904	0.000422		7.33623	-0.0005		9.00557	-0.00036		6.76702	-0.00013		7.26661	0.000266		9.33863	-0.00032		11.3934	0.000524256		13.2975	0.000347371
8.49325	-0.00015		7.40265	1.58e-05		9.37321	0.000527		7.40357	-0.00038		9.08974	-0.00036		6.83436	-0.00014		7.33395	0.00045		9.40597	-0.00028		11.4944	0.00062655		13.4153	0.000338464
8.56059	-0.00015		7.43632	3.7e-05		9.45739	0.000574		7.47091	-0.00032		9.17392	-0.00031		6.9017	-0.00018		7.40129	0.000543		9.49014	-0.00028		11.5954	0.000473109		13.5163	0.000338464
8.62793	-0.00025		7.5205	3.42e-05		9.54156	0.000481		7.55508	-0.00053		9.25809	-0.00026		6.96904	-0.00016		7.46863	0.000517		9.57431	-0.00032		11.6796	0.000460323		13.6342	0.000285022
8.7121	-0.00027		7.53733	-4.7e-06		9.6089	0.000444		7.62242	-0.00046		9.32543	-0.00022		7.05321	-0.0002		7.5528	0.000482		9.65849	-0.00031		11.7806	0.000575403		13.752	0.000311743
8.77944	-0.00017		7.58783	7.1e-06		9.69307	0.000649		7.68976	-0.00046		9.4096	-0.00036		7.12055	-0.00016		7.62014	0.000401		9.72582	-0.00033		11.8816	0.000409176		13.8698	0.000240487
8.84678	-0.00016		7.60467	1.42e-05		9.77724	0.000662		7.77393	-0.00046		9.49377	-0.00036		7.18789	-0.00017		7.68748	0.00049		9.81	-0.00024		11.9826	0.000575403		13.9709	0.000195953
8.93095	-0.00019		7.67201	9.54e-05		9.84458	0.00056		7.84127	-0.00048		9.57794	-0.00029		7.27206	-0.00018		7.77165	0.000434		9.89417	-0.00018		12.0836	0.000562617		14.0887	0.00020486
8.99829	-0.00016		7.75618	6.21e-05		9.92875	0.000593		7.90861	-0.00045		9.64528	-0.00032		7.3394	-0.00018		7.83899	0.000423		9.97834	-0.00018		12.1677	0.000562617		14.2065	0.000178139
9.06563	-0.0002		7.82352	-1.3e-05		10.0129	0.000433		7.97595	-0.0007		9.72946	-0.00033		7.40674	-9.9e-05		7.90632	7.79e-05		10.0457	-0.00025		12.2688	0.000792778		14.3244	0.000267208
9.13296	-0.00015		7.84035	-5.2e-05		10.0971	0.000638		8.06012	-0.00061		9.81363	-0.00027		7.47408	-0.00012		7.97366	6.14e-05		10.1298	-0.00035		12.3698	0.000728844		14.4254	0.000285022
9.21714	-0.00022		7.92453	-4.2e-05		10.1644	0.000696		8.12746	-0.00069		9.8978	-0.00041		7.55825	-0.00017		8.05784	5.01e-05		10.214	-0.00031		12.4708	0.00051147		14.5432	0.000240487
9.28447	-0.0002		7.99186	-3.6e-05		10.2486	0.000335		8.19479	-0.00054		9.96514	-0.00036		7.62559	-0.00011		8.12517	3.03e-05		10.2982	-0.00029		12.5718	0.000600977		14.6611	0.000365185
9.35181	-0.00017		8.07604	-6.2e-05		10.3328	0.000496		8.27897	-0.00049		10.0493	-0.00039		7.69292	-0.00014		8.19251	0.000206		10.3655	-0.00031		12.656	0.000460323		14.7789	0.000142511
9.43599	-0.0002		8.16021	-4.8e-05		10.4001	0.000321		8.34631	-0.0007		10.1335	-0.00035		7.7771	-0.00017		8.27668	-8.2e-06		10.4497	-0.00028		12.757	0.00051147		14.8799	0.000169232
9.50332	-0.00012		8.24438	7.28e-06		10.4843	0.000223		8.41364	-0.00065		10.2008	-0.00033		7.84444	-0.00021		8.31035	1.38e-05		10.5339	-0.00033		12.858	0.000409176		14.9978	0.00023158
9.57066	-0.00014		8.31172	4.66e-05		10.5685	0.000126		8.48098	-0.00057		10.285	-0.00033		7.91177	-0.00019		8.34402	6e-05		10.6181	-0.00034		12.959	0.000332455		15.1156	0.00020486
9.638	-0.00019		8.39589	3.88e-05		10.6526	0.000122		8.56516	-0.00063		10.3692	-0.00038		7.97911	-0.00016		8.41136	7.49e-05		10.6854	-0.00036		13.0432	0.000460323		15.2334	0.000195953
9.72217	-0.0002		8.46323	-1.5e-05		10.72	0.000322		8.63249	-0.00076		10.4533	-0.00041		8.06329	-0.00022		8.4787	2.74e-05		10.7696	-0.00028		13.1441	0.000294095		15.3345	0.000178139
9.78951	-0.00025		8.48007	-2.2e-07		10.8041	0.000265		8.69983	-0.0007		10.5207	-0.00046		8.13062	-0.00019		8.49553	-1.2e-05		10.8537	-0.0003		13.2452	0.000332455		15.4523	0.000187046
9.85685	-0.00016		8.4969	6.39e-06		10.8883	0.000341		8.784	-0.00057		10.6049	-0.0004		8.19796	-0.00017		8.56287	-4.2e-05		10.9379	-0.00033		13.3462	0.000396389		15.5701	0.000258301
9.94102	-0.00018		8.53057	-4.9e-06		10.9557	0.000343		8.85134	-0.00053		10.689	-0.00037		8.28213	-0.00019		8.57971	3.6e-06		11.0053	-0.00033		13.4472	0.000460323		15.688	0.000195953
10.0084	-0.00018		8.56424	-3.5e-05		11.0398	0.000335		8.91868	-0.00068		10.7732	-0.00037		8.34947	-0.00017		8.63021	2.03e-05		11.0894	-0.00031		13.5313	0.000434749		15.789	0.000151418
10.0757	-0.00016		8.63158	-5.5e-05		11.124	0.00038		8.98602	-0.00067		10.8405	-0.00037		8.41681	-0.00017		8.69755	6.67e-05		11.1736	-0.00037		13.6324	0.000345242		15.9068	0.00020486
10.143	-0.00019		8.71575	-3e-05		11.2082	0.000212		9.07019	-0.00049		10.9247	-0.00036		8.48415	-0.00019		8.78172	0.000188		11.2578	-0.00036		13.7334	0.000345242		16.0247	0.000285022
10.2272	-0.00013		8.79992	-4.4e-05		11.2755	0.000248		9.13753	-0.00057		11.0089	-0.00037		8.56832	-0.00025		8.84906	0.000206		11.3251	-0.00034		13.8344	0.000345242		16.1425	0.000267208
10.2945	-0.00011		8.8841	-0.0001		11.3597	-4.4e-05		9.20487	-0.00067		11.0931	-0.00034		8.63566	-0.00019		8.9164	0.000158		11.4093	-0.00032		13.9354	0.000358029		16.2435	0.00020486
10.3619	-0.00026		8.95143	-4.6e-05		11.4439	0.000327		9.28904	-0.00062		11.1604	-0.00033		8.703	-0.00022		8.98374	0.000289		11.4934	-0.00028		14.0196	0.000332455		16.3614	9.79763e-05
10.4461	-0.00021		9.03561	-5.5e-05		11.5112	0.000313		9.35638	-0.00073		11.2446	-0.00034		8.78717	-0.00026		9.06791	0.000415		11.5776	-0.00028		14.1206	0.000268522		16.4792	0.000151418
10.5134	-0.00023		9.11978	-3.2e-05		11.5954	0.000337		9.42372	-0.00068		11.3287	-0.00023		8.85451	-0.00029		9.13525	0.000457		11.645	-0.00028		14.2216	0.000345242		16.5802	0.000106883
10.5807	-0.00025		9.17028	9.05e-06		11.6796	0.000322		9.49106	-0.00077		11.4129	-0.00032		8.92185	-0.00027		9.20258	0.000472		11.7291	-0.00034		14.3226	0.000319669		16.698	0.000258301
10.6649	-0.00019		9.20395	1.6e-05		11.7637	0.000243		9.57523	-0.00069		11.4802	-0.00033		8.98919	-0.00027		9.28676	0.000496		11.8133	-0.00033		14.4236	0.000537043		16.8159	9.79763e-05
10.7323	-0.00019		9.22079	-1.4e-06		11.8311	4.23e-05		9.64257	-0.00087		11.5644	-0.00025		9.07336	-0.0002		9.3541	0.000574		11.8975	-0.00033		14.5077	0.000306882		16.9337	0.00011579
10.7996	-0.00019		9.27129	-4.6e-05		11.9152	0.000111		9.7099	-0.00067		11.6486	-0.00028		9.1407	-0.00019		9.42143	0.000495		11.9648	-0.00036		14.6088	0.000358029		17.0347	0.000285022
10.8669	-0.00024		9.35546	-4.4e-05		11.9994	0.000179		9.79408	-0.00073		11.7328	-0.00025		9.20804	-0.00014		9.48877	0.000541		12.049	-0.00036		14.7098	0.000281308		17.1526	0.000222674
10.9511	-0.00019		9.43964	-7.7e-05		12.0667	0.000148		9.86142	-0.00063		11.8001	-0.0003		9.29221	-0.00024		9.57295	0.000581		12.1332	-0.00029		14.8108	0.000281308		17.2704	0.000302836
11.0184	-0.0002		9.50697	-7.4e-05		12.1509	9.82e-05		9.92875	-0.00059		11.8843	-0.00042		9.35955	-0.00024		9.64028	0.000552		12.2173	-0.00029		14.8949	0.000370816		17.3883	0.00023158
11.0858	-0.00025		9.59115	-9.3e-05		12.2351	0.000166		9.99609	-0.00064		11.9685	-0.00039		9.42688	-0.00029		9.70762	0.000165		12.2847	-0.0003		14.996	0.000370816		17.4893	0.000160325
11.1699	-0.00024		9.67532	-8.6e-05		12.3193	6.67e-05		10.0803	-0.00077		12.0526	-0.00029		9.49422	-0.0003		9.77496	-2e-05		12.3689	-0.00032		15.097	0.000179014		17.6071	0.00020486
11.2373	-0.00022		9.75949	-1.5e-05		12.3866	5.45e-05		10.1476	-0.00161		12.12	-0.00029		9.5784	-0.00027		9.79179	-2.2e-05		12.453	-0.00034		15.198	0.000396389		17.7249	9.79763e-05
11.3046	-0.00023		9.77633	6.04e-06		12.4708	0.000199		10.2149	-0.00052		12.2041	-0.00029		9.64573	-0.00023		9.8423	0.000105		12.5204	-0.00033		15.299	0.000383602		17.8428	8.01625e-05
11.372	-0.00018		9.82683	3.32e-05		12.5549	9.4e-05		10.2991	-0.00055		12.2883	-0.00035		9.71307	-0.00031		9.85913	0.000354		12.6045	-0.00032		15.3832	0.000332455		17.9438	0.000240487
11.4561	-0.0002		9.8605	-2.7e-05		12.6223	0.00024		10.3665	-0.00066		12.3725	-0.00027		9.79724	-0.00022		9.92647	0.00029		12.6887	-0.00031		15.4842	0.000179014		18.0617	0.000195953
11.5235	-0.0002		9.911	-0.0001		12.7065	0.000227		10.4338	-0.00043		12.4398	-0.00029		9.86458	-0.00025		9.99381	0.000284		12.7729	-0.00027		15.5852	0.000409176		18.1795	0.000258301
11.5908	-0.00026		9.99518	-5.4e-05		12.7906	0.00026		10.5011	-0.00039		12.524	-0.00016		9.93192	-0.00028		10.0275	-0.00016		12.8402	-0.00026		15.6862	0.000345242		18.2973	0.000178139
11.675	-0.00022		10.0793	-3.3e-05		12.8748	0.00048		10.5853	-0.00054		12.6082	-0.00029		9.99926	-0.00028		10.078	-0.0002		12.9244	-0.00028		15.7872	0.000537043		18.3983	0.000160325
11.7423	-0.0002		10.1467	-9.7e-06		12.9421	0.000435		10.6526	-0.0006		12.6755	-0.00023		10.0834	-0.00029		10.1453	-0.00027		13.0086	-0.00029		15.8713	0.000396389		18.5162	0.000187046
11.8097	-0.0003		10.2309	-6.9e-06		13.0263	0.000251		10.72	-0.00047		12.7597	-0.00018		10.1508	-0.00029		10.2127	-0.00017		13.0927	-0.00024		15.9724	0		18.634	5.34416e-05
11.877	-0.00029		10.315	-8.1e-06		13.1105	0.000265		10.8041	-0.00048		12.8438	-0.00021		10.2181	-0.00031		10.2968	-4.7e-05		13.1601	-0.00032		16.0734	0.000242948		18.7519	0.000169232
11.9612	-0.00025		10.3319	9.71e-06		13.1778	0.000379		10.8715	-0.00037		12.928	-0.00024		10.3023	-0.00028		10.3642	3.59e-06		13.2442	-0.00025		16.1744	3.83602e-05		18.8529	0.000178139
12.0285	-0.00026		10.3992	-9.9e-06		13.262	0.000386		10.9388	-0.0007		12.9954	-0.00016		10.3696	-0.00029		10.381	-1.8e-05		13.3284	-0.00029		16.2754	0.000434749		18.9707	4.45347e-05
12.0959	-0.00033		10.4665	-4.7e-06		13.3462	0.000107		11.0062	-0.0007		13.0795	-0.00028		10.437	-0.0003		10.4315	-6.3e-05		13.4126	-0.00024		16.3596	0.000537043		19.0886	3.56278e-05
12.18	-0.00032		10.4834	1.83e-06		13.4303	0.000449		11.0903	-0.00072		13.1637	-0.00024		10.5043	-0.00027		10.4988	-0.0001		13.4799	-0.00032		16.4606	0.000370816		19.2064	8.01625e-05
12.2474	-0.00032		10.5339	-1.3e-06		13.4977	0.000482		11.1577	-0.00062		13.2479	-0.0002		10.5885	-0.00034		10.583	-0.00011		13.5641	-0.00043		16.5616	0.000396389		19.3074	2.67208e-05
12.3147	-0.00027		10.5507	-1.2e-05		13.5818	0.000151		11.225	-0.00075		13.3152	-0.00016		10.6558	-0.00032		10.6504	1.8e-05		13.6483	-0.00042		16.6626	0.000409176		19.4252	8.01625e-05
12.382	-0.00023		10.6349	-3.2e-05		13.666	0.000281		11.3092	-0.00073		13.3994	-0.00013		10.7232	-0.00033		10.684	-5.9e-06		13.7325	-0.00039		16.7467	0.000230161		19.5431	0.000142511
12.4662	-0.00031		10.7022	3.3e-05		13.7502	-1e-05		11.3765	-0.00084		13.4836	-0.00022		10.8073	-0.00032		10.7177	-4.5e-05		13.7998	-0.00043		16.8478	0.000230161		19.6609	0.000106883
12.5335	-0.00029		10.7191	5.23e-05		13.8175	0.000116		11.4439	-0.00092		13.5677	-0.00023		10.8747	-0.00036		10.8019	-6.2e-05		13.884	-0.00047		16.9488	0.000473109		19.7619	0
12.6009	-0.00025		10.7864	1.74e-05		13.9017	0.000272		11.5112	-0.00074		13.6351	-0.0002		10.942	-0.00035		10.8692	-0.00013		13.9681	-0.0004		17.0498	0.000460323		19.8798	2.67208e-05
12.6851	-0.0003		10.8706	6.28e-05		13.9859	5.75e-05		11.5954	-0.00065		13.7193	-0.00024		11.0093	-0.00043		10.9365	-9.8e-05		14.0523	-0.00039		17.1508	0.000332455		19.9976	0.00011579
12.7524	-0.00032		10.9548	6.56e-05		14.0532	-2.3e-05		11.6627	-0.00081		13.8034	-0.00029		11.0935	-0.0004		11.0039	-0.00011		14.1196	-0.00044		17.235	0.000230161		20.0986	0.000142511
12.8197	-0.0003		11.0389	4.16e-05		14.1374	1.23e-05		11.7301	-0.00065		13.8876	-0.0003		11.1608	-0.00038		11.0881	-9.1e-05		14.2038	-0.00044		17.336	0.000383602		20.2165	9.79763e-05
12.8871	-0.00029		11.0726	-2.5e-05		14.2216	0.000102		11.8142	-0.00082		13.9549	-0.00036		11.2282	-0.00032		11.1554	-0.00011		14.288	-0.00048		17.437	0.000434749		20.3343	0.000195953
12.9712	-0.0003		11.1063	-5.8e-06		14.3057	1.06e-05		11.8816	-0.00087		14.0391	-0.00031		11.3124	-0.00035		11.2227	-0.00015		14.3722	-0.00043		17.538	0.000370816		20.4521	0.000329557
13.0386	-0.00031		11.1399	1.54e-05		14.3731	-8.9e-06		11.9489	-0.00076		14.1233	-0.00021		11.3797	-0.00035		11.3069	-0.00016		14.4395	-0.00043		17.639	0.000242948		20.5532	0.000267208
13.1059	-0.00032		11.1904	2.98e-05		14.4573	-6.5e-05		12.0162	-0.00071		14.2074	-0.00026		11.447	-0.00036		11.3742	-0.00023		14.5237	-0.00042		17.7232	0.000421963		20.671	0.000258301
13.1901	-0.00033		11.2241	-7.8e-06		14.5414	5.32e-05		12.1004	-0.00052		14.2748	-0.00018		11.5144	-0.00033		11.4416	-0.00025		14.6078	-0.00046		17.8242	0.000255735		20.7888	0.000400812
13.2574	-0.00023		11.2409	3.07e-05		14.6088	-4.8e-05		12.1677	-0.00056		14.359	-0.0002		11.5985	-0.00034		11.5089	-0.00016		14.692	-0.00044		17.9252	0.000345242		20.9067	0.000347371
13.3248	-0.00018		11.2746	7.07e-05		14.6929	3.49e-05		12.2351	-0.00055		14.4431	-0.00022		11.6659	-0.00041		11.5931	-0.00011		14.7594	-0.00046		18.0262	0.000383602		21.0077	0.000409719
13.4089	-0.00023		11.3251	-2.1e-05		14.7771	9.87e-05		12.3193	-0.00052		14.5273	-0.00031		11.7332	-0.00041		11.6604	-8.9e-05		14.8435	-0.00044		18.1104	0.00051147		21.1255	0.000516603
13.4763	-0.00028		11.3419	3.52e-05		14.8613	0.000115		12.3866	-0.00054		14.5946	-0.00024		11.8174	-0.00043		11.7278	-7e-05		14.9277	-0.00048		18.2114	0.000434749		21.2434	0.000276115
13.5436	-0.00027		11.3588	3.93e-05		14.9286	0.000133		12.4539	-0.00074		14.6788	-0.00021		11.8847	-0.0004		11.8119	-0.00011		15.0119	-0.00038		18.3124	0.000460323		21.3612	0.00043644
13.611	-0.00025		11.4093	-1.2e-06		15.0128	0.000232		12.5213	-0.00072		14.763	-0.00022		11.9521	-0.00039		11.8793	-8.5e-05		15.0792	-0.00032		18.4134	0.000396389		21.4622	0.000418626
13.6951	-0.00021		11.4261	-2.5e-05		15.097	0.000134		12.6054	-0.00082		14.8472	-0.00023		12.0194	-0.00039		11.9466	-4e-05		15.1634	-0.00042		18.5144	0.00062655		21.5801	0.000302836
13.7625	-0.00025		11.5103	-2.1e-05		15.1643	0.000185		12.6728	-0.00065		14.9145	-0.00029		12.1036	-0.00045		12.014	-0.00012		15.2476	-0.00027		18.5985	0.000485896		21.6979	0.000374091
13.8298	-0.00028		11.5945	-8.6e-05		15.2485	0.000171		12.7401	-0.00057		14.9987	-0.00021		12.1709	-0.00045		12.0981	-9.2e-05		15.3317	-0.00042		18.6996	0.000383602		21.8158	0.000276115
13.914	-0.00032		11.6786	-3.6e-05		15.3326	0.000155		12.8243	-0.00064		15.0829	-0.00023		12.2383	-0.00043		12.1655	-0.00012		15.3991	-0.00039		18.8006	0.000447536		21.9168	0.000374091
13.9813	-0.00029		11.746	7.49e-06		15.4168	9.3e-05		12.8916	-0.0007		15.1502	-0.00026		12.3224	-0.00043		12.2328	-0.00013		15.4832	-0.00041		18.9016	0.000460323		22.0346	0.000525509
14.0487	-0.00028		11.8301	-1.6e-05		15.4842	0.000235		12.959	-0.00069		15.2344	-0.00034		12.3898	-0.0004		12.317	-0.00011		15.5674	-0.00044		19.0026	0.000345242		22.1524	0.000427533
14.116	-0.00019		11.9143	-6.8e-05		15.5683	-0.00044		13.0263	-0.00076		15.3185	-0.00042		12.4571	-0.00034		12.3843	-6.5e-05		15.6516	-0.00051		19.0867	0.000230161		22.2703	0.00043644
14.2002	-0.00025		11.9985	-9.3e-05		15.6525	0.00018		13.1105	-0.00073		15.4027	-0.00037		12.5244	-0.00032		12.4517	-9.1e-05		15.7189	-0.00048		19.1878	0.000345242		22.3713	0.000311743
14.2675	-0.00029		12.0658	-0.00011		15.7198	0.000337		13.1778	-0.00062		15.47	-0.00044		12.6086	-0.00034		12.519	-9.6e-05		15.8031	-0.00048		19.2888	0.000690484		22.4891	0.000418626
14.3348	-0.00032		12.15	-9.2e-05		15.804	0.000327		13.2452	-0.00073		15.5542	-0.00025		12.676	-0.00035		12.6032	-0.00011		15.8873	-0.00043		19.3898	0.000664911		22.607	0.000391905
14.419	-0.00032		12.2342	-0.00013		15.8882	0.00034		13.3293	-0.00044		15.6384	-0.00028		12.7433	-0.00035		12.6705	-8e-05		15.9714	-0.00047		19.4908	0.000575403		22.7248	0.000427533
14.4863	-0.00028		12.3015	-9.8e-05		15.9724	4.27e-05		13.3967	-0.00043		15.7226	-0.0003		12.8275	-0.00037		12.7378	-2.9e-05		16.0388	-0.00048		19.575	0.00058819		22.8258	0.000400812
14.5537	-0.00022		12.3857	-0.0001		16.0397	-0.00015		13.464	-0.00045		15.7899	-0.00042		12.8948	-0.00039		12.7883	5.64e-06		16.1229	-0.00039		19.676	0.00051147		22.9437	0.000311743
14.621	-0.00029		12.4699	-0.00013		16.1239	-8.3e-05		13.5313	-0.00065		15.8741	-0.00038		12.9621	-0.0004		12.822	2.55e-05		16.2071	-0.0004		19.777	0.000524256		23.0615	0.000365185
14.7052	-0.00026		12.554	-0.00011		16.208	-0.00026		13.6155	-0.00075		15.9582	-0.00036		13.0295	-0.00041		12.8894	6.83e-05		16.2745	-0.00043		19.878	0.00054983		23.1793	0.000311743
14.7725	-0.00028		12.6214	-0.00013		16.2754	-6.7e-05		13.6829	-0.00064		16.0424	-0.00044		13.1136	-0.00038		12.9567	4.94e-05		16.3586	-0.00046		19.9622	0.000664911		23.2804	0.000276115
14.8399	-0.00035		12.7055	-0.00013		16.3596	7.28e-05		13.7502	-0.00056		16.1097	-0.00036		13.181	-0.00041		13.024	7.45e-05		16.4428	-0.0004		20.0632	0.00051147		23.3982	0.000329557
14.924	-0.00032		12.7897	-0.00016		16.4437	6.37e-05		13.8344	-0.00054		16.1939	-0.00036		13.2483	-0.00036		13.1082	-4.3e-07		16.527	-0.0003		20.1642	0.000447536		23.516	0.000187046
14.9914	-0.00032		12.8739	-0.00019		16.5279	-2.5e-05		13.9017	-0.00055		16.2781	-0.00024		13.3325	-0.00044		13.1755	-4.1e-05		16.5943	-0.0003		20.2652	0.000485896		23.6339	0.000267208
15.0587	-0.00027		12.9412	-0.00022		16.5952	0.00013		13.969	-0.00057		16.3623	-0.00031		13.3998	-0.00043		13.2429	-2.9e-05		16.6785	-0.00034		20.3662	0.000639337		23.7349	0.000293929
15.1261	-0.00021		13.0254	-0.00028		16.6794	-0.00015		14.0364	-0.00057		16.4296	-0.00032		13.4672	-0.00039		13.327	-3.7e-05		16.7627	-0.00034		20.4504	0.000677697		23.8527	0.000338464
15.2102	-0.00024		13.1096	-0.0002		16.7636	0.000115		14.1206	-0.00057		16.5138	-0.00033		13.5345	-0.00037		13.3944	-2e-05		16.8468	-0.00037		20.5514	0.000767205		23.9706	0.000311743
15.2776	-0.00026		13.1937	-0.00022		16.8309	-3.4e-05		14.1879	-0.00068		16.598	-0.00038		13.6187	-0.00035		13.4617	-1e-06		16.9142	-0.00039		20.6524	0.000639337		24.0716	0.00043644
15.3449	-0.00024		13.2611	-0.00025		16.9151	0.000329		14.2552	-0.00073		16.6821	-0.00035		13.686	-0.00038		13.4786	4.99e-07		16.9983	-0.00035		20.7534	0.000728844		24.1894	0.000391905
15.4291	-0.00025		13.3453	-0.00019		16.9993	0.000291		14.3394	-0.00073		16.7495	-0.00041		13.7534	-0.00036		13.4954	-1.1e-05		17.0825	-0.00037		20.8544	0.000792778		24.3073	0.000374091
15.4964	-0.00028		13.4294	-0.00025		17.0834	0.000237		14.4068	-0.00073		16.8336	-0.00036		13.8375	-0.00037		13.5291	-1e-05		17.1667	-0.00036		20.9385	0.000907859		24.4251	0.000311743
15.5638	-0.00031		13.5136	-0.00024		17.1508	-8.7e-05		14.4741	-0.00058		16.9178	-0.00036		13.9049	-0.00036		13.5459	1.07e-05		17.234	-0.00033		21.0396	0.000984579		24.5261	0.000382998
15.6311	-0.00028		13.5809	-0.00019		17.235	-3.6e-05		14.5414	-0.00079		17.002	-0.00036		13.9722	-0.00034		13.6132	-1.4e-05		17.3182	-0.00035		21.1406	0.000792778		24.644	0.000445347
15.7153	-0.00026		13.6651	-0.00024		17.3191	-4.5e-05		14.6256	-0.00066		17.0693	-0.00036		14.0396	-0.00037		13.6806	-4.1e-05		17.4024	-0.00032		21.2416	0.000805565		24.7618	0.000365185
15.7826	-0.00024		13.7493	-0.00019		17.3865	-0.0001		14.6929	-0.00063		17.1535	-0.00031		14.1237	-0.00034		13.7479	-5.8e-05		17.4866	-0.00035		21.3426	0.000959006		24.8796	0.000409719
15.8499	-0.00023		13.8334	-0.00022		17.4706	-0.0002		14.7603	-0.0007		17.2377	-0.0004		14.1911	-0.00034		13.8321	-0.00018		17.5539	-0.00038		21.4268	0.000792778		24.9807	0.000489882
15.9341	-0.00028		13.9008	-0.00022		17.5548	-0.00025		14.8444	-0.00073		17.3218	-0.00042		14.2584	-0.00034		13.8994	-0.00019		17.6381	-0.00034		21.5278	0.00062655		25.0985	0.000382998
16.0015	-0.00017		13.985	-0.00032		17.639	-0.00033		14.9118	-0.00063		17.3892	-0.00037		14.3426	-0.00041		13.9668	-3.4e-05		17.7222	-0.00041		21.6288	0.000792778		25.2163	0.000427533
16.0688	-0.00018		14.0691	-0.00034		17.7063	-9.1e-05		14.9791	-0.00054		17.4733	-0.00043		14.4099	-0.00041		14.0341	-7.6e-05		17.8064	-0.0004		21.7298	0.000690484		25.3342	0.000418626
16.153	-0.00028		14.1533	-0.00025		17.7905	-5.3e-05		15.0465	-0.00055		17.5575	-0.00041		14.4772	-0.00038		14.0678	1.21e-05		17.8738	-0.00034		21.8139	0.000754418		25.4352	0.000293929
16.2203	-0.00028		14.2206	-0.0002		17.8747	-0.00013		15.1306	-0.00049		17.6249	-0.00038		14.5446	-0.00039		14.1014	-2.3e-07		17.9579	-0.00038		21.915	0.000716058		25.553	0.000400812
16.2876	-0.00022		14.3048	-0.00024		17.942	-0.00015		15.198	-0.0006		17.709	-0.00035		14.6288	-0.00028		14.1183	-1.5e-05		18.0421	-0.00036		22.016	0.00058819		25.6709	0.00032065
16.355	-0.00021		14.389	-0.00025		18.0262	-0.00012		15.2653	-0.00064		17.7932	-0.00027		14.6961	-0.0004		14.1856	-9.1e-05		18.1263	-0.00046		22.117	0.000805565		25.7887	0.00032065
16.4392	-0.00024		14.4732	-0.00027		18.1104	3.14e-05		15.3495	-0.00049		17.8774	-0.00033		14.7634	-0.00035		14.253	-0.00013		18.1936	-0.00047		22.218	0.000690484		25.8897	0.000293929
16.5065	-0.00024		14.5405	-0.0003		18.1945	5.26e-05		15.4168	-0.00044		17.9447	-0.00034		14.8476	-0.00043		14.3371	-4.4e-05		18.2778	-0.00034		22.3022	0.000460323		26.0076	0.000418626
16.5738	-0.00027		14.6247	-0.0003		18.2619	-8.1e-05		15.4842	-0.0005		18.0289	-0.00032		14.9149	-0.00041		14.4045	-0.00014		18.362	-0.00044		22.4032	0.000754418		26.1254	0.000338464
16.658	-0.00037		14.7088	-0.00031		18.346	-1.7e-06		15.5515	-0.00051		18.1131	-0.00034		14.9823	-0.00044		14.4718	-0.00011		18.4461	-0.00039		22.5042	0.000447536		26.2432	0.000516603
16.7253	-0.00036		14.793	-0.00025		18.4302	-8.5e-05		15.6357	-0.00056		18.1972	-0.0004		15.0496	-0.00037		14.5391	-6.5e-05		18.5135	-0.00043		22.6052	0.000473109		26.3442	0.000445347
16.7927	-0.00031		14.8604	-0.0002		18.4975	1.45e-05		15.703	-0.00057		18.2646	-0.00035		15.1338	-0.00039		14.6233	-5.3e-05		18.5976	-0.00038		22.7062	0.000831138		26.4621	0.00043644
16.86	-0.00031		14.9445	-0.0002		18.5817	-0.00024		15.7704	-0.00063		18.3487	-0.00031		15.2011	-0.0004		14.6906	-1.7e-05		18.6818	-0.0004		22.7904	0.000524256		26.5799	0.000463161
16.9442	-0.0003		15.0287	-0.00017		18.6659	-0.0002		15.8545	-0.00086		18.4329	-0.00034		15.2685	-0.00039		14.758	-9.8e-06		18.766	-0.00041		22.8914	0.000562617		26.6978	0.000454254
17.0115	-0.00027		15.1129	-0.00019		18.7501	0.000131		15.9219	-0.00064		18.5171	-0.00032		15.3527	-0.00037		14.8422	-0.00014		18.8333	-0.00041		22.9924	0.000754418		26.7988	0.000507696
17.0789	-0.00029		15.1802	-0.00021		18.8174	-9.5e-05		15.9892	-0.00063		18.5844	-0.0003		15.42	-0.00034		14.9095	-8.7e-05		18.9175	-0.00032		23.0934	0.000728844		26.9166	0.000463161
17.163	-0.0003		15.2644	-0.00024		18.9016	-4.7e-05		16.0734	-0.00064		18.6686	-0.0003		15.4873	-0.00039		14.9768	-4.8e-05		19.0017	-0.00031		23.1944	0.000818352		27.0345	0.000507696
17.2304	-0.00028		15.3486	-0.00024		18.9857	0.000207		16.1407	-0.00075		18.7528	-0.00025		15.5547	-0.00041		15.0442	-2.6e-05		19.0858	-0.00027		23.2786	0.000677697		27.1523	0.000570044
17.2977	-0.00025		15.4159	-0.00018		19.0531	0.000311		16.208	-0.0007		18.837	-0.0003		15.6388	-0.00048		15.1283	-9.8e-05		19.1532	-0.00014		23.3796	0.000754418		27.2533	0.00055223
17.3651	-0.00031		15.5001	-0.00026		19.1373	-9.5e-05		16.2754	-0.00062		18.9043	-0.00034		15.7062	-0.00047		15.1957	-4.8e-05		19.2373	4.04e-05		23.4806	0.000767205		27.3712	0.000498789
17.4492	-0.00027		15.5843	-0.00025		19.2214	5.35e-05		16.3596	-0.00066		18.9885	-0.00028		15.7735	-0.00046		15.263	-0.00015		19.3215	0.000162		23.5816	0.00058819		27.489	0.000623486
17.5166	-0.00028		15.6684	-0.00021		19.3056	0.000171		16.4269	-0.00057		19.0726	-0.00032		15.8577	-0.00039		15.3472	-0.0001		19.4057	0.000366		23.6657	0.000754418		27.59	0.000614579
17.5839	-0.00034		15.7358	-0.00016		19.3729	0.000313		16.4942	-0.00079		19.1568	-0.00026		15.925	-0.00042		15.4145	-5.3e-05		19.473	0.000423		23.7668	0.000728844		27.7079	0.000623486
17.6681	-0.00034		15.8199	-0.00021		19.4571	0.000189		16.5784	-0.00061		19.2242	-0.00032		15.9924	-0.0004		15.4819	-7.5e-05		19.5404	0.000471		23.8678	0.000869499		27.8257	0.000632393
17.7354	-0.00029		15.9041	-0.00018		19.5413	0.000336		16.6457	-0.00078		19.3083	-0.00027		16.0765	-0.0004		15.5492	-0.00011		19.5572	0.000501		23.9688	0.000882285		27.9435	0.000739276
17.8028	-0.00023		15.9883	-0.0002		19.6086	0.000139		16.7131	-0.00058		19.3925	-0.00029		16.1439	-0.00042		15.6334	-0.00013		19.6414	0.000597		24.0698	0.000946219		28.0445	0.000614579
17.8701	-0.00025		16.0556	-0.00021		19.6928	0.000145		16.7804	-0.00062		19.4767	-0.00022		16.2112	-0.00046		15.7007	-6.1e-05		19.7255	0.000661		24.154	0.000843925		28.1624	0.000534416
17.9543	-0.00025		16.1398	-0.00023		19.777	0.0003		16.8646	-0.00079		19.544	-0.00011		16.2785	-0.0005		15.7681	-8e-05		19.7929	0.000774		24.255	0.000843925		28.2802	0.000596765
18.0216	-0.00024		16.224	-0.00028		19.8611	0.000281		16.9319	-0.00059		19.6282	-9.6e-05		16.3627	-0.00053		15.8522	-0.00012		19.8771	0.000936		24.356	0.000703271		28.3981	0.000561137
18.089	-0.00023		16.3081	-0.0002		19.9285	0.00022		16.9993	-0.00074		19.7124	-0.00016		16.4301	-0.0005		15.9196	-0.00013		19.9612	0.000969		24.457	0.000728844		28.4991	0.000525509
18.1731	-0.00027		16.3755	-0.00029		20.0127	0.000318		17.0834	-0.00062		19.7965	-0.00023		16.4974	-0.00051		15.9869	-0.00019		20.0454	0.001058		24.558	0.000933432		28.6169	0.000454254
18.2405	-0.00023		16.4596	-0.0003		20.0968	0.000256		17.1508	-0.00068		19.8639	-0.0002		16.5816	-0.0005		16.0711	-0.00017		20.1127	0.001044		24.6422	0.000754418		28.7347	0.000685834
18.3078	-0.00025		16.5438	-0.00026		20.1642	0.00015		17.2181	-0.00072		19.948	-0.00027		16.6489	-0.00054		16.1384	-0.00019		20.1969	0.001053		24.7432	0.000997366		28.8526	0.0006413
18.392	-0.00028		16.628	-0.00028		20.2483	0.000245		17.2855	-0.00084		20.0322	-0.00029		16.7162	-0.00048		16.2058	-0.00013		20.2811	0.001041		24.8442	0.00102294		28.9536	0.0006413
18.4593	-0.00026		16.6953	-0.00027		20.3325	0.000299		17.3696	-0.00049		20.0995	-0.00021		16.7836	-0.0005		16.2731	-0.00012		20.3484	0.001033		24.9452	0.0010613		29.0714	0.000578951
18.5267	-0.0003		16.7795	-0.00023		20.4167	0.000296		17.437	-0.00067		20.1837	-0.0002		16.8678	-0.00054		16.3573	-0.00015		20.4326	0.001056		25.0462	0.000946219		29.1893	0.000632393
18.594	-0.00027		16.8637	-0.00031		20.484	0.000303		17.5043	-0.00063		20.2679	-0.00016		16.9351	-0.00056		16.4246	-9.4e-05		20.5168	0.001074		25.1304	0.000971792		29.3071	0.000534416
18.6782	-0.00026		16.9478	-0.00027		20.5682	0.000322		17.5885	-0.0007		20.3521	-0.00011		17.0024	-0.00058		16.4919	-0.00014		20.601	0.001115		25.2314	0.000779991		29.4081	0.000632393
18.7455	-0.00024		17.0152	-0.00033		20.6524	0.00039		17.6558	-0.00059		20.4194	-0.00014		17.0866	-0.00059		16.5761	-0.0001		20.6683	0.001095		25.3324	0.000882285		29.526	0.000730369
18.8128	-0.00027		17.0994	-0.00033		20.7197	0.000466		17.7232	-0.00049		20.5036	-3.4e-05		17.1539	-0.00057		16.6435	-3.5e-05		20.7525	0.001015		25.4334	0.000984579		29.6438	0.000685834
18.897	-0.00026		17.1835	-0.00034		20.8039	0.00067		17.7905	-0.00064		20.5877	-4.2e-05		17.2213	-0.00052		16.7108	-3.8e-05		20.8366	0.001115		25.5175	0.000907859		29.7617	0.000632393
18.9643	-0.0003		17.2677	-0.0003		20.888	0.000443		17.8747	-0.00051		20.6046	3.07e-05		17.2886	-0.00051		16.7781	-6.4e-05		20.9208	0.001055		25.6186	0.000831138		29.8627	0.000685834
19.0317	-0.00024		17.335	-0.00027		20.9722	0.000375		17.942	-0.00052		20.6719	3.24e-05		17.3728	-0.00058		16.8623	-3.6e-05		20.9881	0.000999		25.7196	0.00104851		29.9805	0.000783811
19.099	-0.00024		17.4192	-0.0003		21.0396	0.000399		18.0093	-0.00046		20.7056	-2e-05		17.4401	-0.0006		16.9296	-7.6e-05		21.0723	0.000915		25.8206	0.00104851		30.0983	0.000739276
19.1832	-0.00025		17.5034	-0.00037		21.1237	0.000345		18.0935	-0.00061		20.7393	-4.2e-06		17.5075	-0.00058		16.997	-6.6e-05		21.1565	0.000858		25.9216	0.00112523		30.2162	0.000712555
19.2505	-0.00029		17.5876	-0.00033		21.2079	0.0004		18.1608	-0.00056		20.7561	4.2e-05		17.5916	-0.00057		17.0812	-0.00015		21.2407	0.000818		26.0058	0.00103573		30.3172	0.000837252
19.3179	-0.00022		17.6549	-0.00033		21.2752	0.000244		18.2282	-0.0006		20.8234	4.02e-05		17.659	-0.00054		17.1485	-1.1e-05		21.308	0.000734		26.1068	0.00121474		30.435	0.000837252
19.402	-0.00025		17.7391	-0.00034		21.3594	0.000375		18.2955	-0.00057		20.8571	-2e-05		17.7263	-0.00057		17.2158	-0.00016		21.3922	0.000676		26.2078	0.00116359		30.5529	0.000855066
19.4694	-0.00023		17.8232	-0.00035		21.4436	0.000384		18.3797	-0.00045		20.8908	3.1e-05		17.7937	-0.00055		17.2832	-0.00014		21.4763	0.000649		26.3088	0.00115081		30.6707	0.000819439
19.5367	-0.00018		17.9074	-0.00032		21.5278	0.000328		18.447	-0.00037		20.9076	7.07e-05		17.8778	-0.00063		17.3673	-3.9e-05		21.5605	0.000591		26.4098	0.00126589		30.7717	0.000935229
19.6041	-0.00018		17.9748	-0.00035		21.5951	0.000322		18.5144	-0.00043		20.9918	-9.3e-06		17.9452	-0.0006		17.4347	-3.8e-05		21.6278	0.000562		26.494	0.00124031		30.8896	0.00104211
19.6882	-0.00019		18.0589	-0.00035		21.6793	0.000223		18.5985	-0.0004		21.0086	2e-05		18.0125	-0.00051		17.502	-2.5e-05		21.712	0.000482		26.595	0.00132982		31.0074	0.000828345
19.7556	-0.00019		18.1431	-0.00029		21.7634	0.000309		18.6659	-0.00034		21.0591	3.14e-05		18.0967	-0.00058		17.5357	4.01e-05		21.7625	0.000464		26.696	0.00147048		31.1253	0.000899601
19.8229	-0.0002		18.2104	-0.00023		21.8308	0.000301		18.7332	-0.00032		21.1433	5.28e-05		18.164	-0.00056		17.5862	1.55e-05		21.7794	0.000466		26.797	0.00164949		31.2263	0.00101539
19.9071	-0.00014		18.2946	-0.00016		21.915	0.000405		18.8006	-0.00049		21.2275	1.91e-05		18.2314	-0.00057		17.603	-5.5e-05		21.7962	0.000461		26.898	0.00194358		31.3441	0.000979763
19.9744	-0.00016		18.3788	-0.00021		21.9991	0.000202		18.8847	-0.00038		21.2611	-1.7e-06		18.2987	-0.00057		17.6535	-9.6e-05		21.8804	0.000368		26.9822	0.00190522		31.462	0.00111337
20.0418	-0.00011		18.463	-0.0002		22.0833	0.000206		18.9521	-0.00039		21.3116	-3e-05		18.3829	-0.00062		17.6872	6.62e-06		21.9477	0.000317		27.0832	0.00228883		31.563	0.00119353
20.1091	-0.00013		18.5303	-0.00021		22.1506	0.0003		19.0194	-0.00033		21.3621	7.6e-06		18.4502	-0.00068		17.7209	5.49e-05		22.0319	0.00027		27.1842	0.0021226		31.6808	0.00130041
20.1933	-9.5e-05		18.6145	-0.00024		22.2348	-3.3e-05		19.1036	-0.0004		21.379	1.53e-05		18.5175	-0.0006		17.7882	-3.2e-06		22.1161	0.000324		27.2852	0.00232719		31.7986	0.00139839
20.2606	-9.9e-05		18.6986	-0.00026		22.319	0.000192		19.1709	-0.00048		21.4463	-1.7e-05		18.6017	-0.00062		17.805	3.42e-05		22.2002	0.000188		27.3357	0.00246784		31.9165	0.00148746
20.3279	-0.00011		18.7828	-0.00024		22.3863	-6.1e-05		19.2383	-0.00038		21.4631	-5.3e-05		18.6691	-0.00058		17.8724	2.44e-05		22.2676	0.000258		27.3694	0.00244227		32.0175	0.00150527
20.4121	-5.6e-05		18.8501	-0.00023		22.4705	0.000136		19.3056	-0.00045		21.5473	-2.5e-05		18.7364	-0.00057		17.8892	-6.7e-06		22.3517	0.000227		27.4704	0.00258292		32.1353	0.00188827
20.4794	-5.1e-05		18.9343	-0.00021		22.5547	-6.4e-05		19.3898	-0.00043		21.6315	-0.00015		18.8037	-0.0005		17.9061	1.27e-06		22.4359	0.000209		27.5714	0.00267243		32.2532	0.00202188
20.5468	-3.5e-05		19.0185	-0.00021		22.6388	7.21e-05		19.4571	-0.0005		21.6988	-0.00014		18.8879	-0.00054		17.9229	-9.3e-06		22.5201	0.000239		27.6724	0.00274915		32.3205	0.00241378
20.6141	-5.1e-05		19.1027	-0.00025		22.7062	2.35e-05		19.5245	-0.00051		21.783	-0.00014		18.9552	-0.00065		17.9397	-2e-05		22.5874	0.000241		27.7734	0.00285144		32.371	0.00246722
20.6983	3.86e-05		19.17	-0.00019		22.7904	-2.1e-05		19.6086	-0.00039		21.8672	-0.00012		19.0226	-0.00053		18.0071	-2.5e-05		22.6716	0.000179		27.8576	0.00300488		32.472	0.00271662
20.7656	3.13e-05		19.2542	-0.00013		22.8745	-7.4e-05		19.676	-0.00045		21.9513	-0.00017		19.1068	-0.00059		18.0239	3e-06		22.7558	0.000163		27.9586	0.00291538		32.5899	0.0030818
20.833	6.86e-05		19.3384	-0.00025		22.9587	7.67e-05		19.7433	-0.00062		22.0187	-0.00011		19.1741	-0.00053		18.0912	5.69e-05		22.8399	0.000138		28.0596	0.00327341		32.7077	0.00350933
20.9171	7.13e-05		19.4225	-0.00023		23.026	0.000279		19.8106	-0.00055		22.1029	-7.4e-05		19.2414	-0.0006		18.1586	-1.8e-05		22.9073	0.00013		28.1606	0.00326062		32.8255	0.00393687
20.9845	8.93e-05		19.4899	-0.00013		23.1102	0.000139		19.8948	-0.00041		22.187	-0.00015		19.3088	-0.00056		18.1754	1.34e-05		22.9915	0.000118		28.2616	0.00354193		32.9266	0.00456035
21.0518	7.79e-05		19.574	-0.00021		23.1944	0.000123		19.9622	-0.00045		22.2712	-0.00017		19.3929	-0.00054		18.2259	3.99e-05		23.0756	4.62e-05		28.3458	0.00363143		33.0444	0.00503242
21.136	9.55e-05		19.6582	-0.00021		23.2617	-9.1e-05		20.0295	-0.00042		22.3385	-0.00019		19.4603	-0.00057		18.2596	-2.3e-06		23.1598	7.19e-05		28.4468	0.00373373		33.1622	0.00567372
21.2033	8.41e-05		19.7424	-0.00022		23.3459	0.000125		20.1137	-0.00053		22.4227	-0.00022		19.5276	-0.00058		18.2764	1.77e-06		23.2271	-1.7e-06		28.5478	0.00392553		33.2801	0.00644862
21.2707	3.61e-05		19.8097	-0.00025		23.4301	-0.0001		20.181	-0.00055		22.5069	-0.00018		19.6118	-0.00051		18.2933	3.89e-05		23.3113	3.99e-05		28.6488	0.00407897		33.3811	0.00717899
21.338	0.000109		19.8939	-7.8e-05		23.5142	0.00019		20.2483	-0.00046		22.5742	-0.0003		19.6791	-0.00052		18.3774	-4.4e-05		23.3955	1.93e-05		28.7498	0.00433471		33.3979	0.00728588
21.4222	7.96e-05		19.9781	-0.00022		23.5816	0.00011		20.3157	-0.00022		22.6584	-0.00025		19.7465	-0.00051		18.4448	7.52e-06		23.4797	2.37e-05		28.834	0.00433471		33.4989	0.00820329
21.4895	-1e-05		20.0622	-0.00021		23.6657	-4.7e-05		20.3999	-0.00045		22.7426	-0.00029		19.8138	-0.00054		18.5121	4.66e-05		23.547	3.27e-05		28.935	0.00471831		33.6168	0.00920978
21.5569	2.85e-05		20.1296	-0.00024		23.7499	-7.3e-05		20.4672	-0.00016		22.8267	-0.00021		19.898	-0.0005		18.5963	3.51e-05		23.6312	-5.8e-05		29.036	0.00502519		33.7346	0.0103321
21.641	2.37e-06		20.2138	-0.00025		23.8173	-4.3e-05		20.5345	-0.00028		22.8941	-0.00027		19.9653	-0.00051		18.6636	5.34e-05		23.7153	-8.6e-05		29.137	0.00515306		33.8356	0.0113742
21.7084	-1.3e-05		20.2979	-0.00017		23.9014	-9.3e-05		20.6187	-0.00021		22.9782	-0.00023		20.0327	-0.00058		18.7309	2.25e-05		23.7995	-6.1e-05		29.2212	0.00515306		33.9198	0.0122292
21.7757	-4.5e-05		20.3821	-0.00019		23.9856	0.000101		20.686	-0.00021		23.0624	-0.00023		20.1168	-0.0005		18.7814	-4.5e-05		23.8668	-5e-05		29.3222	0.00544715		33.9535	0.0127547
21.8431	-7.1e-05		20.4494	-0.00022		24.0698	-0.00011		20.7534	2.58e-05		23.1466	-0.00026		20.1842	-0.00052		18.7983	-2.3e-05		23.951	-3.8e-05		29.4232	0.00565174		34.0713	0.0143313
21.9272	-2.7e-05		20.5336	-0.00017		24.1371	-4.5e-05		20.8207	4.55e-05		23.2139	-0.0003		20.2515	-0.00053		18.8151	4.28e-05		24.0352	-4e-05		29.5242	0.0058819		34.1891	0.0159345
21.9946	-5.8e-05		20.6178	-0.00016		24.2213	-9.4e-05		20.9049	8.5e-05		23.2981	-0.00027		20.3188	-0.00056		18.8825	5.12e-05		24.1025	-7e-05		29.6252	0.00639337		34.2733	0.0170301
22.0619	-0.00012		20.702	-6.9e-05		24.3055	-4.3e-05		20.9722	0.000178		23.3823	-0.00036		20.403	-0.00047		18.9161	-2.1e-05		24.1867	-5.2e-05		29.7094	0.00667468		34.2902	0.0172617
22.1461	-0.00013		20.7693	-0.00011		24.3728	-5.7e-05		21.0396	5.45e-06		23.4664	-0.00031		20.4703	-0.00045		18.9498	7.05e-05		24.2709	-0.00012		29.8104	0.00701992		34.408	0.0193013
22.2134	-0.00011		20.8535	-0.00012		24.457	2.54e-05		21.1237	5.33e-05		23.5338	-0.00028		20.5377	-0.0004		19.0171	6.63e-05		24.355	-8.8e-05		29.9114	0.00714779		34.5258	0.0212698
22.2808	-8.9e-05		20.9376	-0.00016		24.5411	-0.0001		21.1911	6.27e-05		23.618	-0.00026		20.6219	-0.00038		19.1013	1.47e-05		24.4224	-3.7e-05		29.9282	0.00728844		34.5595	0.0219111
22.3481	-0.00017		21.005	-9.8e-05		24.6253	-0.00018		21.2079	-1.7e-05		23.7021	-0.0003		20.6892	-0.00037		19.1686	0.000139		24.5066	-0.00012		30.0124	0.00773598		34.6437	0.0233184
22.4323	-0.00019		21.0892	-8.2e-05		24.6927	-0.0002		21.2584	-6.8e-05		23.7863	-0.00022		20.7565	-0.00039		19.236	8.43e-05		24.5907	-0.00013		30.1134	0.00804286		34.7447	0.0253224
22.4996	-0.00015		21.1733	-0.00014		24.7768	-0.00019		21.3257	-0.00012		23.8536	-0.00019		20.8239	-0.00045		19.3033	4.94e-05		24.6749	-0.00011		30.1976	0.00852876		34.812	0.0266496
22.5669	-0.00015		21.2575	-0.00011		24.861	-0.00022		21.4099	-0.00021		23.9378	-0.00023		20.908	-0.00033		19.3707	-1e-05		24.7422	-0.0002		30.2986	0.00879728		34.8625	0.0276917
22.6511	-0.00017		21.3248	-0.00013		24.9283	0.000187		21.4773	-0.00019		24.022	-0.00018		20.9754	-0.00033		19.3875	2.49e-05		24.8264	-0.00016		30.3996	0.00919367		34.9804	0.0302212
22.7185	-0.00015		21.409	-8.3e-05		25.0125	0.000153		21.5446	-0.00014		24.1062	-0.00022		21.0427	-0.00038		19.4548	2.74e-05		24.9106	-6.7e-05		30.5006	0.00980743		35.0309	0.0315306
22.7858	-0.00018		21.4932	-0.00018		25.0967	0.000186		21.6288	-0.00022		24.1735	-0.00021		21.1269	-0.0004		19.5222	8.07e-05		24.9948	-7.3e-05		30.6016	0.0100248		35.0982	0.0330269
22.8531	-8.7e-05		21.5773	-0.00021		25.1809	-1.7e-06		21.6961	-0.00037		24.2577	-0.00024		21.1942	-0.00039		19.6063	0.000174		25.0621	-4.7e-05		30.6858	0.0105235		35.1992	0.035316
22.9373	-8.7e-05		21.6447	-0.00021		25.2482	-0.00018		21.7634	-0.0004		24.3419	-0.00022		21.2616	-0.00042		19.6737	0.00021		25.1463	-2.7e-05		30.7868	0.0109582		35.2497	0.0365986
23.0046	-0.0002		21.7289	-0.0002		25.3324	-0.00011		21.8308	-0.00015		24.426	-0.0003		21.3289	-0.00042		19.741	0.000139		25.2305	-6.7e-05		30.8878	0.0114569		35.3171	0.0383266
23.072	-0.0001		21.813	-0.00021		25.4166	-0.00032		21.915	-0.00022		24.4934	-0.00024		21.4131	-0.00043		19.8084	0.000201		25.3146	-5.8e-05		30.9888	0.0118661		35.4181	0.0411144
23.1562	-7.8e-05		21.8972	-0.00017		25.4839	-5.9e-05		21.9823	-0.00028		24.5775	-0.00024		21.4804	-0.00049		19.8925	0.000213		25.382	-4.8e-05		31.0393	0.0121858		35.4349	0.0415509
23.2235	-0.00014		21.9645	-0.00013		25.5681	-2.5e-05		22.0496	-0.00029		24.6617	-0.00035		21.5478	-0.00044		19.9599	0.000227		25.4661	-1.6e-05		31.073	0.0123904		35.5359	0.0443031
23.2908	-0.00015		22.0487	-8.2e-05		25.6522	-6.2e-05		22.1338	-0.00031		24.7459	-0.00028		21.6319	-0.00048		20.0272	7.46e-05		25.5503	-1.2e-05		31.174	0.0130297		35.6033	0.0463161
23.3582	-0.00017		22.1329	-0.00012		25.7364	-8.6e-05		22.2011	-0.00035		24.8132	-0.00032		21.6993	-0.00048		20.1114	0.000128		25.6345	1.87e-05		31.275	0.013669		35.6538	0.0476432
23.4423	-0.00014		22.2171	-0.00019		25.8037	-3.7e-06		22.2685	-0.00041		24.8974	-0.00026		21.7666	-0.00043		20.1787	0.000223		25.7018	5.34e-05		31.376	0.0142189		35.7548	0.0507339
23.5097	-0.00012		22.2844	-0.00016		25.8879	-0.00013		22.3358	-0.00046		24.9816	-0.00022		21.834	-0.00045		20.2461	0.000185		25.786	5.1e-05		31.477	0.0149477		35.7716	0.0511437
23.577	-9.5e-05		22.3686	-0.00017		25.9721	-0.00025		22.42	-0.0005		25.0489	-0.00029		21.9181	-0.00048		20.3134	0.000195		25.8702	1.21e-06		31.5612	0.0154464		35.8894	0.054751
23.6612	-0.00013		22.4528	-0.00016		26.0394	-0.0002		22.4873	-0.0003		25.1331	-0.00022		21.9855	-0.0005		20.3976	0.000258		25.9543	0.000102		31.6622	0.0163031		35.9231	0.0557664
23.7285	-0.00018		22.5369	-0.00013		26.1236	-0.00021		22.5547	-0.00033		25.2172	-0.00027		22.0528	-0.00052		20.4649	0.000263		26.0217	7.32e-05		31.7632	0.0170192		35.9905	0.0582247
23.7959	-0.0002		22.6043	-0.00016		26.2078	-0.00013		22.6388	-0.00051		25.3014	-0.00019		22.137	-0.00057		20.5322	0.000323		26.1059	9.7e-05		31.8642	0.0179142		36.0578	0.0604336
23.88	-0.00021		22.6884	-0.00012		26.2919	-0.00026		22.7062	-0.00053		25.3688	-0.00018		22.2043	-0.00059		20.6164	0.000417		26.19	8.35e-05		31.9652	0.0187837		36.1083	0.0622239
23.9474	-0.00025		22.7726	-0.00017		26.3593	-0.00028		22.7735	-0.00053		25.4529	-0.0002		22.2717	-0.00051		20.6837	0.000429		26.2742	0.000164		32.0494	0.0195637		36.2093	0.0655818
24.0147	-0.00027		22.8568	-0.00018		26.4434	-0.00044		22.8409	-0.00068		25.5371	-0.00021		22.339	-0.00055		20.7511	0.000415		26.3415	0.000154		32.1504	0.0205227		36.2261	0.0661608
24.082	-0.00018		22.9241	-0.0002		26.5276	-0.00026		22.925	-0.00066		25.6213	-7.4e-05		22.4232	-0.00053		20.8184	0.000408		26.4257	0.000119		32.2514	0.0214562		36.344	0.0703826
24.1662	-0.00014		23.0083	-0.00023		26.595	-0.00031		22.9924	-0.00062		25.6886	-7e-05		22.4905	-0.00048		20.9026	0.000492		26.5099	0.000182		32.285	0.0219548		36.445	0.0739098
24.2336	-0.00013		23.0925	-0.00023		26.6791	1.86e-06		23.0597	-0.00072		25.7728	-0.00014		22.5578	-0.00046		20.9699	0.000469		26.594	0.000245		32.3524	0.0224535		36.4787	0.0750143
24.3009	-0.00018		23.1766	-0.00027		26.7633	-0.00028		23.1439	-0.00058		25.857	-4e-05		22.642	-0.00045		21.0373	0.000441		26.6614	0.000232		32.4534	0.0234765		36.5628	0.0780337
24.3851	-0.00026		23.244	-0.00018		26.8475	-0.00015		23.2112	-0.0007		25.9411	-0.00015		22.7094	-0.0005		21.1214	0.000509		26.7456	0.000297		32.5376	0.024461		36.6302	0.0800645
24.4524	-0.00028		23.3282	-0.00018		26.9148	-0.00017		23.2786	-0.00066		26.0085	-8.8e-05		22.7767	-0.00051		21.1888	0.00044		26.8297	0.000283		32.6386	0.0257909		36.6807	0.0817746
24.5197	-0.0002		23.4123	-0.00015		26.999	-0.00034		23.3459	-0.00078		26.0926	-1.5e-06		22.844	-0.00052		21.2561	0.000402		26.9139	0.000385		32.7227	0.0266859		36.7817	0.084607
24.5871	-0.00023		23.4965	-0.00028		27.0832	-0.00019		23.4301	-0.00058		26.1431	5.12e-06		22.9282	-0.00054		21.3235	0.000364		26.9812	0.000502		32.7396	0.0269161		36.7985	0.0851325
24.6713	-0.0003		23.5638	-0.00023		27.1505	-0.00036		23.4974	-0.00052		26.1768	4.37e-05		22.9955	-0.00054		21.4076	0.000377		27.0654	0.000481		32.8406	0.0283738		36.8995	0.0875018
24.7386	-0.0002		23.648	-0.00026		27.2347	-0.00011		23.5648	-0.00066		26.261	5.34e-05		23.0629	-0.00058		21.475	0.000309		27.0991	0.00046		32.9248	0.0296908		37.0005	0.0894613
24.8059	-0.0002		23.7322	-0.00017		27.3189	-0.0001		23.6489	-0.00062		26.3283	0.00016		23.1471	-0.0006		21.5423	0.000294		27.1159	0.000487		33.0258	0.0309311		37.0174	0.0897196
24.8901	-0.00017		23.8163	-0.00013		27.403	-9.1e-05		23.7163	-0.00063		26.4125	0.000203		23.2144	-0.00059		21.6265	0.000427		27.1496	0.000489		33.0594	0.0316472		37.1352	0.0912249
24.9575	-0.00013		23.8837	-0.00021		27.4704	-0.00017		23.7836	-0.00064		26.4967	0.000242		23.2817	-0.00057		21.6938	0.00066		27.2338	0.000529		33.1268	0.0328619		37.253	0.0916613
25.0248	-0.00023		23.9679	-0.0002		27.5545	-0.00028		23.8509	-0.0007		26.5809	0.000366		23.3491	-0.00056		21.7612	0.000466		27.3011	0.00052		33.2278	0.0344603		37.3541	0.091314
25.0921	-0.00022		24.052	-0.00015		27.6387	-0.00023		23.9351	-0.00076		26.6482	0.000367		23.4332	-0.00061		21.8285	0.000309		27.3853	0.000572		33.3288	0.036276		37.4719	0.0902184
25.1763	-0.00024		24.1194	-0.00019		27.7061	-0.00035		24.0024	-0.00071		26.7324	0.000463		23.5006	-0.0006		21.9127	0.0002		27.4694	0.00074		33.413	0.0375547		37.5392	0.089301
25.2436	-0.00022		24.2035	-0.00016		27.7902	-0.00024		24.0698	-0.00063		26.8165	0.000512		23.5679	-0.0006		21.98	0.000197		27.5536	0.000815		33.514	0.0395878		37.5897	0.0881965
25.311	-0.00022		24.2877	-0.00015		27.8744	-0.00015		24.154	-0.00078		26.9007	0.000623		23.6521	-0.00055		22.0474	0.000273		27.621	0.00097		33.5981	0.0413395		37.7076	0.0854265
25.3952	-0.00015		24.3719	-0.00016		27.9586	-0.00036		24.2213	-0.00057		26.968	0.00068		23.7194	-0.00058		22.1315	0.000217		27.7051	0.001008		33.615	0.041672		37.7412	0.0844022
25.4625	-0.00024		24.4392	-0.00014		28.0259	-0.00024		24.2886	-0.00031		27.0522	0.000823		23.7868	-0.00055		22.1989	0.000282		27.7893	0.001139		33.716	0.04359		37.8086	0.0824248
25.5298	-0.0002		24.5234	-0.00017		28.1101	-0.00027		24.356	-0.00061		27.1364	0.000921		23.8541	-0.00059		22.2662	0.000238		27.8566	0.001205		33.817	0.0455847		37.8927	0.0796904
25.5972	-0.00014		24.6076	-0.00028		28.1943	-9.2e-05		24.4401	-0.00055		27.2206	0.000997		23.9383	-0.00059		22.3335	0.000203		27.9408	0.00138		33.8338	0.0460451		37.9264	0.0786037
25.6813	-0.00017		24.6917	-0.00023		28.2616	-0.00034		24.5075	-0.00067		27.2879	0.001052		24.0056	-0.00056		22.4177	0.000216		28.025	0.001559		33.9012	0.0474772		38.0443	0.0745778
25.7487	-0.00019		24.7591	-0.00022		28.3458	5.54e-05		24.5748	-0.00056		27.3721	0.001187		24.0729	-0.00055		22.4851	0.000176		28.1092	0.0018		34.0022	0.0499834		38.1621	0.0703025
25.816	-0.0002		24.8433	-0.00029		28.4299	-9.6e-05		24.659	-0.00044		27.4562	0.001387		24.1571	-0.00058		22.5524	0.000267		28.1765	0.001931		34.0358	0.0508401		38.1789	0.0696345
25.9002	-0.00025		24.9274	-0.00028		28.5141	-1.8e-05		24.7263	-0.00046		27.5236	0.001516		24.2245	-0.00054		22.6366	0.000182		28.2607	0.002168		34.1032	0.0521955		38.2631	0.0667664
25.9675	-0.00021		25.0116	-0.00024		28.5814	-0.00021		24.7937	-0.00049		27.6078	0.001669		24.2918	-0.00049		22.7039	0.000188		28.3448	0.002425		34.2042	0.0548296		38.3136	0.0651454
26.0349	-0.00021		25.0789	-0.00022		28.6656	-0.00036		24.861	-0.00061		27.6919	0.00172		24.3591	-0.00053		22.7712	0.00016		28.429	0.002609		34.2379	0.0558397		38.381	0.0631146
26.119	-0.00024		25.1631	-0.00023		28.7498	-0.00025		24.9452	-0.00039		27.7761	0.00204		24.4433	-0.00055		22.8386	0.000183		28.4963	0.002787		34.3052	0.0576171		38.482	0.0599882
26.1864	-0.0002		25.2473	-0.00029		28.8171	-0.00027		25.0125	-0.0005		27.8434	0.002202		24.5106	-0.00054		22.9228	0.000145		28.5805	0.003072		34.3894	0.0601616		38.4988	0.0594984
26.2537	-0.00019		25.3315	-0.00021		28.9013	-0.00015		25.0799	-0.00057		27.9276	0.002437		24.578	-0.00055		22.9901	0.000157		28.6647	0.003307		34.4062	0.0606092		38.6166	0.0567016
26.321	-0.0002		25.3988	-0.00021		28.9855	0.000111		25.164	-0.00047		28.0118	0.002663		24.6622	-0.00051		23.0574	0.000278		28.7489	0.003685		34.4904	0.0630259		38.6671	0.0554546
26.4052	-0.00025		25.483	-0.00025		29.0696	0.000386		25.2314	-0.00047		28.096	0.002914		24.7295	-0.00052		23.1416	0.000176		28.8162	0.003969		34.5577	0.0652891		38.7176	0.0544481
26.4726	-0.00022		25.5671	-0.00032		29.137	0.00014		25.2987	-0.00068		28.1633	0.003121		24.7968	-0.00055		23.2089	0.000195		28.9004	0.004221		34.5914	0.0663632		38.8355	0.05264
26.5399	-0.00019		25.6513	-0.0002		29.2212	0.000264		25.366	-0.00063		28.2475	0.00341		24.8642	-0.0005		23.2763	7.07e-05		28.9846	0.004618		34.6924	0.0701353		38.9533	0.0513218
26.6241	-0.00026		25.7187	-0.00026		29.3053	0.000243		25.4502	-0.00051		28.3316	0.003694		24.9484	-0.00048		23.3436	0.000101		29.0687	0.004997		34.7766	0.07291		39.0207	0.0505647
26.6914	-0.00019		25.8028	-0.00021		29.3727	5.01e-06		25.5175	-0.00042		28.4158	0.004125		25.0157	-0.00045		23.4278	0.000138		29.1361	0.005311		34.8439	0.0755824		39.0543	0.0502708
26.7587	-0.00025		25.887	-0.00019		29.4568	0.000399		25.5849	-0.00031		28.4831	0.004388		25.083	-0.00051		23.4951	0.000133		29.2202	0.005684		34.8776	0.076925		39.1722	0.0496295
26.8261	-0.0002		25.9712	-0.00029		29.541	0.000408		25.6691	-0.00045		28.5673	0.004683		25.1672	-0.00049		23.5625	0.000181		29.3044	0.00619		34.9617	0.0802752		39.29	0.0492465
26.9103	-0.00027		26.0385	-0.00029		29.6252	0.000662		25.7364	-0.00028		28.6515	0.005043		25.2345	-0.00051		23.6466	0.000301		29.3886	0.00658		34.9786	0.0809017		39.4079	0.0489258
26.9776	-0.00026		26.1227	-0.00026		29.6925	0.000863		25.8037	-0.00022		28.7357	0.005524		25.3019	-0.00052		23.714	0.000194		29.4559	0.007001		35.0796	0.0852364		39.5089	0.0486942
27.0449	-0.00026		26.2068	-0.00024		29.7767	0.000837		25.8711	-8.1e-05		28.803	0.005827		25.3692	-0.00052		23.7813	9e-05		29.5401	0.007518		35.1806	0.0895456		39.6267	0.0486853
27.1291	-0.00033		26.291	-0.00025		29.8609	0.000659		25.9552	-0.00031		28.8872	0.006346		25.4534	-0.00046		23.8486	0.000146		29.5738	0.007721		35.2648	0.0934583		39.7446	0.0489793
27.1964	-0.00029		26.3584	-0.00028		29.9282	0.000564		26.0226	-1.1e-05		28.9714	0.006784		25.5207	-0.00052		23.9328	0.000153		29.6243	0.008068		35.2984	0.0949288		39.8624	0.0500926
27.2638	-0.00022		26.4425	-0.00033		30.0124	0.000683		26.0899	2.31e-05		29.0555	0.007183		25.5881	-0.00051		24.0002	0.000158		29.7084	0.008631		35.3658	0.0977674		39.8961	0.0507428
27.3311	-0.00017		26.5267	-0.00026		30.0966	0.000986		26.1404	-2.9e-05		29.1229	0.007673		25.6722	-0.00034		24.0675	0.000108		29.7758	0.009176		35.3994	0.0992123		39.9634	0.0523995
27.4153	-0.00021		26.6109	-0.0003		30.1807	0.000886		26.1573	6.3e-05		29.207	0.008294		25.7396	-0.00034		24.1517	0.000153		29.86	0.009771		35.4668	0.102268		40.0476	0.0556595
27.4826	-0.0002		26.6782	-0.00025		30.2481	0.000602		26.1741	6.76e-05		29.2912	0.008883		25.8069	-0.00027		24.219	0.000139		29.9441	0.010423		35.5173	0.104506		40.0812	0.0573429
27.55	-0.00026		26.7624	-0.00036		30.3322	0.001302		26.2414	0.000301		29.3754	0.00938		25.8742	-0.00024		24.2863	0.000169		30.0283	0.011183		35.5678	0.106667		40.1317	0.0604158
27.6341	-0.00024		26.8466	-0.00029		30.4164	0.00109		26.3088	0.000206		29.4427	0.009945		25.9584	-0.00022		24.3537	0.000147		30.0956	0.011665		35.6183	0.108994		40.1991	0.0656709
27.7015	-0.00028		26.9139	-0.00026		30.4838	0.001162		26.3761	0.000477		29.5269	0.010445		26.0258	-0.0002		24.4379	0.000142		30.1798	0.012391		35.6688	0.111027		40.2496	0.07073
27.7688	-0.00024		26.9981	-0.00027		30.5679	0.001247		26.4603	0.0007		29.6111	0.011172		26.0931	-0.00021		24.5052	9.18e-05		30.264	0.01321		35.7361	0.11384		40.3001	0.0768135
27.8362	-0.00019		27.0822	-0.00022		30.6521	0.00161		26.5276	0.000641		29.6952	0.011916		26.1773	-8.6e-05		24.5725	0.00013		30.3482	0.013945		35.753	0.11462		40.3169	0.0790936
27.9203	-0.0002		27.1664	-0.00024		30.7363	0.001906		26.595	0.000667		29.7626	0.012496		26.2446	-5.3e-05		24.6567	0.000144		30.4155	0.014624		35.854	0.118929		40.3338	0.0815252
27.9877	-0.00024		27.2338	-0.00022		30.8036	0.001909		26.6791	0.000908		29.8468	0.013073		26.2783	1.38e-05		24.724	7.9e-05		30.4492	0.014881		35.955	0.122766		40.3674	0.0868338
28.055	-0.00022		27.3179	-0.0003		30.8878	0.001689		26.7465	0.000915		29.9309	0.01386		26.3119	6.37e-05		24.7914	0.000166		30.4997	0.015392		35.9718	0.123341		40.3843	0.0896038
28.1392	-0.00022		27.4021	-0.00023		30.9719	0.002108		26.8138	0.001153		29.9814	0.014307		26.3793	0.000153		24.8587	0.000191		30.5838	0.016325		36.056	0.126346		40.4179	0.0958298
28.2065	-0.00027		27.4863	-0.00026		31.0393	0.002292		26.8812	0.001387		29.9983	0.014439		26.4635	0.000203		24.9429	9.53e-05		30.668	0.01711		36.1233	0.128609		40.4348	0.0991788
28.2738	-0.00023		27.5536	-0.00024		31.1235	0.002486		26.9653	0.001312		30.0824	0.015312		26.5308	0.000306		25.0102	7.93e-05		30.7354	0.017933		36.157	0.129555		40.4684	0.106482
28.3412	-0.00018		27.6378	-0.00012		31.2076	0.002749		27.0327	0.001469		30.1666	0.016129		26.5981	0.000435		25.0776	0.000184		30.8195	0.018821		36.2412	0.132125		40.4853	0.110419
28.4254	-0.00014		27.722	-0.00011		31.2581	0.002955		27.1	0.001575		30.2508	0.017098		26.6823	0.000504		25.1618	0.000156		30.9037	0.019835		36.2748	0.133008		40.5021	0.114436
28.4927	-0.00016		27.8061	-0.00016		31.2918	0.003297		27.1842	0.001667		30.3181	0.017783		26.7496	0.000573		25.2291	0.000101		30.9879	0.020796		36.3422	0.134759		40.5189	0.118614
28.56	-0.00014		27.8735	-0.00011		31.3591	0.003295		27.2515	0.001854		30.4023	0.018628		26.817	0.000716		25.2964	5.44e-05		31.0552	0.021566		36.4432	0.137163		40.5358	0.12304
28.6442	-0.00012		27.9577	-0.00013		31.4433	0.003641		27.3189	0.002148		30.4865	0.019645		26.8843	0.000809		25.3638	0.000124		31.0889	0.022012		36.4768	0.137879		40.5526	0.127761
28.7115	-0.00014		28.0418	-7.1e-05		31.5275	0.004142		27.3862	0.002358		30.5706	0.020635		26.9685	0.000973		25.4479	0.000179		31.1394	0.022683		36.5442	0.139235		40.5695	0.132749
28.7789	-0.0002		28.126	-2.7e-05		31.5948	0.004212		27.4704	0.002387		30.638	0.021375		27.0358	0.001129		25.5153	0.000264		31.2235	0.023693		36.6284	0.140744		40.5863	0.137906
28.8631	-0.0002		28.1933	-1.1e-05		31.679	0.004367		27.5377	0.002567		30.7221	0.022431		27.1032	0.001253		25.5826	0.000231		31.3077	0.024767		36.7294	0.142265		40.6031	0.143233
28.9304	-0.0002		28.2102	3.32e-05		31.7632	0.004556		27.605	0.002877		30.8063	0.023462		27.1873	0.001391		25.6668	0.000153		31.3751	0.025577		36.763	0.142751		40.62	0.14871
28.9977	-0.0002		28.2775	8.56e-05		31.8473	0.004839		27.6892	0.003232		30.8905	0.024508		27.2547	0.001523		25.7341	0.000198		31.4592	0.026706		36.8304	0.143774		40.6368	0.154402
29.0651	-0.00013		28.3617	7.8e-05		31.9147	0.005017		27.7566	0.003463		30.9578	0.025424		27.322	0.001706		25.8015	0.000177		31.5434	0.027883		36.9314	0.145756		40.6536	0.160325
29.1492	-0.00014		28.4459	0.000139		31.9989	0.004891		27.8239	0.003627		31.042	0.026467		27.3894	0.001853		25.8688	0.000212		31.6107	0.028831		37.0156	0.147585		40.6705	0.166551
29.2166	-0.00022		28.5132	0.000183		32.083	0.00518		27.9081	0.003992		31.1262	0.027582		27.4735	0.002088		25.953	0.000303		31.6444	0.029193		37.0324	0.148045		40.6873	0.173115
29.2839	-0.00015		28.5974	0.000106		32.1504	0.005325		27.9754	0.00437		31.1935	0.028529		27.5409	0.002217		26.0203	0.000299		31.6949	0.029951		37.1166	0.150743		40.7041	0.179885
29.3681	-0.00018		28.6815	0.000202		32.2345	0.005505		28.0427	0.00464		31.2103	0.028732		27.6082	0.002324		26.0877	0.000412		31.7791	0.031148		37.1671	0.152699		40.721	0.186859
29.4354	-0.00018		28.7657	0.000246		32.3187	0.005868		28.1101	0.004639		31.2777	0.029564		27.6924	0.002522		26.1718	0.000497		31.8633	0.032434		37.2176	0.155448		40.7378	0.194064
29.5028	-0.00018		28.8331	0.000323		32.4029	0.006016		28.1943	0.005076		31.3619	0.030834		27.7597	0.002808		26.2392	0.000487		31.9306	0.033439		37.2512	0.157545		40.7546	0.201502
29.5701	-0.00014		28.9172	0.000301		32.4702	0.006433		28.2616	0.005512		31.446	0.031906		27.8271	0.002966		26.3065	0.000519		32.0148	0.034688		37.3186	0.162967		40.7715	0.209215
29.6543	-0.00014		29.0014	0.000443		32.5544	0.006518		28.3289	0.005866		31.5302	0.033087		27.9112	0.003329		26.3738	0.000589		32.099	0.035983		37.3691	0.168222		40.7883	0.217214
29.7216	-7.6e-05		29.0856	0.000532		32.6049	0.006815		28.4131	0.006193		31.5975	0.034346		27.9786	0.003587		26.458	0.000727		32.1326	0.036479		37.4027	0.172301		40.8051	0.225488
29.789	-7.5e-05		29.1529	0.000685		32.6386	0.006954		28.4804	0.00653		31.6817	0.03544		28.0459	0.003783		26.5253	0.000693		32.1831	0.037364		37.4196	0.174603		40.822	0.233932
29.8731	-6.6e-05		29.2371	0.000701		32.7227	0.007401		28.5478	0.007239		31.6986	0.035748		28.1132	0.004063		26.5927	0.000806		32.2505	0.038431		37.4364	0.177096		40.8388	0.242581
29.9405	-9.8e-05		29.3212	0.000832		32.7901	0.007631		28.6151	0.007621		31.7659	0.036834		28.1974	0.004364		26.6769	0.000935		32.3346	0.039734		37.4701	0.182518		40.8556	0.251532
30.0078	-1.8e-05		29.4054	0.000935		32.8743	0.007881		28.6993	0.008071		31.8501	0.038135		28.2647	0.004685		26.7442	0.001065		32.4188	0.041057		37.5038	0.188502		40.8725	0.26076
30.0752	-1e-05		29.4728	0.001086		32.9584	0.008453		28.7666	0.008698		31.9174	0.039257		28.3321	0.00493		26.8115	0.001254		32.503	0.042441		37.5206	0.191622		40.8893	0.270299
30.1593	-3.3e-05		29.5569	0.001103		33.0258	0.008682		28.834	0.009259		32.0016	0.040562		28.4163	0.00532		26.8789	0.001315		32.5703	0.043661		37.5543	0.198732		40.9061	0.280105
30.2267	2.2e-05		29.6411	0.001359		33.1099	0.009025		28.9181	0.009865		32.0857	0.04219		28.4836	0.005552		26.963	0.001517		32.6545	0.045158		37.5711	0.202657		40.923	0.290099
30.294	-1.1e-05		29.7253	0.001446		33.1941	0.009305		28.9855	0.010419		32.1194	0.042744		28.5509	0.005952		27.0304	0.001627		32.7387	0.046612		37.5879	0.206749		40.9398	0.300306
30.3782	4.89e-06		29.7926	0.001613		33.2783	0.00979		29.0528	0.01096		32.1699	0.043554		28.6183	0.006181		27.0977	0.001797		32.8228	0.048089		37.6048	0.211058		40.9566	0.310799
30.4455	-6.8e-05		29.8768	0.001947		33.3456	0.010316		29.1201	0.011478		32.2373	0.044841		28.7024	0.006722		27.1819	0.002006		32.8902	0.0493		37.6216	0.215687		40.9735	0.321549
30.5129	-3.6e-05		29.961	0.002047		33.3961	0.010712		29.2043	0.012359		32.3214	0.046522		28.7698	0.006996		27.2492	0.002184		32.9575	0.050664		37.6384	0.220584		40.9903	0.332478
30.5802	-5.8e-05		30.0283	0.0022		33.4298	0.010926		29.2717	0.012999		32.4056	0.048132		28.7866	0.007126		27.3166	0.002267		32.9744	0.050961		37.6553	0.225737		41.0072	0.343621
30.6644	-9.4e-06		30.1125	0.002396		33.514	0.011485		29.339	0.013373		32.4729	0.049507		28.8371	0.007401		27.3839	0.002516		33.0585	0.052488		37.6721	0.231197		41.024	0.35495
30.7317	-4.8e-05		30.1966	0.002717		33.5813	0.012036		29.4232	0.014045		32.4898	0.049833		28.9213	0.007866		27.4681	0.002702		33.1427	0.054098		37.6889	0.236849		41.0408	0.366503
30.799	-3.5e-05		30.2808	0.003012		33.6655	0.012567		29.4568	0.014361		32.5571	0.051213		28.9886	0.00827		27.5354	0.002877		33.21	0.055467		37.7058	0.242641		41.0577	0.378269
30.8832	-7.1e-05		30.3482	0.003233		33.7497	0.013143		29.4905	0.014805		32.6413	0.052812		29.056	0.008706		27.6028	0.003191		33.2942	0.057177		37.7226	0.248728		41.0745	0.390222
30.9505	-3.5e-05		30.4323	0.003534		33.8338	0.013831		29.5578	0.015635		32.7255	0.054693		29.1233	0.009207		27.6869	0.003406		33.3279	0.057979		37.7394	0.255096		41.0913	0.402362
31.0179	-6.4e-05		30.5165	0.003954		33.9012	0.014419		29.6252	0.016522		32.7928	0.056149		29.2075	0.009729		27.7543	0.003684		33.3784	0.059144		37.7563	0.261732		41.1082	0.414672
31.0852	-1.4e-05		30.6007	0.004235		33.918	0.014545		29.7094	0.01708		32.8433	0.057231		29.2748	0.010061		27.8216	0.003925		33.4626	0.061097		37.7731	0.268649		41.125	0.427088
31.1694	-5.5e-05		30.668	0.004558		33.9853	0.015188		29.7767	0.017994		32.877	0.057962		29.3422	0.01058		27.9058	0.004383		33.5299	0.062733		37.7899	0.275823		41.1418	0.439673
31.2367	-8.5e-05		30.7522	0.005009		34.0695	0.016136		29.844	0.018512		32.9612	0.05995		29.4263	0.011083		27.9731	0.00464		33.6141	0.064994		37.8068	0.28329		41.1587	0.452464
31.3041	-2e-05		30.8364	0.005569		34.1369	0.016819		29.9282	0.019808		33.0453	0.061969		29.4937	0.011656		28.0404	0.004845		33.6982	0.067303		37.8236	0.29109		41.1755	0.465459
31.3882	-1.4e-05		30.9205	0.00599		34.221	0.017621		29.9956	0.020313		33.1127	0.063632		29.561	0.012117		28.1078	0.005234		33.7824	0.069934		37.8404	0.29912		41.1923	0.478623
31.4556	-4.1e-05		30.9879	0.006412		34.2715	0.018284		30.0629	0.021245		33.1463	0.064482		29.6284	0.012687		28.192	0.005625		33.8497	0.072112		37.8573	0.30756		41.2092	0.491895
31.5229	1.46e-06		31.072	0.007039		34.3052	0.018742		30.0797	0.021443		33.1968	0.065596		29.7125	0.013269		28.2593	0.005941		33.8666	0.072666		37.8741	0.316434		41.226	0.505291
31.6071	8.38e-05		31.0889	0.007209		34.3894	0.019742		30.1302	0.021955		33.281	0.067867		29.7799	0.013781		28.3266	0.006415		33.9339	0.074885		37.8909	0.325512		41.2428	0.518856
31.6744	4.85e-05		31.1562	0.007674		34.4567	0.020574		30.2144	0.023071		33.3652	0.070279		29.8472	0.01429		28.4108	0.006835		34.0181	0.07783		37.9078	0.33477		41.2597	0.532475
31.7418	9.99e-05		31.2404	0.008395		34.5409	0.022065		30.2817	0.02381		33.3988	0.071294		29.9314	0.014988		28.4613	0.007131		34.0686	0.079569		37.9246	0.34436		41.2765	0.546076
31.8091	9.52e-05		31.3077	0.009039		34.5577	0.022332		30.3491	0.024917		33.4325	0.072345		29.9987	0.015545		28.4781	0.007287		34.1023	0.080717		37.9415	0.354142		41.2933	0.559668
31.8933	7.09e-05		31.3919	0.009845		34.6251	0.023143		30.4332	0.02602		33.5167	0.075015		30.0661	0.016107		28.5455	0.00766		34.1696	0.083116		37.9583	0.364128		41.3102	0.573215
31.9606	0.000125		31.4761	0.01071		34.6924	0.024249		30.5006	0.026819		33.6009	0.077858		30.1334	0.016761		28.6128	0.008086		34.2538	0.085756		37.9751	0.374473		41.327	0.58686
32.028	6.12e-05		31.5602	0.01151		34.7766	0.025495		30.5679	0.027871		33.6177	0.078431		30.2176	0.017499		28.697	0.008642		34.2874	0.086854		37.992	0.385124		41.3438	0.600515
32.1121	0.000101		31.6276	0.012381		34.8271	0.026196		30.6016	0.028544		33.685	0.080797		30.2849	0.018115		28.7643	0.009077		34.3379	0.088469		38.0088	0.396095		41.3607	0.614107
32.1795	0.000109		31.7117	0.013477		34.8607	0.026749		30.6353	0.028925		33.7524	0.083457		30.3522	0.018682		28.8317	0.009517		34.4221	0.090741		38.0256	0.407373		41.3775	0.627699
32.2468	6.01e-05		31.7959	0.014566		34.9449	0.028232		30.7194	0.030329		33.8029	0.085452		30.4364	0.019557		28.9158	0.010071		34.4895	0.092328		38.0425	0.418843		41.3943	0.6413
32.3141	8.3e-05		31.8801	0.015749		35.0122	0.02916		30.7868	0.031194		33.8365	0.086811		30.5038	0.020133		28.9832	0.010643		34.5568	0.093695		38.0593	0.430478		41.4112	0.654865
32.3983	0.000102		31.9474	0.01677		35.0459	0.029972		30.8541	0.032128		33.9207	0.090358		30.5711	0.020863		29.0505	0.011165		34.5736	0.094018		38.0761	0.442383		41.428	0.668314
32.4657	0.000138		32.0316	0.0181		35.0964	0.030828		30.9383	0.033323		33.9881	0.093126		30.6384	0.021458		29.1179	0.011574		34.6578	0.095281		38.093	0.454492		41.4449	0.681639
32.533	0.000159		32.1158	0.019521		35.1806	0.032486		31.0056	0.034464		34.0049	0.093859		30.7226	0.022329		29.202	0.012267		34.742	0.096183		38.1098	0.466754		41.4617	0.69483
32.6172	0.000163		32.2	0.020893		35.2311	0.03374		31.073	0.03559		34.0722	0.096848		30.7899	0.022973		29.2694	0.012789		34.8093	0.09652		38.1266	0.47926		41.4785	0.707888
32.6845	0.000162		32.2336	0.021527		35.2479	0.034069		31.1403	0.03687		34.1564	0.100347		30.8573	0.023643		29.3367	0.013235		34.8935	0.096631		38.1435	0.491957		41.4954	0.720856
32.7518	0.000181		32.2673	0.022165		35.3321	0.035857		31.2245	0.038215		34.2406	0.103814		30.9414	0.024512		29.4209	0.01395		34.9777	0.096462		38.1603	0.504872		41.5122	0.733709
32.8192	0.000147		32.3515	0.023671		35.3994	0.037563		31.2918	0.039343		34.3247	0.107102		31.0088	0.025108		29.4546	0.014276		35.0618	0.096029		38.1771	0.517991		41.529	0.746384
32.9034	0.000168		32.4356	0.025349		35.4163	0.037969		31.3591	0.040265		34.3921	0.109569		31.0761	0.0258		29.4882	0.014661		35.1292	0.095652		38.194	0.531174		41.5459	0.758862
32.9707	0.000251		32.5198	0.027116		35.5005	0.040075		31.4433	0.041734		34.4763	0.11238		31.1435	0.026512		29.5556	0.015242		35.2133	0.095043		38.2108	0.544511		41.5627	0.771145
33.038	0.000193		32.5872	0.028481		35.5678	0.041519		31.5107	0.042903		34.5436	0.11412		31.2276	0.027419		29.6229	0.01582		35.2975	0.094521		38.2276	0.558077		41.5795	0.783267
33.1222	0.000145		32.604	0.028833		35.652	0.043434		31.578	0.044209		34.5604	0.114561		31.295	0.028125		29.7071	0.016496		35.3648	0.094163		38.2445	0.571657		41.5964	0.795176
33.1895	0.000323		32.6713	0.030348		35.7193	0.045398		31.6453	0.04526		34.6278	0.116131		31.3286	0.02848		29.7744	0.017259		35.449	0.094065		38.2613	0.585172		41.6132	0.806862
33.2569	0.00031		32.7555	0.032124		35.7361	0.045974		31.7295	0.046905		34.7119	0.1179		31.3623	0.028868		29.8418	0.01785		35.5332	0.093945		38.2781	0.598739		41.63	0.818272
33.3242	0.000234		32.8228	0.033624		35.8035	0.047808		31.7968	0.04808		34.7961	0.119047		31.4465	0.029838		29.9259	0.018681		35.6174	0.094117		38.295	0.612383		41.6469	0.829396
33.4084	0.000238		32.907	0.035675		35.854	0.049116		31.8642	0.049325		34.8803	0.120049		31.5138	0.030549		29.9933	0.019325		35.6847	0.094412		38.3118	0.626077		41.6637	0.840192
33.4757	0.000218		32.9238	0.036042		35.8876	0.050259		31.9147	0.050125		34.9476	0.120404		31.5812	0.031218		30.0606	0.020058		35.7689	0.094867		38.3287	0.639772		41.6805	0.85072
33.5431	0.000252		32.9912	0.037619		35.9718	0.052397		31.9484	0.050962		35.0318	0.12067		31.6485	0.032013		30.1279	0.020824		35.8531	0.095521		38.3455	0.653441		41.6974	0.861025
33.6272	0.000297		33.0754	0.03976		36.0055	0.053449		32.0157	0.052339		35.116	0.120728		31.7327	0.032929		30.1953	0.021427		35.9372	0.096115		38.3623	0.667123		41.7142	0.870983
33.6946	0.000336		33.1427	0.041512		36.056	0.054801		32.083	0.053757		35.2001	0.120641		31.8	0.033838		30.2121	0.021657		36.0046	0.096578		38.3792	0.680702		41.731	0.880549
33.7619	0.000338		33.21	0.043256		36.1233	0.056813		32.1504	0.05512		35.2675	0.12054		31.8673	0.034548		30.2795	0.022341		36.0887	0.096878		38.396	0.694243		41.7479	0.889732
33.8461	0.000317		33.2269	0.04367		36.2075	0.059555		32.2345	0.056636		35.3516	0.120437		31.9515	0.035602		30.3468	0.023043		36.1729	0.096904		38.4128	0.70781		41.7647	0.898541
33.9134	0.000291		33.311	0.046049		36.258	0.060986		32.2514	0.057025		35.4358	0.120181		32.0189	0.036303		30.431	0.023905		36.2571	0.096671		38.4297	0.721326		41.7815	0.907083
33.9808	0.000389		33.3952	0.048359		36.2917	0.062125		32.3019	0.058094		35.52	0.12017		32.0862	0.037219		30.4983	0.024732		36.3244	0.096174		38.4465	0.734675		41.7984	0.915322
33.9976	0.000445		33.4626	0.050311		36.359	0.064214		32.3692	0.059693		35.5873	0.120165		32.1535	0.03804		30.5656	0.025328		36.4086	0.09518		38.4633	0.747884		41.8152	0.92308
34.0481	0.000469		33.5467	0.052788		36.3758	0.06471		32.4534	0.061498		35.6715	0.12016		32.2377	0.039117		30.633	0.026195		36.4928	0.093698		38.4802	0.760952		41.832	0.93033
34.1323	0.000456		33.6309	0.055323		36.4432	0.066992		32.5207	0.06279		35.7557	0.120379		32.3051	0.039989		30.7172	0.027081		36.5096	0.093376		38.497	0.773713		41.8489	0.937357
34.1996	0.00054		33.7151	0.0578		36.4937	0.068485		32.5712	0.064104		35.8398	0.120476		32.3724	0.040851		30.7845	0.027816		36.5769	0.091904		38.5138	0.78627		41.8657	0.944136
34.267	0.000559		33.7824	0.059938		36.5273	0.069506		32.5881	0.064477		35.9072	0.120426		32.4566	0.041961		30.8518	0.028608		36.6443	0.090183		38.5307	0.798698		41.8825	0.950513
34.3511	0.000598		33.8666	0.062742		36.6115	0.072236		32.6554	0.066066		35.9914	0.120338		32.5239	0.042817		30.936	0.029587		36.7285	0.087935		38.5475	0.810884		41.8994	0.956499
34.4185	0.000689		33.9339	0.065112		36.6789	0.074143		32.7396	0.068066		36.0755	0.119956		32.5912	0.043799		31.0033	0.030445		36.779	0.086271		38.5643	0.822725		41.9162	0.96211
34.4858	0.000662		33.9507	0.065731		36.763	0.076376		32.8069	0.069943		36.1597	0.119389		32.6586	0.044734		31.0707	0.031346		36.8126	0.085313		38.5812	0.834284		41.9331	0.96732
34.5531	0.000712		34.0349	0.068703		36.8472	0.078709		32.8743	0.071555		36.227	0.118688		32.7428	0.04594		31.138	0.032028		36.8968	0.08295		38.598	0.845638		41.9499	0.972086
34.6373	0.000786		34.1023	0.071138		36.8809	0.079768		32.9584	0.073884		36.3112	0.117473		32.8101	0.046926		31.2222	0.033134		36.9641	0.081232		38.6148	0.856788		41.9667	0.976503
34.7047	0.000887		34.1191	0.071811		36.9145	0.080574		33.0258	0.075741		36.3954	0.115687		32.8774	0.047882		31.2895	0.033982		37.0483	0.079545		38.6317	0.86767		41.9836	0.980529
34.772	0.000919		34.1864	0.074502		36.9987	0.08272		33.0931	0.07745		36.4796	0.113521		32.9616	0.049045		31.3569	0.034796		37.082	0.079111		38.6485	0.878104		42.0004	0.984155
34.8562	0.001023		34.2706	0.077789		37.0492	0.08409		33.1268	0.078463		36.5469	0.111738		33.0121	0.04983		31.4242	0.03566		37.1325	0.07869		38.6653	0.888103		42.0172	0.987414
34.9235	0.001043		34.3043	0.079187		37.0829	0.084833		33.1604	0.079368		36.6311	0.109099		33.0289	0.050093		31.441	0.035918		37.2167	0.079229		38.6822	0.897796		42.0341	0.990265
34.9908	0.001162		34.3548	0.081311		37.1671	0.086954		33.2446	0.082176		36.7152	0.106121		33.0963	0.051147		31.5084	0.036708		37.2335	0.079648		38.699	0.907079		42.0677	0.994879
35.0582	0.00132		34.4221	0.084344		37.2007	0.087669		33.312	0.083961		36.7994	0.103123		33.1636	0.052212		31.5757	0.037636		37.284	0.081044		38.7159	0.916068		42.1182	0.999216
35.1424	0.00138		34.4726	0.086697		37.2344	0.088104		33.3793	0.08597		36.8668	0.100688		33.2478	0.053607		31.643	0.038514		37.3682	0.085445		38.7327	0.924661		42.1351	1
35.2097	0.001481		34.5063	0.088254		37.3186	0.090028		33.4635	0.088995		36.9173	0.09909		33.3151	0.054844		31.7272	0.039609		37.385	0.086714		38.7495	0.932831		42.2361	0.998147
35.277	0.001682		34.5905	0.092375		37.3859	0.091424		33.5308	0.091342		36.9509	0.098109		33.3825	0.056039		31.7946	0.04055		37.4523	0.093257		38.7664	0.940503		42.2866	0.993382
35.3612	0.001819		34.6073	0.09323		37.4027	0.091542		33.5813	0.093082		37.0351	0.096003		33.433	0.056969		31.8619	0.041541		37.4692	0.095334		38.7832	0.9476		42.3371	0.986515
35.4285	0.001943		34.6746	0.096843		37.4701	0.09293		33.5981	0.093816		37.1024	0.095097		33.4666	0.0577		31.9461	0.042823		37.5197	0.102417		38.8	0.954249		42.3539	0.983914
35.4959	0.002117		34.742	0.100482		37.5543	0.094368		33.6655	0.096489		37.1866	0.095145		33.534	0.059168		32.0134	0.043746		37.5365	0.105167		38.8169	0.960642		42.3708	0.981108
35.5632	0.002234		34.8261	0.10549		37.6048	0.095169		33.7497	0.099601		37.2708	0.097171		33.6013	0.060697		32.0808	0.044762		37.5534	0.108098		38.8337	0.96655		42.3876	0.978178
35.6474	0.002492		34.8598	0.107552		37.6384	0.095788		33.7665	0.100329		37.3213	0.099757		33.6686	0.062325		32.1481	0.045862		37.6039	0.118179		38.8505	0.971971		42.4213	0.97172
35.7147	0.002758		34.9103	0.110762		37.7226	0.097019		33.817	0.102462		37.355	0.102051		33.736	0.064093		32.2323	0.047274		37.6375	0.126021		38.8674	0.977137		42.4381	0.968176
35.7821	0.002969		34.9777	0.115276		37.7899	0.097793		33.8843	0.105205		37.4223	0.108534		33.7528	0.064572		32.2996	0.048162		37.6544	0.13029		38.8842	0.981677		42.4718	0.960738
35.8662	0.003316		34.9945	0.116436		37.8741	0.098427		33.9348	0.107296		37.4728	0.115042		33.8202	0.066404		32.3669	0.049206		37.688	0.139681		38.901	0.985602		42.4886	0.956819
35.9336	0.003609		35.0618	0.121092		37.9078	0.099034		33.9685	0.108558		37.5065	0.120431		33.8875	0.068513		32.4174	0.050041		37.7049	0.144739		38.9179	0.989157		42.5054	0.952829
36.0009	0.003958		35.0787	0.122259		37.9583	0.099309		34.0358	0.111486		37.5233	0.123486		33.9717	0.071026		32.4511	0.0506		37.7385	0.155517		38.9515	0.994924		42.5223	0.948723
36.0682	0.004318		35.146	0.127096		38.0256	0.09965		34.1032	0.114432		37.557	0.1302		33.9885	0.071523		32.5185	0.051599		37.7554	0.161393		38.9684	0.997187		42.5391	0.944483
36.1524	0.004844		35.1797	0.129501		38.1098	0.099957		34.1705	0.117491		37.5906	0.13785		34.039	0.073199		32.5858	0.052658		37.7722	0.167586		38.9852	0.998849		42.5559	0.940083
36.2198	0.005299		35.2302	0.133125		38.194	0.100134		34.2547	0.121261		37.6243	0.146364		34.1063	0.075313		32.6531	0.053805		37.789	0.174012		39.0694	1		42.5896	0.931221
36.2871	0.005784		35.2807	0.13656		38.2781	0.100421		34.322	0.123963		37.6412	0.151098		34.1737	0.077361		32.7373	0.055189		37.8059	0.18075		39.103	0.997302		42.6064	0.926723
36.3713	0.006508		35.3143	0.138928		38.3455	0.100454		34.3894	0.127117		37.6748	0.161332		34.2073	0.07832		32.8046	0.056303		37.8227	0.187807		39.1367	0.99298		42.6233	0.922216
36.4386	0.00711		35.3817	0.143231		38.4297	0.100232		34.423	0.128288		37.6917	0.166895		34.2579	0.079831		32.8551	0.057268		37.8395	0.195154		39.1704	0.987098		42.6401	0.917557
36.4891	0.007606		35.3985	0.14431		38.5138	0.099784		34.4735	0.130345		37.7085	0.172654		34.3252	0.081622		32.872	0.057615		37.8564	0.202769		39.1872	0.983505		42.6569	0.912765
36.5059	0.007774		35.4659	0.148261		38.5812	0.099367		34.5409	0.133234		37.7253	0.178709		34.3925	0.083273		32.9562	0.05911		37.8732	0.210637		39.2209	0.974912		42.6738	0.907973
36.5901	0.008721		35.5164	0.150895		38.6653	0.098882		34.5914	0.135303		37.7422	0.185149		34.4767	0.085109		33.0235	0.060333		37.89	0.218829		39.2377	0.970232		42.6906	0.903164
36.6575	0.009529		35.55	0.152498		38.7495	0.098568		34.6082	0.135979		37.7758	0.198805		34.4935	0.085446		33.0908	0.061621		37.9069	0.227349		39.2546	0.965105		42.7074	0.898363
36.7248	0.010427		35.6174	0.155183		38.8337	0.097553		34.6756	0.138436		37.7927	0.206154		34.544	0.086392		33.1582	0.062958		37.9237	0.23613		39.2714	0.959645		42.7243	0.893535
36.7921	0.011303		35.7015	0.157556		38.901	0.096426		34.7597	0.141013		37.8095	0.213798		34.6114	0.087352		33.2255	0.064274		37.9405	0.245191		39.2882	0.953891		42.7411	0.888645
36.8763	0.012774		35.7184	0.157907		38.9852	0.095341		34.8102	0.142594		37.8263	0.221741		34.6787	0.088098		33.2423	0.06467		37.9574	0.254616		39.3051	0.947741		42.7579	0.883684
36.9436	0.013849		35.7857	0.158657		39.002	0.095093		34.8271	0.143151		37.8432	0.230019		34.7629	0.088683		33.3097	0.066111		37.9742	0.264302		39.3219	0.941296		42.7748	0.878723
36.9941	0.014749		35.8699	0.158408		39.0694	0.094072		34.8944	0.14508		37.86	0.23859		34.8302	0.088856		33.377	0.067581		37.991	0.274292		39.3387	0.934519		42.7916	0.873869
37.011	0.015132		35.9204	0.157551		39.1367	0.093065		34.9786	0.147362		37.8768	0.247485		34.8976	0.088819		33.4612	0.06969		38.0079	0.28464		39.3556	0.927474		42.8084	0.869095
37.0952	0.016753		35.9372	0.15713		39.2209	0.091519		35.0459	0.148771		37.8937	0.256671		34.9817	0.088488		33.5285	0.071561		38.0247	0.295223		39.3724	0.920275		42.8253	0.864214
37.1625	0.018109		36.0214	0.154775		39.2546	0.091117		35.0964	0.149668		37.9105	0.266158		35.0491	0.088135		33.5959	0.073418		38.0416	0.306026		39.3892	0.91273		42.8421	0.859297
37.2298	0.01955		36.1056	0.151058		39.3051	0.090413		35.1133	0.149837		37.9273	0.275972		35.1164	0.087656		33.6632	0.075573		38.0584	0.317102		39.4061	0.904892		42.859	0.854407
37.2972	0.021235		36.1224	0.15019		39.3892	0.088472		35.1806	0.15083		37.9442	0.286073		35.1838	0.087161		33.7474	0.078158		38.0752	0.328472		39.4229	0.896837		42.8758	0.849499
37.3308	0.022087		36.1897	0.14642		39.4566	0.087181		35.2648	0.151754		37.961	0.296509		35.2679	0.086464		33.7642	0.078741		38.0921	0.34011		39.4397	0.888525		42.8926	0.84461
37.3813	0.023415		36.2403	0.143075		39.5407	0.085185		35.3321	0.152196		37.9778	0.307221		35.3353	0.086029		33.8147	0.080428		38.1089	0.351955		39.4566	0.880073		42.9094	0.839755
37.4487	0.025292		36.2571	0.141977		39.6249	0.083674		35.3994	0.152533		37.9947	0.318205		35.4026	0.085605		33.882	0.082844		38.1257	0.364008		39.4734	0.87134		42.9263	0.834856
37.516	0.027339		36.3413	0.13598		39.6418	0.083342		35.4836	0.152902		38.0115	0.329542		35.4531	0.08538		33.9662	0.085807		38.1426	0.376293		39.4902	0.862325		42.9431	0.829984
37.5834	0.02945		36.4254	0.129417		39.6923	0.082498		35.551	0.15282		38.0284	0.341188		35.4868	0.085302		34.0336	0.088332		38.1594	0.38881		39.5071	0.853221		42.96	0.82513
37.6002	0.029992		36.4423	0.128054		39.7764	0.080717		35.6183	0.152596		38.0452	0.353094		35.5541	0.085169		34.1009	0.090806		38.1762	0.401576		39.5239	0.844168		42.9768	0.820205
37.6675	0.032148		36.5096	0.122671		39.8269	0.079569		35.6856	0.152139		38.062	0.365196		35.6215	0.085312		34.1514	0.092679		38.1931	0.414582		39.5407	0.834987		42.9936	0.81527
37.7349	0.034525		36.5264	0.12132		39.8606	0.078879		35.7698	0.151592		38.0789	0.377497		35.6888	0.085379		34.1682	0.093266		38.2099	0.427743		39.5576	0.825448		43.0105	0.810362
37.7854	0.036409		36.5769	0.117273		39.9448	0.077756		35.8371	0.151033		38.0957	0.390083		35.7056	0.085439		34.2524	0.096148		38.2267	0.441067		39.5744	0.815717		43.0273	0.805579
37.8022	0.037055		36.6106	0.114604		40.0121	0.076776		35.9045	0.150259		38.1125	0.403005		35.773	0.085751		34.3197	0.09852		38.2436	0.454584		39.5912	0.805987		43.0441	0.800859
37.8864	0.040243		36.6611	0.110515		40.0963	0.07577		35.9886	0.149414		38.1294	0.416128		35.8403	0.086101		34.3702	0.100065		38.2604	0.468212		39.6081	0.796115		43.061	0.796138
37.9537	0.043005		36.7116	0.106402		40.1805	0.075219		36.056	0.147966		38.1462	0.429399		35.9076	0.086343		34.3871	0.100565		38.2772	0.481977		39.6249	0.786206		43.0778	0.791364
37.9706	0.043657		36.7453	0.103823		40.2478	0.074698		36.1233	0.146685		38.163	0.442878		35.9918	0.086761		34.4713	0.102961		38.2941	0.49589		39.6418	0.776219		43.0946	0.786554
38.0211	0.04578		36.7958	0.100183		40.332	0.074521		36.1907	0.145366		38.1799	0.456513		36.0592	0.087031		34.5386	0.104667		38.3109	0.509915		39.6586	0.766143		43.1115	0.781735
38.1052	0.049392		36.8295	0.097801		40.4161	0.074392		36.2748	0.143424		38.1967	0.470283		36.1265	0.087144		34.6059	0.106036		38.3277	0.524062		39.6754	0.756016		43.1283	0.776908
38.1389	0.050749		36.8968	0.093345		40.5003	0.074542		36.3253	0.14205		38.2135	0.484217		36.1938	0.087097		34.6564	0.106854		38.3446	0.53826		39.6923	0.745774		43.1451	0.772062
38.1726	0.052138		36.9136	0.092256		40.5677	0.075074		36.3422	0.141576		38.2304	0.498286		36.278	0.086816		34.6733	0.107185		38.3614	0.552497		39.7091	0.735583		43.162	0.767279
38.2399	0.055053		36.981	0.088294		40.6518	0.075644		36.4095	0.139805		38.2472	0.512485		36.3453	0.086367		34.7574	0.108346		38.3782	0.566778		39.7259	0.725417		43.1788	0.762532
38.3073	0.057944		37.0315	0.085406		40.6687	0.075943		36.4937	0.137166		38.264	0.526785		36.4127	0.085708		34.8248	0.109002		38.3951	0.581114		39.7428	0.715188		43.1956	0.757785
38.3914	0.061391		37.0651	0.083662		40.736	0.076598		36.561	0.135085		38.2809	0.541137		36.4464	0.085184		34.8921	0.109375		38.4119	0.595459		39.7596	0.70492		43.2125	0.752957
38.4588	0.064009		37.1493	0.079759		40.8033	0.077879		36.6284	0.133008		38.2977	0.555566		36.4969	0.084392		34.9763	0.109764		38.4287	0.609712		39.7764	0.694665		43.2293	0.748156
38.4924	0.065257		37.183	0.078263		40.8875	0.079503		36.6957	0.130869		38.3145	0.570059		36.5642	0.083105		35.0436	0.109848		38.4456	0.623976		39.7933	0.684487		43.2461	0.74332
38.5261	0.066488		37.2167	0.076983		40.9043	0.079858		36.7799	0.128389		38.3314	0.584657		36.6315	0.081669		35.111	0.109985		38.4624	0.638216		39.8101	0.674271		43.263	0.738359
38.6103	0.069313		37.3008	0.074124		40.9717	0.081884		36.7967	0.12792		38.3482	0.59933		36.6989	0.080044		35.1783	0.109849		38.4793	0.652429		39.8269	0.664092		43.2798	0.733371
38.6776	0.071336		37.385	0.071879		41.0558	0.083959		36.8472	0.126581		38.365	0.613931		36.783	0.07789		35.2625	0.109928		38.4961	0.666615		39.8438	0.653888		43.2966	0.728392
38.7113	0.072202		37.4018	0.071449		41.1232	0.086347		36.9145	0.125379		38.3819	0.628421		36.8504	0.076149		35.3298	0.109983		38.5129	0.680677		39.8606	0.643531		43.3135	0.723413
38.745	0.073072		37.4692	0.070038		41.1569	0.087527		36.9987	0.12484		38.3987	0.642881		36.9177	0.074364		35.3972	0.110011		38.5297	0.694639		39.8774	0.633276		43.3303	0.718327
38.8123	0.074454		37.5365	0.068865		41.2074	0.089657		37.0661	0.125414		38.4155	0.657378		37.0019	0.072446		35.4813	0.110363		38.5466	0.708422		39.8943	0.623251		43.3471	0.71317
38.8965	0.075729		37.6207	0.067634		41.2579	0.091992		37.1334	0.126993		38.4324	0.671805		37.0692	0.071342		35.5487	0.110662		38.5634	0.722051		39.9111	0.613252		43.364	0.708093
38.9638	0.076436		37.7049	0.066725		41.2915	0.093449		37.1671	0.128367		38.4492	0.686077		37.0861	0.071128		35.616	0.110995		38.5802	0.735496		39.9279	0.603176		43.3808	0.703025
39.0311	0.076785		37.789	0.065818		41.3252	0.09526		37.2007	0.130432		38.4661	0.700234		37.1366	0.070714		35.6833	0.111555		38.5971	0.748742		39.9448	0.593139		43.3976	0.69785
39.1153	0.076648		37.8564	0.065267		41.3589	0.097381		37.2681	0.13563		38.4829	0.714218		37.2039	0.070719		35.7675	0.112046		38.6139	0.761832		39.9616	0.58328		43.4145	0.692577
39.1827	0.076274		37.9405	0.064542		41.3925	0.09936		37.2849	0.137214		38.4997	0.727978		37.2544	0.071406		35.8349	0.112597		38.6308	0.774715		39.9784	0.573639		43.4313	0.687215
39.25	0.0755		37.9574	0.064394		41.443	0.103159		37.3354	0.142888		38.5166	0.74158		37.2881	0.072285		35.9022	0.113021		38.6476	0.787418		39.9953	0.563947		43.4482	0.681862
39.3342	0.074069		38.0247	0.063769		41.4935	0.107237		37.3522	0.1451		38.5334	0.754968		37.3554	0.074926		35.9864	0.113404		38.6644	0.799806		40.0121	0.55419		43.465	0.676491
39.4015	0.072674		38.1089	0.063007		41.5272	0.110379		37.3859	0.149777		38.5502	0.768139		37.4228	0.079264		36.0537	0.113578		38.6813	0.81192		40.0289	0.544664		43.4818	0.671085
39.4352	0.071939		38.1762	0.062256		41.544	0.111895		37.4196	0.15531		38.5671	0.781204		37.4901	0.085681		36.121	0.113445		38.6981	0.823782		40.0458	0.53533		43.4987	0.665616
39.4688	0.071147		38.2604	0.061456		41.5777	0.114935		37.4364	0.158366		38.5839	0.793996		37.5069	0.087675		36.1884	0.113081		38.7149	0.835343		40.0626	0.526123		43.5155	0.660049
39.5362	0.069401		38.3446	0.060541		41.6114	0.118495		37.4701	0.164927		38.6007	0.806526		37.5574	0.094695		36.2726	0.112509		38.7318	0.846634		40.0795	0.516994		43.5323	0.6545
39.6204	0.066973		38.4287	0.059751		41.6451	0.122654		37.5038	0.1724		38.6176	0.818859		37.5743	0.097384		36.3399	0.111569		38.7486	0.857637		40.0963	0.507889		43.5492	0.648897
39.6877	0.065078		38.4961	0.059199		41.6787	0.126912		37.5374	0.180477		38.6344	0.830886		37.5911	0.100232		36.4072	0.110486		38.7654	0.86829		40.1131	0.498862		43.566	0.643215
39.7045	0.064552		38.5802	0.058557		41.7124	0.131368		37.5711	0.189438		38.6512	0.842517		37.6416	0.110135		36.4914	0.108704		38.7823	0.878594		40.13	0.489911		43.5828	0.63747
39.755	0.063015		38.6644	0.058067		41.7292	0.133712		37.5879	0.194156		38.6681	0.85382		37.6753	0.117779		36.5587	0.106836		38.7991	0.888538		40.1468	0.481178		43.5997	0.631689
39.8392	0.060514		38.7318	0.057633		41.7629	0.138954		37.6216	0.204297		38.6849	0.864873		37.6921	0.122013		36.5756	0.106399		38.8159	0.898078		40.1636	0.472598		43.6165	0.625909
39.9065	0.05857		38.8159	0.057626		41.7797	0.141626		37.6384	0.209598		38.7017	0.875536		37.7089	0.126437		36.6261	0.105027		38.8328	0.907268		40.1805	0.464082		43.6333	0.620066
39.9402	0.057663		38.9001	0.058025		41.8134	0.147422		37.6553	0.215124		38.7186	0.885721		37.7258	0.131103		36.6934	0.103044		38.8496	0.916061		40.1973	0.455771		43.6502	0.614169
39.9739	0.056723		38.9843	0.059018		41.8302	0.150471		37.6721	0.220886		38.7354	0.895541		37.7426	0.136063		36.7776	0.100267		38.8664	0.924417		40.2141	0.447549		43.667	0.608193
40.0412	0.055055		39.0516	0.060061		41.8471	0.153704		37.7058	0.232996		38.7522	0.904999		37.7763	0.146699		36.8113	0.09921		38.8833	0.932388		40.231	0.439327		43.6838	0.602127
40.1254	0.053026		39.1358	0.061834		41.8639	0.15707		37.7226	0.239381		38.7691	0.914043		37.7931	0.152445		36.8449	0.098243		38.9001	0.939985		40.2478	0.431335		43.7007	0.596088
40.1927	0.051629		39.22	0.064558		41.8807	0.160491		37.7394	0.246046		38.7859	0.922705		37.81	0.158476		36.9123	0.096307		38.9169	0.947159		40.2646	0.423471		43.7175	0.590058
40.2601	0.050466		39.3041	0.067972		41.9144	0.167504		37.7563	0.252879		38.8027	0.930964		37.8268	0.164767		36.9964	0.094388		38.9338	0.953856		40.2815	0.415761		43.7343	0.583957
40.3442	0.049317		39.3715	0.071618		41.9312	0.171406		37.7731	0.259887		38.8196	0.93879		37.8436	0.171377		37.0638	0.093409		38.9674	0.966018		40.2983	0.408281		43.7512	0.577793
40.4116	0.048613		39.3883	0.072641		41.9481	0.175395		37.7899	0.267038		38.8364	0.946129		37.8605	0.17831		37.1311	0.093088		38.9843	0.971448		40.3151	0.400916		43.768	0.571487
40.4789	0.047974		39.4556	0.077381		41.9649	0.179415		37.8068	0.274298		38.8532	0.952997		37.8773	0.185519		37.1985	0.093847		39.0011	0.976358		40.332	0.393627		43.7848	0.565172
40.5463	0.047654		39.4893	0.080237		41.9817	0.183548		37.8236	0.28182		38.8701	0.959417		37.8941	0.193027		37.2826	0.096568		39.0348	0.984795		40.3488	0.386415		43.8017	0.558973
40.6304	0.047472		39.5398	0.084935		41.9986	0.187927		37.8404	0.289473		38.8869	0.96536		37.9109	0.200793		37.35	0.100681		39.0516	0.988337		40.3656	0.379383		43.8185	0.552765
40.6978	0.047519		39.5567	0.086706		42.0154	0.192431		37.8573	0.297201		38.9037	0.9709		37.9278	0.208876		37.4173	0.106901		39.0685	0.991464		40.3825	0.372478		43.8353	0.546468
40.7651	0.047718		39.624	0.094542		42.0322	0.196933		37.8741	0.305241		38.9206	0.976025		37.9446	0.217245		37.4846	0.115698		39.119	0.998022		40.3993	0.365752		43.8522	0.540117
40.8493	0.04818		39.6745	0.101686		42.0491	0.201725		37.8909	0.313621		38.9543	0.984682		37.9615	0.22592		37.5015	0.118354		39.2031	0.999742		40.4161	0.359141		43.869	0.533739
40.9166	0.04875		39.6913	0.104338		42.0659	0.206787		37.9078	0.322088		38.9879	0.991498		37.9783	0.23497		37.5183	0.121207		39.2536	0.995605		40.433	0.352658		43.8859	0.527344
40.9839	0.049556		39.725	0.110054		42.0828	0.211855		37.9246	0.330447		39.0216	0.996379		37.9951	0.244303		37.5688	0.131059		39.2873	0.990594		40.4498	0.346303		43.9027	0.520905
41.0513	0.050455		39.7587	0.116234		42.0996	0.217008		37.9415	0.338896		39.0384	0.998025		38.012	0.253922		37.6025	0.138866		39.3041	0.987567		40.4666	0.340115		43.9195	0.514474
41.0681	0.050705		39.7755	0.119537		42.1164	0.222358		37.9583	0.347609		39.1058	0.999678		38.0288	0.263847		37.6193	0.14308		39.3378	0.980264		40.4835	0.334156		43.9364	0.508043
41.1355	0.051897		39.7923	0.122981		42.1333	0.227921		37.9751	0.356508		39.1731	0.994603		38.0456	0.274059		37.6362	0.14751		39.3715	0.97141		40.5003	0.328248		43.9532	0.501577
41.2028	0.053399		39.826	0.130298		42.1501	0.233689		37.992	0.365498		39.1899	0.992136		38.0625	0.28457		37.653	0.152248		39.3883	0.96646		40.5171	0.322367		43.97	0.49511
41.2701	0.055187		39.8597	0.138276		42.1669	0.239733		38.0088	0.374564		39.2068	0.989227		38.0793	0.29535		37.6698	0.157314		39.422	0.95545		40.534	0.316702		43.9869	0.488715
41.3543	0.05802		39.8933	0.147157		42.1838	0.245933		38.0256	0.383801		39.2404	0.982189		38.0961	0.306414		37.7035	0.16818		39.4388	0.949424		40.5508	0.311242		44.0037	0.482329
41.4216	0.060878		39.9102	0.15189		42.2006	0.252302		38.0425	0.393017		39.2741	0.9735		38.113	0.31774		37.7203	0.17406		39.4556	0.943153		40.5677	0.30591		44.0205	0.475889
41.489	0.06436		39.9438	0.161833		42.2174	0.258822		38.0593	0.402246		39.3078	0.963316		38.1298	0.329352		37.7372	0.180211		39.4725	0.936599		40.5845	0.300667		44.0374	0.469476
41.5058	0.06535		39.9607	0.167151		42.2343	0.265328		38.0761	0.411632		39.3246	0.957675		38.1466	0.341263		37.754	0.186702		39.4893	0.929703		40.6013	0.295527		44.0542	0.463125
41.5731	0.069986		39.9775	0.172711		42.2511	0.271896		38.093	0.421079		39.3414	0.951637		38.1635	0.353408		37.7708	0.193528		39.5061	0.922523		40.6181	0.290566		44.071	0.45673
41.6068	0.072625		40.0112	0.184396		42.2679	0.278855		38.1098	0.430634		39.3583	0.94532		38.1803	0.36578		37.7877	0.200606		39.523	0.915107		40.635	0.285809		44.0879	0.450308
41.6405	0.075544		40.028	0.1906		42.2848	0.286069		38.1266	0.440093		39.3751	0.938654		38.1971	0.378415		37.8045	0.207923		39.5398	0.907417		40.6518	0.281065		44.1047	0.443949
41.691	0.080463		40.0449	0.197037		42.3016	0.293243		38.1435	0.449576		39.392	0.931643		38.214	0.391291		37.8213	0.215574		39.5567	0.899448		40.6687	0.276334		44.1215	0.437571
41.7078	0.08228		40.0617	0.203699		42.3184	0.300603		38.1603	0.459136		39.4088	0.924394		38.2308	0.404371		37.8382	0.223617		39.5735	0.891253		40.6855	0.271808		44.1384	0.431132
41.7583	0.08834		40.0785	0.210646		42.3353	0.308369		38.1771	0.468589		39.4256	0.916811		38.2477	0.417586		37.855	0.232003		39.5903	0.882794		40.7023	0.26746		44.1552	0.424745
41.7752	0.090527		40.0954	0.217876		42.3521	0.316397		38.194	0.478036		39.4425	0.908931		38.2645	0.430978		37.8718	0.240643		39.6072	0.874142		40.7192	0.263228		44.172	0.418421
41.8088	0.095174		40.1122	0.225313		42.3689	0.324475		38.2108	0.487386		39.4593	0.900873		38.2813	0.444597		37.8887	0.249514		39.624	0.865326		40.736	0.259136		44.1889	0.412097
41.8593	0.103217		40.129	0.232962		42.3858	0.332766		38.2276	0.496701		39.4761	0.892551		38.2981	0.458399		37.9055	0.25873		39.6408	0.85638		40.7528	0.255236		44.2057	0.405845
41.893	0.109134		40.1459	0.240904		42.4026	0.341256		38.2445	0.506053		39.493	0.883951		38.315	0.472353		37.9223	0.268339		39.6577	0.847243		40.7697	0.251502		44.2225	0.399672
41.9267	0.115495		40.1627	0.249129		42.4194	0.349868		38.2613	0.51537		39.5098	0.875079		38.3318	0.48642		37.9392	0.278244		39.6745	0.837841		40.7865	0.247833		44.2394	0.393526
41.9603	0.122456		40.1795	0.25763		42.4363	0.358567		38.2781	0.52461		39.5266	0.866029		38.3486	0.500618		37.956	0.288453		39.6913	0.828272		40.8033	0.244124		44.2562	0.38739
41.994	0.129919		40.1964	0.266337		42.4531	0.367283		38.295	0.533741		39.5435	0.856822		38.3655	0.51492		37.9728	0.298984		39.7082	0.818641		40.8202	0.240595		44.273	0.381279
42.0277	0.138036		40.2132	0.275313		42.4699	0.376173		38.3118	0.542663		39.5603	0.847339		38.3823	0.529316		37.9897	0.309754		39.725	0.80895		40.837	0.237373		44.2899	0.375151
42.0614	0.146785		40.23	0.284583		42.4868	0.385398		38.3287	0.551349		39.5771	0.837704		38.3992	0.543829		38.0065	0.320763		39.7418	0.799097		40.8538	0.234087		44.3067	0.369059
42.0782	0.151436		40.2469	0.294086		42.5036	0.394823		38.3455	0.559966		39.594	0.827972		38.416	0.558368		38.0234	0.332064		39.7587	0.789068		40.8875	0.227809		44.3235	0.36302
42.1119	0.161218		40.2637	0.303857		42.5205	0.404339		38.3623	0.568467		39.6108	0.818056		38.4328	0.572881		38.0402	0.343761		39.7755	0.778953		40.9043	0.224778		44.3404	0.35707
42.1287	0.166362		40.2805	0.313874		42.5373	0.414008		38.3792	0.576685		39.6276	0.807966		38.4497	0.587458		38.057	0.35578		39.7923	0.768756		40.9212	0.221863		44.3572	0.35121
42.1455	0.171665		40.2974	0.324179		42.5541	0.423888		38.396	0.584802		39.6445	0.797789		38.4665	0.602054		38.0739	0.368003		39.8092	0.758487		40.938	0.219139		44.3741	0.345376
42.1624	0.177168		40.3142	0.334756		42.571	0.43406		38.4128	0.592916		39.6613	0.787501		38.4833	0.616628		38.0907	0.380435		39.826	0.748174		40.9717	0.214063		44.3909	0.339622
42.1792	0.182848		40.331	0.345586		42.5878	0.444357		38.4297	0.600715		39.6781	0.777046		38.5002	0.63114		38.1075	0.393118		39.8428	0.73779		41.0053	0.209421		44.4077	0.333903
42.196	0.188739		40.3479	0.356666		42.6046	0.454591		38.4465	0.608245		39.695	0.766519		38.517	0.645574		38.1243	0.406006		39.8597	0.727331		41.0222	0.207107		44.4246	0.328158
42.2129	0.194821		40.3647	0.367972		42.6215	0.464913		38.4633	0.615642		39.7118	0.755917		38.5338	0.659949		38.1412	0.41913		39.8765	0.71687		41.039	0.20501		44.4414	0.322458
42.2297	0.201109		40.3815	0.379531		42.6383	0.475415		38.4802	0.622826		39.7286	0.745241		38.5507	0.674276		38.158	0.432485		39.8933	0.706365		41.0895	0.199345		44.4582	0.316838
42.2634	0.214319		40.3984	0.391327		42.6551	0.486		38.497	0.629766		39.7455	0.734485		38.5675	0.688465		38.1749	0.446028		39.9102	0.695821		41.1232	0.195982		44.4751	0.311271
42.2802	0.221218		40.4152	0.403437		42.672	0.496719		38.5138	0.636479		39.7623	0.723707		38.5843	0.702515		38.1917	0.459782		39.927	0.685263		41.14	0.194525		44.4919	0.305802
42.297	0.228299		40.4321	0.415703		42.6888	0.507583		38.5307	0.643007		39.7791	0.712855		38.6012	0.716454		38.2085	0.473703		39.9438	0.67468		41.1905	0.190689		44.5087	0.300476
42.3139	0.235531		40.4489	0.428121		42.7056	0.518487		38.5475	0.649161		39.796	0.701956		38.618	0.730238		38.2254	0.487787		39.9607	0.664143		41.2242	0.188502		44.5256	0.295176
42.3307	0.242959		40.4657	0.440797		42.7225	0.52949		38.5643	0.654913		39.8128	0.691047		38.6348	0.743835		38.2422	0.50198		39.9775	0.653595		41.2747	0.186085		44.5424	0.289841
42.3475	0.250616		40.4826	0.453623		42.7393	0.540528		38.5812	0.660501		39.8296	0.680127		38.6517	0.75721		38.259	0.516209		39.9944	0.643089		41.3084	0.184653		44.5592	0.284523
42.3644	0.258479		40.4994	0.466627		42.7561	0.551728		38.598	0.665852		39.8465	0.669242		38.6685	0.77038		38.2759	0.53054		40.0112	0.632659		41.4094	0.183694		44.5761	0.279375
42.3812	0.266546		40.5162	0.479823		42.773	0.563075		38.6148	0.670885		39.8633	0.65837		38.6853	0.783351		38.2927	0.544995		40.028	0.62224		41.5104	0.186456		44.5929	0.274378
42.398	0.27482		40.5331	0.493152		42.7898	0.574408		38.6485	0.680287		39.8802	0.647523		38.7022	0.796091		38.3095	0.559472		40.0449	0.611811		41.5946	0.191175		44.6097	0.269382
42.4149	0.283323		40.5499	0.506608		42.8066	0.585841		38.6653	0.684461		39.897	0.63671		38.719	0.808607		38.3264	0.573978		40.0617	0.601441		41.6114	0.19253		44.6266	0.26434
42.4317	0.292061		40.5667	0.520218		42.8235	0.597419		38.699	0.691885		39.9138	0.625953		38.7358	0.820818		38.3432	0.588624		40.0785	0.591167		41.6619	0.197108		44.6434	0.259326
42.4485	0.301012		40.5836	0.533945		42.8403	0.609001		38.7159	0.695077		39.9306	0.615258		38.7527	0.832688		38.36	0.603275		40.0954	0.580938		41.6956	0.200598		44.6602	0.254391
42.4654	0.310096		40.6004	0.547823		42.8571	0.620564		38.7327	0.697814		39.9475	0.604547		38.7695	0.844299		38.3769	0.617926		40.1122	0.570773		41.7124	0.202657		44.6771	0.249555
42.4822	0.319353		40.6172	0.561787		42.874	0.632106		38.8	0.70616		39.9643	0.593815		38.7863	0.855606		38.3937	0.632643		40.129	0.560681		41.7461	0.207184		44.6939	0.244754
42.4991	0.328824		40.6341	0.575787		42.8908	0.643552		38.8674	0.70946		39.9812	0.583137		38.8032	0.866519		38.4105	0.647188		40.1459	0.550669		41.7797	0.211851		44.7107	0.240033
42.5159	0.338463		40.6509	0.589897		42.9076	0.654987		38.9347	0.708053		39.998	0.572659		38.82	0.877044		38.4274	0.661524		40.1627	0.540751		41.7966	0.214383		44.7276	0.235437
42.5327	0.348297		40.6677	0.604085		42.9245	0.666497		38.9852	0.703809		40.0148	0.562282		38.8369	0.887214		38.4442	0.675808		40.1795	0.530866		41.8134	0.217055		44.7444	0.230948
42.5496	0.358333		40.6846	0.618286		42.9413	0.677993		39.0189	0.699464		40.0317	0.551871		38.8537	0.896989		38.4611	0.689972		40.1964	0.521101		41.8471	0.222962		44.7612	0.226512
42.5664	0.368523		40.7014	0.632507		42.9582	0.689479		39.0357	0.696843		40.0485	0.54151		38.8705	0.906343		38.4779	0.704057		40.2132	0.511488		41.8639	0.226031		44.7781	0.222077
42.5832	0.378857		40.7182	0.646732		42.975	0.701015		39.0862	0.687575		40.0653	0.531291		38.8874	0.915273		38.4947	0.718065		40.23	0.501907		41.8976	0.232834		44.7949	0.217703
42.6001	0.389367		40.7351	0.660907		42.9918	0.712419		39.1199	0.680226		40.0822	0.521209		38.9042	0.923829		38.5115	0.731943		40.2469	0.492387		41.9144	0.236235		44.8118	0.213464
42.6169	0.400045		40.7519	0.674962		43.0087	0.723767		39.1536	0.671982		40.099	0.511164		38.921	0.932012		38.5284	0.745699		40.2637	0.482961		41.9312	0.239713		44.8286	0.209295
42.6337	0.410869		40.7687	0.68896		43.0255	0.734853		39.1704	0.667491		40.1158	0.501234		38.9379	0.939737		38.5452	0.759205		40.2805	0.473655		41.9649	0.247244		44.8454	0.205145
42.6506	0.421845		40.7856	0.702974		43.0423	0.74574		39.2041	0.657846		40.1327	0.491492		38.9547	0.94702		38.562	0.772465		40.2974	0.464503		41.9817	0.251144		44.8791	0.196986
42.6674	0.432979		40.8024	0.716866		43.0592	0.756669		39.2209	0.652775		40.1495	0.481861		38.9715	0.953872		38.5789	0.785515		40.3142	0.455451		41.9986	0.255121		44.8959	0.193004
42.6842	0.444278		40.8192	0.730581		43.076	0.767532		39.2377	0.647514		40.1663	0.472327		39.0052	0.966274		38.5957	0.798339		40.331	0.446477		42.0154	0.259226		44.9128	0.189121
42.7011	0.455667		40.8361	0.744133		43.0928	0.778437		39.2714	0.636407		40.1832	0.463015		39.022	0.971754		38.6126	0.81085		40.3479	0.43766		42.0322	0.26356		44.9296	0.185336
42.7179	0.467129		40.8529	0.757522		43.1097	0.789089		39.2882	0.630733		40.2	0.453786		39.0389	0.976734		38.6294	0.823008		40.3647	0.428937		42.0659	0.272856		44.9633	0.177845
42.7347	0.478768		40.8698	0.770749		43.1265	0.799552		39.3051	0.624789		40.2168	0.44463		39.0725	0.985275		38.6462	0.834913		40.3815	0.420291		42.0828	0.277715		44.9801	0.174166
42.7516	0.490557		40.8866	0.783752		43.1433	0.810082		39.3219	0.61873		40.2337	0.435606		39.0894	0.988871		38.6631	0.846562		40.3984	0.411785		42.0996	0.282689		44.9969	0.170559
42.7684	0.502451		40.9034	0.796586		43.1602	0.820276		39.3556	0.606261		40.2505	0.426706		39.1062	0.991944		38.6799	0.857851		40.4152	0.403435		42.1164	0.287778		45.0306	0.163567
42.7852	0.514404		40.9203	0.809248		43.177	0.83009		39.3724	0.599781		40.2673	0.417939		39.1399	0.996676		38.6967	0.868769		40.4321	0.395204		42.1333	0.292995		45.0474	0.160263
42.8021	0.526415		40.9371	0.821633		43.1938	0.83988		39.3892	0.593294		40.2842	0.409306		39.1567	0.998346		38.7136	0.879352		40.4489	0.387064		42.1501	0.298327		45.0643	0.156976
42.8189	0.538521		40.9539	0.833685		43.2107	0.849575		39.4061	0.586723		40.301	0.400834		39.224	0.999728		38.7304	0.889531		40.4657	0.379093		42.1669	0.303787		45.0811	0.153698
42.8357	0.550732		40.9708	0.845401		43.2275	0.85894		39.4229	0.579968		40.3178	0.392494		39.2914	0.994595		38.7472	0.899266		40.4826	0.371241		42.1838	0.309311		45.0979	0.150465
42.8526	0.562954		40.9876	0.856776		43.2443	0.867998		39.4397	0.573082		40.3347	0.38429		39.3082	0.992152		38.7641	0.908679		40.4994	0.363542		42.2006	0.314874		45.1148	0.147348
42.8694	0.575173		41.0044	0.867838		43.2612	0.876818		39.4566	0.566168		40.3515	0.376212		39.3251	0.989291		38.7809	0.917761		40.5162	0.356022		42.2174	0.32073		45.1484	0.141353
42.8862	0.587462		41.0213	0.878508		43.278	0.885542		39.4734	0.559216		40.3683	0.368311		39.3587	0.982205		38.7977	0.926412		40.5331	0.348621		42.2343	0.326829		45.1821	0.135635
42.9031	0.599759		41.0381	0.888845		43.2948	0.894083		39.4902	0.552274		40.3852	0.360585		39.3756	0.978055		38.8146	0.934578		40.5499	0.341335		42.2511	0.333031		45.199	0.132856
42.9199	0.612051		41.0549	0.898898		43.3117	0.902288		39.5071	0.545329		40.402	0.352911		39.3924	0.973535		38.8314	0.942249		40.5667	0.334156		42.2679	0.339347		45.2326	0.127405
42.9368	0.624384		41.0718	0.908509		43.3285	0.910187		39.5239	0.538314		40.4188	0.34534		39.4261	0.963278		38.8482	0.949454		40.5836	0.327046		42.2848	0.345741		45.2663	0.122221
42.9536	0.636717		41.0886	0.917688		43.3454	0.917796		39.5407	0.53122		40.4357	0.337949		39.4429	0.957622		38.8651	0.956194		40.6004	0.320049		42.3016	0.352211		45.3	0.117429
42.9704	0.649026		41.1054	0.926433		43.3622	0.925159		39.5576	0.524007		40.4525	0.330718		39.4597	0.951671		38.8819	0.962515		40.6172	0.31324		42.3184	0.35886		45.3336	0.11278
42.9873	0.661312		41.1223	0.934694		43.379	0.932219		39.5744	0.516688		40.4694	0.323704		39.4766	0.945351		38.8987	0.968419		40.6341	0.306597		42.3353	0.365829		45.3673	0.108353
43.0041	0.673558		41.1391	0.94249		43.3959	0.938871		39.5912	0.509412		40.4862	0.316831		39.4934	0.938707		38.9324	0.978556		40.6509	0.30008		42.3521	0.372913		45.4178	0.102367
43.0209	0.685725		41.1559	0.949831		43.4127	0.945156		39.6081	0.502277		40.503	0.31005		39.5102	0.931785		38.9492	0.98291		40.6677	0.293694		42.3689	0.380022		45.4515	0.0986265
43.0378	0.697795		41.1728	0.956706		43.4295	0.951129		39.6249	0.495057		40.5199	0.3034		39.5271	0.924531		38.9829	0.9902		40.7014	0.281297		42.3858	0.387285		45.502	0.0933625
43.0546	0.709756		41.1896	0.963109		43.4464	0.956887		39.6418	0.487843		40.5367	0.296922		39.5439	0.916978		39.0166	0.99552		40.7182	0.275256		42.4026	0.394637		45.5356	0.090165
43.0714	0.72167		41.2064	0.969072		43.4632	0.962428		39.6586	0.480614		40.5535	0.29061		39.5607	0.909174		39.0334	0.997477		40.7351	0.269307		42.4194	0.402079		45.5525	0.0886953
43.0883	0.73354		41.2233	0.974581		43.48	0.967628		39.6754	0.473353		40.5704	0.284422		39.5776	0.901121		39.0839	1		40.7519	0.263496		42.4363	0.409713		45.603	0.0845625
43.1051	0.745255		41.2401	0.979575		43.4969	0.972417		39.6923	0.46619		40.604	0.27236		39.5944	0.892808		39.1513	0.997528		40.7687	0.257851		42.4531	0.417474		45.6535	0.0808928
43.1219	0.756803		41.257	0.983991		43.5137	0.976753		39.7091	0.459064		40.6209	0.266568		39.6112	0.88423		39.1681	0.995719		40.8024	0.246781		42.4699	0.425249		45.6703	0.0796993
43.1388	0.768179		41.2906	0.991144		43.5305	0.980703		39.7259	0.451954		40.6377	0.260934		39.6281	0.875389		39.2186	0.987391		40.8192	0.241453		42.4868	0.433189		45.7545	0.074747
43.1556	0.779405		41.3411	0.99797		43.5474	0.984354		39.7428	0.444877		40.6545	0.25544		39.6449	0.866336		39.2523	0.979682		40.8361	0.23629		42.5036	0.441194		45.8723	0.0696345
43.1724	0.790477		41.3748	1		43.5642	0.987614		39.7596	0.437868		40.6882	0.244932		39.6617	0.857118		39.2859	0.970331		40.8698	0.226288		42.5205	0.449288		45.9902	0.0662676
43.1893	0.801366		41.459	0.996168		43.581	0.990448		39.7764	0.4311		40.705	0.239827		39.6786	0.847775		39.3028	0.964995		40.8866	0.221449		42.5373	0.457612		46.0407	0.0652255
43.2061	0.812105		41.5095	0.987859		43.5979	0.993039		39.7933	0.42435		40.7219	0.234764		39.6954	0.838236		39.3196	0.959362		40.9203	0.212084		42.5541	0.466026		46.108	0.0641745
43.2229	0.822684		41.5263	0.984147		43.6147	0.995348		39.8101	0.417433		40.7555	0.225103		39.7122	0.828483		39.3364	0.953425		40.9371	0.207625		42.571	0.474465		46.209	0.0629097
43.2398	0.833011		41.5431	0.97999		43.6484	0.998642		39.8269	0.410596		40.7724	0.220526		39.7291	0.818572		39.3701	0.940347		40.9708	0.199062		42.5878	0.483006		46.3269	0.062117
43.2566	0.843125		41.5768	0.970298		43.6652	0.999527		39.8438	0.403875		40.7892	0.216078		39.7459	0.808509		39.3869	0.933337		41.0044	0.190725		42.6046	0.491599		46.4447	0.0610571
43.2734	0.852995		41.5936	0.964902		43.7494	0.999158		39.8606	0.397149		40.806	0.211738		39.7628	0.798344		39.4038	0.926036		41.0213	0.186705		42.6215	0.500243		46.5289	0.0603089
43.2903	0.862592		41.6105	0.959033		43.7662	0.998033		39.8774	0.390491		40.8397	0.203453		39.7796	0.788095		39.4206	0.918444		41.0381	0.182803		42.6383	0.50913		46.5457	0.0601308
43.3071	0.87196		41.6273	0.952728		43.8167	0.992138		39.8943	0.383959		40.8565	0.199467		39.7964	0.777718		39.4374	0.910567		41.0549	0.17903		42.6551	0.518093		46.6636	0.0585899
43.324	0.881065		41.6441	0.946128		43.8336	0.989569		39.9279	0.371227		40.8734	0.195595		39.8133	0.767213		39.4543	0.902332		41.0886	0.171665		42.672	0.527006		46.7814	0.0564878
43.3408	0.889882		41.6778	0.931864		43.8672	0.983201		39.9448	0.364964		40.8902	0.191855		39.8301	0.756591		39.4711	0.893827		41.1223	0.164659		42.6888	0.535892		46.8319	0.0553388
43.3576	0.898401		41.6947	0.924229		43.8841	0.979454		39.9616	0.358726		40.9239	0.184542		39.8469	0.745876		39.4879	0.885093		41.1559	0.157913		42.7056	0.544805		46.8992	0.0540651
43.3745	0.906661		41.7115	0.916279		43.9009	0.975482		39.9784	0.352549		40.9407	0.181047		39.8638	0.73511		39.5048	0.876134		41.2064	0.148586		42.7225	0.553743		47.0003	0.0515445
43.3913	0.914628		41.7283	0.908013		43.9177	0.971248		39.9953	0.346428		40.9576	0.177642		39.8806	0.724312		39.5216	0.866929		41.2401	0.142673		42.7393	0.562642		47.0508	0.0502975
43.4081	0.922235		41.7452	0.899476		43.9346	0.966563		40.0121	0.340367		41.0081	0.168093		39.8974	0.71346		39.5385	0.857477		41.2906	0.134454		42.7561	0.57167		47.1181	0.0485339
43.425	0.929525		41.762	0.890673		43.9514	0.961455		40.0289	0.334515		41.0249	0.165139		39.9143	0.702561		39.5553	0.847856		41.3243	0.129308		42.773	0.580915		47.2359	0.0455234
43.4418	0.936483		41.7788	0.881604		43.9682	0.95605		40.0626	0.323272		41.0417	0.162214		39.9311	0.691648		39.5721	0.838013		41.358	0.124367		42.7898	0.590044		47.3538	0.0425574
43.4586	0.943089		41.7957	0.872293		43.9851	0.950352		40.0795	0.317605		41.0922	0.154146		39.9479	0.680736		39.589	0.828039		41.3748	0.122035		42.8066	0.598995		47.4211	0.0408294
43.4755	0.949377		41.8125	0.862818		44.0019	0.944488		40.0963	0.312052		41.1091	0.151601		39.9648	0.66985		39.6058	0.817979		41.4421	0.113191		42.8235	0.607895		47.4548	0.0400011
43.4923	0.955269		41.8293	0.853114		44.0187	0.938427		40.13	0.301376		41.1259	0.149127		39.9816	0.658958		39.6226	0.807757		41.4926	0.107158		42.8403	0.616756		47.5726	0.0375962
43.5091	0.960751		41.8462	0.843188		44.0356	0.93205		40.1468	0.296141		41.1764	0.142253		39.9984	0.648061		39.6395	0.797367		41.5263	0.103429		42.8571	0.625579		47.6568	0.0359039
43.5428	0.970903		41.863	0.833143		44.0524	0.925364		40.1636	0.291039		41.2437	0.134203		40.0153	0.637195		39.6563	0.786849		41.56	0.099823		42.874	0.63444		47.6905	0.0350666
43.5596	0.975385		41.8798	0.823042		44.0692	0.918409		40.1973	0.281245		41.2606	0.132412		40.0321	0.626341		39.6731	0.776234		41.6105	0.094824		42.8908	0.643199		47.8083	0.0330091
43.5933	0.983278		41.8967	0.812805		44.0861	0.911227		40.2141	0.276656		41.3111	0.127345		40.0489	0.615532		39.69	0.765475		41.6273	0.093211		42.9076	0.651868		47.9093	0.0314771
43.627	0.989714		41.9135	0.802397		44.1029	0.90379		40.2478	0.267456		41.3447	0.124341		40.0658	0.604779		39.7068	0.75458		41.6778	0.088668		42.9245	0.660512		47.9261	0.0312545
43.6606	0.994616		41.9303	0.791916		44.1197	0.89602		40.2646	0.263042		41.3953	0.120279		40.0826	0.594073		39.7236	0.743654		41.7115	0.085829		42.9413	0.669002		48.0272	0.0299629
43.6775	0.996545		41.9472	0.781365		44.1366	0.888032		40.2983	0.254144		41.4289	0.117871		40.0994	0.583407		39.7405	0.732667		41.762	0.081762		42.9582	0.677365		48.145	0.0285824
43.728	0.999976		41.964	0.770745		44.1534	0.879873		40.3151	0.2499		41.4963	0.113797		40.1163	0.572781		39.7573	0.721646		41.7957	0.079245		42.975	0.6856		48.2628	0.0276293
43.7953	0.999133		41.9808	0.759993		44.1702	0.871489		40.332	0.245903		41.5804	0.109822		40.1331	0.562225		39.7741	0.710608		41.8462	0.075681		42.9918	0.693809		48.3638	0.0266407
43.8458	0.994673		41.9977	0.749173		44.1871	0.862882		40.3656	0.238335		41.6646	0.106987		40.1499	0.55177		39.791	0.699519		41.9135	0.071416		43.0087	0.701941		48.3975	0.0265338
43.8795	0.989978		42.0145	0.738324		44.2039	0.854125		40.3825	0.234556		41.6814	0.106587		40.1668	0.541414		39.8078	0.688472		41.9303	0.070441		43.0255	0.709792		48.4817	0.0257767
43.8963	0.98716		42.0313	0.727484		44.2208	0.845375		40.4161	0.227099		41.7488	0.105476		40.1836	0.531112		39.8246	0.677398		41.9977	0.066496		43.0423	0.717426		48.5995	0.0251977
43.93	0.980458		42.0482	0.716682		44.2376	0.83645		40.4498	0.220327		41.8161	0.105009		40.2004	0.520902		39.8415	0.666293		42.0313	0.064712		43.0592	0.72488		48.7174	0.0247702
43.9468	0.976559		42.065	0.705817		44.2544	0.827355		40.5003	0.210878		41.9003	0.105527		40.2173	0.510803		39.8583	0.65521		42.0818	0.062187		43.076	0.732143		48.8184	0.0244585
43.9637	0.972343		42.0818	0.694935		44.2713	0.818143		40.534	0.204731		41.9845	0.107121		40.2341	0.500768		39.8751	0.644123		42.166	0.058241		43.0928	0.739253		48.9362	0.0241734
43.9973	0.963108		42.0987	0.684178		44.2881	0.808763		40.5677	0.199174		42.0518	0.109187		40.251	0.490862		39.892	0.633063		42.1829	0.057517		43.1097	0.746375		49.0541	0.0238973
44.0142	0.958057		42.1155	0.673439		44.3049	0.799267		40.6013	0.194048		42.136	0.112576		40.2678	0.481079		39.9088	0.622049		42.2502	0.054775		43.1265	0.753395		49.1719	0.0237014
44.031	0.952683		42.1324	0.662729		44.3218	0.7897		40.6181	0.191502		42.1696	0.114457		40.2846	0.471384		39.9256	0.611103		42.3175	0.052203		43.1433	0.759993		49.2729	0.0236301
44.0647	0.941112		42.1492	0.65213		44.3386	0.780234		40.6687	0.184488		42.2201	0.117394		40.3015	0.461813		39.9425	0.600207		42.368	0.05045		43.1602	0.766284		49.3908	0.0234431
44.0815	0.935004		42.166	0.641581		44.3554	0.770646		40.736	0.176006		42.2875	0.121894		40.3183	0.452324		39.9593	0.589375		42.4017	0.049334		43.177	0.772319		49.5086	0.0231937
44.0983	0.928648		42.1829	0.631135		44.3723	0.760726		40.7528	0.174193		42.3043	0.123188		40.3351	0.442943		39.9762	0.578605		42.4859	0.046783		43.1938	0.778073		49.6264	0.023069
44.1152	0.922051		42.1997	0.620782		44.3891	0.750596		40.7865	0.170542		42.3717	0.128741		40.352	0.433709		39.993	0.567886		42.57	0.044467		43.2107	0.783674		49.7274	0.0228552
44.132	0.915203		42.2165	0.610496		44.4059	0.740486		40.8202	0.167184		42.4558	0.136811		40.3688	0.424606		40.0098	0.557231		42.6206	0.043151		43.2275	0.789121		49.8453	0.0224099
44.1488	0.908112		42.2334	0.600307		44.4228	0.73044		40.8707	0.162845		42.5232	0.143971		40.3856	0.41563		40.0267	0.546673		42.6374	0.042736		43.2443	0.794312		49.9631	0.0222139
44.1657	0.900819		42.2502	0.590133		44.4396	0.720277		40.8875	0.1616		42.54	0.145843		40.4025	0.40682		40.0435	0.536204		42.7216	0.040787		43.2612	0.799184		50.081	0.0217418
44.1825	0.893359		42.267	0.580032		44.4564	0.710102		40.9548	0.156553		42.5737	0.149893		40.4193	0.398109		40.0603	0.525839		42.8057	0.03896		43.278	0.803698		50.0978	0.0216795
44.1994	0.885722		42.2839	0.570158		44.4733	0.700008		41.039	0.15199		42.6242	0.156172		40.4361	0.389488		40.0772	0.515552		42.8731	0.037627		43.2948	0.807994		50.1483	0.0217329
44.2162	0.877891		42.3007	0.560405		44.4901	0.689871		41.1063	0.149387		42.641	0.158422		40.453	0.381044		40.094	0.50533		42.9572	0.035997		43.3117	0.812022		50.182	0.0216795
44.233	0.869859		42.3175	0.550718		44.5069	0.67971		41.1737	0.147104		42.6915	0.165241		40.4698	0.372772		40.1108	0.495241		43.0414	0.034496		43.3285	0.815628		50.2998	0.0216884
44.2499	0.861627		42.3344	0.541229		44.5238	0.669581		41.2579	0.146064		42.742	0.172287		40.4866	0.364672		40.1277	0.485337		43.1256	0.03314		43.3622	0.822136		50.4008	0.021724
44.2667	0.853294		42.3512	0.53191		44.5406	0.659552		41.3252	0.146194		42.7757	0.17719		40.5035	0.356719		40.1445	0.47561		43.1929	0.032096		43.379	0.825039		50.4177	0.021635
44.2835	0.844866		42.368	0.522693		44.5574	0.649531		41.3925	0.147076		42.7925	0.179616		40.5203	0.348876		40.1613	0.465977		43.2771	0.030923		43.4127	0.829898		50.5187	0.0217507
44.3004	0.83626		42.3849	0.513576		44.5743	0.63934		41.4599	0.148667		42.843	0.187245		40.5371	0.341144		40.1782	0.45637		43.3613	0.029658		43.4632	0.834923		50.6028	0.0217062
44.3172	0.827551		42.4017	0.50459		44.5911	0.629298		41.4935	0.150081		42.8599	0.189851		40.554	0.333542		40.195	0.446911		43.4286	0.028932		43.5474	0.837263		50.6197	0.0217597
44.334	0.818742		42.4185	0.495724		44.6079	0.61932		41.544	0.152618		42.8767	0.192452		40.5708	0.326135		40.2118	0.43768		43.4454	0.028732		43.6147	0.83367		50.6365	0.0218309
44.3509	0.809763		42.4354	0.486975		44.6248	0.609408		41.6114	0.157057		42.9272	0.200111		40.5876	0.318887		40.2287	0.428575		43.5128	0.027867		43.6484	0.829936		50.7544	0.0217686
44.3677	0.800675		42.4522	0.478411		44.6416	0.599726		41.6787	0.162979		42.944	0.202725		40.6045	0.311728		40.2455	0.41951		43.5969	0.026864		43.6652	0.827635		50.8049	0.0216973
44.3845	0.791522		42.469	0.470006		44.6585	0.589891		41.6956	0.164732		42.9777	0.207759		40.6213	0.304672		40.2623	0.410529		43.6811	0.025876		43.6989	0.822584		50.8722	0.0215993
44.4014	0.782268		42.4859	0.461752		44.6753	0.580003		41.7629	0.172487		43.0114	0.212945		40.6382	0.297807		40.2792	0.401737		43.7653	0.024978		43.7326	0.81628		50.9732	0.0215637
44.4182	0.772944		42.5027	0.453645		44.6921	0.570154		41.8134	0.179478		43.0282	0.215533		40.655	0.291107		40.296	0.393185		43.8326	0.024228		43.7494	0.812649		51.0911	0.020958
44.435	0.763587		42.5195	0.44571		44.709	0.560295		41.8302	0.181899		43.0787	0.222946		40.6718	0.284535		40.3128	0.384811		43.9168	0.023327		43.7662	0.808813		51.2089	0.0204414
44.4519	0.754147		42.5364	0.437963		44.7258	0.55064		41.8639	0.18688		43.0956	0.225406		40.7055	0.271749		40.3297	0.376586		44.001	0.022608		43.7831	0.804721		51.3267	0.0195329
44.4687	0.74464		42.5532	0.430282		44.7426	0.541086		41.8976	0.192451		43.1124	0.227868		40.7223	0.265507		40.3465	0.368496		44.0851	0.021841		43.8167	0.795463		51.4277	0.0188115
44.4855	0.735127		42.57	0.422749		44.7595	0.531594		41.9481	0.202402		43.1629	0.235018		40.7392	0.25947		40.3633	0.360505		44.1525	0.021393		43.8336	0.790604		51.5456	0.0178762
44.5024	0.725596		42.5869	0.415423		44.7763	0.522305		41.9649	0.205989		43.1797	0.237301		40.756	0.253624		40.3802	0.352617		44.2367	0.020466		43.8504	0.785528		51.6634	0.0167005
44.5192	0.715989		42.6037	0.40821		44.7931	0.513011		41.9817	0.209651		43.2302	0.243943		40.7728	0.247872		40.397	0.344879		44.3208	0.019756		43.8672	0.780273		51.7813	0.0158187
44.536	0.706359		42.6206	0.401147		44.81	0.503752		42.0154	0.217418		43.2639	0.248039		40.8065	0.236654		40.4138	0.337358		44.405	0.019112		43.8841	0.774915		51.8823	0.0149548
44.5529	0.696744		42.6374	0.394225		44.8268	0.49455		42.0322	0.221673		43.2807	0.25003		40.8233	0.23124		40.4307	0.330013		44.4723	0.018556		43.9009	0.769391		52.0001	0.0139037
44.5697	0.687119		42.6542	0.387454		44.8436	0.48544		42.0491	0.225969		43.3312	0.255646		40.8402	0.225983		40.4475	0.322763		44.5565	0.017893		43.9177	0.763624		52.118	0.0130754
44.5865	0.677492		42.6711	0.380858		44.8605	0.476506		42.0659	0.230389		43.3481	0.257353		40.8738	0.215807		40.4644	0.315622		44.6407	0.01734		43.9346	0.757563		52.2358	0.0121045
44.6034	0.667885		42.6879	0.374435		44.8773	0.467591		42.0828	0.234944		43.4154	0.263572		40.8907	0.210876		40.4812	0.308618		44.7249	0.01678		43.9514	0.751362		52.2526	0.0119442
44.6202	0.658274		42.7047	0.368123		44.8941	0.458762		42.1164	0.244782		43.4996	0.269716		40.9075	0.20609		40.498	0.301809		44.7922	0.016291		43.9682	0.745007		52.3368	0.0114009
44.637	0.648594		42.7216	0.361935		44.911	0.450205		42.1333	0.249921		43.5164	0.270621		40.9412	0.196873		40.5149	0.295223		44.8764	0.015936		43.9851	0.738358		52.4547	0.0107774
44.6539	0.63894		42.7384	0.355907		44.9278	0.441714		42.1669	0.260535		43.5838	0.273591		40.958	0.19241		40.5317	0.288791		44.9605	0.01541		44.0019	0.731491		52.5725	0.0101272
44.6707	0.629333		42.7552	0.349978		44.9446	0.433186		42.1838	0.266252		43.6511	0.274901		40.9748	0.188067		40.5485	0.282433		45.0447	0.0149		44.0187	0.724574		52.6903	0.00960168
44.6876	0.619731		42.7889	0.338653		44.9615	0.424864		42.2006	0.272168		43.7353	0.274698		40.9917	0.183863		40.5654	0.276131		45.0952	0.014755		44.0356	0.717592		52.7913	0.00917415
44.7044	0.610188		42.8057	0.333183		44.9783	0.416756		42.2174	0.278094		43.8194	0.272104		41.0254	0.175728		40.5822	0.270005		45.1121	0.014639		44.0524	0.710431		52.9092	0.00858629
44.7212	0.600689		42.8226	0.327817		44.9951	0.408739		42.2511	0.290539		43.8531	0.270441		41.0422	0.171844		40.599	0.264144		45.1962	0.014239		44.0692	0.703232		53.027	0.00828345
44.7381	0.591213		42.8394	0.322568		45.012	0.400724		42.2679	0.297084		43.9036	0.267491		41.059	0.168078		40.6159	0.25847		45.2804	0.013845		44.0861	0.695918		53.1449	0.00790046
44.7549	0.581795		42.8731	0.312633		45.0288	0.39274		42.2848	0.303755		43.971	0.262281		41.0927	0.160826		40.6327	0.252846		45.3646	0.01346		44.1029	0.688489		53.2459	0.00780248
44.7717	0.572384		42.8899	0.307873		45.0456	0.384945		42.3016	0.310617		44.0383	0.255868		41.1095	0.157279		40.6495	0.247339		45.4319	0.013244		44.1197	0.680984		53.3637	0.00747292
44.7886	0.563028		42.9236	0.298591		45.0625	0.377308		42.3184	0.317714		44.0551	0.254108		41.1264	0.153865		40.6664	0.242044		45.5161	0.012923		44.1366	0.673401		53.4815	0.00733932
44.8054	0.553717		42.9572	0.289801		45.0793	0.36968		42.3353	0.324996		44.1056	0.248422		41.16	0.147343		40.6832	0.236908		45.6003	0.012637		44.1534	0.665614		53.5152	0.0071879
44.8222	0.54441		42.9741	0.2856		45.0961	0.362139		42.3521	0.332468		44.1393	0.244308		41.1769	0.144207		40.7	0.231821		45.6844	0.012389		44.1702	0.657737		53.5489	0.00727697
44.8391	0.535187		43.0077	0.277513		45.113	0.354768		42.3689	0.34012		44.173	0.240214		41.1937	0.141154		40.7169	0.226802		45.7518	0.012124		44.1871	0.649873		53.5826	0.00721462
44.8559	0.526063		43.0414	0.269881		45.1298	0.347608		42.3858	0.34797		44.2235	0.233574		41.2442	0.132514		40.7505	0.217322		45.8359	0.011933		44.2039	0.641971		53.5994	0.00713446
44.8727	0.51702		43.0583	0.266203		45.1467	0.340458		42.4026	0.355997		44.274	0.226578		41.261	0.129807		40.7674	0.212718		45.9201	0.011671		44.2208	0.633967		53.7004	0.00687616
44.8896	0.508117		43.0751	0.262623		45.1635	0.333302		42.4194	0.364151		44.2908	0.224142		41.2779	0.127154		40.801	0.203999		46.0043	0.011463		44.2376	0.625847		53.8182	0.00662676
44.9064	0.499315		43.1088	0.255779		45.1803	0.326439		42.4363	0.372408		44.3245	0.219158		41.3284	0.119687		40.8179	0.199874		46.0716	0.0113		44.2544	0.617766		53.9361	0.00653769
44.9232	0.490568		43.1256	0.252524		45.1972	0.319781		42.4531	0.380968		44.375	0.211705		41.3789	0.112755		40.8347	0.195836		46.1558	0.011062		44.2713	0.60971		54.0539	0.00635956
44.9401	0.481849		43.1424	0.24934		45.214	0.31307		42.4699	0.389873		44.4255	0.203988		41.3957	0.110593		40.8516	0.191829		46.24	0.010858		44.2881	0.601565		54.1549	0.0061636
44.9569	0.473196		43.1761	0.243117		45.2308	0.306427		42.4868	0.398745		44.4592	0.198819		41.4294	0.106483		40.8852	0.184236		46.3242	0.010656		44.3049	0.593433		54.2728	0.00608344
44.9737	0.464595		43.2098	0.237213		45.2477	0.300026		42.5036	0.407637		44.5097	0.1908		41.4631	0.10251		40.9189	0.177237		46.3915	0.010542		44.3218	0.585262		54.3906	0.00576279
44.9906	0.456012		43.2266	0.234375		45.2645	0.293791		42.5205	0.416818		44.5265	0.188131		41.4967	0.098859		40.9526	0.170499		46.4757	0.010406		44.3386	0.577027		54.4916	0.00565591
45.0074	0.447536		43.2603	0.22891		45.2813	0.287632		42.5373	0.426224		44.5602	0.182978		41.5472	0.093627		41.0031	0.161196		46.5598	0.010282		44.3554	0.568908		54.6095	0.00566481
45.0242	0.439194		43.2939	0.2238		45.2982	0.281531		42.5541	0.435788		44.5938	0.177757		41.5641	0.091998		41.0367	0.155534		46.6272	0.010171		44.3723	0.56075		54.7273	0.00549558
45.0411	0.43096		43.3108	0.221288		45.315	0.275513		42.571	0.445456		44.6107	0.175149		41.6146	0.087375		41.0872	0.147585		46.7114	0.010089		44.3891	0.552541		54.8451	0.00543323
45.0579	0.422761		43.3613	0.21421		45.3318	0.269746		42.5878	0.455258		44.6443	0.169948		41.6482	0.084565		41.1041	0.145097		46.7955	0.009991		44.4059	0.544408		54.9462	0.00520165
45.0747	0.414661		43.3781	0.211892		45.3487	0.264012		42.6046	0.465327		44.6948	0.162197		41.6819	0.081796		41.1377	0.140388		46.8797	0.009883		44.4228	0.536174		55.064	0.00521947
45.0916	0.406701		43.4118	0.207474		45.3655	0.258267		42.6215	0.475528		44.7453	0.154641		41.7324	0.078039		41.1714	0.13608		46.947	0.00976		44.4396	0.528003		55.1818	0.00515712
45.1084	0.398824		43.4454	0.203216		45.3823	0.252724		42.6383	0.485727		44.779	0.149707		41.7661	0.075668		41.1882	0.133923		47.0312	0.009721		44.4564	0.51996		55.2997	0.00511258
45.1253	0.391032		43.4791	0.199176		45.3992	0.247356		42.6551	0.495999		44.7958	0.147233		41.8334	0.071285		41.2388	0.128029		47.1154	0.009737		44.4733	0.511892		55.4007	0.00497007
45.1421	0.383303		43.5296	0.193264		45.416	0.242095		42.672	0.506454		44.8463	0.139901		41.8502	0.070242		41.2556	0.126178		47.1996	0.009705		44.4901	0.503823		55.5185	0.0048721
45.1589	0.375671		43.5969	0.185653		45.4328	0.236831		42.6888	0.516961		44.88	0.135087		41.9008	0.06722		41.3229	0.119667		47.2669	0.009761		44.5069	0.495755		55.6364	0.00491663
45.1758	0.36815		43.6138	0.183883		45.4497	0.231664		42.7056	0.527607		44.9305	0.128387		41.9681	0.063728		41.3903	0.113927		47.3511	0.009743		44.5238	0.48775		55.7542	0.00472068
45.1926	0.360707		43.6643	0.178472		45.4665	0.226652		42.7225	0.538444		44.9474	0.126113		42.0523	0.05972		41.4071	0.112655		47.4352	0.00979		44.5406	0.479874		55.8552	0.00470286
45.2094	0.353347		43.698	0.174919		45.4833	0.221666		42.7393	0.549383		44.9978	0.1193		42.1196	0.056802		41.4576	0.109251		47.5194	0.009763		44.5574	0.472023		55.9731	0.00457817
45.2263	0.346101		43.7316	0.17148		45.5002	0.216791		42.7561	0.560351		45.0147	0.117096		42.1869	0.054152		41.5081	0.106122		47.5867	0.009699		44.5743	0.464159		56.0909	0.004498
45.2431	0.339005		43.7653	0.168105		45.517	0.212004		42.773	0.571303		45.0484	0.112852		42.2711	0.051131		41.5418	0.104366		47.6709	0.009733		44.5911	0.456372		56.2088	0.00451582
45.2599	0.331979		43.799	0.164646		45.5338	0.207221		42.7898	0.582327		45.0989	0.106695		42.3216	0.049439		41.6091	0.101418		47.7551	0.009748		44.6079	0.448725		56.3098	0.00446238
45.2768	0.325052		43.8495	0.159559		45.5507	0.202605		42.8066	0.593459		45.1662	0.098754		42.3384	0.048879		41.6765	0.099298		47.8393	0.009693		44.6248	0.441155		56.4276	0.00437331
45.2936	0.318245		43.8831	0.156146		45.5675	0.198178		42.8235	0.604744		45.2335	0.091453		42.4058	0.046687		41.7606	0.097715		47.9066	0.009648		44.6416	0.433611		56.5454	0.00448019
45.3104	0.311511		43.9336	0.15114		45.5844	0.19391		42.8403	0.616112		45.2504	0.08969		42.4731	0.044801		41.828	0.097321		47.9908	0.009676		44.6585	0.426093		56.6633	0.00434659
45.3273	0.304851		43.9505	0.149539		45.6012	0.189781		42.8571	0.627351		45.3009	0.084422		42.5573	0.042472		41.8953	0.097693		48.0749	0.009597		44.6753	0.418587		56.7643	0.00440003
45.3441	0.298263		44.0178	0.142887		45.618	0.185604		42.874	0.638539		45.3345	0.081111		42.6246	0.040687		41.9626	0.098868		48.1591	0.009575		44.6921	0.411107		56.8821	0.00429315
45.3609	0.291772		44.0851	0.136334		45.6349	0.181348		42.8908	0.649843		45.3682	0.077878		42.692	0.039088		41.9963	0.099858		48.2265	0.009607		44.709	0.40369		57	0.00440894
45.3778	0.285364		44.102	0.134726		45.6517	0.177331		42.9076	0.661231		45.4187	0.07325		42.7761	0.037186		42.0468	0.101773		48.3106	0.009551		44.7258	0.396415		57.1178	0.00440894
45.3946	0.279021		44.1693	0.128141		45.6685	0.173478		42.9245	0.672534		45.4524	0.070312		42.8435	0.035718		42.1141	0.105012		48.3948	0.009572		44.7426	0.389305		57.2188	0.0046138
45.4283	0.266667		44.2367	0.121792		45.6853	0.169538		42.9413	0.683769		45.4861	0.067524		42.8603	0.035387		42.1478	0.10697		48.479	0.009592		44.7595	0.382145		57.3367	0.00455145
45.4451	0.26066		44.2535	0.120209		45.7022	0.165759		42.9582	0.695008		45.5366	0.063572		42.9108	0.034335		42.1815	0.109327		48.5463	0.009602		44.7763	0.374958		57.4545	0.00457817
45.4619	0.254755		44.3208	0.113853		45.719	0.162131		42.975	0.706146		45.5702	0.060955		42.9782	0.033045		42.2488	0.114732		48.6305	0.009652		44.7931	0.367939		57.5724	0.00466724
45.4788	0.248982		44.405	0.106125		45.7359	0.158571		42.9918	0.71711		45.6376	0.056298		43.0623	0.03142		42.2657	0.11624		48.7147	0.009834		44.81	0.36111		57.6734	0.00459598
45.4956	0.243298		44.4723	0.100269		45.7527	0.155211		43.0087	0.728117		45.6544	0.055174		43.1297	0.0302		42.3162	0.121134		48.7988	0.010035		44.8268	0.354423		57.7912	0.004498
45.5293	0.232177		44.4892	0.098843		45.7695	0.151873		43.0255	0.739307		45.7386	0.049921		43.197	0.029044		42.333	0.122921		48.8662	0.010159		44.8436	0.347723		57.909	0.00459598
45.5461	0.226792		44.5565	0.093159		45.7864	0.148459		43.0423	0.750338		45.7554	0.048971		43.2475	0.028246		42.3835	0.128705		48.9503	0.010307		44.8605	0.340971		58.01	0.004498
45.5629	0.221427		44.5734	0.09183		45.8032	0.145013		43.0592	0.761056		45.8059	0.04616		43.2812	0.027734		42.4003	0.130794		49.0345	0.010516		44.8773	0.334348		58.1279	0.00440003
45.5966	0.211069		44.6407	0.086377		45.82	0.141748		43.076	0.771753		45.8901	0.042		43.3485	0.026701		42.4508	0.137493		49.1187	0.010701		44.8941	0.327916		58.2457	0.00438221
45.6135	0.206038		44.6575	0.085091		45.8369	0.138718		43.0928	0.782477		45.9743	0.038322		43.4159	0.02569		42.4677	0.139843		49.186	0.010927		44.911	0.321484		58.3636	0.00427533
45.6471	0.196259		44.7249	0.079926		45.8537	0.135673		43.1097	0.792858		46.0584	0.035009		43.4832	0.024713		42.5013	0.144752		49.2702	0.011109		44.9278	0.315091		58.4646	0.00419517
45.6639	0.191583		44.7417	0.078703		45.8705	0.132735		43.1265	0.803063		46.1258	0.032825		43.5674	0.023544		42.535	0.149963		49.3544	0.011201		44.9446	0.308825		58.5824	0.00413282
45.6808	0.18699		44.809	0.073816		45.8874	0.129855		43.1433	0.813249		46.2099	0.030307		43.6347	0.02274		42.5518	0.152637		49.4385	0.011394		44.9615	0.302739		58.7003	0.00406156
45.6976	0.182442		44.8427	0.071574		45.9042	0.127085		43.1602	0.823278		46.2941	0.028175		43.702	0.02192		42.5855	0.158161		49.5059	0.01146		44.9783	0.296729		58.8181	0.00409719
45.7145	0.177936		44.8932	0.068204		45.921	0.124391		43.177	0.833161		46.3783	0.02642		43.7525	0.021255		42.6192	0.163947		49.59	0.011419		44.9951	0.290834		58.9191	0.00399031
45.7481	0.169222		44.9605	0.063935		45.9379	0.121675		43.1938	0.842775		46.4456	0.025155		43.7862	0.020927		42.6697	0.173069		49.6742	0.011469		45.012	0.285029		59.037	0.00411501
45.765	0.165005		45.0447	0.058955		45.9715	0.11647		43.2107	0.852121		46.5298	0.023837		43.8535	0.020167		42.6865	0.176253		49.7584	0.011426		45.0288	0.279135		59.1548	0.00391015
45.7986	0.156848		45.0784	0.057069		45.9884	0.11392		43.2275	0.861373		46.614	0.022749		43.9209	0.019522		42.7034	0.179414		49.8257	0.011381		45.0456	0.273291		59.2726	0.00406156
45.8323	0.149048		45.1289	0.054418		46.022	0.109072		43.2443	0.870304		46.6981	0.021717		43.9882	0.018799		42.737	0.185989		49.9099	0.011309		45.0625	0.267665		59.3736	0.00407938
45.866	0.141599		45.2131	0.050227		46.0389	0.106613		43.2612	0.878956		46.7655	0.021247		44.0724	0.018098		42.7707	0.192747		49.9941	0.011155		45.0793	0.262205		59.4915	0.00395468
45.8996	0.134438		45.2299	0.049473		46.0557	0.104412		43.278	0.887476		46.8496	0.020791		44.1397	0.017533		42.8044	0.199666		50.0783	0.011099		45.0961	0.256694		59.6093	0.00403484
45.9333	0.1275		45.2804	0.047162		46.0725	0.10227		43.2948	0.895722		46.9338	0.020532		44.2071	0.017017		42.838	0.206609		50.1456	0.010968		45.113	0.251183		59.7272	0.00411501
45.967	0.120939		45.3646	0.043602		46.1062	0.098216		43.3117	0.903744		47.0012	0.020022		44.2912	0.016412		42.8717	0.213749		50.2298	0.010778		45.1298	0.245787		59.8282	0.00424861
46.0006	0.11475		45.3814	0.042944		46.123	0.096139		43.3285	0.911508		47.0853	0.019981		44.3586	0.015861		42.9054	0.220943		50.3139	0.010784		45.1467	0.240646		59.946	0.00407047
46.0343	0.108892		45.4487	0.040452		46.1399	0.094013		43.3454	0.918936		47.1695	0.019723		44.4259	0.015496		42.939	0.228145		50.3813	0.010675		45.1635	0.23566		60.0639	0.00406156
46.0511	0.106041		45.5329	0.037558		46.1736	0.090097		43.3622	0.926079		47.2537	0.019735		44.4933	0.015149		42.9727	0.235498		50.4654	0.01065		45.1803	0.230698		60.1817	0.0042308
46.0848	0.100641		45.6003	0.035497		46.2072	0.08652		43.379	0.933016		47.321	0.019721		44.5774	0.014705		43.0064	0.242681		50.5496	0.010574		45.1972	0.225763		60.2827	0.00428424
46.1185	0.095391		45.6844	0.0332		46.2409	0.083077		43.3959	0.93962		47.4052	0.019656		44.6448	0.014317		43.04	0.249893		50.6338	0.010586		45.214	0.220853		60.4006	0.00447128
46.1353	0.092846		45.7686	0.030911		46.2914	0.078474		43.4127	0.945808		47.4894	0.019706		44.6784	0.014191		43.0569	0.253476		50.7011	0.010575		45.2308	0.216083		60.5184	0.00440003
46.1858	0.085741		45.8528	0.029115		46.3251	0.075604		43.4295	0.951753		47.5735	0.019835		44.7121	0.014024		43.0737	0.257063		50.7853	0.010604		45.2477	0.211454		60.6362	0.00442675
46.2363	0.079091		45.8865	0.028469		46.3756	0.07151		43.4464	0.957482		47.6409	0.019813		44.7963	0.013687		43.1074	0.264134		50.8695	0.010646		45.2645	0.206826		60.7373	0.00430205
46.2532	0.076992		45.9201	0.027823		46.4261	0.067543		43.4632	0.962843		47.7251	0.020047		44.8636	0.013574		43.1242	0.267564		50.9537	0.010574		45.2813	0.20221		60.8551	0.00421298
46.3037	0.071004		46.0043	0.02636		46.4429	0.066256		43.48	0.967798		47.8092	0.020167		44.931	0.013416		43.141	0.270976		51.021	0.010613		45.2982	0.19776		60.9729	0.00411501
46.3373	0.067293		46.0885	0.025062		46.4766	0.06417		43.4969	0.972424		47.8934	0.020109		44.9983	0.013245		43.1747	0.277847		51.1052	0.010513		45.315	0.193476		61.0908	0.00392796
46.371	0.063761		46.1726	0.023981		46.5271	0.060968		43.5137	0.976696		47.9607	0.020165		45.0825	0.013219		43.1916	0.281144		51.1893	0.010506		45.3318	0.189282		61.1918	0.00374982
46.4047	0.0605		46.24	0.023045		46.5439	0.060011		43.5474	0.984294		48.0449	0.020275		45.1498	0.013246		43.2252	0.287532		51.2735	0.010359		45.3487	0.185088		61.3096	0.00379436
46.4383	0.057368		46.3242	0.022161		46.6112	0.056426		43.5642	0.987474		48.1291	0.020183		45.2171	0.013312		43.2589	0.293667		51.3409	0.010284		45.3655	0.180984		61.4275	0.00382998
46.472	0.054373		46.4083	0.021362		46.6786	0.053087		43.581	0.990248		48.2133	0.020167		45.3013	0.013548		43.2757	0.296675		51.425	0.01017		45.3992	0.173107		61.5453	0.00344699
46.5225	0.050221		46.4925	0.020457		46.6954	0.052452		43.6315	0.996662		48.2806	0.0203		45.3687	0.013733		43.2926	0.29963		51.5092	0.009998		45.416	0.169271		61.6463	0.00351824
46.5393	0.048965		46.5598	0.019999		46.7628	0.04972		43.6989	1		48.3648	0.020299		45.436	0.014		43.3431	0.307882		51.5934	0.009804		45.4328	0.165435		61.7642	0.00349152
46.6235	0.043045		46.644	0.019362		46.7796	0.04902		43.7831	0.996772		48.4489	0.020327		45.4865	0.014282		43.3936	0.31545		51.6607	0.009625		45.4497	0.16174		61.882	0.00347371
46.6909	0.038969		46.7282	0.01873		46.8469	0.046485		43.7999	0.995036		48.5331	0.020456		45.5033	0.01437		43.4104	0.317718		51.7449	0.0094		45.4833	0.154745		61.983	0.00326885
46.7414	0.036061		46.8124	0.018391		46.8974	0.045031		43.8504	0.987618		48.6005	0.020654		45.5875	0.015021		43.4441	0.321905		51.8291	0.009123		45.5002	0.151459		62.1009	0.00329557
46.7582	0.035191		46.8797	0.017966		46.9311	0.04413		43.8841	0.980772		48.6846	0.020722		45.6549	0.015467		43.4777	0.325769		51.9132	0.008788		45.5338	0.144797		62.2187	0.00317087
46.8424	0.031309		46.9639	0.017566		46.9984	0.04258		43.9177	0.972984		48.7688	0.02082		45.7222	0.016008		43.4946	0.327515		51.9806	0.008587		45.5507	0.141549		62.3365	0.00313524
46.9097	0.028619		47.048	0.017156		47.0658	0.041247		43.9514	0.963959		48.853	0.021128		45.8064	0.016657		43.5619	0.33349		52.0647	0.00835		45.5844	0.135258		62.4375	0.00309962
46.977	0.026219		47.1322	0.016803		47.0826	0.040981		43.9682	0.959069		48.9035	0.021422		45.8737	0.017204		43.5787	0.334627		52.1489	0.008188		45.6012	0.132266		62.5554	0.00313524
47.0612	0.023727		47.1996	0.016607		47.1668	0.039689		43.9851	0.953742		48.9203	0.021424		45.941	0.017741		43.6292	0.337516		52.2331	0.007882		45.6349	0.126423		62.6732	0.00302836
47.1286	0.021871		47.2837	0.016554		47.2341	0.038716		44.0019	0.948016		49.0045	0.021512		46.0084	0.018225		43.6966	0.339591		52.3004	0.007712		45.6685	0.120975		62.7911	0.00293929
47.1959	0.020345		47.3679	0.01623		47.3183	0.038083		44.0187	0.942229		49.0887	0.021628		46.0926	0.018854		43.7808	0.339581		52.3341	0.007591		45.6853	0.118341		62.8921	0.00299273
47.2632	0.019227		47.4352	0.0161		47.4025	0.037503		44.0356	0.936226		49.1728	0.021817		46.1599	0.019198		43.8481	0.337292		52.3846	0.00742		45.7022	0.115822		63.0099	0.00293929
47.3474	0.017853		47.5194	0.015921		47.4193	0.037471		44.0524	0.929795		49.2402	0.021899		46.2272	0.019502		43.8986	0.334423		52.4688	0.007151		45.719	0.113354		63.1278	0.00291257
47.4147	0.016808		47.6036	0.01581		47.4866	0.037125		44.0692	0.923216		49.3243	0.021902		46.3114	0.019803		43.9154	0.333217		52.5529	0.006973		45.7527	0.108585		63.2456	0.00297492
47.4821	0.015959		47.6878	0.015642		47.554	0.036845		44.0861	0.916484		49.4085	0.021949		46.3787	0.01997		43.9828	0.327304		52.6203	0.006755		45.7864	0.103931		63.3466	0.0029482
47.5663	0.015224		47.7551	0.015418		47.6382	0.036637		44.1029	0.909528		49.4759	0.021875		46.4461	0.019984		44.0501	0.32005		52.7045	0.006605		45.8032	0.101859		63.4644	0.00297492
47.6336	0.014698		47.8393	0.015212		47.7223	0.036067		44.1197	0.902437		49.56	0.021923		46.5134	0.019973		44.0669	0.317998		52.7886	0.006456		45.8369	0.0977546		63.5823	0.00284131
47.7009	0.014076		47.9234	0.015036		47.7897	0.035773		44.1366	0.895077		49.6442	0.021628		46.5976	0.019825		44.1175	0.311225		52.8728	0.00635		45.8705	0.0938931		63.7001	0.00296601
47.7683	0.013417		48.0076	0.014811		47.8738	0.035597		44.1534	0.887282		49.7284	0.021481		46.6649	0.01969		44.1343	0.308915		52.9401	0.006153		45.8874	0.0919878		63.8011	0.00279678
47.8524	0.012949		48.0749	0.014662		47.958	0.034948		44.1702	0.879455		49.7789	0.021276		46.7323	0.019433		44.168	0.303934		53.0243	0.005919		45.921	0.088561		63.919	0.00266318
47.9198	0.012565		48.1591	0.014337		48.0422	0.034784		44.1871	0.871527		49.7957	0.021215		46.8164	0.019085		44.2016	0.298577		53.1085	0.005768		45.9715	0.083766		64.0368	0.00273443
47.9871	0.012215		48.176	0.014312		48.1095	0.034635		44.2039	0.863175		49.8799	0.020845		46.8838	0.018839		44.2521	0.29039		53.1927	0.005669		45.9884	0.082206		64.1547	0.00277006
48.0713	0.011756		48.2433	0.014115		48.1937	0.034599		44.2208	0.854693		49.9641	0.020529		46.9511	0.018488		44.2858	0.284555		53.26	0.005612		46.022	0.0792011		64.2557	0.0025652
48.1386	0.0115		48.3275	0.014		48.2779	0.034116		44.2376	0.846333		50.0482	0.020028		47.0185	0.018093		44.3363	0.275485		53.3442	0.005536		46.0894	0.0736389		64.3735	0.00270771
48.206	0.011267		48.3948	0.01384		48.3452	0.034059		44.2544	0.837772		50.1156	0.019741		47.1026	0.01774		44.3531	0.272389		53.4283	0.005486		46.1567	0.0692658		64.4913	0.00260973
48.2733	0.011013		48.479	0.013685		48.4294	0.033848		44.2713	0.828875		50.1997	0.01943		47.17	0.017342		44.37	0.269291		53.5125	0.005389		46.1904	0.0672071		64.6092	0.00257411
48.3575	0.010749		48.5632	0.013596		48.5136	0.033769		44.2881	0.819977		50.2839	0.019031		47.2373	0.016989		44.4036	0.262942		53.5798	0.005344		46.2409	0.0642917		64.7102	0.00248504
48.4248	0.010556		48.6473	0.013521		48.5472	0.033625		44.3049	0.811056		50.3681	0.018958		47.3215	0.016509		44.4205	0.259786		53.664	0.005159		46.2914	0.0619518		64.8281	0.0023069
48.4922	0.010486		48.7147	0.013495		48.5977	0.033756		44.3218	0.801908		50.4354	0.018676		47.3888	0.016179		44.4541	0.253272		53.7482	0.0051		46.3251	0.0600465		64.9459	0.00232471
48.5763	0.010349		48.7988	0.013525		48.6651	0.033823		44.3386	0.792501		50.5196	0.01841		47.4562	0.015863		44.4878	0.246795		53.8324	0.005069		46.3756	0.0581797		64.9627	0.00241378
48.6437	0.010323		48.883	0.013546		48.7324	0.033649		44.3554	0.783093		50.6038	0.018181		47.5235	0.01559		44.5215	0.240172		53.8997	0.005017		46.4597	0.0552004		65.0132	0.00233362
48.711	0.010191		48.9672	0.013573		48.7492	0.033583		44.3723	0.773829		50.6879	0.01807		47.6077	0.015215		44.5552	0.233563		53.9839	0.004898		46.4766	0.0547784		65.0637	0.00224455
48.7783	0.010139		49.0345	0.013561		48.7998	0.033716		44.3891	0.764582		50.7553	0.017853		47.675	0.014954		44.572	0.230283		54.068	0.004812		46.5776	0.0522978		65.1647	0.00229799
48.8625	0.010233		49.1187	0.013751		48.8334	0.033749		44.4059	0.755096		50.8394	0.017726		47.7423	0.014721		44.5888	0.227055		54.1354	0.00478		46.6618	0.0505844		65.2826	0.00220892
48.9299	0.010237		49.2029	0.013798		48.9008	0.03374		44.4228	0.74547		50.9236	0.017593		47.8265	0.014338		44.6225	0.220449		54.2196	0.004705		46.6786	0.0503286		65.4004	0.0020486
48.9972	0.01032		49.287	0.013876		48.9849	0.033998		44.4396	0.735871		51.0078	0.017436		47.877	0.01419		44.6393	0.217107		54.3037	0.004639		46.7796	0.0489093		65.5014	0.00212876
49.0814	0.010377		49.3544	0.013871		49.0691	0.034139		44.4564	0.726059		51.0751	0.017311		47.8939	0.014132		44.673	0.210628		54.3879	0.004598		46.8638	0.0482316		65.6193	0.00225346
49.1487	0.010433		49.4385	0.013985		49.1533	0.03435		44.4733	0.716203		51.1593	0.017135		47.9612	0.013886		44.7067	0.204208		54.4552	0.004511		46.9648	0.0473749		65.7371	0.00219111
49.216	0.01045		49.5227	0.013912		49.2206	0.034557		44.4901	0.706532		51.2435	0.016996		48.0285	0.013631		44.7403	0.19767		54.5394	0.004476		47.0658	0.0468378		65.855	0.00211985
49.3002	0.010477		49.6069	0.013813		49.3048	0.0346		44.5069	0.696821		51.3276	0.016727		48.1127	0.013362		44.774	0.191163		54.6236	0.004431		47.1668	0.0466205		65.956	0.00199515
49.3676	0.010502		49.6742	0.013808		49.389	0.034836		44.5238	0.68705		51.395	0.016625		48.18	0.013018		44.7908	0.188012		54.7078	0.00442		47.251	0.0462496		66.0738	0.00203969
49.4349	0.010573		49.7584	0.013734		49.4563	0.034612		44.5406	0.677245		51.4792	0.01626		48.2474	0.012878		44.8077	0.184936		54.7751	0.004358		47.352	0.0460323		66.1916	0.00201297
49.5022	0.010598		49.8426	0.013684		49.5405	0.034657		44.5574	0.667409		51.5633	0.015898		48.3316	0.012593		44.8582	0.175665		54.8593	0.004284		47.3856	0.045866		66.3095	0.00182592
49.5864	0.010601		49.9267	0.013483		49.6246	0.034747		44.5743	0.657515		51.6475	0.015645		48.3989	0.012494		44.8918	0.169548		54.9434	0.004195		47.453	0.0456231		66.4105	0.00209313
49.6537	0.010555		49.9941	0.013397		49.7088	0.034669		44.5911	0.647721		51.7148	0.01543		48.4662	0.01236		44.9255	0.163527		55.0276	0.004148		47.554	0.0451883		66.5283	0.0019239
49.7211	0.010489		50.0783	0.013227		49.7762	0.034669		44.6079	0.638145		51.799	0.015058		48.5336	0.012276		44.976	0.154911		55.0949	0.004078		47.655	0.0448303		66.6462	0.00188827
49.8053	0.010373		50.1624	0.013065		49.8603	0.034292		44.6248	0.628526		51.8832	0.014645		48.6177	0.012147		44.9928	0.15204		55.1791	0.003997		47.7392	0.0444851		66.764	0.00186155
49.8726	0.010295		50.2298	0.012898		49.9445	0.033984		44.6416	0.618766		51.9505	0.014287		48.6851	0.012025		45.0097	0.149205		55.2633	0.003975		47.8402	0.0438457		66.865	0.00180811
49.9399	0.010123		50.3139	0.012698		50.0118	0.033912		44.6585	0.609054		51.9674	0.014198		48.7524	0.012072		45.0602	0.140862		55.3475	0.00398		47.9412	0.04359		66.9829	0.00177248
50.0073	0.009918		50.3981	0.012402		50.096	0.033486		44.6753	0.599414		52.0347	0.013914		48.8366	0.012048		45.077	0.138187		55.4148	0.003911		48.0422	0.0429762		67.1007	0.00190609
50.0914	0.009786		50.4823	0.012346		50.1802	0.033114		44.6921	0.589893		52.1189	0.013455		48.9039	0.012057		45.1107	0.132927		55.499	0.003909		48.1432	0.0423497		67.2185	0.0019239
50.1588	0.009564		50.5496	0.012097		50.2644	0.032795		44.709	0.580438		52.203	0.01306		48.9713	0.012083		45.1444	0.127831		55.5832	0.003821		48.2274	0.0420172		67.3196	0.00176357
50.2261	0.00945		50.6338	0.01191		50.3317	0.032595		44.7258	0.571005		52.2704	0.012725		49.0386	0.012096		45.1949	0.120266		55.6673	0.003801		48.3284	0.0416592		67.4374	0.00172795
50.3103	0.009318		50.718	0.01167		50.4159	0.031941		44.7426	0.561587		52.3546	0.01239		49.1228	0.01215		45.2117	0.117844		55.7347	0.003799		48.4294	0.0412245		67.5552	0.00182592
50.3776	0.009156		50.8021	0.011445		50.5	0.031357		44.7595	0.55219		52.4387	0.011984		49.1901	0.012278		45.2454	0.113045		55.8188	0.003828		48.4631	0.0410838		67.6731	0.00186155
50.445	0.009146		50.8695	0.011317		50.5674	0.031217		44.7763	0.542865		52.5229	0.011546		49.2574	0.012334		45.2959	0.106171		55.903	0.003775		48.4967	0.0410966		67.7741	0.00181702
50.5123	0.009073		50.9537	0.011016		50.6516	0.030871		44.7931	0.533563		52.5902	0.01123		49.3416	0.01245		45.3632	0.097622		55.9872	0.00363		48.5136	0.0410454		67.8919	0.0016745
50.5965	0.009003		51.0378	0.010802		50.7357	0.03028		44.81	0.52432		52.6744	0.010992		49.409	0.012487		45.4137	0.091501		56.0545	0.003658		48.5304	0.040892		68.0098	0.00170123
50.6638	0.008926		51.122	0.010574		50.8199	0.030627		44.8268	0.515205		52.7586	0.010722		49.4763	0.012439		45.4305	0.089507		56.1387	0.003623		48.6314	0.0404573		68.1276	0.00146074
50.7311	0.0089		51.1893	0.010377		50.8872	0.030066		44.8436	0.506196		52.8428	0.010402		49.5436	0.012401		45.4811	0.083989		56.2229	0.003575		48.7156	0.0402143		68.2286	0.00151418
50.8153	0.008829		51.2735	0.010126		50.9209	0.029741		44.8605	0.497167		52.9101	0.010148		49.6278	0.012464		45.4979	0.082167		56.307	0.003464		48.8166	0.0401248		68.3465	0.00161216
50.8827	0.008814		51.3577	0.009886		50.9714	0.029524		44.8773	0.488218		52.9943	0.009909		49.6951	0.012382		45.5484	0.076829		56.3744	0.003453		48.9176	0.0398563		68.4643	0.0015409
50.95	0.008773		51.4419	0.009594		51.0556	0.029087		44.8941	0.479507		53.0784	0.009648		49.7625	0.012333		45.5821	0.073523		56.4586	0.003407		49.0186	0.0398946		68.5821	0.00146965
51.0173	0.00876		51.5092	0.009321		51.1229	0.028859		44.911	0.470827		53.1626	0.009543		49.8467	0.012199		45.6157	0.070293		56.5427	0.003381		49.1028	0.0396645		68.6832	0.00156762
51.1015	0.008654		51.5934	0.009025		51.2071	0.028627		44.9278	0.462164		53.23	0.009359		49.914	0.012182		45.6494	0.06718		56.6269	0.003309		49.2038	0.0397923		68.801	0.00150527
51.1688	0.008644		51.6775	0.00878		51.2913	0.028157		44.9446	0.453715		53.3141	0.009186		49.9813	0.012093		45.6999	0.06297		56.6942	0.003332		49.3048	0.0397668		68.9188	0.00148746
51.2362	0.008562		51.7617	0.008644		51.3754	0.028073		44.9615	0.445319		53.3983	0.00896		50.0487	0.011983		45.7167	0.061561		56.7784	0.00328		49.4058	0.0397028		69.0367	0.00142511
51.3204	0.008381		51.8291	0.008405		51.4428	0.027838		44.9783	0.436974		53.4825	0.008784		50.1328	0.011886		45.7841	0.056247		56.8626	0.003224		49.5068	0.0399458		69.1377	0.00139839
51.3877	0.00831		51.9132	0.008011		51.5269	0.027305		44.9951	0.428776		53.5498	0.008739		50.2002	0.011774		45.8009	0.054995		56.9468	0.003099		49.591	0.0398051		69.2555	0.00139839
51.455	0.008196		51.9974	0.007812		51.6111	0.027451		45.012	0.420604		53.634	0.008476		50.2675	0.011667		45.8683	0.050506		57.0141	0.003061		49.692	0.0399841		69.3734	0.00131823
51.5224	0.008064		52.0816	0.007617		51.6953	0.026933		45.0288	0.412492		53.7182	0.0082		50.3517	0.011566		45.8851	0.049369		57.0983	0.003041		49.793	0.0401504		69.4744	0.00135385
51.6065	0.00782		52.1489	0.007574		51.7626	0.027408		45.0456	0.40454		53.8023	0.008191		50.419	0.011519		45.9356	0.046197		57.1824	0.002957		49.894	0.0400225		69.5922	0.00137167
51.6739	0.007707		52.2331	0.007424		51.8468	0.027544		45.0625	0.396685		53.8697	0.00798		50.4864	0.011452		46.0029	0.042507		57.2666	0.002909		49.995	0.0401759		69.7101	0.00136276
51.7244	0.007543		52.3173	0.007397		51.931	0.028266		45.0793	0.388957		53.9538	0.007944		50.5537	0.011367		46.0871	0.03845		57.334	0.002844		50.0792	0.0400609		69.8279	0.00126479
51.7412	0.007504		52.4014	0.007423		51.9983	0.028985		45.0961	0.381267		54.038	0.007675		50.6379	0.011314		46.1544	0.035545		57.4181	0.002801		50.1802	0.0405595		69.9289	0.00117572
51.8254	0.007272		52.4688	0.007516		52.0656	0.030096		45.113	0.373601		54.1222	0.007539		50.7052	0.011324		46.2218	0.032557		57.5023	0.002707		50.2812	0.0407641		70.0468	0.00120244
51.8927	0.007136		52.5529	0.007579		52.0825	0.030288		45.1298	0.366086		54.1895	0.007492		50.7726	0.01123		46.306	0.029637		57.5865	0.002675		50.3317	0.0410966		70.1646	0.00121134
51.9601	0.006939		52.6371	0.007707		52.1667	0.031754		45.1467	0.358783		54.2737	0.007278		50.8567	0.011226		46.3565	0.028094		57.6538	0.002633		50.3822	0.0416081		70.2824	0.00122916
52.0442	0.006729		52.7213	0.007988		52.234	0.033667		45.1635	0.351513		54.3579	0.007271		50.9241	0.011257		46.3733	0.027656		57.738	0.002586		50.4832	0.0419917		70.3834	0.00133604
52.1116	0.006554		52.7886	0.008108		52.2508	0.034115		45.1803	0.344193		54.4252	0.007196		50.9914	0.011245		46.4406	0.025796		57.8222	0.002577		50.5674	0.0425671		70.5013	0.00122916
52.1789	0.00643		52.8728	0.008287		52.3182	0.036223		45.1972	0.33703		54.5094	0.00713		51.0587	0.011198		46.508	0.024152		57.9063	0.002526		50.6684	0.0431553		70.6191	0.00135385
52.2463	0.00619		52.957	0.008518		52.3687	0.037896		45.214	0.330107		54.5599	0.007054		51.1429	0.011043		46.5921	0.022516		57.9737	0.002483		50.7694	0.0437946		70.737	0.00122025
52.3304	0.005953		53.0411	0.008643		52.4023	0.038902		45.2308	0.323354		54.5936	0.007017		51.2103	0.010947		46.6595	0.021342		58.0578	0.002438		50.8704	0.0442677		70.838	0.00130041
52.3978	0.005811		53.1085	0.008841		52.4697	0.041507		45.2477	0.316548		54.6777	0.006941		51.2776	0.010841		46.7268	0.020494		58.142	0.002461		50.9546	0.0442038		70.9558	0.001149
52.4651	0.005624		53.1927	0.008925		52.4865	0.042071		45.2645	0.309776		54.7451	0.006845		51.3618	0.010617		46.811	0.019241		58.2094	0.002432		51.0556	0.0442549		71.0737	0.00119353
52.5493	0.005438		53.2768	0.008937		52.5538	0.044481		45.2813	0.303298		54.8292	0.00672		51.4291	0.010578		46.8783	0.01853		58.2935	0.002378		51.1566	0.0439352		71.1915	0.00114009
52.6166	0.00531		53.3442	0.009026		52.5707	0.045202		45.2982	0.296953		54.9134	0.006758		51.4964	0.010475		46.9457	0.017822		58.3777	0.002307		51.2576	0.0432831		71.2925	0.00122025
52.684	0.005229		53.4283	0.009026		52.638	0.04777		45.315	0.290664		54.9976	0.006571		51.5806	0.010344		47.013	0.017203		58.4619	0.002299		51.3586	0.0423369		71.4104	0.00122916
52.7513	0.00511		53.5125	0.008925		52.6717	0.049023		45.3318	0.284416		55.0649	0.006556		51.648	0.010113		47.0972	0.016633		58.5292	0.002261		51.4428	0.041429		71.5282	0.00118462
52.8355	0.004929		53.5967	0.0089		52.7222	0.050833		45.3655	0.272345		55.1491	0.006452		51.7153	0.009933		47.1645	0.016176		58.6134	0.002299		51.4764	0.0410071		71.646	0.00122025
52.9028	0.004776		53.664	0.008875		52.7895	0.05305		45.3823	0.266481		55.2333	0.006232		51.7826	0.009774		47.2319	0.015873		58.6975	0.002247		51.5438	0.0400097		71.7471	0.00118462
52.9701	0.004696		53.7482	0.008644		52.8064	0.053615		45.3992	0.260533		55.3174	0.006198		51.8668	0.009531		47.316	0.015466		58.7817	0.002254		51.6448	0.038552		71.8649	0.00109555
53.0543	0.004623		53.8324	0.008519		52.8737	0.055922		45.416	0.254716		55.3848	0.00609		51.9341	0.009324		47.3834	0.015117		58.8491	0.002272		51.7458	0.0372222		71.9827	0.00116681
53.1217	0.004493		53.9165	0.008389		52.9074	0.056786		45.4328	0.249071		55.4689	0.0061		52.0015	0.009106		47.4507	0.015002		58.9332	0.002261		51.8131	0.0362504		72.1006	0.00106883
53.189	0.004371		53.9839	0.008325		52.9579	0.057967		45.4665	0.238029		55.5531	0.006014		52.0857	0.008751		47.518	0.014958		59.0174	0.002206		51.8468	0.0360842		72.2016	0.00105102
53.2563	0.004265		54.068	0.007973		53.0421	0.059792		45.4833	0.232681		55.6373	0.005977		52.153	0.008602		47.6022	0.014755		59.1016	0.002206		51.931	0.0345754		72.3194	0.00104211
53.3405	0.004213		54.1522	0.007951		53.0926	0.060703		45.5002	0.227354		55.7046	0.005915		52.2203	0.008467		47.6696	0.014572		59.1689	0.002084		52.032	0.0333095		72.4373	0.00098867
53.4079	0.004178		54.2364	0.007875		53.1094	0.060795		45.5338	0.217025		55.7888	0.005658		52.2877	0.008257		47.7369	0.01455		59.2531	0.002152		52.133	0.0320052		72.5551	0.000953043
53.4752	0.004067		54.3037	0.007755		53.1936	0.061343		45.5507	0.212102		55.873	0.005673		52.3718	0.007966		47.8211	0.014338		59.3373	0.002239		52.1835	0.0313147		72.6561	0.000863973
53.5594	0.004018		54.3879	0.007737		53.2777	0.061463		45.5844	0.202587		55.9571	0.005489		52.4392	0.007834		47.8884	0.014255		59.4214	0.00227		52.234	0.0305347		72.774	0.00106883
53.6267	0.003965		54.4721	0.00775		53.3619	0.060906		45.6012	0.197899		56.0245	0.005349		52.5065	0.007728		47.9221	0.014207		59.4888	0.002216		52.335	0.0296397		72.8918	0.000953043
53.694	0.003908		54.5562	0.007856		53.4124	0.060487		45.6349	0.188889		56.1087	0.005353		52.5907	0.007522		47.9557	0.014168		59.5729	0.00218		52.4192	0.0285272		73.0096	0.00105993
53.7614	0.00385		54.6236	0.007913		53.4293	0.060271		45.6517	0.184551		56.1928	0.005238		52.658	0.007344		48.0231	0.014084		59.6571	0.002238		52.5202	0.0274659		73.1107	0.000863973
53.8456	0.00387		54.7078	0.007944		53.5134	0.058891		45.6853	0.176229		56.277	0.005104		52.7085	0.007077		48.1073	0.013993		59.7413	0.002279		52.6212	0.0266604		73.2285	0.000881787
53.9129	0.003819		54.7919	0.008002		53.5976	0.057646		45.719	0.168081		56.3443	0.005153		52.7254	0.007066		48.1746	0.01386		59.8086	0.002308		52.638	0.0264302		73.3463	0.00108665
53.9802	0.003797		54.8761	0.008185		53.6649	0.056323		45.7527	0.160468		56.4285	0.005099		52.7927	0.006969		48.2419	0.013875		59.8928	0.00231		52.7222	0.0256246		73.4473	0.00098867
54.0644	0.003753		54.9434	0.008296		53.7491	0.0543		45.7864	0.152949		56.5127	0.00502		52.8769	0.006779		48.3261	0.013773		59.977	0.002313		52.8064	0.0248446		73.5652	0.00087288
54.1317	0.003691		55.0276	0.008288		53.8164	0.052761		45.8032	0.149368		56.5969	0.004934		52.9442	0.006628		48.3934	0.013908		60.0611	0.002399		52.9074	0.024525		73.683	0.000953043
54.1991	0.00367		55.1118	0.008323		53.8333	0.052414		45.8537	0.139226		56.6642	0.004881		53.0115	0.006545		48.4608	0.013926		60.1285	0.002463		53.0084	0.0235532		73.8009	0.000970856
54.2664	0.003578		55.196	0.008293		53.9175	0.050562		45.8705	0.135897		56.7484	0.004711		53.0957	0.006503		48.5281	0.013856		60.2127	0.002382		53.1094	0.0232974		73.9019	0.00101539
54.3506	0.003599		55.2633	0.008232		53.9848	0.049382		45.8874	0.132822		56.8325	0.004705		53.1631	0.006301		48.6123	0.013934		60.2968	0.002445		53.2104	0.0226325		74.0197	0.000926322
54.4179	0.003554		55.3475	0.008226		54.0016	0.04902		45.921	0.126642		56.8999	0.00464		53.2304	0.006195		48.6796	0.013871		60.381	0.00246		53.2946	0.022185		74.1376	0.000676927
54.4853	0.00357		55.4316	0.008146		54.069	0.048178		45.9379	0.123573		56.9841	0.004473		53.2977	0.006113		48.747	0.014084		60.4483	0.0025		53.3619	0.0216352		74.2554	0.000748183
54.5694	0.003506		55.5158	0.008039		54.1531	0.046987		45.9547	0.120644		57.0682	0.004452		53.3819	0.005974		48.8311	0.014137		60.5325	0.002578		53.3956	0.0214434		74.3564	0.000855066
54.6368	0.003502		55.5832	0.007901		54.2205	0.046323		46.0052	0.112468		57.1524	0.004389		53.4492	0.005854		48.8985	0.014185		60.6167	0.002495		53.4966	0.0208808		74.4742	0.000828345
54.7041	0.003407		55.6673	0.007721		54.3047	0.046123		46.0557	0.104917		57.2197	0.004347		53.5166	0.005768		48.949	0.014341		60.7009	0.002576		53.5976	0.0203693		74.5921	0.000712555
54.7883	0.003337		55.7515	0.007542		54.3888	0.046051		46.0894	0.100178		57.3039	0.004279		53.6008	0.005722		48.9658	0.014405		60.7682	0.002497		53.6986	0.0200624		74.7099	0.000792718
54.8556	0.003353		55.8357	0.007304		54.473	0.046637		46.1062	0.097881		57.3881	0.004079		53.6681	0.005625		49.0331	0.014408		60.8524	0.002502		53.7828	0.0194103		74.8109	0.000739276
54.923	0.003345		55.903	0.007173		54.5403	0.046751		46.1567	0.091479		57.4723	0.003976		53.7354	0.00552		49.1173	0.014672		60.9365	0.002466		53.8838	0.0187709		74.9288	0.00075709
54.9903	0.003282		55.9198	0.007122		54.6245	0.04697		46.2241	0.083625		57.5396	0.003916		53.8028	0.005467		49.1847	0.014754		61.0207	0.002448		53.9848	0.0184896
55.0745	0.003275		55.9872	0.006956		54.7087	0.04778		46.2914	0.076765		57.6238	0.003786		53.8869	0.005431		49.252	0.014987		61.0881	0.002431		54.0858	0.0178503
55.1418	0.003146		56.0714	0.006875		54.776	0.048461		46.3082	0.075065		57.7079	0.003812		53.9543	0.005331		49.3362	0.015016		61.1722	0.002412		54.1868	0.0175051
55.2092	0.003197		56.1387	0.006644		54.8602	0.048821		46.3587	0.07052		57.7921	0.003737		54.0216	0.005304		49.4035	0.015084		61.2564	0.002324		54.271	0.01739
55.2933	0.003076		56.2229	0.006415		54.9107	0.049093		46.3756	0.068964		57.8595	0.003789		54.1058	0.005221		49.4708	0.015202		61.3406	0.002325		54.3383	0.0169169
55.3607	0.003122		56.307	0.006337		54.9444	0.049234		46.4429	0.063736		57.9436	0.003678		54.1731	0.005173		49.5382	0.015192		61.4079	0.002252		54.372	0.0168529
55.428	0.003053		56.3912	0.006155		55.0285	0.049272		46.5102	0.058896		58.0278	0.003588		54.2405	0.005057		49.6224	0.015261		61.4921	0.002246		54.473	0.0165333
55.4953	0.003093		56.4586	0.006072		55.0959	0.049638		46.5439	0.056667		58.112	0.003583		54.3078	0.005029		49.6897	0.015331		61.5763	0.002127		54.574	0.0159451
55.5795	0.002997		56.5427	0.005928		55.18	0.049466		46.5944	0.053601		58.1793	0.003598		54.392	0.004977		49.757	0.015233		61.6604	0.002078		54.6582	0.0157661
55.6468	0.002994		56.6269	0.00574		55.2642	0.049231		46.6618	0.050102		58.2635	0.003524		54.4593	0.004964		49.8412	0.015246		61.7278	0.002034		54.7592	0.015472
55.7142	0.002947		56.7111	0.005636		55.3147	0.048915		46.6786	0.049204		58.3477	0.00345		54.5267	0.004911		49.9085	0.015235		61.8119	0.001922		54.8602	0.0151011
55.7984	0.0029		56.7784	0.005557		55.3316	0.048704		46.7291	0.046969		58.4318	0.003468		54.6108	0.004817		49.9759	0.015067		61.8961	0.001826		54.9612	0.0149988
55.8657	0.002876		56.8626	0.005525		55.4157	0.047902		46.8133	0.043881		58.4992	0.00349		54.6782	0.004791		50.0432	0.014931		61.9635	0.00175		55.0622	0.0147431
55.933	0.002813		56.9468	0.005409		55.4999	0.04693		46.8469	0.042597		58.5833	0.003374		54.7455	0.00472		50.1274	0.014763		62.0476	0.001671		55.1464	0.0144874
56.0004	0.002803		57.0309	0.005389		55.5841	0.045597		46.8806	0.041559		58.6675	0.003391		54.8128	0.004685		50.1947	0.014651		62.1318	0.001574		55.2474	0.0141549
56.0845	0.002794		57.0983	0.005287		55.6177	0.045091		46.9479	0.03935		58.7517	0.003286		54.897	0.00461		50.2621	0.014459		62.216	0.001593		55.3484	0.0140526
56.1519	0.002757		57.1824	0.005158		55.6514	0.044674		47.0153	0.037756		58.819	0.003233		54.9644	0.004535		50.3462	0.01435		62.2833	0.001568		55.4494	0.0136435
56.2192	0.002681		57.2666	0.005101		55.7356	0.04375		47.0995	0.035828		58.9032	0.003199		55.0317	0.004574		50.4136	0.014227		62.3675	0.001487		55.5504	0.0133621
56.3034	0.002726		57.3508	0.005098		55.8198	0.042294		47.1331	0.035423		58.9874	0.003156		55.1159	0.00446		50.4641	0.014265		62.4517	0.001431		55.6346	0.0133238
56.3707	0.002673		57.4181	0.004941		55.8871	0.041171		47.1668	0.034852		59.0715	0.003047		55.1832	0.004457		50.4809	0.014271		62.5358	0.001419		55.7356	0.0129913
56.4381	0.00254		57.5023	0.00495		55.9713	0.039533		47.2341	0.033645		59.1389	0.003075		55.2505	0.004408		50.5483	0.01424		62.6032	0.001386		55.8366	0.0129402
56.5054	0.002571		57.5865	0.004871		56.0554	0.03818		47.3183	0.032865		59.2231	0.003107		55.3179	0.004389		50.5651	0.01421		62.6873	0.001367		55.9376	0.012953
56.5896	0.002461		57.6706	0.004784		56.1228	0.037352		47.3856	0.032287		59.3072	0.003137		55.4021	0.004299		50.6324	0.014083		62.7715	0.001246		56.0218	0.0128379
56.6569	0.002563		57.738	0.004747		56.1396	0.036989		47.453	0.031506		59.3746	0.003092		55.4694	0.004228		50.6998	0.014073		62.8557	0.001275		56.1228	0.0124926
56.7243	0.002453		57.8222	0.004664		56.2069	0.035994		47.5203	0.03088		59.4587	0.003074		55.5367	0.004167		50.7671	0.014042		62.923	0.001233		56.2238	0.0124159
56.8084	0.002475		57.9063	0.004696		56.2911	0.03481		47.6045	0.030524		59.5429	0.003179		55.6209	0.004164		50.8513	0.013908		63.0072	0.001232		56.3248	0.0121346
56.8758	0.002289		57.9905	0.004598		56.3753	0.033582		47.6718	0.030124		59.6271	0.003232		55.6882	0.00408		50.9186	0.013986		63.0914	0.001198		56.3585	0.0120707
56.9431	0.002384		58.0578	0.004598		56.4426	0.032938		47.7392	0.029856		59.6944	0.003221		55.7556	0.004078		50.986	0.013883		63.1755	0.001048		56.4258	0.0120195
57.0273	0.002335		58.142	0.004552		56.5268	0.0319		47.8233	0.029616		59.7786	0.003236		55.8229	0.003946		51.0533	0.013728		63.2429	0.001123		56.51	0.0118405
57.0946	0.002252		58.2262	0.004507		56.611	0.031026		47.8907	0.029565		59.8628	0.003292		55.9071	0.003972		51.1375	0.013701		63.327	0.001175		56.611	0.0115848
57.1619	0.002221		58.3104	0.004448		56.6951	0.030034		47.958	0.029125		59.9469	0.003316		55.9744	0.003915		51.2048	0.013663		63.4112	0.001092		56.712	0.0114058
57.2293	0.002212		58.3777	0.004485		56.7288	0.029775		48.0254	0.028995		60.0143	0.003334		56.0418	0.003912		51.2721	0.013559		63.4954	0.001169		56.813	0.0114953
57.3135	0.002137		58.4619	0.004361		56.7625	0.029529		48.1095	0.028747		60.0984	0.003348		56.126	0.003827		51.3563	0.013301		63.5627	0.00119		56.914	0.0112779
57.3808	0.002145		58.546	0.004271		56.8467	0.029003		48.1769	0.028531		60.1826	0.003394		56.1933	0.003768		51.4237	0.013238		63.6469	0.001195		56.9982	0.01115
57.4481	0.002104		58.6302	0.004275		56.9308	0.028453		48.2442	0.028459		60.2668	0.003434		56.2606	0.00372		51.491	0.013002		63.7311	0.001204		57.0992	0.0112268
57.5323	0.002084		58.6975	0.004294		56.9982	0.027767		48.3284	0.028378		60.3341	0.003435		56.328	0.003683		51.5752	0.012803		63.8153	0.001183		57.2002	0.0110989
57.5996	0.002084		58.7817	0.004241		57.0823	0.027033		48.3957	0.028375		60.4183	0.003469		56.4121	0.00359		51.6425	0.012588		63.8826	0.00119		57.3012	0.0111373
57.667	0.002068		58.8659	0.004258		57.1665	0.026512		48.4631	0.028303		60.5025	0.003462		56.4795	0.003538		51.7098	0.012362		63.9668	0.001145		57.4022	0.0108559
57.7343	0.001981		58.9332	0.004244		57.2507	0.026044		48.5304	0.028353		60.5866	0.003509		56.5468	0.003498		51.7772	0.012116		64.0509	0.001078		57.4864	0.0109838
57.8185	0.001901		59.0174	0.00414		57.2844	0.025752		48.6146	0.028306		60.654	0.003498		56.631	0.003434		51.8614	0.011853		64.1351	0.001105		57.5874	0.0108304
57.8858	0.001937		59.1016	0.004061		57.318	0.025556		48.6482	0.028491		60.7382	0.003438		56.6983	0.003438		51.9287	0.011673		64.2024	0.001129		57.6884	0.0107025
57.9532	0.001967		59.1857	0.004178		57.4022	0.024941		48.6819	0.028564		60.8223	0.003371		56.7657	0.00337		51.996	0.011348		64.2866	0.001102		57.7894	0.0108176
58.0374	0.001934		59.2531	0.004101		57.4864	0.024518		48.7492	0.028538		60.9065	0.003343		56.833	0.003322		52.0802	0.011014		64.3708	0.001125		57.8736	0.0106769
58.1047	0.001933		59.3373	0.004116		57.5537	0.024068		48.8334	0.029028		60.9738	0.003348		56.9172	0.003241		52.1475	0.010766		64.455	0.001144		57.9746	0.0107025
58.172	0.001948		59.4214	0.00409		57.6379	0.023634		48.9008	0.029197		61.058	0.003342		56.9845	0.003204		52.2149	0.010494		64.5223	0.001076		58.0756	0.0106641
58.2394	0.001938		59.5056	0.004128		57.7221	0.023127		48.9681	0.029603		61.1422	0.003328		57.0519	0.003089		52.2822	0.010344		64.6065	0.001147		58.1766	0.0104468
58.3235	0.001889		59.5729	0.004105		57.8062	0.02261		49.0354	0.030031		61.2264	0.003195		57.136	0.003031		52.3664	0.010026		64.6907	0.001074		58.2776	0.0102805
58.3909	0.001885		59.6571	0.004193		57.8736	0.022213		49.1196	0.030169		61.2937	0.00312		57.2034	0.003002		52.4337	0.009795		64.7748	0.001128		58.3618	0.0105874
58.4582	0.001751		59.7413	0.00408		57.9072	0.022083		49.1869	0.030468		61.3779	0.003127		57.2707	0.002906		52.5011	0.009621		64.8422	0.001183		58.4628	0.0104212
58.5424	0.001818		59.8255	0.004152		57.9577	0.021533		49.2543	0.030893		61.462	0.002821		57.338	0.002891		52.5852	0.009561		64.9263	0.001064		58.5638	0.0100632
58.6097	0.001746		59.8928	0.004198		58.0419	0.02148		49.3385	0.031219		61.5294	0.002782		57.4222	0.002793		52.6526	0.009386		65.0105	0.00111		58.6648	0.0100248
58.6771	0.001783		59.977	0.004349		58.1093	0.020967		49.4058	0.031422		61.6136	0.002747		57.4896	0.002743		52.7199	0.009139		65.0947	0.001049		58.7658	0.0100248
58.7444	0.001758		60.0611	0.004308		58.1934	0.020571		49.4731	0.031363		61.6977	0.00264		57.5569	0.002744		52.7873	0.009007		65.162	0.001042		58.85	0.010012
58.8286	0.001718		60.1453	0.004277		58.2776	0.020193		49.5405	0.031158		61.7819	0.00261		57.6411	0.002735		52.8714	0.008779		65.2462	0.00099		58.951	0.00979464
58.8959	0.001695		60.2127	0.004279		58.3618	0.019547		49.6246	0.031299		61.8492	0.002491		57.7084	0.002629		52.9388	0.008632		65.3304	0.001008		59.052	0.00970514
58.9633	0.001711		60.2968	0.004325		58.4291	0.019486		49.692	0.031146		61.9334	0.002385		57.7757	0.002637		53.0061	0.00853		65.4145	0.001041		59.153	0.00962842
59.0474	0.001636		60.381	0.004244		58.5133	0.019014		49.7593	0.030856		62.0176	0.002259		57.8431	0.002529		53.0903	0.008412		65.4819	0.001052		59.254	0.00973071
59.1148	0.001648		60.4652	0.004287		58.5975	0.018702		49.8435	0.030783		62.1018	0.002145		57.9272	0.002538		53.1576	0.00832		65.5661	0.001029		59.3382	0.00983301
59.1821	0.00166		60.5325	0.004239		58.6648	0.018231		49.9108	0.030323		62.1691	0.002076		57.9946	0.002449		53.2249	0.008179		65.6502	0.000981		59.4392	0.00967956
59.2494	0.001695		60.6167	0.004203		58.749	0.017942		49.9782	0.030114		62.2533	0.002029		58.0619	0.002438		53.2923	0.008079		65.7176	0.00103		59.5402	0.00966678
59.3336	0.001694		60.7009	0.004236		58.8331	0.017752		50.0455	0.029668		62.3374	0.001952		58.1461	0.002468		53.3765	0.007959		65.8017	0.000908		59.6412	0.00969235
59.401	0.001638		60.785	0.004162		58.9173	0.017657		50.1297	0.029223		62.4216	0.001918		58.2134	0.002367		53.4438	0.007821		65.8859	0.000918		59.7254	0.00967956
59.4683	0.001719		60.8524	0.0041		58.9847	0.017317		50.197	0.028971		62.489	0.001721		58.2808	0.00231		53.5111	0.007713		65.9701	0.000895		59.8264	0.00971792
59.5525	0.001747		60.9365	0.004157		59.0688	0.017082		50.2644	0.028704		62.5731	0.001767		58.3481	0.002328		53.5953	0.007693		66.0374	0.000949		59.9274	0.00971792
59.6198	0.001697		61.0207	0.003994		59.153	0.017002		50.3317	0.028387		62.6573	0.001754		58.4323	0.00228		53.6626	0.00767		66.1216	0.000822		60.0284	0.00979464
59.6871	0.001689		61.1049	0.003995		59.2203	0.017103		50.3485	0.028344		62.7415	0.001681		58.4996	0.002245		53.73	0.007588		66.2058	0.000857		60.1294	0.00970514
59.7713	0.001748		61.1722	0.003926		59.3045	0.017091		50.4159	0.027987		62.8088	0.001668		58.567	0.00218		53.7973	0.007546		66.2899	0.000906		60.2136	0.00965399
59.8387	0.00175		61.2564	0.003874		59.3887	0.016857		50.4832	0.02779		62.893	0.001629		58.6511	0.002216		53.8815	0.007348		66.3573	0.000828		60.3146	0.00967956
59.906	0.001809		61.3406	0.003784		59.4729	0.016904		50.5505	0.027506		62.9772	0.001602		58.7185	0.002095		53.9488	0.007206		66.4415	0.000796		60.4156	0.00946219
59.9733	0.001793		61.4248	0.003648		59.5402	0.016861		50.6347	0.027413		63.0613	0.001568		58.7858	0.002085		54.0162	0.007171		66.5256	0.000786		60.5166	0.00946219
60.0575	0.001804		61.4921	0.003552		59.6244	0.016835		50.702	0.027339		63.1287	0.001556		58.8531	0.002098		54.1003	0.007088		66.6098	0.000726		60.6176	0.0092576
60.1248	0.001871		61.5763	0.003448		59.7085	0.016613		50.7694	0.027256		63.2128	0.001494		58.9373	0.001997		54.1677	0.00702		66.6771	0.000779		60.7018	0.0093599
60.1922	0.001927		61.6604	0.003438		59.7759	0.016549		50.8536	0.027229		63.297	0.001483		59.0047	0.002058		54.235	0.006896		66.7613	0.000727		60.8028	0.00904023
60.2764	0.001981		61.7446	0.003331		59.8601	0.016369		50.9209	0.026939		63.3812	0.001495		59.072	0.00201		54.3024	0.006854		66.8455	0.000734		60.9038	0.00907859
60.3437	0.002035		61.8119	0.003168		59.9442	0.016187		50.9882	0.026689		63.4485	0.001471		59.1562	0.002018		54.3865	0.006896		66.9296	0.000691		61.0048	0.00900187
60.411	0.001999		61.8961	0.003101		60.0284	0.016079		51.0556	0.026591		63.5327	0.001387		59.2235	0.00202		54.4539	0.006815		66.997	0.00064		61.1058	0.00870777
60.4784	0.002106		61.9803	0.003078		60.0957	0.016088		51.1397	0.026496		63.6169	0.001419		59.2908	0.001994		54.5212	0.006748		67.0812	0.000585		61.19	0.00883564
60.5625	0.002104		62.0476	0.003008		60.1799	0.015851		51.2071	0.026272		63.7011	0.001415		59.3582	0.001978		54.6054	0.006702		67.1653	0.000564		61.291	0.00850318
60.6299	0.002127		62.1318	0.002964		60.2641	0.015721		51.2744	0.02586		63.7684	0.001396		59.4423	0.001969		54.6727	0.006633		67.2495	0.000636		61.392	0.00850318
60.6972	0.002088		62.216	0.002901		60.3314	0.015683		51.3586	0.025453		63.8526	0.001271		59.5097	0.002012		54.7401	0.006688		67.3168	0.000621		61.493	0.00826024
60.7814	0.002142		62.3002	0.002784		60.4156	0.015278		51.4259	0.025189		63.9367	0.001302		59.577	0.001976		54.8074	0.006754		67.401	0.000556		61.5772	0.00822188
60.8487	0.002149		62.3675	0.002708		60.4998	0.01516		51.4933	0.024952		64.0041	0.001299		59.6612	0.00201		54.8916	0.006648		67.4852	0.000503		61.6782	0.00808122
60.9161	0.002134		62.4517	0.00271		60.5839	0.014893		51.5774	0.024431		64.0882	0.001294		59.7285	0.00201		54.9589	0.006616		67.5694	0.000493		61.7792	0.00788942
60.9834	0.002135		62.5358	0.002648		60.6513	0.014546		51.6448	0.023781		64.1724	0.001359		59.7959	0.002076		55.0262	0.00659		67.6367	0.000522		61.8802	0.00788942
61.0676	0.002064		62.62	0.002622		60.7355	0.014274		51.7121	0.023378		64.2566	0.00134		59.8632	0.00209		55.1104	0.006622		67.7209	0.000517		61.9812	0.00776155
61.1349	0.002098		62.6873	0.002609		60.8196	0.013871		51.7795	0.023005		64.3239	0.001375		59.9474	0.002128		55.1778	0.006622		67.7882	0.000456		62.0654	0.00767205
61.2022	0.002086		62.7715	0.002492		60.9038	0.013607		51.8636	0.02234		64.4081	0.00131		60.0147	0.002147		55.2451	0.006498		67.805	0.000425		62.1664	0.00768483
61.2864	0.002025		62.8557	0.002464		60.9711	0.013401		51.931	0.022016		64.4923	0.001319		60.0821	0.002218		55.3124	0.006512		67.8892	0.000446		62.2674	0.00767205
61.3538	0.001986		62.9399	0.002455		61.0553	0.013112		51.9983	0.021308		64.5764	0.0013		60.1662	0.002243		55.3966	0.006416		67.9229	0.000495		62.3684	0.0073268
61.4211	0.001968		63.0072	0.002391		61.1395	0.012724		52.0825	0.020938		64.6438	0.001218		60.2336	0.002217		55.4639	0.006293		67.9566	0.000489		62.4694	0.00741631
61.4884	0.001923		63.0914	0.002371		61.2068	0.012377		52.1498	0.020311		64.728	0.001257		60.3009	0.002295		55.5313	0.006262		67.9902	0.000447		62.5536	0.00727566
61.5726	0.00184		63.1755	0.002319		61.291	0.012129		52.2172	0.019794		64.8121	0.001151		60.3683	0.002341		55.6155	0.006247		68.0407	0.000424		62.6546	0.00744188
61.6399	0.001843		63.2597	0.002378		61.3752	0.011697		52.2845	0.01945		64.8963	0.001177		60.4524	0.002332		55.6828	0.006192		68.1249	0.000412		62.7556	0.00764647
61.7073	0.001756		63.327	0.002368		61.4593	0.011129		52.3687	0.018657		64.9636	0.001124		60.5198	0.002328		55.7501	0.006097		68.2091	0.000433		62.8566	0.00728844
61.7915	0.001699		63.4112	0.002308		61.5267	0.011091		52.436	0.018261		65.0478	0.001056		60.5871	0.002435		55.8175	0.006084		68.2764	0.000382		62.9071	0.00722451
61.8588	0.001601		63.4954	0.002296		61.6108	0.010979		52.5033	0.018041		65.132	0.001099		60.6713	0.00242		55.9016	0.005982		68.3606	0.000345		62.9576	0.00705828
61.9261	0.00155		63.5796	0.002338		61.695	0.010657		52.5875	0.017399		65.2162	0.001036		60.7386	0.002478		55.969	0.005957		68.4448	0.00043		63.0418	0.007135
61.9935	0.001514		63.6469	0.002243		61.7287	0.01057		52.6549	0.016938		65.2835	0.00105		60.806	0.002453		56.0363	0.005885		68.5289	0.000372		63.1428	0.0070455
62.0776	0.001473		63.7311	0.00227		61.7624	0.010476		52.7222	0.016612		65.3677	0.001048		60.8733	0.002466		56.1205	0.005776		68.5963	0.000355		63.2438	0.00721172
62.145	0.001391		63.8153	0.002251		61.8465	0.010064		52.7895	0.01639		65.4518	0.000977		60.9575	0.002322		56.1878	0.005738		68.6804	0.000368		63.3448	0.00722451
62.2123	0.001397		63.8994	0.002162		61.9307	0.009686		52.8737	0.015831		65.536	0.000978		61.0248	0.002338		56.2552	0.005614		68.7646	0.000374		63.3616	0.00735238
62.2965	0.001291		63.9668	0.002149		62.0149	0.009393		52.941	0.015582		65.6034	0.000994		61.0921	0.002291		56.3225	0.005576		68.8488	0.00035		63.429	0.00730123
62.3638	0.001302		64.0509	0.002116		62.0822	0.009223		53.0084	0.015327		65.6875	0.000981		61.1763	0.002274		56.4067	0.005462		68.9161	0.000303		63.4626	0.00718615
62.4312	0.001263		64.1351	0.002176		62.1664	0.008896		53.0926	0.014881		65.7717	0.000857		61.2437	0.002221		56.474	0.005444		69.0003	0.000389		63.53	0.00712222
62.5153	0.001131		64.2193	0.00211		62.2506	0.008511		53.1599	0.014618		65.8559	0.00085		61.311	0.002236		56.5414	0.005329		69.0845	0.00029		63.631	0.00707107
62.5827	0.00113		64.2866	0.002074		62.3179	0.008498		53.2272	0.014292		65.9232	0.000903		61.3783	0.002172		56.6255	0.005091		69.1686	0.000406		63.732	0.00703271
62.65	0.001042		64.3708	0.002005		62.4021	0.008148		53.2441	0.014231		66.0074	0.000863		61.4625	0.002073		56.6929	0.005018		69.236	0.000323		63.833	0.0067514
62.7174	0.001031		64.455	0.002051		62.4862	0.008187		53.2946	0.014103		66.0915	0.000849		61.5298	0.001975		56.7602	0.004923		69.3202	0.000359		63.9172	0.00681533
62.8015	0.000973		64.5391	0.001925		62.5704	0.007946		53.3787	0.01384		66.1757	0.000692		61.5972	0.001993		56.8276	0.004788		69.4043	0.000299		64.0182	0.00661075
62.8689	0.000978		64.6065	0.001913		62.6377	0.008098		53.4461	0.013658		66.2431	0.000759		61.6814	0.001974		56.9117	0.004687		69.4717	0.000288		64.1192	0.00657239
62.9362	0.000961		64.6907	0.001872		62.7219	0.00796		53.5134	0.013426		66.3272	0.000831		61.7487	0.001908		56.9791	0.004621		69.5558	0.000265		64.2202	0.00652124
63.0204	0.000937		64.7748	0.001843		62.8061	0.007669		53.5976	0.01309		66.4114	0.000757		61.816	0.001787		57.0464	0.004602		69.64	0.000303		64.3212	0.0063678
63.0877	0.000837		64.8422	0.001857		62.8734	0.007315		53.6649	0.013077		66.4788	0.000809		61.8834	0.001796		57.1306	0.00451		69.7242	0.000235		64.4054	0.00639337
63.1551	0.000892		64.9263	0.001851		62.9576	0.007449		53.7323	0.012958		66.5629	0.000799		61.9675	0.001646		57.1979	0.004441		69.7915	0.000298		64.5064	0.00644452
63.2224	0.000912		65.0105	0.001764		63.0418	0.007305		53.7996	0.012939		66.6471	0.000721		62.0349	0.001557		57.2653	0.004379		69.8757	0.000228		64.6074	0.00638058
63.3066	0.000894		65.0947	0.001787		63.126	0.007054		53.8838	0.012523		66.7313	0.000609		62.1022	0.001571		57.3326	0.004271		69.9599	0.00017		64.7084	0.00635501
63.3739	0.000814		65.162	0.001656		63.1933	0.006963		53.9511	0.012456		66.7986	0.000561		62.1864	0.001448		57.4168	0.004282		70.044	0.000247		64.8094	0.0063678
63.4412	0.000829		65.2462	0.001709		63.2775	0.00671		54.0185	0.012318		66.8828	0.000623		62.2537	0.00145		57.4841	0.004162		70.1114	0.000229		64.8936	0.00593305
63.5254	0.000792		65.3304	0.001665		63.3616	0.006502		54.1026	0.01185		66.9669	0.000619		62.3211	0.001415		57.5514	0.004104		70.1955	0.000188		64.9946	0.006176
63.5928	0.000847		65.4145	0.001587		63.429	0.006229		54.17	0.011803		67.0511	0.000504		62.3884	0.001383		57.6356	0.003982		70.2797	0.000179		65.0956	0.00606092
63.6601	0.000894		65.4819	0.001579		63.5132	0.006288		54.2373	0.011782		67.1185	0.000532		62.4726	0.001338		57.7029	0.003952		70.3639	0.000187		65.1966	0.00611206
63.7274	0.000884		65.5661	0.00156		63.5973	0.006367		54.3047	0.011652		67.2026	0.000531		62.5399	0.001303		57.7703	0.003866		70.4312	0.000233		65.2808	0.00622714
63.8116	0.000789		65.6502	0.001599		63.6815	0.006293		54.3888	0.011669		67.2868	0.000535		62.6073	0.00127		57.8376	0.003817		70.5154	0.000206		65.3818	0.00599698
63.8789	0.000824		65.7344	0.001507		63.7488	0.006232		54.4562	0.011399		67.371	0.000497		62.6914	0.001246		57.9218	0.003616		70.5996	8.84e-05		65.4828	0.0060737
63.9463	0.000774		65.8017	0.001446		63.833	0.005961		54.5235	0.011712		67.4383	0.00047		62.7588	0.001226		57.9891	0.003649		70.6838	0.000107		65.5838	0.00599698
64.0305	0.000783		65.8859	0.001458		63.9172	0.005487		54.6077	0.011288		67.5225	0.000511		62.8261	0.001163		58.0565	0.00359		70.7511	0.00014		65.6848	0.00584354
64.0978	0.000753		65.9701	0.001424		63.9845	0.005648		54.675	0.011233		67.6067	0.000443		62.8934	0.001157		58.1406	0.00364		70.8353	0.000125		65.769	0.00586911
64.1651	0.000746		66.0542	0.001311		64.0687	0.005693		54.7424	0.01112		67.6908	0.000462		62.9776	0.001101		58.208	0.003504		70.9194	0.000158		65.87	0.00583075
64.2325	0.000772		66.1216	0.001362		64.1529	0.005351		54.8097	0.011146		67.7582	0.000453		63.045	0.001125		58.2753	0.003486		71.0036	0.000162		65.971	0.00590748
64.3166	0.000839		66.2058	0.001442		64.237	0.005233		54.8939	0.010977		67.8423	0.000339		63.1123	0.001099		58.3427	0.003423		71.0709	0.000155		66.072	0.00572846
64.384	0.000732		66.2899	0.001363		64.3044	0.00508		54.9612	0.010882		67.9265	0.00049		63.1965	0.001087		58.4268	0.003371		71.1551	0.000156		66.173	0.00589469
64.4513	0.000721		66.3741	0.001326		64.3885	0.005155		55.0285	0.01084		68.0107	0.000417		63.2638	0.001079		58.4942	0.003361		71.2393	0.000146		66.2572	0.00581797
64.5355	0.000749		66.4415	0.001346		64.4727	0.004921		55.1127	0.010892		68.078	0.000421		63.3311	0.001014		58.5615	0.003373		71.3235	7.85e-05		66.3582	0.00562617
64.6028	0.000713		66.5256	0.001275		64.5401	0.004884		55.18	0.010889		68.1622	0.000409		63.4153	0.001098		58.6457	0.003258		71.3908	9.91e-05		66.4592	0.00560059
64.6702	0.000748		66.6098	0.001208		64.6242	0.004859		55.2474	0.010813		68.2464	0.000468		63.4826	0.001093		58.713	0.003264		71.475	6.87e-05		66.5602	0.00542158
64.7543	0.000776		66.694	0.00123		64.7084	0.004754		55.3147	0.010689		68.3306	0.000434		63.55	0.001075		58.7804	0.003232		71.5592	9.19e-05		66.6612	0.00560059
64.8217	0.000667		66.7613	0.001205		64.7926	0.004519		55.3989	0.010791		68.3979	0.000411		63.6173	0.001029		58.8477	0.00317		71.6433	9.64e-05		66.7454	0.00542158
64.889	0.000669		66.8455	0.001178		64.8599	0.004676		55.4662	0.010853		68.4821	0.000339		63.7015	0.001043		58.9319	0.003092		71.7107	6.61e-05		66.8464	0.00547273
64.9564	0.000688		66.9296	0.001102		64.9441	0.004579		55.5336	0.010769		68.5662	0.000364		63.7688	0.001029		58.9992	0.00307		71.7948	6.35e-05		66.9474	0.0054983
65.0405	0.000693		67.0138	0.001145		65.0283	0.004478		55.6177	0.01064		68.6504	0.000343		63.8362	0.001009		59.0665	0.002958		71.879	8.82e-05		67.0484	0.00535765
65.1079	0.000671		67.0812	0.001107		65.0956	0.004213		55.6851	0.010513		68.7177	0.000406		63.9203	0.001057		59.1507	0.003082		71.9632	0.000107		67.1326	0.0054983
65.1752	0.000666		67.1653	0.001032		65.1798	0.003961		55.7524	0.010537		68.8019	0.000284		63.9877	0.00103		59.218	0.003038		72.0305	0.000112		67.2336	0.00533207
65.2594	0.000645		67.2495	0.001061		65.2639	0.004004		55.8198	0.010531		68.8861	0.000332		64.055	0.000944		59.2854	0.003043		72.1147	6.39e-05		67.3346	0.0052042
65.3267	0.00063		67.3337	0.001007		65.3481	0.003982		55.9039	0.010429		68.9534	0.000451		64.1224	0.00094		59.3527	0.002977		72.1989	3.04e-05		67.4356	0.00539601
65.394	0.000632		67.401	0.000941		65.4155	0.003785		55.9713	0.010447		69.0376	0.000464		64.2065	0.000917		59.4369	0.002987		72.283	3.96e-05		67.5366	0.00517863
65.4614	0.000612		67.4852	0.000985		65.4996	0.003698		56.0386	0.010231		69.1218	0.000393		64.2739	0.000976		59.5042	0.003064		72.3504	2.9e-05		67.6208	0.00525535
65.5456	0.000538		67.5694	0.000938		65.5838	0.003635		56.1228	0.010285		69.206	0.000465		64.3412	0.000901		59.5716	0.003157		72.4346	1.79e-07		67.7218	0.00533207
65.6129	0.000641		67.6535	0.000947		65.6511	0.003626		56.1901	0.010013		69.2733	0.000463		64.4254	0.000957		59.6557	0.00312		72.5187	-4.5e-05		67.8228	0.00498683
65.6802	0.000589		67.7209	0.000929		65.7353	0.003709		56.2575	0.009952		69.3575	0.000442		64.4927	0.000953		59.7231	0.003112		72.6029	-4.2e-05		67.9238	0.0052042
65.7644	0.000531		67.805	0.000865		65.8195	0.003267		56.3248	0.009793		69.4416	0.000301		64.5601	0.000985		59.7904	0.00315		72.6702	-5.8e-05		68.0248	0.00510191
65.8317	0.000511		67.8892	0.000788		65.9037	0.00341		56.409	0.009599		69.5258	0.000357		64.6274	0.001001		59.8578	0.003166		72.7544	-1.2e-05		68.109	0.0052042
65.8991	0.00051		67.9566	0.00078		65.971	0.003457		56.4763	0.009328		69.5931	0.000347		64.7116	0.001012		59.9419	0.003225		72.8386	-3.9e-05		68.21	0.00528092
65.9664	0.000499		68.0407	0.000775		66.0552	0.003232		56.5436	0.009361		69.6773	0.000103		64.7789	0.000921		60.0093	0.003229		72.9227	-6.1e-05		68.311	0.0051147
66.0506	0.00047		68.1249	0.000857		66.1393	0.003518		56.6278	0.009225		69.7615	0.000302		64.8462	0.000886		60.0766	0.00329		72.9901	-5e-05		68.412	0.00519142
66.1179	0.000459		68.2091	0.000827		66.2067	0.003302		56.6951	0.00912		69.8457	0.000277		64.9304	0.000869		60.1608	0.003394		73.0743	-6e-05		68.513	0.00521699
66.1853	0.000436		68.2764	0.000779		66.2909	0.002841		56.7625	0.008741		69.913	9.69e-05		64.9978	0.000864		60.2281	0.003341		73.1584	-1.6e-05		68.5972	0.00507634
66.2695	0.000457		68.3606	0.000705		66.3414	0.002945		56.8298	0.008631		69.9972	0.000209		65.0651	0.000848		60.2955	0.003366		73.2258	1.64e-05		68.6982	0.00499962
66.3368	0.000463		68.4448	0.000727		66.375	0.002978		56.914	0.008418		70.0813	0.0001		65.1324	0.000828		60.3628	0.003428		73.31	2.35e-05		68.7992	0.00514027
66.4041	0.000491		68.5289	0.000693		66.4592	0.003118		56.9813	0.008316		70.1655	3.75e-05		65.2166	0.000844		60.447	0.003474		73.3941	-1.7e-05		68.9002	0.00519142
66.4715	0.000489		68.5963	0.000698		66.5265	0.003089		57.0487	0.008044		70.2328	0.000145		65.284	0.000856		60.5143	0.003473		73.4783	-5.5e-05		68.9844	0.00512748
66.5556	0.000422		68.6804	0.000654		66.5939	0.002826		57.1328	0.008106		70.317	0.000159		65.3513	0.000845		60.5817	0.003555		73.5456	-7.2e-06		69.0854	0.00484618
66.623	0.000513		68.7646	0.000618		66.6107	0.002644		57.2002	0.008008		70.4012	0.000132		65.4355	0.000851		60.6658	0.003534		73.6298	-1.7e-05		69.1864	0.0049229
66.6903	0.000477		68.8488	0.000578		66.6949	0.00279		57.2675	0.007646		70.4854	9.77e-05		65.5028	0.000826		60.7332	0.003526		73.714	5.6e-05		69.2874	0.00496126
66.7745	0.000491		68.9161	0.000539		66.7622	0.00284		57.3349	0.007489		70.5527	0.000175		65.5701	0.000807		60.8005	0.003522		73.7982	1.71e-06		69.3884	0.0046288
66.8418	0.000467		69.0003	0.000553		66.8464	0.00276		57.419	0.007287		70.6369	0.000113		65.6375	0.00079		60.8678	0.00344		73.8655	5.67e-06		69.4726	0.00488454
66.9092	0.000423		69.0845	0.000574		66.9306	0.002844		57.4864	0.007168		70.7211	1.38e-05		65.7216	0.000744		60.952	0.003552		73.9497	-2e-05		69.5736	0.00475667
66.9765	0.00045		69.1686	0.000591		67.0147	0.002782		57.52	0.007046		70.7884	-4.1e-07		65.789	0.000689		61.0194	0.003542		74.0338	4.9e-05		69.6746	0.00484618
67.0607	0.000497		69.236	0.000542		67.0821	0.002773		57.5537	0.00705		70.8052	9.67e-05		65.8563	0.000705		61.0867	0.003407		74.118	-9.2e-06		69.7756	0.00459044
67.128	0.000462		69.3202	0.000604		67.1663	0.002594		57.6379	0.006922		70.8726	3.63e-05		65.9405	0.000723		61.1709	0.003409		74.1853	-4.5e-05		69.8766	0.00469273
67.1954	0.000406		69.4043	0.000551		67.2504	0.002569		57.7052	0.007017		70.9567	0.000248		66.0078	0.000691		61.2382	0.003295		74.2695	-6.1e-05		69.9608	0.00465437
67.2122	0.000392		69.4885	0.000545		67.3178	0.002576		57.7726	0.006745		71.0409	0.00025		66.0752	0.000672		61.3055	0.003272		74.3537	-7.7e-05		70.0618	0.00476946
67.229	0.000402		69.5558	0.000561		67.4019	0.002416		57.8399	0.006676		71.1251	0.000141		66.1425	0.000667		61.3729	0.003296		74.4379	-5.2e-05		70.1628	0.00485896
67.2795	0.000404		69.64	0.0005		67.4861	0.002396		57.9241	0.006401		71.1924	0.000138		66.2267	0.000681		61.4571	0.003136		74.5052	-7.6e-05		70.2638	0.0048206
67.2964	0.000395		69.7242	0.000577		67.5703	0.002454		57.9914	0.006457		71.2766	0.000198		66.294	0.000738		61.5244	0.002976		74.5894	-3e-05		70.3648	0.00478224
67.3469	0.000377		69.8084	0.000538		67.6376	0.002569		58.0588	0.006209		71.3608	0.000136		66.3614	0.000724		61.5917	0.002871		74.6735	-9.7e-05		70.449	0.00476946
67.4142	0.000383		69.8757	0.000513		67.7218	0.00247		58.1429	0.006076		71.4281	0.000204		66.4455	0.000742		61.6759	0.002779		74.7577	-0.00014		70.55	0.00457765
67.4984	0.00034		69.9599	0.000472		67.806	0.002152		58.2103	0.005891		71.5123	0.000167		66.5129	0.000731		61.7432	0.002722		74.8251	-0.00013		70.651	0.00461601
67.5657	0.000281		70.044	0.000352		67.8733	0.00232		58.2776	0.005931		71.5965	0.000133		66.5802	0.00073		61.8106	0.002586		74.9092	-9.1e-05		70.752	0.00438585
67.633	0.00029		70.1282	0.000432		67.9575	0.002434		58.3449	0.005918		71.6806	0.000197		66.6475	0.000683		61.8779	0.002458					70.8362	0.00441143
67.7004	0.000328		70.1955	0.00037		68.0417	0.002392		58.4291	0.005661		71.748	4.02e-05		66.7317	0.000681		61.9621	0.002436					70.9372	0.00425799
67.7509	0.000408		70.2797	0.000293		68.1258	0.00228		58.4965	0.00564		71.8321	8.42e-05		66.7991	0.000676		62.0294	0.002402					71.0382	0.00438585
67.7846	0.000378		70.3639	0.000374		68.1932	0.002023		58.5638	0.005522		71.9163	8.99e-05		66.8664	0.000648		62.0968	0.002303					71.1392	0.00438585
67.8519	0.000253		70.4481	0.000314		68.2773	0.002145		58.648	0.005639		72.0005	3.16e-05		66.9506	0.000658		62.1809	0.002128					71.2402	0.0041429
67.9192	0.00025		70.5154	0.000291		68.3615	0.002222		58.7153	0.005572		72.0678	4.25e-05		67.0179	0.000643		62.2483	0.00215					71.3244	0.0042452
68.0034	0.000303		70.5996	0.000283		68.4288	0.002222		58.7826	0.005514		72.152	-2.1e-06		67.0852	0.000642		62.3156	0.002087					71.4254	0.00420684
68.0708	0.000285		70.6838	0.000294		68.513	0.002212		58.85	0.005403		72.1688	1.25e-05		67.1526	0.000604		62.383	0.001985					71.5264	0.00411733
68.1381	0.000234		70.7511	0.000264		68.5972	0.002283		58.9342	0.005109		72.2193	-1.1e-05		67.2368	0.000647		62.4671	0.001988					71.6274	0.00430913
68.2054	0.000161		70.8353	0.000317		68.6814	0.00239		59.0015	0.005361		72.2362	-3.3e-05		67.3041	0.000603		62.5345	0.001992					71.7284	0.00438585
68.2896	0.000156		70.9194	0.000249		68.7487	0.002215		59.0688	0.00528		72.2698	4.54e-06		67.3714	0.000608		62.6018	0.001939					71.8126	0.00409176
68.3569	0.000226		71.0036	0.000299		68.8329	0.002179		59.153	0.005128		72.3203	7.14e-05		67.4556	0.000582		62.686	0.001902					71.9136	0.00407897
68.4243	0.000215		71.0709	0.000273		68.917	0.002001		59.2203	0.005015		72.3877	-1.3e-05		67.5229	0.000534		62.7533	0.001874					72.0146	0.00423241
68.5084	0.00015		71.1551	0.000259		68.9844	0.002069		59.2877	0.00517		72.4719	-7.4e-05		67.5903	0.000579		62.8207	0.001798					72.1156	0.00430913
68.5758	0.000166		71.2393	0.000289		69.0686	0.001909		59.355	0.005219		72.556	-4.4e-06		67.6576	0.00058		62.888	0.001717					72.2166	0.00419405
68.6431	0.00023		71.3235	0.000318		69.1527	0.002158		59.4392	0.005296		72.6402	-0.00013		67.7418	0.000552		62.9722	0.00172					72.3008	0.00432192
68.7105	0.000206		71.3908	0.000364		69.2369	0.0022		59.5065	0.005271		72.7075	-3.8e-05		67.8091	0.000515		63.0395	0.001757					72.4018	0.00419405
68.7946	0.000241		71.475	0.000286		69.3042	0.002246		59.5739	0.005458		72.7917	-2.6e-05		67.8765	0.000479		63.1068	0.001639					72.5028	0.00402782
68.862	0.000276		71.5592	0.000307		69.3884	0.00232		59.658	0.005475		72.8759	-3.3e-05		67.9606	0.000491		63.191	0.001602					72.6038	0.00410454
68.9293	0.00015		71.6433	0.000307		69.4726	0.00218		59.7254	0.005647		72.96	-5.1e-05		68.028	0.000471		63.2584	0.001561					72.688	0.00387438
69.0135	0.000119		71.7107	0.000269		69.5399	0.002082		59.7927	0.005491		73.0274	-0.0001		68.0953	0.000447		63.3257	0.001605					72.789	0.0038616
69.0808	0.000177		71.7948	0.000168		69.6241	0.002122		59.8601	0.005627		73.1116	-0.00011		68.1626	0.000454		63.4099	0.001633					72.89	0.0041429
69.1482	0.000163		71.879	0.000175		69.7083	0.00208		59.9442	0.005685		73.1957	-0.00014		68.2468	0.000433		63.4772	0.001581					72.991	0.00388717
69.2155	0.000191		71.9632	0.000227		69.7924	0.002148		60.0116	0.005762		73.2799	-9.3e-05		68.3142	0.000473		63.5445	0.001597					73.092	0.00397668
69.2997	0.000204		72.0305	0.000229		69.8598	0.002109		60.0789	0.005585		73.3473	-0.00014		68.3815	0.000415		63.6119	0.00153					73.1762	0.00392553
69.367	0.000176		72.1147	0.00028		69.944	0.002113		60.1631	0.005742		73.4314	-7.2e-05		68.4657	0.000423		63.696	0.00155					73.2772	0.00360586
69.4343	0.000147		72.1989	0.000287		70.0281	0.002021		60.2304	0.005903		73.5156	-0.00013		68.533	0.000404		63.7634	0.001592					73.3782	0.00377209
69.5185	0.000124		72.283	0.000287		70.0955	0.001961		60.2978	0.005711		73.5998	-0.00017		68.6004	0.000415		63.8307	0.001609					73.4792	0.00377209
69.5859	0.000157		72.3504	0.000289		70.1796	0.001841		60.3651	0.005912		73.6671	-0.00017		68.6677	0.000466		63.9149	0.001565					73.5802	0.0037593
69.6532	0.000177		72.4346	0.000297		70.2638	0.001912		60.4493	0.005972		73.7008	2.93e-05		68.7519	0.0004		63.9822	0.001575					73.6644	0.00351635
69.7205	0.000154		72.5187	0.000337		70.348	0.001642		60.5166	0.005896		73.7513	0.000113		68.8192	0.000374		64.0496	0.00146					73.7654	0.00361865
69.8047	0.000119		72.6029	0.000343		70.4153	0.001679		60.5839	0.005929		73.8354	2.81e-05		68.8865	0.000375		64.1169	0.001439					73.8664	0.00350357
69.872	0.000144		72.6702	0.000358		70.4995	0.00181		60.6681	0.006125		73.8523	-1.3e-05		68.9707	0.000325		64.2011	0.001455					73.9674	0.00361865
69.9394	0.000126		72.7544	0.000364		70.5837	0.001828		60.7355	0.006141		73.8859	1.6e-05		69.038	0.000393		64.2684	0.001416					74.0684	0.00361865
70.0236	6.73e-05		72.8386	0.000371		70.6678	0.001727		60.8028	0.005997		73.9028	2.63e-05		69.1054	0.000337		64.3358	0.001433					74.1526	0.00358029
70.0909	0.000155		72.9227	0.000314		70.7352	0.001678		60.8701	0.005976		73.9533	-1.5e-05		69.1727	0.000335		64.4199	0.001403					74.2536	0.00335013
70.1582	0.000116		72.9901	0.000301		70.8194	0.001713		60.9543	0.006025		73.987	-2.6e-05		69.2569	0.000344		64.4873	0.001415					74.3546	0.00340127
70.2424	0.000102		73.0743	0.000288		70.9035	0.001449		61.0216	0.005785		74.0543	2.91e-05		69.3242	0.000288		64.5546	0.001415					74.4556	0.00324783
70.3097	9.85e-05		73.1584	0.000268		70.9709	0.001443		61.089	0.005588		74.0711	0.000103		69.3916	0.000331		64.6219	0.001371					74.5398	0.00345242
70.3771	0.000134		73.2426	0.000294		71.055	0.001587		61.1731	0.00536		74.1553	-4.6e-05		69.4758	0.000291		64.7061	0.001343					74.6408	0.00327341
70.4444	0.000125		73.31	0.000322		71.1392	0.001524		61.2405	0.005152		74.2226	-7.6e-05		69.5431	0.000214		64.7735	0.001358					74.7418	0.00315833
70.5286	8.16e-05		73.3941	0.000263		71.2234	0.001536		61.3078	0.00525		74.3068	-0.00014		69.6104	0.000294		64.8408	0.001407					74.8428	0.00333734
70.5959	7.56e-05		73.4783	0.0003		71.2907	0.001408		61.3752	0.005104		74.391	-9.9e-05		69.6778	0.000265		64.925	0.00152					74.9438	0.00327341
70.6633	9.61e-05		73.5456	0.000254		71.3749	0.001264		61.4593	0.004873		74.4583	3.56e-05		69.7619	0.000268		64.9923	0.001412
70.7474	0.00014		73.6298	0.000262		71.4591	0.001283		61.5267	0.004544		74.4752	0.000138		69.8293	0.00016		65.0597	0.001314
70.8148	0.000146		73.714	0.000258		71.5264	0.001307		61.594	0.004652		74.5425	0.00012		69.8966	0.000223		65.127	0.001307
70.8821	0.000142		73.7982	0.000218		71.6106	0.001355		61.6782	0.004448		74.6267	0.000106		69.9808	0.000164		65.2112	0.001325
70.9495	9.35e-05		73.8655	0.000204		71.6947	0.001381		61.7455	0.004171		74.7108	3.51e-05		70.0481	0.000147		65.2785	0.001294
71.0336	9.26e-05		73.9497	0.000217		71.7789	0.001383		61.8129	0.004217		74.7277	-6.1e-06		70.1155	0.000183		65.3458	0.001299
71.101	7.47e-05		74.0338	0.000109		71.8463	0.001087		61.8802	0.004108		74.795	-8.6e-05		70.1828	0.000142		65.43	0.001267
71.1683	0.000104		74.118	0.000116		71.9304	0.001373		61.9644	0.003938		74.8624	-0.00012		70.267	0.000221		65.4973	0.001312
71.2525	6.4e-05		74.1853	9.35e-05		72.0146	0.001161		62.0317	0.003888		74.9465	-0.00011		70.3343	0.00019		65.5647	0.001214
71.3198	-8.8e-07		74.2695	6.97e-05		72.0819	0.00115		62.099	0.003924					70.4017	0.000175		65.632	0.001236
71.3872	6e-05		74.32	-2.4e-05		72.1661	0.000962		62.1832	0.003605					70.4858	0.000184		65.7162	0.001319
71.4545	2.15e-05		74.3537	1.33e-05		72.2503	0.000732		62.2506	0.003597					70.5532	0.00018		65.7835	0.00127
71.5387	-7.2e-06		74.421	-2.7e-06		72.3345	0.001046		62.3179	0.003516					70.6205	0.000177		65.8509	0.00118
71.606	5.79e-05		74.4379	-3.6e-05		72.4018	0.000975		62.3852	0.003315					70.6878	0.000172		65.935	0.001216
71.6733	-1e-05		74.5052	-5.9e-05		72.486	0.000905		62.4694	0.003429					70.772	0.000144		66.0024	0.001163
71.7575	4.03e-05		74.5894	-9e-05		72.5701	0.000928		62.5367	0.003257					70.8393	0.000148		66.0697	0.001061
71.8248	6.39e-06		74.6735	-2.9e-05		72.6375	0.000992		62.6041	0.003283					70.9067	0.00012		66.1371	0.001042
71.8922	-1.2e-05		74.7577	-3.2e-05		72.7216	0.00101		62.6883	0.003259					70.9909	0.000155		66.2212	0.00107
71.9595	5.2e-05		74.8251	-7.1e-05		72.8058	0.000757		62.7556	0.003327					71.0582	0.000113		66.2886	0.001106
72.0437	-1.2e-05		74.9092	-8.8e-05		72.89	0.000758		62.8229	0.003286					71.1255	0.000214		66.3559	0.001162
72.111	3.19e-05					72.9573	0.000625		62.8903	0.003049					71.1929	0.000229		66.4401	0.001159
72.1784	-1.3e-05					73.0415	0.000569		62.9744	0.003079					71.2771	0.000176		66.5074	0.001128
72.2626	1.92e-05					73.1257	0.00062		63.0418	0.002715					71.3444	0.00014		66.5748	0.001232
72.3299	9.71e-05					73.193	0.000547		63.1091	0.002739					71.4117	0.000192		66.6421	0.001104
72.3972	2.31e-05					73.2772	0.000768		63.1933	0.00283					71.4959	0.000116		66.7263	0.001131
72.4814	-6.6e-06					73.3614	0.000632		63.2606	0.002815					71.5632	0.000123		66.7936	0.001149
72.5487	1.84e-05					73.4455	0.000632		63.328	0.002825					71.6306	0.000117		66.8609	0.001023
72.6161	2.32e-05					73.5129	0.000554		63.4121	0.003101					71.6979	0.000143		66.9451	0.000971
72.6834	2.36e-06					73.597	0.000696		63.4795	0.002965					71.7821	8.01e-05		67.0125	0.000959
72.7676	2.87e-05					73.6812	0.000629		63.5468	0.003012					71.8494	0.0001		67.0798	0.000956
72.8349	4.46e-05					73.7486	0.000619		63.6142	0.002897					71.9168	4.52e-05		67.1471	0.000902
72.9023	5.13e-05					73.8327	0.000428		63.6983	0.002571					72.0009	9.86e-05		67.2313	0.000856
72.9864	4.6e-05					73.9169	0.000584		63.7657	0.002665					72.0683	4.94e-05		67.2986	0.000961
73.0538	8.44e-05					74.0011	0.000533		63.833	0.002679					72.1356	9.12e-05		67.366	0.000896
73.1211	7.79e-05					74.0684	0.000494		63.9172	0.002683					72.203	0.000136		67.4501	0.000959
73.1885	2.83e-05					74.1526	0.000382		63.9845	0.002569					72.2871	8.91e-05		67.5175	0.000944
73.2726	-6.9e-05					74.2368	0.000308		64.0519	0.002592					72.3545	6.82e-05		67.5848	0.000936
73.34	1.12e-05					74.3041	0.000249		64.1192	0.002656					72.4218	6.84e-05		67.6522	0.000866
73.4073	-1.8e-06					74.3883	-2.2e-05		64.2034	0.002586					72.506	1.58e-05		67.7363	0.000887
73.4915	4.6e-05					74.4724	8.6e-05		64.2707	0.002501					72.5733	4.95e-05		67.8037	0.00094
73.5588	-4e-05					74.5566	7.22e-05		64.338	0.002642					72.6406	5.01e-05		67.871	0.000812
73.6261	1.12e-05					74.624	0.000153		64.4222	0.00258					72.708	6.99e-05		67.9552	0.000755
73.6935	2.88e-05					74.7081	0.000214		64.4895	0.002664					72.7922	4.74e-05		68.0225	0.000781
73.7777	-8.2e-06					74.7923	0.00019		64.5569	0.002624					72.8595	-2e-05		68.0899	0.00084
73.845	-4.2e-06					74.8596	2.87e-06		64.6242	0.002593					72.9268	-2.2e-05		68.1572	0.000707
73.9123	6.66e-06					74.9438	0.000106		64.7084	0.002511					73.011	-1.6e-05		68.2414	0.000735
73.9965	-1.3e-05								64.7757	0.002533					73.0784	-2.2e-05		68.3087	0.00071
74.0639	3.22e-05								64.8431	0.002408					73.1457	-1.5e-05		68.3761	0.000705
74.1312	8.03e-06								64.9273	0.002207					73.213	-8e-05		68.4602	0.000664
74.1985	2.3e-05								64.9946	0.002186					73.2972	-1.9e-05		68.5276	0.000618
74.2827	8.23e-06								65.0619	0.002172					73.3645	-5.9e-05		68.5949	0.00067
74.35	3.87e-05								65.1293	0.002215					73.4319	-5.4e-05		68.6622	0.000631
74.4174	2.46e-06								65.2134	0.002248					73.516	-9.9e-06		68.7464	0.000539
74.5015	5.41e-05								65.2808	0.002251					73.5834	-5.7e-05		68.8137	0.000575
74.5689	0.000106								65.3481	0.002174					73.6507	-2.2e-05		68.8811	0.000565
74.6362	0.000122								65.4323	0.00219					73.6844	3.09e-06		68.9653	0.000586
74.7036	0.000126								65.4996	0.002121					73.7181	1.23e-05		69.0326	0.0006
74.7877	0.00012								65.567	0.002203					73.7686	-7.8e-06		69.0999	0.000472
74.8551	0.000117								65.6343	0.002148					73.8022	-6.1e-05		69.1673	0.000468
74.9224	0.000122								65.7185	0.001966					73.8696	-2.8e-05		69.2515	0.000446
									65.7858	0.001897					73.9032	1.57e-05		69.3188	0.000463
									65.8531	0.001943					73.9369	2.71e-05		69.3861	0.000464
									65.9373	0.002056					73.9706	-1.5e-05		69.4703	0.000422
									66.0047	0.001922					73.9874	2.56e-06		69.5376	0.000468
									66.072	0.001818					74.0211	-1.9e-06		69.605	0.000442
									66.1393	0.001913					74.0716	2.15e-05		69.6723	0.000378
									66.2235	0.001605					74.0884	6.03e-05		69.7565	0.000369
									66.2909	0.001529					74.1558	0.00016		69.8238	0.000351
									66.3582	0.001493					74.2231	0.000171		69.8912	0.000322
									66.4424	0.001652					74.3073	2.55e-05		69.9753	0.000459
									66.5097	0.001557					74.3746	6.34e-05		70.0427	0.000409
									66.577	0.001721					74.4419	8.47e-06		70.11	0.000426
									66.6444	0.001768					74.4756	-2.4e-06		70.1774	0.000395
									66.7285	0.001505					74.5261	-1.8e-05		70.2615	0.000375
									66.7959	0.001403					74.5766	1.07e-05		70.3289	0.000362
									66.8632	0.001462					74.5935	1.76e-05		70.3962	0.000365
									66.9474	0.001418					74.6608	2.5e-05		70.4804	0.000426
									67.0147	0.001284					74.7281	7.71e-07		70.5477	0.000382
									67.0821	0.001263					74.7955	-7.9e-07		70.615	0.000314
									67.1494	0.001342					74.8123	-3.1e-06		70.6824	0.000293
									67.2336	0.0012					74.8796	6.38e-06		70.7666	0.000241
									67.3009	0.001353					74.947	-3.9e-05		70.8339	0.000368
									67.3683	0.001368								70.9012	0.000402
									67.4524	0.001343								70.9854	0.000221
									67.5198	0.001219								71.0528	0.000225
									67.5871	0.001481								71.1201	0.000249
									67.6544	0.001149								71.1874	0.000202
									67.7386	0.001284								71.2716	0.000177
									67.806	0.00125								71.3389	0.000156
									67.8733	0.001175								71.4063	0.000142
									67.9575	0.000909								71.4904	0.000144
									68.0248	0.001259								71.5578	0.000123
									68.0922	0.001089								71.6251	0.000161
									68.1595	0.001103								71.6925	0.000129
									68.2437	0.001088								71.7766	0.000145
									68.311	0.001008								71.844	0.000151
									68.3783	0.001088								71.9113	0.00011
									68.4625	0.000926								71.9955	7.85e-05
									68.5298	0.000902								72.0628	9.98e-05
									68.5972	0.000936								72.1302	7.57e-05
									68.6645	0.001037								72.1975	4.98e-05
									68.7487	0.000878								72.2817	6.85e-05
									68.816	0.000898								72.349	0.000127
									68.8834	0.000823								72.4163	0.000148
									68.9676	0.000917								72.5005	1.09e-05
									69.0349	0.000953								72.5679	8.08e-05
									69.1022	0.000713								72.6352	8.41e-05
									69.1696	0.000644								72.7025	4.05e-05
									69.2537	0.000576								72.7362	-1e-05
									69.3211	0.000539								72.753	1.91e-06
									69.3884	0.000494								72.7867	4.42e-06
									69.4726	0.000554								72.8204	-5.3e-07
									69.5399	0.000479								72.8541	-1.6e-05
									69.6073	0.000412								72.9214	-8.9e-05
									69.6746	0.000515								73.0056	-4.6e-05
									69.7588	0.000623								73.0729	-1.7e-06
									69.8261	0.0007								73.0897	2.53e-05
									69.8935	0.000542								73.1402	2.39e-05
									69.9776	0.000572								73.2076	5.22e-05
									70.045	0.000466								73.2412	-3.6e-05
									70.1123	0.000565								73.2917	-2.9e-05
									70.1796	0.000588								73.3254	2.49e-06
									70.2638	0.00066								73.3591	3.09e-05
									70.3311	0.000489								73.4264	6.77e-05
									70.3985	0.000545								73.4601	-3.1e-06
									70.4827	0.000532								73.4938	1.16e-05
									70.55	0.000476								73.5106	2.18e-05
									70.6173	0.000301								73.5443	-1.7e-05
									70.6847	0.000586								73.5779	-2.6e-05
									70.7688	0.000377								73.6453	-5.2e-05
									70.8362	0.000333								73.7126	-3.4e-05
									70.9035	0.000333								73.7968	-5.4e-05
									70.9877	0.000147								73.8641	-1.3e-05
									71.055	0.000161								73.8809	1.39e-05
									71.1224	4.25e-05								73.9315	2.04e-05
									71.1897	0.000107								73.9651	-4.5e-05
									71.2402	-6.2e-05								74.0156	-3.1e-05
									71.2739	-0.00014								74.083	-3.5e-05
									71.3412	-3.8e-05								74.1503	-5.5e-06
									71.4086	-8.7e-05								74.2176	-1.8e-05
									71.4927	-7.4e-05								74.3018	-3.6e-05
									71.5264	7.13e-06								74.3355	1.17e-05
									71.5601	5.64e-05								74.3692	6.71e-05
									71.6274	0.000145								74.4197	-6.8e-06
									71.6947	0.000104								74.4365	-1.6e-05
									71.7116	-2.3e-05								74.5207	-0.00013
									71.7789	4.2e-05								74.588	-0.00012
									71.8463	-2.9e-05								74.6553	-9.3e-05
									71.8799	1.04e-05								74.7227	-8.1e-05
									71.9136	3.61e-07								74.8068	-4.7e-05
									71.9304	-2.7e-05								74.8742	-0.0001
									71.9641	4.33e-05								74.9415	-2.3e-05
									71.9978	7.04e-05
									72.0651	-8.6e-05
									72.1156	1.67e-05
									72.1324	1.75e-05
									72.1998	0.00013
									72.284	7.18e-05
									72.3513	8.32e-05
									72.4186	8.46e-05
									72.5028	3.48e-05
									72.5196	-5.5e-05
									72.5701	-9e-05
									72.6375	-0.00014
									72.7048	-0.00021
									72.789	-0.00033
									72.8563	-0.00014
									72.9237	-0.00019
									73.0078	-0.00017
									73.0752	3.08e-06
									73.1089	-3.7e-06
									73.1425	-3.2e-05
									73.2099	-3.9e-05
									73.294	-0.00016
									73.3614	-8.4e-05
									73.4287	-8.6e-05
									73.5129	-0.00023
									73.5802	-0.00013
									73.6475	-0.00025
									73.7149	-0.00011
									73.7991	-0.00013
									73.8664	-4.8e-05
									73.8832	3.54e-05
									73.9337	7.11e-05
									74.0179	1.66e-06
									74.0348	-1.5e-05
									74.0853	-0.00018
									74.1526	-3.8e-05
									74.2199	-0.00015
									74.3041	-0.00039
									74.3714	-0.0005
									74.4388	-0.00025
									74.5229	-0.00022
									74.5903	-0.00029
									74.6576	-0.00028
									74.725	-0.00017
									74.8091	-0.00046
									74.8765	-0.00052
									74.9438	-0.0002
