# Supplementary material for: A dimeric proteomimetic prevents SARS-CoV-2 infection by dimerizing the spike protein
Source: Nat Chem Biol. 2022 Jun 2;18(10):1046–55. doi: 10.1038/s41589-022-01060-0 (PMC9512702; doi:10.1038/s41589-022-01060-0)
Supplement: Source Data Extended Data Fig. 6 — Statistical source data. [file 41589_2022_1060_MOESM10_ESM.xlsx]

## Sheet: Extended Data Fig. 6a
	MRE ([θ] deg cm2 dmol-1) x 1000					MRE ([θ] deg cm2 dmol-1) x 1000					MRE ([θ] deg cm2 dmol-1) x 1000
	SIH-5					SIH-14					SIH-15
	Wavelength (nm)	20 °C Initial	95 °C	20 °C after melt		Wavelength (nm)	20 °C Initial	95 °C	20 °C after melt		Wavelength (nm)	20 °C Initial	95 °C	20 °C after melt
	260	0	0	0		260	0	0	0		260	0	0	0
	259.5	0.00414684	0.00258421	0.000157895		259.5	-0.0120284	-0.00562	0.00157195		259.5	-0.0103521	0.00225737	0.00247789
	259	0.00728684	0.00439474	-0.000142105		259	-0.0255163	-0.0110868	0.00412211		259	-0.0207916	0.00305105	0.00606158
	258.5	0.0104047	0.00534737	6.31579e-05		258.5	-0.0389911	-0.0166137	0.00814426		258.5	-0.0314626	0.00430053	0.0124421
	258	0.0127158	0.00543158	0.00101053		258	-0.0525153	-0.0235758	0.0122342		258	-0.0417053	0.00599	0.0206379
	257.5	0.0130416	0.00312105	0.000394737		257.5	-0.0636211	-0.0295479	0.0185298		257.5	-0.0508558	0.00941263	0.0303479
	257	0.0118811	-0.000584211	-0.00176316		257	-0.0712537	-0.0346268	0.0265696		257	-0.0582816	0.0128353	0.0411105
	256.5	0.0102095	-0.00611053	-0.00293158		256.5	-0.0766532	-0.0404384	0.0349094		256.5	-0.0649584	0.0140711	0.0513142
	256	0.00844263	-0.0125316	-0.00275789		256	-0.0806647	-0.0461626	0.0440784		256	-0.0696089	0.0119984	0.0604263
	255.5	0.00577632	-0.0196789	-0.00208421		255.5	-0.0836716	-0.0524916	0.0524402		255.5	-0.0735668	0.00484895	0.0664468
	255	0.00166105	-0.0277737	-0.00227895		255	-0.0839558	-0.0604721	0.0609258		255	-0.0767368	-0.00594737	0.0690568
	254.5	-0.00399789	-0.0374053	-0.00474737		254.5	-0.0839053	-0.0702884	0.0667704		254.5	-0.0786995	-0.0212911	0.0699505
	254	-0.0101637	-0.0476211	-0.00756842		254	-0.0826916	-0.0809163	0.0716335		254	-0.0787405	-0.0390111	0.0694211
	253.5	-0.0175916	-0.0601316	-0.0114316		253.5	-0.0799079	-0.0929495	0.0738965		253.5	-0.0773863	-0.0608442	0.0641042
	253	-0.0268953	-0.0757526	-0.0160368		253	-0.0756926	-0.104968	0.0780949		253	-0.0735384	-0.0845947	0.0552847
	252.5	-0.0360826	-0.0923	-0.0196842		252.5	-0.0716989	-0.120083	0.0805443		252.5	-0.0716379	-0.108707	0.0439547
	252	-0.0435595	-0.108779	-0.0254789		252	-0.0698905	-0.137831	0.0798909		252	-0.0709879	-0.136301	0.0291974
	251.5	-0.0525758	-0.126911	-0.0366526		251.5	-0.0681632	-0.155886	0.0758647		251.5	-0.0728579	-0.164483	0.0109174
	251	-0.0640668	-0.145779	-0.0531474		251	-0.0690889	-0.175437	0.0699215		251	-0.0758974	-0.193794	-0.0109558
	250.5	-0.0752474	-0.164726	-0.0707684		250.5	-0.0737	-0.198177	0.0584787		250.5	-0.0812268	-0.225204	-0.0359511
	250	-0.0873774	-0.185516	-0.0924105		250	-0.0840253	-0.224233	0.0428746		250	-0.0898105	-0.257436	-0.0639932
	249.5	-0.103289	-0.208168	-0.117547		249.5	-0.0996184	-0.253779	0.021343		249.5	-0.101985	-0.292146	-0.0970695
	249	-0.123372	-0.236274	-0.147811		249	-0.122339	-0.288475	-0.00545247		249	-0.11648	-0.326636	-0.132515
	248.5	-0.149289	-0.272121	-0.183874		248.5	-0.151203	-0.325703	-0.040207		248.5	-0.137071	-0.361531	-0.167384
	248	-0.180438	-0.314179	-0.226179		248	-0.186574	-0.365325	-0.0820312		248	-0.161708	-0.396536	-0.202055
	247.5	-0.219849	-0.364674	-0.274395		247.5	-0.227206	-0.404509	-0.128422		247.5	-0.185461	-0.431552	-0.238353
	247	-0.267398	-0.422963	-0.329379		247	-0.273674	-0.443335	-0.178224		247	-0.212577	-0.464683	-0.274316
	246.5	-0.323353	-0.488989	-0.390868		246.5	-0.326923	-0.483304	-0.232639		246.5	-0.242385	-0.495041	-0.309064
	246	-0.389852	-0.564058	-0.462726		246	-0.386246	-0.523677	-0.294638		246	-0.275438	-0.523383	-0.345774
	245.5	-0.468167	-0.647932	-0.544532		245.5	-0.451003	-0.563109	-0.361204		245.5	-0.311452	-0.551157	-0.388311
	245	-0.559094	-0.740705	-0.635084		245	-0.529177	-0.607762	-0.438483		245	-0.353538	-0.582762	-0.438779
	244.5	-0.662399	-0.844958	-0.736579		244.5	-0.619596	-0.655367	-0.52767		244.5	-0.401577	-0.618509	-0.497632
	244	-0.780631	-0.961111	-0.850932		244	-0.724433	-0.711109	-0.633512		244	-0.459891	-0.663552	-0.566864
	243.5	-0.917515	-1.09125	-0.982311		243.5	-0.841702	-0.769762	-0.753523		243.5	-0.53098	-0.713062	-0.643558
	243	-1.07394	-1.23551	-1.12999		243	-0.971748	-0.833214	-0.887991		243	-0.611285	-0.764294	-0.72939
	242.5	-1.25247	-1.39343	-1.29731		242.5	-1.11859	-0.899846	-1.04294		242.5	-0.702654	-0.82132	-0.823148
	242	-1.44947	-1.55952	-1.48552		242	-1.2833	-0.974867	-1.21749		242	-0.811406	-0.885146	-0.932822
	241.5	-1.66697	-1.7356	-1.69674		241.5	-1.46715	-1.05759	-1.41181		241.5	-0.935164	-0.957083	-1.05994
	241	-1.90964	-1.92485	-1.93287		241	-1.67271	-1.14775	-1.62749		241	-1.07483	-1.03437	-1.2022
	240.5	-2.17645	-2.12649	-2.19914		240.5	-1.90442	-1.24616	-1.8689		240.5	-1.23291	-1.12113	-1.35967
	240	-2.46886	-2.33998	-2.49829		240	-2.15948	-1.35109	-2.13722		240	-1.4101	-1.21476	-1.53135
	239.5	-2.79215	-2.56655	-2.83089		239.5	-2.43891	-1.4648	-2.43192		239.5	-1.60881	-1.31665	-1.72074
	239	-3.14662	-2.8088	-3.19427		239	-2.75447	-1.58983	-2.75871		239	-1.82964	-1.42907	-1.93082
	238.5	-3.53497	-3.06761	-3.59408		238.5	-3.10142	-1.7214	-3.12022		238.5	-2.07349	-1.55097	-2.15756
	238	-3.95909	-3.34595	-4.03531		238	-3.48307	-1.85949	-3.51466		238	-2.34177	-1.67928	-2.40505
	237.5	-4.42149	-3.64151	-4.51385		237.5	-3.89624	-2.00466	-3.94328		237.5	-2.63243	-1.81254	-2.67395
	237	-4.91881	-3.95431	-5.03054		237	-4.34139	-2.1491	-4.40188		237	-2.9419	-1.94558	-2.95778
	236.5	-5.45443	-4.28282	-5.58448		236.5	-4.82373	-2.30214	-4.89672		236.5	-3.27271	-2.08779	-3.26085
	236	-6.02795	-4.62987	-6.17864		236	-5.33886	-2.45933	-5.42511		236	-3.62738	-2.23719	-3.58203
	235.5	-6.64169	-4.9955	-6.80833		235.5	-5.88732	-2.61512	-5.98032		235.5	-4.00204	-2.39034	-3.92485
	235	-7.29716	-5.3765	-7.47559		235	-6.46458	-2.76837	-6.56469		235	-4.39322	-2.54196	-4.28014
	234.5	-7.98916	-5.77308	-8.18138		234.5	-7.07842	-2.92625	-7.18038		234.5	-4.80358	-2.69324	-4.65491
	234	-8.71895	-6.18024	-8.92133		234	-7.72342	-3.088	-7.82569		234	-5.23599	-2.84785	-5.05203
	233.5	-9.48443	-6.59876	-9.68943		233.5	-8.39805	-3.25495	-8.50459		233.5	-5.68762	-3.00205	-5.46872
	233	-10.2827	-7.03261	-10.488		233	-9.10726	-3.42788	-9.21664		233	-6.15688	-3.15658	-5.90361
	232.5	-11.1073	-7.47671	-11.3149		232.5	-9.83353	-3.59905	-9.95422		232.5	-6.64062	-3.30604	-6.34819
	232	-11.9538	-7.92529	-12.1651		232	-10.5801	-3.77435	-10.7132		232	-7.13767	-3.45701	-6.79851
	231.5	-12.8179	-8.37871	-13.0349		231.5	-11.3395	-3.94316	-11.4817		231.5	-7.64283	-3.59896	-7.2523
	231	-13.6946	-8.83518	-13.9172		231	-12.1021	-4.11043	-12.2626		231	-8.15277	-3.7355	-7.71056
	230.5	-14.5742	-9.28771	-14.8069		230.5	-12.8699	-4.28062	-13.0514		230.5	-8.66804	-3.87321	-8.17103
	230	-15.4491	-9.73245	-15.7015		230	-13.6395	-4.45878	-13.8473		230	-9.18835	-4.01478	-8.64024
	229.5	-16.3157	-10.1722	-16.5947		229.5	-14.4004	-4.63635	-14.6345		229.5	-9.70325	-4.15169	-9.10698
	229	-17.1684	-10.6031	-17.4795		229	-15.1486	-4.81233	-15.4097		229	-10.2099	-4.28544	-9.56161
	228.5	-17.9967	-11.0205	-18.351		228.5	-15.879	-4.9912	-16.1715		228.5	-10.7095	-4.4166	-10.0071
	228	-18.793	-11.4243	-19.1989		228	-16.5824	-5.17099	-16.9134		228	-11.1961	-4.54326	-10.44
	227.5	-19.5581	-11.8196	-20.0158		227.5	-17.2509	-5.34899	-17.6284		227.5	-11.6675	-4.67029	-10.8569
	227	-20.2753	-12.2013	-20.7922		227	-17.8884	-5.52294	-18.315		227	-12.1181	-4.79615	-11.2535
	226.5	-20.9435	-12.5646	-21.5309		226.5	-18.4776	-5.68641	-18.9581		226.5	-12.5394	-4.91801	-11.627
	226	-21.5541	-12.9034	-22.2152		226	-19.0205	-5.84347	-19.5536		226	-12.9348	-5.043	-11.9837
	225.5	-22.1076	-13.2144	-22.8422		225.5	-19.5131	-5.98552	-20.0967		225.5	-13.2935	-5.16726	-12.3148
	225	-22.6026	-13.5039	-23.4052		225	-19.9552	-6.11252	-20.5863		225	-13.6176	-5.28584	-12.6185
	224.5	-23.0396	-13.7679	-23.9032		224.5	-20.3414	-6.23473	-21.023		224.5	-13.902	-5.40426	-12.8919
	224	-23.4153	-14.007	-24.3395		224	-20.671	-6.33931	-21.3887		224	-14.1544	-5.516	-13.1323
	223.5	-23.7314	-14.2198	-24.7032		223.5	-20.9427	-6.42205	-21.6908		223.5	-14.3672	-5.61263	-13.3407
	223	-23.9844	-14.4014	-24.9987		223	-21.1569	-6.49184	-21.9354		223	-14.5357	-5.69205	-13.5134
	222.5	-24.1764	-14.5593	-25.2257		222.5	-21.3261	-6.55426	-22.1225		222.5	-14.671	-5.76542	-13.6647
	222	-24.3067	-14.6851	-25.3838		222	-21.4447	-6.60584	-22.2573		222	-14.7684	-5.83253	-13.7922
	221.5	-24.3772	-14.7894	-25.4759		221.5	-21.5128	-6.64741	-22.3438		221.5	-14.8301	-5.89179	-13.886
	221	-24.3952	-14.8664	-25.5059		221	-21.5434	-6.68268	-22.3815		221	-14.8592	-5.94631	-13.9526
	220.5	-24.3682	-14.9107	-25.4769		220.5	-21.5318	-6.70799	-22.3727		220.5	-14.8552	-5.99742	-13.9923
	220	-24.3031	-14.9352	-25.4002		220	-21.4846	-6.72468	-22.3205		220	-14.8242	-6.04463	-14.0041
	219.5	-24.2077	-14.9486	-25.2822		219.5	-21.4071	-6.72989	-22.2319		219.5	-14.7642	-6.08031	-13.9956
	219	-24.0933	-14.9571	-25.1342		219	-21.3027	-6.73189	-22.1276		219	-14.6827	-6.11042	-13.9721
	218.5	-23.9556	-14.9602	-24.9655		218.5	-21.1835	-6.74157	-22.0048		218.5	-14.5911	-6.13947	-13.9385
	218	-23.7986	-14.9579	-24.7905		218	-21.0421	-6.75573	-21.8694		218	-14.4942	-6.16905	-13.9011
	217.5	-23.6312	-14.9572	-24.609		217.5	-20.8914	-6.77789	-21.7304		217.5	-14.3955	-6.21	-13.8607
	217	-23.4568	-14.9681	-24.4267		217	-20.7333	-6.81057	-21.6012		217	-14.2971	-6.26663	-13.8219
	216.5	-23.2857	-14.9808	-24.2495		216.5	-20.5838	-6.8631	-21.482		216.5	-14.2206	-6.33331	-13.795
	216	-23.1237	-15.0066	-24.0813		216	-20.4449	-6.92468	-21.3752		216	-14.1678	-6.41231	-13.7721
	215.5	-22.9838	-15.0486	-23.9292		215.5	-20.3277	-6.99747	-21.2932		215.5	-14.14	-6.51268	-13.7558
	215	-22.8693	-15.1173	-23.8016		215	-20.2404	-7.09231	-21.2329		215	-14.1385	-6.62737	-13.7583
	214.5	-22.7794	-15.2	-23.704		214.5	-20.1817	-7.19541	-21.1877		214.5	-14.1641	-6.74853	-13.7891
	214	-22.7114	-15.2991	-23.6324		214	-20.1508	-7.30652	-21.1743		214	-14.2245	-6.88958	-13.8456
	213.5	-22.6635	-15.4176	-23.596		213.5	-20.1527	-7.43484	-21.1935		213.5	-14.3231	-7.04705	-13.9333
	213	-22.6391	-15.5667	-23.5793		213	-20.1866	-7.59768	-21.2385		213	-14.4711	-7.22074	-14.0504
	212.5	-22.6314	-15.7238	-23.5884		212.5	-20.2294	-7.77178	-21.2889		212.5	-14.6497	-7.39379	-14.1906
	212	-22.6294	-15.8638	-23.6121		212	-20.2861	-7.98936	-21.3436		212	-14.8651	-7.57174	-14.3472
	211.5	-22.6238	-15.9898	-23.6259		211.5	-20.3458	-8.19294	-21.4095		211.5	-15.1008	-7.75763	-14.5228
	211	-22.6151	-16.1302	-23.6156		211	-20.4135	-8.35957	-21.4614		211	-15.3407	-7.93874	-14.7213
	210.5	-22.5837	-16.2335	-23.5695		210.5	-20.4721	-8.49636	-21.4853		210.5	-15.5828	-8.13231	-14.9366
	210	-22.5068	-16.3242	-23.4818		210	-20.5016	-8.6452	-21.4712		210	-15.8187	-8.36047	-15.1504
	209.5	-22.3823	-16.3884	-23.3348		209.5	-20.4857	-8.84678	-21.4006		209.5	-16.0411	-8.61526	-15.365
	209	-22.1965	-16.4886	-23.1042		209	-20.3991	-9.03226	-21.2611		209	-16.2405	-8.81463	-15.5734
	208.5	-21.9089	-16.5057	-22.7788		208.5	-20.2095	-9.2212	-21.0231		208.5	-16.4138	-8.98753	-15.7569
	208	-21.4996	-16.3798	-22.3235		208	-19.8943	-9.37447	-20.6697		208	-16.5241	-9.10858	-15.8966
	207.5	-20.9468	-16.0868	-21.7215		207.5	-19.436	-9.50347	-20.2041		207.5	-16.5842	-9.351	-15.9967
	207	-20.2292	-15.5946	-20.9459		207	-18.8315	-9.57931	-19.586		207	-16.5547	-9.51716	-16.0035
	206.5	-19.3538	-14.9531	-19.9891		206.5	-18.0665	-9.56657	-18.769		206.5	-16.4563	-9.68705	-15.9109
	206	-18.2872	-14.1737	-18.8136		206	-17.1239	-9.4281	-17.8167		206	-16.2426	-9.89126	-15.728
	205.5	-16.9857	-13.2807	-17.4187		205.5	-15.9988	-9.16768	-16.6528		205.5	-15.9286	-10.0834	-15.4796
	205	-15.4622	-12.319	-15.7782		205	-14.6461	-8.74099	-15.3162		205	-15.5056	-10.2651	-15.0965
	204.5	-13.6718	-11.257	-13.888		204.5	-13.0998	-8.2042	-13.8183		204.5	-15.0341	-10.4376	-14.6836
	204	-11.6873	-10.0909	-11.8675		204	-11.4273	-7.6021	-12.1413		204	-14.3916	-10.5868	-14.1166
	203.5	-9.494	-8.88171	-9.65833		203.5	-9.49179	-6.89947	-10.2886		203.5	-13.4688	-10.7115	-13.4336
	203	-7.00421	-7.55234	-7.08127		203	-7.39521	-6.1221	-8.16364		203	-12.4779	-10.7729	-12.4141
	202.5	-4.26327	-6.25566	-4.35696		202.5	-5.00139	-5.19494	-5.85564		202.5	-11.3812	-10.8336	-11.1378
	202	-1.35069	-4.89082	-1.45434		202	-2.55388	-4.18395	-3.39828		202	-10.113	-10.8223	-9.82235
	201.5	1.55261	-3.64677	1.48996		201.5	-0.121596	-3.15703	-0.831849		201.5	-8.74225	-10.7915	-8.37987
	201	4.49479	-2.54609	4.43801		201	2.17476	-2.14981	1.77807		201	-7.33209	-10.6548	-6.81219
	200.5	7.34157	-1.60605	7.27099		200.5	4.33785	-1.16756	4.37068		200.5	-5.85609	-10.3816	-5.15366
	200	10.0268	-0.847279	9.94652		200	6.39484	-0.264631	6.84926		200	-4.42152	-10.129	-3.44428
	199.5	12.4766	-0.261	12.3773		199.5	8.25147	0.607874	9.1371		199.5	-3.01485	-9.76447	-1.69503
	199	14.6507	0.181851	14.5183		199	9.82395	1.35387	11.1769		199	-1.68916	-9.29995	0.00202053
	198.5	16.4796	0.512623	16.2758		198.5	11.0601	1.92314	12.8892		198.5	-0.514896	-8.77447	1.63247
	198	17.9045	0.712471	17.594		198	11.9694	2.25321	14.4176		198	0.514209	-8.17547	3.16743
	197.5	18.8741	0.777995	18.4667		197.5	12.5652	2.34405	15.6428		197.5	1.42681	-7.47021	4.6107
	197	19.4113	0.734346	19.041		197	12.8363	2.26446	16.5956		197	2.02813	-6.69968	5.86444
	196.5	19.5396	0.742096	19.1166		196.5	12.6493	2.0715	17.2467		196.5	2.358	-5.95847	6.8347
	196	19.0842	0.747523	18.62		196	12.1575	1.75599	17.3943		196	2.56335	-5.27663	7.38249
	195.5	18.1738	0.773321	17.6985		195.5	11.3051	1.36242	17.1165		195.5	2.55004	-4.72475	7.67528
	195	16.8766	0.813554	16.4301		195	10.1445	0.949907	16.4906		195	2.37208	-4.1181	7.74897
	194.5	15.266	0.821844	14.8827		194.5	8.75984	0.546357	15.5546		194.5	2.02011	-3.6447	7.58134
	194	13.4685	0.832798	13.1514		194	7.23137	0.165642	14.3342		194	1.55486	-3.26144	7.18765
	193.5	11.5699	0.852724	11.2969		193.5	5.63653	-0.194148	12.9654		193.5	0.978009	-2.93399	6.60302
	193	9.62273	0.892963	9.41346		193	4.0493	-0.512983	11.4418		193	0.343788	-2.70608	5.90644
	192.5	7.73352	1.01038	7.55115		192.5	2.49687	-0.833993	9.87552		192.5	-0.307272	-2.56348	5.08584
	192	5.92357	1.19642	5.76106		192	1.05033	-1.11371	8.36941		192	-0.842727	-2.48966	4.33524
	191.5	4.33204	1.41074	4.24607		191.5	-0.142238	-1.27949	6.98284		191.5	-1.30531	-2.4871	3.63746
	191	3.01351	1.69151	3.04628		191	-1.1908	-1.35333	5.78784		191	-1.82714	-2.54161	3.1135
	190.5	1.88425	1.89588	1.9552		190.5	-2.00694	-1.3064	4.70858		190.5	-2.21471	-2.67358	2.54788
	190	0.933275	2.13324	1.12351		190	-2.81621	-1.23086	3.7983		190	-2.46536	-2.79425	1.94024

## Sheet: Extended Data Fig. 6b
	mRBD + SIH-5			mRBD + SIH-14			mRBD + SIH-15
		Relative Signal			Relative Signal			Relative Signal
	time (min)	UV		time (min)	UV		time (min)	UV
	0.015917	0.000223		0.0132	0.000831138		0.015	0.000525509
	0.06642	4.63e-05		0.080538	0.000319669		0.132842	0.000525509
	0.150593	0.000101		0.181546	0.000537043		0.250684	0.00055223
	0.234766	8.11e-05		0.282553	0.000537043		0.351691	0.000507696
	0.318939	7.98e-05		0.38356	0.00062655		0.469533	0.000507696
	0.386277	-1.5e-05		0.484568	0.000421963		0.587375	0.000561137
	0.453615	2.76e-06		0.56874	0.000600977		0.705217	0.000445347
	0.47045	2.78e-06		0.669748	0.000728844		0.806224	0.000507696
	0.554622	2.4e-05		0.770755	0.000639337		0.924066	0.000525509
	0.621961	5.88e-05		0.871762	0.000575403		1.04191	0.000561137
	0.638795	-1.3e-05		0.97277	0.000485896		1.14291	0.000525509
	0.706134	-4.3e-05		1.05694	0.000345242		1.26076	0.000445347
	0.790306	-6.5e-05		1.15795	0.000460323		1.3786	0.000427533
	0.874479	-6.2e-05		1.25896	0.000524256		1.49644	0.000543323
	0.941817	-5.6e-05		1.35997	0.000562617		1.59745	0.000516603
	0.958652	6.63e-05		1.46097	0.000562617		1.71529	0.000543323
	1.02599	6.24e-05		1.54514	0.000434749		1.83313	0.000516603
	1.04282	-3.6e-05		1.64615	0.000332455		1.95097	0.000587858
	1.11016	-9.7e-05		1.74716	0.000383602		2.05198	0.000418626
	1.19434	-0.00015		1.84817	0.000498683		2.16982	0.000329557
	1.26167	-0.00015		1.93234	0.000460323		2.28767	0.000169232
	1.34585	-0.00013		2.03335	0.000562617		2.40551	0.000302836
	1.43002	-0.00021		2.13435	0.00058819		2.50651	0.000222674
	1.51419	-0.00018		2.23536	0.000600977		2.62436	0.000285022
	1.58153	-0.00022		2.33637	0.000575403		2.7422	0.000276115
	1.6657	-0.00013		2.42054	0.000524256		2.86004	0.000293929
	1.74988	-0.00014		2.52155	0.000409176		2.96105	0.000222674
	1.83405	-0.00029		2.62256	0.000728844		3.07889	0.000302836
	1.90139	-0.00025		2.72356	0.000600977		3.19673	0.000267208
	1.98556	-0.00031		2.82457	0.000613764		3.31457	0.000285022
	2.06973	-0.00025		2.90874	0.000652124		3.41558	0.000382998
	2.1539	-0.00023		3.00975	0.000575403		3.53342	0.000463161
	2.22124	-0.00021		3.11076	0.000575403		3.65126	0.000178139
	2.30542	-0.00025		3.21177	0.000485896		3.76911	0.000400812
	2.38959	-0.00032		3.31277	0.000409176		3.87011	0.000418626
	2.47376	-0.00031		3.39695	0.000473109		3.98796	0.000347371
	2.5411	-0.00029		3.49795	0.000409176		4.1058	0.000356278
	2.62527	-0.00027		3.59896	0.000319669		4.22364	0.000356278
	2.70945	-0.00038		3.69997	0.00051147		4.32465	0.00043644
	2.79362	-0.00032		3.78414	0.000613764		4.44249	0.000356278
	2.86096	-0.00036		3.88515	0.00051147		4.56033	0.000311743
	2.94513	-0.0003		3.98616	0.000600977		4.67817	0.000311743
	3.0293	-0.00027		4.08716	0.000728844		4.77918	0.000374091
	3.09664	-0.00036		4.18817	0.00058819		4.89702	0.000382998
	3.18081	-0.00037		4.27234	0.000409176		5.01486	0.000418626
	3.26499	-0.00028		4.37335	0.000447536		5.11587	0.00043644
	3.34916	-0.0002		4.47436	0.000498683		5.23371	0.000391905
	3.4165	-0.0002		4.57536	0.000639337		5.35156	0.000356278
	3.50067	-0.00021		4.67637	0.000805565		5.4694	0.000489882
	3.58484	-0.00029		4.76054	0.000818352		5.5704	0.00043644
	3.66902	-0.00032		4.86155	0.000779991		5.68825	0.000454254
	3.73635	-0.00035		4.96256	0.000818352		5.80609	0.000293929
	3.82053	-0.00014		5.06357	0.000959006		5.92393	0.000480975
	3.9047	-0.00027		5.16458	0.000831138		6.02494	0.000374091
	3.98887	-0.00034		5.24875	0.000767205		6.14278	0.000311743
	4.05621	-0.00037		5.34976	0.000728844		6.26062	0.000454254
	4.14038	-0.00041		5.45076	0.000690484		6.37846	0.000472068
	4.22456	-0.00033		5.55177	0.00062655		6.47947	0.000276115
	4.30873	-0.00027		5.63594	0.00054983		6.59731	0.000329557
	4.37607	-0.00028		5.73695	0.000575403		6.71515	0.000418626
	4.46024	-0.00028		5.83796	0.000473109		6.833	0.000427533
	4.54441	-0.00026		5.93896	0.000652124		6.934	0.000489882
	4.62859	-0.00029		6.03997	0.000664911		7.05185	0.000454254
	4.69592	-0.00032		6.12414	0.000690484		7.16969	0.000427533
	4.7801	-0.00029		6.22515	0.000498683		7.28753	0.000454254
	4.86427	-0.00023		6.32616	0.000600977		7.38854	0.000427533
	4.94844	-0.00027		6.42717	0.000690484		7.50638	0.000409719
	5.01578	-0.00038		6.52817	0.000741631		7.62422	0.000489882
	5.09995	-0.00039		6.61235	0.000652124		7.74206	0.000525509
	5.18413	-0.00033		6.71335	0.00051147		7.84307	0.000534416
	5.2683	-0.00035		6.81436	0.000703271		7.96091	0.000570044
	5.33564	-0.00037		6.91537	0.000600977		8.07875	0.000570044
	5.41981	-0.00039		7.01638	0.000600977		8.1966	0.000463161
	5.50398	-0.00045		7.10055	0.000690484		8.2976	0.000498789
	5.57132	-0.0004		7.20156	0.000652124		8.41544	0.000543323
	5.65549	-0.00041		7.30256	0.000767205		8.53329	0.000489882
	5.73967	-0.00035		7.40357	0.00051147		8.63429	0.000650207
	5.82384	-0.00039		7.48774	0.000703271		8.75214	0.000596765
	5.89118	-0.00047		7.58875	0.000690484		8.86998	0.000543323
	5.97535	-0.00037		7.68976	0.000716058		8.98782	0.000543323
	6.05952	-0.00039		7.79077	0.000524256		9.08883	0.000472068
	6.1437	-0.00036		7.89177	0.000575403		9.20667	0.000570044
	6.21103	-0.00043		7.97595	0.000716058		9.32451	0.000561137
	6.29521	-0.00046		8.07695	0.000613764		9.44235	0.000614579
	6.37938	-0.00033		8.17796	0.000575403		9.54336	0.000285022
	6.46355	-0.00035		8.27897	0.000447536		9.6612	0.000240487
	6.53089	-0.00028		8.37997	0.000613764		9.77904	0.000374091
	6.61506	-0.00037		8.46415	0.000383602		9.89688	0.000463161
	6.69924	-0.00027		8.56516	0.000460323		9.99789	0.000267208
	6.78341	-0.00035		8.66616	0.00062655		10.1157	0.000347371
	6.85075	-0.00038		8.76717	0.000434749		10.2336	0.000347371
	6.93492	-0.00029		8.86818	0.000434749		10.3514	0.000293929
	7.01909	-0.00028		8.95235	0.000562617		10.4524	0.000472068
	7.10327	-0.00032		9.05336	0.000434749		10.5703	0.000480975
	7.1706	-0.00035		9.15437	0.000421963		10.6881	0.000454254
	7.25478	-0.0004		9.25537	0.000575403		10.8059	0.000454254
	7.33895	-0.00033		9.33954	0.000421963		10.907	0.000561137
	7.42312	-0.00044		9.44055	0.000575403		11.0248	0.000489882
	7.49046	-0.00029		9.54156	0.000473109		11.1426	0.000382998
	7.57463	-0.00037		9.64257	0.000600977		11.2605	0.000454254
	7.65881	-0.00038		9.74357	0.000498683		11.3615	0.000516603
	7.72614	-0.00038		9.82775	0.00051147		11.4793	0.000463161
	7.81032	-0.00039		9.92875	0.000652124		11.5972	0.000258301
	7.89449	-0.00034		10.0298	0.000562617		11.715	0.000454254
	7.97866	-0.00042		10.1308	0.000460323		11.816	0.000400812
	8.046	-0.00041		10.2318	0.000294095		11.9339	0.000311743
	8.13017	-0.00028		10.316	0.000524256		12.0517	0.000418626
	8.21435	-0.00027		10.417	0.000345242		12.1695	0.000409719
	8.29852	-0.00034		10.518	0.000460323		12.2706	0.000418626
	8.36586	-0.00033		10.619	0.000358029		12.3884	0.000445347
	8.45003	-0.00027		10.72	0.00051147		12.5062	0.000365185
	8.5342	-0.00039		10.8041	0.000281308		12.6073	0.000507696
	8.61838	-0.00036		10.9052	0.000421963		12.7251	0.000356278
	8.68571	-0.0003		11.0062	0.000383602		12.8429	0.00032065
	8.76989	-0.00026		11.1072	0.000294095		12.9608	0.000285022
	8.85406	-0.0004		11.1913	0.000383602		13.0618	0.000329557
	8.93823	-0.00037		11.2924	0.000370816		13.1796	0.00020486
	9.00557	-0.00036		11.3934	0.000524256		13.2975	0.000347371
	9.08974	-0.00036		11.4944	0.00062655		13.4153	0.000338464
	9.17392	-0.00031		11.5954	0.000473109		13.5163	0.000338464
	9.25809	-0.00026		11.6796	0.000460323		13.6342	0.000285022
	9.32543	-0.00022		11.7806	0.000575403		13.752	0.000311743
	9.4096	-0.00036		11.8816	0.000409176		13.8698	0.000240487
	9.49377	-0.00036		11.9826	0.000575403		13.9709	0.000195953
	9.57794	-0.00029		12.0836	0.000562617		14.0887	0.00020486
	9.64528	-0.00032		12.1677	0.000562617		14.2065	0.000178139
	9.72946	-0.00033		12.2688	0.000792778		14.3244	0.000267208
	9.81363	-0.00027		12.3698	0.000728844		14.4254	0.000285022
	9.8978	-0.00041		12.4708	0.00051147		14.5432	0.000240487
	9.96514	-0.00036		12.5718	0.000600977		14.6611	0.000365185
	10.0493	-0.00039		12.656	0.000460323		14.7789	0.000142511
	10.1335	-0.00035		12.757	0.00051147		14.8799	0.000169232
	10.2008	-0.00033		12.858	0.000409176		14.9978	0.00023158
	10.285	-0.00033		12.959	0.000332455		15.1156	0.00020486
	10.3692	-0.00038		13.0432	0.000460323		15.2334	0.000195953
	10.4533	-0.00041		13.1441	0.000294095		15.3345	0.000178139
	10.5207	-0.00046		13.2452	0.000332455		15.4523	0.000187046
	10.6049	-0.0004		13.3462	0.000396389		15.5701	0.000258301
	10.689	-0.00037		13.4472	0.000460323		15.688	0.000195953
	10.7732	-0.00037		13.5313	0.000434749		15.789	0.000151418
	10.8405	-0.00037		13.6324	0.000345242		15.9068	0.00020486
	10.9247	-0.00036		13.7334	0.000345242		16.0247	0.000285022
	11.0089	-0.00037		13.8344	0.000345242		16.1425	0.000267208
	11.0931	-0.00034		13.9354	0.000358029		16.2435	0.00020486
	11.1604	-0.00033		14.0196	0.000332455		16.3614	9.79763e-05
	11.2446	-0.00034		14.1206	0.000268522		16.4792	0.000151418
	11.3287	-0.00023		14.2216	0.000345242		16.5802	0.000106883
	11.4129	-0.00032		14.3226	0.000319669		16.698	0.000258301
	11.4802	-0.00033		14.4236	0.000537043		16.8159	9.79763e-05
	11.5644	-0.00025		14.5077	0.000306882		16.9337	0.00011579
	11.6486	-0.00028		14.6088	0.000358029		17.0347	0.000285022
	11.7328	-0.00025		14.7098	0.000281308		17.1526	0.000222674
	11.8001	-0.0003		14.8108	0.000281308		17.2704	0.000302836
	11.8843	-0.00042		14.8949	0.000370816		17.3883	0.00023158
	11.9685	-0.00039		14.996	0.000370816		17.4893	0.000160325
	12.0526	-0.00029		15.097	0.000179014		17.6071	0.00020486
	12.12	-0.00029		15.198	0.000396389		17.7249	9.79763e-05
	12.2041	-0.00029		15.299	0.000383602		17.8428	8.01625e-05
	12.2883	-0.00035		15.3832	0.000332455		17.9438	0.000240487
	12.3725	-0.00027		15.4842	0.000179014		18.0617	0.000195953
	12.4398	-0.00029		15.5852	0.000409176		18.1795	0.000258301
	12.524	-0.00016		15.6862	0.000345242		18.2973	0.000178139
	12.6082	-0.00029		15.7872	0.000537043		18.3983	0.000160325
	12.6755	-0.00023		15.8713	0.000396389		18.5162	0.000187046
	12.7597	-0.00018		15.9724	0		18.634	5.34416e-05
	12.8438	-0.00021		16.0734	0.000242948		18.7519	0.000169232
	12.928	-0.00024		16.1744	3.83602e-05		18.8529	0.000178139
	12.9954	-0.00016		16.2754	0.000434749		18.9707	4.45347e-05
	13.0795	-0.00028		16.3596	0.000537043		19.0886	3.56278e-05
	13.1637	-0.00024		16.4606	0.000370816		19.2064	8.01625e-05
	13.2479	-0.0002		16.5616	0.000396389		19.3074	2.67208e-05
	13.3152	-0.00016		16.6626	0.000409176		19.4252	8.01625e-05
	13.3994	-0.00013		16.7467	0.000230161		19.5431	0.000142511
	13.4836	-0.00022		16.8478	0.000230161		19.6609	0.000106883
	13.5677	-0.00023		16.9488	0.000473109		19.7619	0
	13.6351	-0.0002		17.0498	0.000460323		19.8798	2.67208e-05
	13.7193	-0.00024		17.1508	0.000332455		19.9976	0.00011579
	13.8034	-0.00029		17.235	0.000230161		20.0986	0.000142511
	13.8876	-0.0003		17.336	0.000383602		20.2165	9.79763e-05
	13.9549	-0.00036		17.437	0.000434749		20.3343	0.000195953
	14.0391	-0.00031		17.538	0.000370816		20.4521	0.000329557
	14.1233	-0.00021		17.639	0.000242948		20.5532	0.000267208
	14.2074	-0.00026		17.7232	0.000421963		20.671	0.000258301
	14.2748	-0.00018		17.8242	0.000255735		20.7888	0.000400812
	14.359	-0.0002		17.9252	0.000345242		20.9067	0.000347371
	14.4431	-0.00022		18.0262	0.000383602		21.0077	0.000409719
	14.5273	-0.00031		18.1104	0.00051147		21.1255	0.000516603
	14.5946	-0.00024		18.2114	0.000434749		21.2434	0.000276115
	14.6788	-0.00021		18.3124	0.000460323		21.3612	0.00043644
	14.763	-0.00022		18.4134	0.000396389		21.4622	0.000418626
	14.8472	-0.00023		18.5144	0.00062655		21.5801	0.000302836
	14.9145	-0.00029		18.5985	0.000485896		21.6979	0.000374091
	14.9987	-0.00021		18.6996	0.000383602		21.8158	0.000276115
	15.0829	-0.00023		18.8006	0.000447536		21.9168	0.000374091
	15.1502	-0.00026		18.9016	0.000460323		22.0346	0.000525509
	15.2344	-0.00034		19.0026	0.000345242		22.1524	0.000427533
	15.3185	-0.00042		19.0867	0.000230161		22.2703	0.00043644
	15.4027	-0.00037		19.1878	0.000345242		22.3713	0.000311743
	15.47	-0.00044		19.2888	0.000690484		22.4891	0.000418626
	15.5542	-0.00025		19.3898	0.000664911		22.607	0.000391905
	15.6384	-0.00028		19.4908	0.000575403		22.7248	0.000427533
	15.7226	-0.0003		19.575	0.00058819		22.8258	0.000400812
	15.7899	-0.00042		19.676	0.00051147		22.9437	0.000311743
	15.8741	-0.00038		19.777	0.000524256		23.0615	0.000365185
	15.9582	-0.00036		19.878	0.00054983		23.1793	0.000311743
	16.0424	-0.00044		19.9622	0.000664911		23.2804	0.000276115
	16.1097	-0.00036		20.0632	0.00051147		23.3982	0.000329557
	16.1939	-0.00036		20.1642	0.000447536		23.516	0.000187046
	16.2781	-0.00024		20.2652	0.000485896		23.6339	0.000267208
	16.3623	-0.00031		20.3662	0.000639337		23.7349	0.000293929
	16.4296	-0.00032		20.4504	0.000677697		23.8527	0.000338464
	16.5138	-0.00033		20.5514	0.000767205		23.9706	0.000311743
	16.598	-0.00038		20.6524	0.000639337		24.0716	0.00043644
	16.6821	-0.00035		20.7534	0.000728844		24.1894	0.000391905
	16.7495	-0.00041		20.8544	0.000792778		24.3073	0.000374091
	16.8336	-0.00036		20.9385	0.000907859		24.4251	0.000311743
	16.9178	-0.00036		21.0396	0.000984579		24.5261	0.000382998
	17.002	-0.00036		21.1406	0.000792778		24.644	0.000445347
	17.0693	-0.00036		21.2416	0.000805565		24.7618	0.000365185
	17.1535	-0.00031		21.3426	0.000959006		24.8796	0.000409719
	17.2377	-0.0004		21.4268	0.000792778		24.9807	0.000489882
	17.3218	-0.00042		21.5278	0.00062655		25.0985	0.000382998
	17.3892	-0.00037		21.6288	0.000792778		25.2163	0.000427533
	17.4733	-0.00043		21.7298	0.000690484		25.3342	0.000418626
	17.5575	-0.00041		21.8139	0.000754418		25.4352	0.000293929
	17.6249	-0.00038		21.915	0.000716058		25.553	0.000400812
	17.709	-0.00035		22.016	0.00058819		25.6709	0.00032065
	17.7932	-0.00027		22.117	0.000805565		25.7887	0.00032065
	17.8774	-0.00033		22.218	0.000690484		25.8897	0.000293929
	17.9447	-0.00034		22.3022	0.000460323		26.0076	0.000418626
	18.0289	-0.00032		22.4032	0.000754418		26.1254	0.000338464
	18.1131	-0.00034		22.5042	0.000447536		26.2432	0.000516603
	18.1972	-0.0004		22.6052	0.000473109		26.3442	0.000445347
	18.2646	-0.00035		22.7062	0.000831138		26.4621	0.00043644
	18.3487	-0.00031		22.7904	0.000524256		26.5799	0.000463161
	18.4329	-0.00034		22.8914	0.000562617		26.6978	0.000454254
	18.5171	-0.00032		22.9924	0.000754418		26.7988	0.000507696
	18.5844	-0.0003		23.0934	0.000728844		26.9166	0.000463161
	18.6686	-0.0003		23.1944	0.000818352		27.0345	0.000507696
	18.7528	-0.00025		23.2786	0.000677697		27.1523	0.000570044
	18.837	-0.0003		23.3796	0.000754418		27.2533	0.00055223
	18.9043	-0.00034		23.4806	0.000767205		27.3712	0.000498789
	18.9885	-0.00028		23.5816	0.00058819		27.489	0.000623486
	19.0726	-0.00032		23.6657	0.000754418		27.59	0.000614579
	19.1568	-0.00026		23.7668	0.000728844		27.7079	0.000623486
	19.2242	-0.00032		23.8678	0.000869499		27.8257	0.000632393
	19.3083	-0.00027		23.9688	0.000882285		27.9435	0.000739276
	19.3925	-0.00029		24.0698	0.000946219		28.0445	0.000614579
	19.4767	-0.00022		24.154	0.000843925		28.1624	0.000534416
	19.544	-0.00011		24.255	0.000843925		28.2802	0.000596765
	19.6282	-9.6e-05		24.356	0.000703271		28.3981	0.000561137
	19.7124	-0.00016		24.457	0.000728844		28.4991	0.000525509
	19.7965	-0.00023		24.558	0.000933432		28.6169	0.000454254
	19.8639	-0.0002		24.6422	0.000754418		28.7347	0.000685834
	19.948	-0.00027		24.7432	0.000997366		28.8526	0.0006413
	20.0322	-0.00029		24.8442	0.00102294		28.9536	0.0006413
	20.0995	-0.00021		24.9452	0.0010613		29.0714	0.000578951
	20.1837	-0.0002		25.0462	0.000946219		29.1893	0.000632393
	20.2679	-0.00016		25.1304	0.000971792		29.3071	0.000534416
	20.3521	-0.00011		25.2314	0.000779991		29.4081	0.000632393
	20.4194	-0.00014		25.3324	0.000882285		29.526	0.000730369
	20.5036	-3.4e-05		25.4334	0.000984579		29.6438	0.000685834
	20.5877	-4.2e-05		25.5175	0.000907859		29.7617	0.000632393
	20.6046	3.07e-05		25.6186	0.000831138		29.8627	0.000685834
	20.6719	3.24e-05		25.7196	0.00104851		29.9805	0.000783811
	20.7056	-2e-05		25.8206	0.00104851		30.0983	0.000739276
	20.7393	-4.2e-06		25.9216	0.00112523		30.2162	0.000712555
	20.7561	4.2e-05		26.0058	0.00103573		30.3172	0.000837252
	20.8234	4.02e-05		26.1068	0.00121474		30.435	0.000837252
	20.8571	-2e-05		26.2078	0.00116359		30.5529	0.000855066
	20.8908	3.1e-05		26.3088	0.00115081		30.6707	0.000819439
	20.9076	7.07e-05		26.4098	0.00126589		30.7717	0.000935229
	20.9918	-9.3e-06		26.494	0.00124031		30.8896	0.00104211
	21.0086	2e-05		26.595	0.00132982		31.0074	0.000828345
	21.0591	3.14e-05		26.696	0.00147048		31.1253	0.000899601
	21.1433	5.28e-05		26.797	0.00164949		31.2263	0.00101539
	21.2275	1.91e-05		26.898	0.00194358		31.3441	0.000979763
	21.2611	-1.7e-06		26.9822	0.00190522		31.462	0.00111337
	21.3116	-3e-05		27.0832	0.00228883		31.563	0.00119353
	21.3621	7.6e-06		27.1842	0.0021226		31.6808	0.00130041
	21.379	1.53e-05		27.2852	0.00232719		31.7986	0.00139839
	21.4463	-1.7e-05		27.3357	0.00246784		31.9165	0.00148746
	21.4631	-5.3e-05		27.3694	0.00244227		32.0175	0.00150527
	21.5473	-2.5e-05		27.4704	0.00258292		32.1353	0.00188827
	21.6315	-0.00015		27.5714	0.00267243		32.2532	0.00202188
	21.6988	-0.00014		27.6724	0.00274915		32.3205	0.00241378
	21.783	-0.00014		27.7734	0.00285144		32.371	0.00246722
	21.8672	-0.00012		27.8576	0.00300488		32.472	0.00271662
	21.9513	-0.00017		27.9586	0.00291538		32.5899	0.0030818
	22.0187	-0.00011		28.0596	0.00327341		32.7077	0.00350933
	22.1029	-7.4e-05		28.1606	0.00326062		32.8255	0.00393687
	22.187	-0.00015		28.2616	0.00354193		32.9266	0.00456035
	22.2712	-0.00017		28.3458	0.00363143		33.0444	0.00503242
	22.3385	-0.00019		28.4468	0.00373373		33.1622	0.00567372
	22.4227	-0.00022		28.5478	0.00392553		33.2801	0.00644862
	22.5069	-0.00018		28.6488	0.00407897		33.3811	0.00717899
	22.5742	-0.0003		28.7498	0.00433471		33.3979	0.00728588
	22.6584	-0.00025		28.834	0.00433471		33.4989	0.00820329
	22.7426	-0.00029		28.935	0.00471831		33.6168	0.00920978
	22.8267	-0.00021		29.036	0.00502519		33.7346	0.0103321
	22.8941	-0.00027		29.137	0.00515306		33.8356	0.0113742
	22.9782	-0.00023		29.2212	0.00515306		33.9198	0.0122292
	23.0624	-0.00023		29.3222	0.00544715		33.9535	0.0127547
	23.1466	-0.00026		29.4232	0.00565174		34.0713	0.0143313
	23.2139	-0.0003		29.5242	0.0058819		34.1891	0.0159345
	23.2981	-0.00027		29.6252	0.00639337		34.2733	0.0170301
	23.3823	-0.00036		29.7094	0.00667468		34.2902	0.0172617
	23.4664	-0.00031		29.8104	0.00701992		34.408	0.0193013
	23.5338	-0.00028		29.9114	0.00714779		34.5258	0.0212698
	23.618	-0.00026		29.9282	0.00728844		34.5595	0.0219111
	23.7021	-0.0003		30.0124	0.00773598		34.6437	0.0233184
	23.7863	-0.00022		30.1134	0.00804286		34.7447	0.0253224
	23.8536	-0.00019		30.1976	0.00852876		34.812	0.0266496
	23.9378	-0.00023		30.2986	0.00879728		34.8625	0.0276917
	24.022	-0.00018		30.3996	0.00919367		34.9804	0.0302212
	24.1062	-0.00022		30.5006	0.00980743		35.0309	0.0315306
	24.1735	-0.00021		30.6016	0.0100248		35.0982	0.0330269
	24.2577	-0.00024		30.6858	0.0105235		35.1992	0.035316
	24.3419	-0.00022		30.7868	0.0109582		35.2497	0.0365986
	24.426	-0.0003		30.8878	0.0114569		35.3171	0.0383266
	24.4934	-0.00024		30.9888	0.0118661		35.4181	0.0411144
	24.5775	-0.00024		31.0393	0.0121858		35.4349	0.0415509
	24.6617	-0.00035		31.073	0.0123904		35.5359	0.0443031
	24.7459	-0.00028		31.174	0.0130297		35.6033	0.0463161
	24.8132	-0.00032		31.275	0.013669		35.6538	0.0476432
	24.8974	-0.00026		31.376	0.0142189		35.7548	0.0507339
	24.9816	-0.00022		31.477	0.0149477		35.7716	0.0511437
	25.0489	-0.00029		31.5612	0.0154464		35.8894	0.054751
	25.1331	-0.00022		31.6622	0.0163031		35.9231	0.0557664
	25.2172	-0.00027		31.7632	0.0170192		35.9905	0.0582247
	25.3014	-0.00019		31.8642	0.0179142		36.0578	0.0604336
	25.3688	-0.00018		31.9652	0.0187837		36.1083	0.0622239
	25.4529	-0.0002		32.0494	0.0195637		36.2093	0.0655818
	25.5371	-0.00021		32.1504	0.0205227		36.2261	0.0661608
	25.6213	-7.4e-05		32.2514	0.0214562		36.344	0.0703826
	25.6886	-7e-05		32.285	0.0219548		36.445	0.0739098
	25.7728	-0.00014		32.3524	0.0224535		36.4787	0.0750143
	25.857	-4e-05		32.4534	0.0234765		36.5628	0.0780337
	25.9411	-0.00015		32.5376	0.024461		36.6302	0.0800645
	26.0085	-8.8e-05		32.6386	0.0257909		36.6807	0.0817746
	26.0926	-1.5e-06		32.7227	0.0266859		36.7817	0.084607
	26.1431	5.12e-06		32.7396	0.0269161		36.7985	0.0851325
	26.1768	4.37e-05		32.8406	0.0283738		36.8995	0.0875018
	26.261	5.34e-05		32.9248	0.0296908		37.0005	0.0894613
	26.3283	0.00016		33.0258	0.0309311		37.0174	0.0897196
	26.4125	0.000203		33.0594	0.0316472		37.1352	0.0912249
	26.4967	0.000242		33.1268	0.0328619		37.253	0.0916613
	26.5809	0.000366		33.2278	0.0344603		37.3541	0.091314
	26.6482	0.000367		33.3288	0.036276		37.4719	0.0902184
	26.7324	0.000463		33.413	0.0375547		37.5392	0.089301
	26.8165	0.000512		33.514	0.0395878		37.5897	0.0881965
	26.9007	0.000623		33.5981	0.0413395		37.7076	0.0854265
	26.968	0.00068		33.615	0.041672		37.7412	0.0844022
	27.0522	0.000823		33.716	0.04359		37.8086	0.0824248
	27.1364	0.000921		33.817	0.0455847		37.8927	0.0796904
	27.2206	0.000997		33.8338	0.0460451		37.9264	0.0786037
	27.2879	0.001052		33.9012	0.0474772		38.0443	0.0745778
	27.3721	0.001187		34.0022	0.0499834		38.1621	0.0703025
	27.4562	0.001387		34.0358	0.0508401		38.1789	0.0696345
	27.5236	0.001516		34.1032	0.0521955		38.2631	0.0667664
	27.6078	0.001669		34.2042	0.0548296		38.3136	0.0651454
	27.6919	0.00172		34.2379	0.0558397		38.381	0.0631146
	27.7761	0.00204		34.3052	0.0576171		38.482	0.0599882
	27.8434	0.002202		34.3894	0.0601616		38.4988	0.0594984
	27.9276	0.002437		34.4062	0.0606092		38.6166	0.0567016
	28.0118	0.002663		34.4904	0.0630259		38.6671	0.0554546
	28.096	0.002914		34.5577	0.0652891		38.7176	0.0544481
	28.1633	0.003121		34.5914	0.0663632		38.8355	0.05264
	28.2475	0.00341		34.6924	0.0701353		38.9533	0.0513218
	28.3316	0.003694		34.7766	0.07291		39.0207	0.0505647
	28.4158	0.004125		34.8439	0.0755824		39.0543	0.0502708
	28.4831	0.004388		34.8776	0.076925		39.1722	0.0496295
	28.5673	0.004683		34.9617	0.0802752		39.29	0.0492465
	28.6515	0.005043		34.9786	0.0809017		39.4079	0.0489258
	28.7357	0.005524		35.0796	0.0852364		39.5089	0.0486942
	28.803	0.005827		35.1806	0.0895456		39.6267	0.0486853
	28.8872	0.006346		35.2648	0.0934583		39.7446	0.0489793
	28.9714	0.006784		35.2984	0.0949288		39.8624	0.0500926
	29.0555	0.007183		35.3658	0.0977674		39.8961	0.0507428
	29.1229	0.007673		35.3994	0.0992123		39.9634	0.0523995
	29.207	0.008294		35.4668	0.102268		40.0476	0.0556595
	29.2912	0.008883		35.5173	0.104506		40.0812	0.0573429
	29.3754	0.00938		35.5678	0.106667		40.1317	0.0604158
	29.4427	0.009945		35.6183	0.108994		40.1991	0.0656709
	29.5269	0.010445		35.6688	0.111027		40.2496	0.07073
	29.6111	0.011172		35.7361	0.11384		40.3001	0.0768135
	29.6952	0.011916		35.753	0.11462		40.3169	0.0790936
	29.7626	0.012496		35.854	0.118929		40.3338	0.0815252
	29.8468	0.013073		35.955	0.122766		40.3674	0.0868338
	29.9309	0.01386		35.9718	0.123341		40.3843	0.0896038
	29.9814	0.014307		36.056	0.126346		40.4179	0.0958298
	29.9983	0.014439		36.1233	0.128609		40.4348	0.0991788
	30.0824	0.015312		36.157	0.129555		40.4684	0.106482
	30.1666	0.016129		36.2412	0.132125		40.4853	0.110419
	30.2508	0.017098		36.2748	0.133008		40.5021	0.114436
	30.3181	0.017783		36.3422	0.134759		40.5189	0.118614
	30.4023	0.018628		36.4432	0.137163		40.5358	0.12304
	30.4865	0.019645		36.4768	0.137879		40.5526	0.127761
	30.5706	0.020635		36.5442	0.139235		40.5695	0.132749
	30.638	0.021375		36.6284	0.140744		40.5863	0.137906
	30.7221	0.022431		36.7294	0.142265		40.6031	0.143233
	30.8063	0.023462		36.763	0.142751		40.62	0.14871
	30.8905	0.024508		36.8304	0.143774		40.6368	0.154402
	30.9578	0.025424		36.9314	0.145756		40.6536	0.160325
	31.042	0.026467		37.0156	0.147585		40.6705	0.166551
	31.1262	0.027582		37.0324	0.148045		40.6873	0.173115
	31.1935	0.028529		37.1166	0.150743		40.7041	0.179885
	31.2103	0.028732		37.1671	0.152699		40.721	0.186859
	31.2777	0.029564		37.2176	0.155448		40.7378	0.194064
	31.3619	0.030834		37.2512	0.157545		40.7546	0.201502
	31.446	0.031906		37.3186	0.162967		40.7715	0.209215
	31.5302	0.033087		37.3691	0.168222		40.7883	0.217214
	31.5975	0.034346		37.4027	0.172301		40.8051	0.225488
	31.6817	0.03544		37.4196	0.174603		40.822	0.233932
	31.6986	0.035748		37.4364	0.177096		40.8388	0.242581
	31.7659	0.036834		37.4701	0.182518		40.8556	0.251532
	31.8501	0.038135		37.5038	0.188502		40.8725	0.26076
	31.9174	0.039257		37.5206	0.191622		40.8893	0.270299
	32.0016	0.040562		37.5543	0.198732		40.9061	0.280105
	32.0857	0.04219		37.5711	0.202657		40.923	0.290099
	32.1194	0.042744		37.5879	0.206749		40.9398	0.300306
	32.1699	0.043554		37.6048	0.211058		40.9566	0.310799
	32.2373	0.044841		37.6216	0.215687		40.9735	0.321549
	32.3214	0.046522		37.6384	0.220584		40.9903	0.332478
	32.4056	0.048132		37.6553	0.225737		41.0072	0.343621
	32.4729	0.049507		37.6721	0.231197		41.024	0.35495
	32.4898	0.049833		37.6889	0.236849		41.0408	0.366503
	32.5571	0.051213		37.7058	0.242641		41.0577	0.378269
	32.6413	0.052812		37.7226	0.248728		41.0745	0.390222
	32.7255	0.054693		37.7394	0.255096		41.0913	0.402362
	32.7928	0.056149		37.7563	0.261732		41.1082	0.414672
	32.8433	0.057231		37.7731	0.268649		41.125	0.427088
	32.877	0.057962		37.7899	0.275823		41.1418	0.439673
	32.9612	0.05995		37.8068	0.28329		41.1587	0.452464
	33.0453	0.061969		37.8236	0.29109		41.1755	0.465459
	33.1127	0.063632		37.8404	0.29912		41.1923	0.478623
	33.1463	0.064482		37.8573	0.30756		41.2092	0.491895
	33.1968	0.065596		37.8741	0.316434		41.226	0.505291
	33.281	0.067867		37.8909	0.325512		41.2428	0.518856
	33.3652	0.070279		37.9078	0.33477		41.2597	0.532475
	33.3988	0.071294		37.9246	0.34436		41.2765	0.546076
	33.4325	0.072345		37.9415	0.354142		41.2933	0.559668
	33.5167	0.075015		37.9583	0.364128		41.3102	0.573215
	33.6009	0.077858		37.9751	0.374473		41.327	0.58686
	33.6177	0.078431		37.992	0.385124		41.3438	0.600515
	33.685	0.080797		38.0088	0.396095		41.3607	0.614107
	33.7524	0.083457		38.0256	0.407373		41.3775	0.627699
	33.8029	0.085452		38.0425	0.418843		41.3943	0.6413
	33.8365	0.086811		38.0593	0.430478		41.4112	0.654865
	33.9207	0.090358		38.0761	0.442383		41.428	0.668314
	33.9881	0.093126		38.093	0.454492		41.4449	0.681639
	34.0049	0.093859		38.1098	0.466754		41.4617	0.69483
	34.0722	0.096848		38.1266	0.47926		41.4785	0.707888
	34.1564	0.100347		38.1435	0.491957		41.4954	0.720856
	34.2406	0.103814		38.1603	0.504872		41.5122	0.733709
	34.3247	0.107102		38.1771	0.517991		41.529	0.746384
	34.3921	0.109569		38.194	0.531174		41.5459	0.758862
	34.4763	0.11238		38.2108	0.544511		41.5627	0.771145
	34.5436	0.11412		38.2276	0.558077		41.5795	0.783267
	34.5604	0.114561		38.2445	0.571657		41.5964	0.795176
	34.6278	0.116131		38.2613	0.585172		41.6132	0.806862
	34.7119	0.1179		38.2781	0.598739		41.63	0.818272
	34.7961	0.119047		38.295	0.612383		41.6469	0.829396
	34.8803	0.120049		38.3118	0.626077		41.6637	0.840192
	34.9476	0.120404		38.3287	0.639772		41.6805	0.85072
	35.0318	0.12067		38.3455	0.653441		41.6974	0.861025
	35.116	0.120728		38.3623	0.667123		41.7142	0.870983
	35.2001	0.120641		38.3792	0.680702		41.731	0.880549
	35.2675	0.12054		38.396	0.694243		41.7479	0.889732
	35.3516	0.120437		38.4128	0.70781		41.7647	0.898541
	35.4358	0.120181		38.4297	0.721326		41.7815	0.907083
	35.52	0.12017		38.4465	0.734675		41.7984	0.915322
	35.5873	0.120165		38.4633	0.747884		41.8152	0.92308
	35.6715	0.12016		38.4802	0.760952		41.832	0.93033
	35.7557	0.120379		38.497	0.773713		41.8489	0.937357
	35.8398	0.120476		38.5138	0.78627		41.8657	0.944136
	35.9072	0.120426		38.5307	0.798698		41.8825	0.950513
	35.9914	0.120338		38.5475	0.810884		41.8994	0.956499
	36.0755	0.119956		38.5643	0.822725		41.9162	0.96211
	36.1597	0.119389		38.5812	0.834284		41.9331	0.96732
	36.227	0.118688		38.598	0.845638		41.9499	0.972086
	36.3112	0.117473		38.6148	0.856788		41.9667	0.976503
	36.3954	0.115687		38.6317	0.86767		41.9836	0.980529
	36.4796	0.113521		38.6485	0.878104		42.0004	0.984155
	36.5469	0.111738		38.6653	0.888103		42.0172	0.987414
	36.6311	0.109099		38.6822	0.897796		42.0341	0.990265
	36.7152	0.106121		38.699	0.907079		42.0677	0.994879
	36.7994	0.103123		38.7159	0.916068		42.1182	0.999216
	36.8668	0.100688		38.7327	0.924661		42.1351	1
	36.9173	0.09909		38.7495	0.932831		42.2361	0.998147
	36.9509	0.098109		38.7664	0.940503		42.2866	0.993382
	37.0351	0.096003		38.7832	0.9476		42.3371	0.986515
	37.1024	0.095097		38.8	0.954249		42.3539	0.983914
	37.1866	0.095145		38.8169	0.960642		42.3708	0.981108
	37.2708	0.097171		38.8337	0.96655		42.3876	0.978178
	37.3213	0.099757		38.8505	0.971971		42.4213	0.97172
	37.355	0.102051		38.8674	0.977137		42.4381	0.968176
	37.4223	0.108534		38.8842	0.981677		42.4718	0.960738
	37.4728	0.115042		38.901	0.985602		42.4886	0.956819
	37.5065	0.120431		38.9179	0.989157		42.5054	0.952829
	37.5233	0.123486		38.9515	0.994924		42.5223	0.948723
	37.557	0.1302		38.9684	0.997187		42.5391	0.944483
	37.5906	0.13785		38.9852	0.998849		42.5559	0.940083
	37.6243	0.146364		39.0694	1		42.5896	0.931221
	37.6412	0.151098		39.103	0.997302		42.6064	0.926723
	37.6748	0.161332		39.1367	0.99298		42.6233	0.922216
	37.6917	0.166895		39.1704	0.987098		42.6401	0.917557
	37.7085	0.172654		39.1872	0.983505		42.6569	0.912765
	37.7253	0.178709		39.2209	0.974912		42.6738	0.907973
	37.7422	0.185149		39.2377	0.970232		42.6906	0.903164
	37.7758	0.198805		39.2546	0.965105		42.7074	0.898363
	37.7927	0.206154		39.2714	0.959645		42.7243	0.893535
	37.8095	0.213798		39.2882	0.953891		42.7411	0.888645
	37.8263	0.221741		39.3051	0.947741		42.7579	0.883684
	37.8432	0.230019		39.3219	0.941296		42.7748	0.878723
	37.86	0.23859		39.3387	0.934519		42.7916	0.873869
	37.8768	0.247485		39.3556	0.927474		42.8084	0.869095
	37.8937	0.256671		39.3724	0.920275		42.8253	0.864214
	37.9105	0.266158		39.3892	0.91273		42.8421	0.859297
	37.9273	0.275972		39.4061	0.904892		42.859	0.854407
	37.9442	0.286073		39.4229	0.896837		42.8758	0.849499
	37.961	0.296509		39.4397	0.888525		42.8926	0.84461
	37.9778	0.307221		39.4566	0.880073		42.9094	0.839755
	37.9947	0.318205		39.4734	0.87134		42.9263	0.834856
	38.0115	0.329542		39.4902	0.862325		42.9431	0.829984
	38.0284	0.341188		39.5071	0.853221		42.96	0.82513
	38.0452	0.353094		39.5239	0.844168		42.9768	0.820205
	38.062	0.365196		39.5407	0.834987		42.9936	0.81527
	38.0789	0.377497		39.5576	0.825448		43.0105	0.810362
	38.0957	0.390083		39.5744	0.815717		43.0273	0.805579
	38.1125	0.403005		39.5912	0.805987		43.0441	0.800859
	38.1294	0.416128		39.6081	0.796115		43.061	0.796138
	38.1462	0.429399		39.6249	0.786206		43.0778	0.791364
	38.163	0.442878		39.6418	0.776219		43.0946	0.786554
	38.1799	0.456513		39.6586	0.766143		43.1115	0.781735
	38.1967	0.470283		39.6754	0.756016		43.1283	0.776908
	38.2135	0.484217		39.6923	0.745774		43.1451	0.772062
	38.2304	0.498286		39.7091	0.735583		43.162	0.767279
	38.2472	0.512485		39.7259	0.725417		43.1788	0.762532
	38.264	0.526785		39.7428	0.715188		43.1956	0.757785
	38.2809	0.541137		39.7596	0.70492		43.2125	0.752957
	38.2977	0.555566		39.7764	0.694665		43.2293	0.748156
	38.3145	0.570059		39.7933	0.684487		43.2461	0.74332
	38.3314	0.584657		39.8101	0.674271		43.263	0.738359
	38.3482	0.59933		39.8269	0.664092		43.2798	0.733371
	38.365	0.613931		39.8438	0.653888		43.2966	0.728392
	38.3819	0.628421		39.8606	0.643531		43.3135	0.723413
	38.3987	0.642881		39.8774	0.633276		43.3303	0.718327
	38.4155	0.657378		39.8943	0.623251		43.3471	0.71317
	38.4324	0.671805		39.9111	0.613252		43.364	0.708093
	38.4492	0.686077		39.9279	0.603176		43.3808	0.703025
	38.4661	0.700234		39.9448	0.593139		43.3976	0.69785
	38.4829	0.714218		39.9616	0.58328		43.4145	0.692577
	38.4997	0.727978		39.9784	0.573639		43.4313	0.687215
	38.5166	0.74158		39.9953	0.563947		43.4482	0.681862
	38.5334	0.754968		40.0121	0.55419		43.465	0.676491
	38.5502	0.768139		40.0289	0.544664		43.4818	0.671085
	38.5671	0.781204		40.0458	0.53533		43.4987	0.665616
	38.5839	0.793996		40.0626	0.526123		43.5155	0.660049
	38.6007	0.806526		40.0795	0.516994		43.5323	0.6545
	38.6176	0.818859		40.0963	0.507889		43.5492	0.648897
	38.6344	0.830886		40.1131	0.498862		43.566	0.643215
	38.6512	0.842517		40.13	0.489911		43.5828	0.63747
	38.6681	0.85382		40.1468	0.481178		43.5997	0.631689
	38.6849	0.864873		40.1636	0.472598		43.6165	0.625909
	38.7017	0.875536		40.1805	0.464082		43.6333	0.620066
	38.7186	0.885721		40.1973	0.455771		43.6502	0.614169
	38.7354	0.895541		40.2141	0.447549		43.667	0.608193
	38.7522	0.904999		40.231	0.439327		43.6838	0.602127
	38.7691	0.914043		40.2478	0.431335		43.7007	0.596088
	38.7859	0.922705		40.2646	0.423471		43.7175	0.590058
	38.8027	0.930964		40.2815	0.415761		43.7343	0.583957
	38.8196	0.93879		40.2983	0.408281		43.7512	0.577793
	38.8364	0.946129		40.3151	0.400916		43.768	0.571487
	38.8532	0.952997		40.332	0.393627		43.7848	0.565172
	38.8701	0.959417		40.3488	0.386415		43.8017	0.558973
	38.8869	0.96536		40.3656	0.379383		43.8185	0.552765
	38.9037	0.9709		40.3825	0.372478		43.8353	0.546468
	38.9206	0.976025		40.3993	0.365752		43.8522	0.540117
	38.9543	0.984682		40.4161	0.359141		43.869	0.533739
	38.9879	0.991498		40.433	0.352658		43.8859	0.527344
	39.0216	0.996379		40.4498	0.346303		43.9027	0.520905
	39.0384	0.998025		40.4666	0.340115		43.9195	0.514474
	39.1058	0.999678		40.4835	0.334156		43.9364	0.508043
	39.1731	0.994603		40.5003	0.328248		43.9532	0.501577
	39.1899	0.992136		40.5171	0.322367		43.97	0.49511
	39.2068	0.989227		40.534	0.316702		43.9869	0.488715
	39.2404	0.982189		40.5508	0.311242		44.0037	0.482329
	39.2741	0.9735		40.5677	0.30591		44.0205	0.475889
	39.3078	0.963316		40.5845	0.300667		44.0374	0.469476
	39.3246	0.957675		40.6013	0.295527		44.0542	0.463125
	39.3414	0.951637		40.6181	0.290566		44.071	0.45673
	39.3583	0.94532		40.635	0.285809		44.0879	0.450308
	39.3751	0.938654		40.6518	0.281065		44.1047	0.443949
	39.392	0.931643		40.6687	0.276334		44.1215	0.437571
	39.4088	0.924394		40.6855	0.271808		44.1384	0.431132
	39.4256	0.916811		40.7023	0.26746		44.1552	0.424745
	39.4425	0.908931		40.7192	0.263228		44.172	0.418421
	39.4593	0.900873		40.736	0.259136		44.1889	0.412097
	39.4761	0.892551		40.7528	0.255236		44.2057	0.405845
	39.493	0.883951		40.7697	0.251502		44.2225	0.399672
	39.5098	0.875079		40.7865	0.247833		44.2394	0.393526
	39.5266	0.866029		40.8033	0.244124		44.2562	0.38739
	39.5435	0.856822		40.8202	0.240595		44.273	0.381279
	39.5603	0.847339		40.837	0.237373		44.2899	0.375151
	39.5771	0.837704		40.8538	0.234087		44.3067	0.369059
	39.594	0.827972		40.8875	0.227809		44.3235	0.36302
	39.6108	0.818056		40.9043	0.224778		44.3404	0.35707
	39.6276	0.807966		40.9212	0.221863		44.3572	0.35121
	39.6445	0.797789		40.938	0.219139		44.3741	0.345376
	39.6613	0.787501		40.9717	0.214063		44.3909	0.339622
	39.6781	0.777046		41.0053	0.209421		44.4077	0.333903
	39.695	0.766519		41.0222	0.207107		44.4246	0.328158
	39.7118	0.755917		41.039	0.20501		44.4414	0.322458
	39.7286	0.745241		41.0895	0.199345		44.4582	0.316838
	39.7455	0.734485		41.1232	0.195982		44.4751	0.311271
	39.7623	0.723707		41.14	0.194525		44.4919	0.305802
	39.7791	0.712855		41.1905	0.190689		44.5087	0.300476
	39.796	0.701956		41.2242	0.188502		44.5256	0.295176
	39.8128	0.691047		41.2747	0.186085		44.5424	0.289841
	39.8296	0.680127		41.3084	0.184653		44.5592	0.284523
	39.8465	0.669242		41.4094	0.183694		44.5761	0.279375
	39.8633	0.65837		41.5104	0.186456		44.5929	0.274378
	39.8802	0.647523		41.5946	0.191175		44.6097	0.269382
	39.897	0.63671		41.6114	0.19253		44.6266	0.26434
	39.9138	0.625953		41.6619	0.197108		44.6434	0.259326
	39.9306	0.615258		41.6956	0.200598		44.6602	0.254391
	39.9475	0.604547		41.7124	0.202657		44.6771	0.249555
	39.9643	0.593815		41.7461	0.207184		44.6939	0.244754
	39.9812	0.583137		41.7797	0.211851		44.7107	0.240033
	39.998	0.572659		41.7966	0.214383		44.7276	0.235437
	40.0148	0.562282		41.8134	0.217055		44.7444	0.230948
	40.0317	0.551871		41.8471	0.222962		44.7612	0.226512
	40.0485	0.54151		41.8639	0.226031		44.7781	0.222077
	40.0653	0.531291		41.8976	0.232834		44.7949	0.217703
	40.0822	0.521209		41.9144	0.236235		44.8118	0.213464
	40.099	0.511164		41.9312	0.239713		44.8286	0.209295
	40.1158	0.501234		41.9649	0.247244		44.8454	0.205145
	40.1327	0.491492		41.9817	0.251144		44.8791	0.196986
	40.1495	0.481861		41.9986	0.255121		44.8959	0.193004
	40.1663	0.472327		42.0154	0.259226		44.9128	0.189121
	40.1832	0.463015		42.0322	0.26356		44.9296	0.185336
	40.2	0.453786		42.0659	0.272856		44.9633	0.177845
	40.2168	0.44463		42.0828	0.277715		44.9801	0.174166
	40.2337	0.435606		42.0996	0.282689		44.9969	0.170559
	40.2505	0.426706		42.1164	0.287778		45.0306	0.163567
	40.2673	0.417939		42.1333	0.292995		45.0474	0.160263
	40.2842	0.409306		42.1501	0.298327		45.0643	0.156976
	40.301	0.400834		42.1669	0.303787		45.0811	0.153698
	40.3178	0.392494		42.1838	0.309311		45.0979	0.150465
	40.3347	0.38429		42.2006	0.314874		45.1148	0.147348
	40.3515	0.376212		42.2174	0.32073		45.1484	0.141353
	40.3683	0.368311		42.2343	0.326829		45.1821	0.135635
	40.3852	0.360585		42.2511	0.333031		45.199	0.132856
	40.402	0.352911		42.2679	0.339347		45.2326	0.127405
	40.4188	0.34534		42.2848	0.345741		45.2663	0.122221
	40.4357	0.337949		42.3016	0.352211		45.3	0.117429
	40.4525	0.330718		42.3184	0.35886		45.3336	0.11278
	40.4694	0.323704		42.3353	0.365829		45.3673	0.108353
	40.4862	0.316831		42.3521	0.372913		45.4178	0.102367
	40.503	0.31005		42.3689	0.380022		45.4515	0.0986265
	40.5199	0.3034		42.3858	0.387285		45.502	0.0933625
	40.5367	0.296922		42.4026	0.394637		45.5356	0.090165
	40.5535	0.29061		42.4194	0.402079		45.5525	0.0886953
	40.5704	0.284422		42.4363	0.409713		45.603	0.0845625
	40.604	0.27236		42.4531	0.417474		45.6535	0.0808928
	40.6209	0.266568		42.4699	0.425249		45.6703	0.0796993
	40.6377	0.260934		42.4868	0.433189		45.7545	0.074747
	40.6545	0.25544		42.5036	0.441194		45.8723	0.0696345
	40.6882	0.244932		42.5205	0.449288		45.9902	0.0662676
	40.705	0.239827		42.5373	0.457612		46.0407	0.0652255
	40.7219	0.234764		42.5541	0.466026		46.108	0.0641745
	40.7555	0.225103		42.571	0.474465		46.209	0.0629097
	40.7724	0.220526		42.5878	0.483006		46.3269	0.062117
	40.7892	0.216078		42.6046	0.491599		46.4447	0.0610571
	40.806	0.211738		42.6215	0.500243		46.5289	0.0603089
	40.8397	0.203453		42.6383	0.50913		46.5457	0.0601308
	40.8565	0.199467		42.6551	0.518093		46.6636	0.0585899
	40.8734	0.195595		42.672	0.527006		46.7814	0.0564878
	40.8902	0.191855		42.6888	0.535892		46.8319	0.0553388
	40.9239	0.184542		42.7056	0.544805		46.8992	0.0540651
	40.9407	0.181047		42.7225	0.553743		47.0003	0.0515445
	40.9576	0.177642		42.7393	0.562642		47.0508	0.0502975
	41.0081	0.168093		42.7561	0.57167		47.1181	0.0485339
	41.0249	0.165139		42.773	0.580915		47.2359	0.0455234
	41.0417	0.162214		42.7898	0.590044		47.3538	0.0425574
	41.0922	0.154146		42.8066	0.598995		47.4211	0.0408294
	41.1091	0.151601		42.8235	0.607895		47.4548	0.0400011
	41.1259	0.149127		42.8403	0.616756		47.5726	0.0375962
	41.1764	0.142253		42.8571	0.625579		47.6568	0.0359039
	41.2437	0.134203		42.874	0.63444		47.6905	0.0350666
	41.2606	0.132412		42.8908	0.643199		47.8083	0.0330091
	41.3111	0.127345		42.9076	0.651868		47.9093	0.0314771
	41.3447	0.124341		42.9245	0.660512		47.9261	0.0312545
	41.3953	0.120279		42.9413	0.669002		48.0272	0.0299629
	41.4289	0.117871		42.9582	0.677365		48.145	0.0285824
	41.4963	0.113797		42.975	0.6856		48.2628	0.0276293
	41.5804	0.109822		42.9918	0.693809		48.3638	0.0266407
	41.6646	0.106987		43.0087	0.701941		48.3975	0.0265338
	41.6814	0.106587		43.0255	0.709792		48.4817	0.0257767
	41.7488	0.105476		43.0423	0.717426		48.5995	0.0251977
	41.8161	0.105009		43.0592	0.72488		48.7174	0.0247702
	41.9003	0.105527		43.076	0.732143		48.8184	0.0244585
	41.9845	0.107121		43.0928	0.739253		48.9362	0.0241734
	42.0518	0.109187		43.1097	0.746375		49.0541	0.0238973
	42.136	0.112576		43.1265	0.753395		49.1719	0.0237014
	42.1696	0.114457		43.1433	0.759993		49.2729	0.0236301
	42.2201	0.117394		43.1602	0.766284		49.3908	0.0234431
	42.2875	0.121894		43.177	0.772319		49.5086	0.0231937
	42.3043	0.123188		43.1938	0.778073		49.6264	0.023069
	42.3717	0.128741		43.2107	0.783674		49.7274	0.0228552
	42.4558	0.136811		43.2275	0.789121		49.8453	0.0224099
	42.5232	0.143971		43.2443	0.794312		49.9631	0.0222139
	42.54	0.145843		43.2612	0.799184		50.081	0.0217418
	42.5737	0.149893		43.278	0.803698		50.0978	0.0216795
	42.6242	0.156172		43.2948	0.807994		50.1483	0.0217329
	42.641	0.158422		43.3117	0.812022		50.182	0.0216795
	42.6915	0.165241		43.3285	0.815628		50.2998	0.0216884
	42.742	0.172287		43.3622	0.822136		50.4008	0.021724
	42.7757	0.17719		43.379	0.825039		50.4177	0.021635
	42.7925	0.179616		43.4127	0.829898		50.5187	0.0217507
	42.843	0.187245		43.4632	0.834923		50.6028	0.0217062
	42.8599	0.189851		43.5474	0.837263		50.6197	0.0217597
	42.8767	0.192452		43.6147	0.83367		50.6365	0.0218309
	42.9272	0.200111		43.6484	0.829936		50.7544	0.0217686
	42.944	0.202725		43.6652	0.827635		50.8049	0.0216973
	42.9777	0.207759		43.6989	0.822584		50.8722	0.0215993
	43.0114	0.212945		43.7326	0.81628		50.9732	0.0215637
	43.0282	0.215533		43.7494	0.812649		51.0911	0.020958
	43.0787	0.222946		43.7662	0.808813		51.2089	0.0204414
	43.0956	0.225406		43.7831	0.804721		51.3267	0.0195329
	43.1124	0.227868		43.8167	0.795463		51.4277	0.0188115
	43.1629	0.235018		43.8336	0.790604		51.5456	0.0178762
	43.1797	0.237301		43.8504	0.785528		51.6634	0.0167005
	43.2302	0.243943		43.8672	0.780273		51.7813	0.0158187
	43.2639	0.248039		43.8841	0.774915		51.8823	0.0149548
	43.2807	0.25003		43.9009	0.769391		52.0001	0.0139037
	43.3312	0.255646		43.9177	0.763624		52.118	0.0130754
	43.3481	0.257353		43.9346	0.757563		52.2358	0.0121045
	43.4154	0.263572		43.9514	0.751362		52.2526	0.0119442
	43.4996	0.269716		43.9682	0.745007		52.3368	0.0114009
	43.5164	0.270621		43.9851	0.738358		52.4547	0.0107774
	43.5838	0.273591		44.0019	0.731491		52.5725	0.0101272
	43.6511	0.274901		44.0187	0.724574		52.6903	0.00960168
	43.7353	0.274698		44.0356	0.717592		52.7913	0.00917415
	43.8194	0.272104		44.0524	0.710431		52.9092	0.00858629
	43.8531	0.270441		44.0692	0.703232		53.027	0.00828345
	43.9036	0.267491		44.0861	0.695918		53.1449	0.00790046
	43.971	0.262281		44.1029	0.688489		53.2459	0.00780248
	44.0383	0.255868		44.1197	0.680984		53.3637	0.00747292
	44.0551	0.254108		44.1366	0.673401		53.4815	0.00733932
	44.1056	0.248422		44.1534	0.665614		53.5152	0.0071879
	44.1393	0.244308		44.1702	0.657737		53.5489	0.00727697
	44.173	0.240214		44.1871	0.649873		53.5826	0.00721462
	44.2235	0.233574		44.2039	0.641971		53.5994	0.00713446
	44.274	0.226578		44.2208	0.633967		53.7004	0.00687616
	44.2908	0.224142		44.2376	0.625847		53.8182	0.00662676
	44.3245	0.219158		44.2544	0.617766		53.9361	0.00653769
	44.375	0.211705		44.2713	0.60971		54.0539	0.00635956
	44.4255	0.203988		44.2881	0.601565		54.1549	0.0061636
	44.4592	0.198819		44.3049	0.593433		54.2728	0.00608344
	44.5097	0.1908		44.3218	0.585262		54.3906	0.00576279
	44.5265	0.188131		44.3386	0.577027		54.4916	0.00565591
	44.5602	0.182978		44.3554	0.568908		54.6095	0.00566481
	44.5938	0.177757		44.3723	0.56075		54.7273	0.00549558
	44.6107	0.175149		44.3891	0.552541		54.8451	0.00543323
	44.6443	0.169948		44.4059	0.544408		54.9462	0.00520165
	44.6948	0.162197		44.4228	0.536174		55.064	0.00521947
	44.7453	0.154641		44.4396	0.528003		55.1818	0.00515712
	44.779	0.149707		44.4564	0.51996		55.2997	0.00511258
	44.7958	0.147233		44.4733	0.511892		55.4007	0.00497007
	44.8463	0.139901		44.4901	0.503823		55.5185	0.0048721
	44.88	0.135087		44.5069	0.495755		55.6364	0.00491663
	44.9305	0.128387		44.5238	0.48775		55.7542	0.00472068
	44.9474	0.126113		44.5406	0.479874		55.8552	0.00470286
	44.9978	0.1193		44.5574	0.472023		55.9731	0.00457817
	45.0147	0.117096		44.5743	0.464159		56.0909	0.004498
	45.0484	0.112852		44.5911	0.456372		56.2088	0.00451582
	45.0989	0.106695		44.6079	0.448725		56.3098	0.00446238
	45.1662	0.098754		44.6248	0.441155		56.4276	0.00437331
	45.2335	0.091453		44.6416	0.433611		56.5454	0.00448019
	45.2504	0.08969		44.6585	0.426093		56.6633	0.00434659
	45.3009	0.084422		44.6753	0.418587		56.7643	0.00440003
	45.3345	0.081111		44.6921	0.411107		56.8821	0.00429315
	45.3682	0.077878		44.709	0.40369		57	0.00440894
	45.4187	0.07325		44.7258	0.396415		57.1178	0.00440894
	45.4524	0.070312		44.7426	0.389305		57.2188	0.0046138
	45.4861	0.067524		44.7595	0.382145		57.3367	0.00455145
	45.5366	0.063572		44.7763	0.374958		57.4545	0.00457817
	45.5702	0.060955		44.7931	0.367939		57.5724	0.00466724
	45.6376	0.056298		44.81	0.36111		57.6734	0.00459598
	45.6544	0.055174		44.8268	0.354423		57.7912	0.004498
	45.7386	0.049921		44.8436	0.347723		57.909	0.00459598
	45.7554	0.048971		44.8605	0.340971		58.01	0.004498
	45.8059	0.04616		44.8773	0.334348		58.1279	0.00440003
	45.8901	0.042		44.8941	0.327916		58.2457	0.00438221
	45.9743	0.038322		44.911	0.321484		58.3636	0.00427533
	46.0584	0.035009		44.9278	0.315091		58.4646	0.00419517
	46.1258	0.032825		44.9446	0.308825		58.5824	0.00413282
	46.2099	0.030307		44.9615	0.302739		58.7003	0.00406156
	46.2941	0.028175		44.9783	0.296729		58.8181	0.00409719
	46.3783	0.02642		44.9951	0.290834		58.9191	0.00399031
	46.4456	0.025155		45.012	0.285029		59.037	0.00411501
	46.5298	0.023837		45.0288	0.279135		59.1548	0.00391015
	46.614	0.022749		45.0456	0.273291		59.2726	0.00406156
	46.6981	0.021717		45.0625	0.267665		59.3736	0.00407938
	46.7655	0.021247		45.0793	0.262205		59.4915	0.00395468
	46.8496	0.020791		45.0961	0.256694		59.6093	0.00403484
	46.9338	0.020532		45.113	0.251183		59.7272	0.00411501
	47.0012	0.020022		45.1298	0.245787		59.8282	0.00424861
	47.0853	0.019981		45.1467	0.240646		59.946	0.00407047
	47.1695	0.019723		45.1635	0.23566		60.0639	0.00406156
	47.2537	0.019735		45.1803	0.230698		60.1817	0.0042308
	47.321	0.019721		45.1972	0.225763		60.2827	0.00428424
	47.4052	0.019656		45.214	0.220853		60.4006	0.00447128
	47.4894	0.019706		45.2308	0.216083		60.5184	0.00440003
	47.5735	0.019835		45.2477	0.211454		60.6362	0.00442675
	47.6409	0.019813		45.2645	0.206826		60.7373	0.00430205
	47.7251	0.020047		45.2813	0.20221		60.8551	0.00421298
	47.8092	0.020167		45.2982	0.19776		60.9729	0.00411501
	47.8934	0.020109		45.315	0.193476		61.0908	0.00392796
	47.9607	0.020165		45.3318	0.189282		61.1918	0.00374982
	48.0449	0.020275		45.3487	0.185088		61.3096	0.00379436
	48.1291	0.020183		45.3655	0.180984		61.4275	0.00382998
	48.2133	0.020167		45.3992	0.173107		61.5453	0.00344699
	48.2806	0.0203		45.416	0.169271		61.6463	0.00351824
	48.3648	0.020299		45.4328	0.165435		61.7642	0.00349152
	48.4489	0.020327		45.4497	0.16174		61.882	0.00347371
	48.5331	0.020456		45.4833	0.154745		61.983	0.00326885
	48.6005	0.020654		45.5002	0.151459		62.1009	0.00329557
	48.6846	0.020722		45.5338	0.144797		62.2187	0.00317087
	48.7688	0.02082		45.5507	0.141549		62.3365	0.00313524
	48.853	0.021128		45.5844	0.135258		62.4375	0.00309962
	48.9035	0.021422		45.6012	0.132266		62.5554	0.00313524
	48.9203	0.021424		45.6349	0.126423		62.6732	0.00302836
	49.0045	0.021512		45.6685	0.120975		62.7911	0.00293929
	49.0887	0.021628		45.6853	0.118341		62.8921	0.00299273
	49.1728	0.021817		45.7022	0.115822		63.0099	0.00293929
	49.2402	0.021899		45.719	0.113354		63.1278	0.00291257
	49.3243	0.021902		45.7527	0.108585		63.2456	0.00297492
	49.4085	0.021949		45.7864	0.103931		63.3466	0.0029482
	49.4759	0.021875		45.8032	0.101859		63.4644	0.00297492
	49.56	0.021923		45.8369	0.0977546		63.5823	0.00284131
	49.6442	0.021628		45.8705	0.0938931		63.7001	0.00296601
	49.7284	0.021481		45.8874	0.0919878		63.8011	0.00279678
	49.7789	0.021276		45.921	0.088561		63.919	0.00266318
	49.7957	0.021215		45.9715	0.083766		64.0368	0.00273443
	49.8799	0.020845		45.9884	0.082206		64.1547	0.00277006
	49.9641	0.020529		46.022	0.0792011		64.2557	0.0025652
	50.0482	0.020028		46.0894	0.0736389		64.3735	0.00270771
	50.1156	0.019741		46.1567	0.0692658		64.4913	0.00260973
	50.1997	0.01943		46.1904	0.0672071		64.6092	0.00257411
	50.2839	0.019031		46.2409	0.0642917		64.7102	0.00248504
	50.3681	0.018958		46.2914	0.0619518		64.8281	0.0023069
	50.4354	0.018676		46.3251	0.0600465		64.9459	0.00232471
	50.5196	0.01841		46.3756	0.0581797		64.9627	0.00241378
	50.6038	0.018181		46.4597	0.0552004		65.0132	0.00233362
	50.6879	0.01807		46.4766	0.0547784		65.0637	0.00224455
	50.7553	0.017853		46.5776	0.0522978		65.1647	0.00229799
	50.8394	0.017726		46.6618	0.0505844		65.2826	0.00220892
	50.9236	0.017593		46.6786	0.0503286		65.4004	0.0020486
	51.0078	0.017436		46.7796	0.0489093		65.5014	0.00212876
	51.0751	0.017311		46.8638	0.0482316		65.6193	0.00225346
	51.1593	0.017135		46.9648	0.0473749		65.7371	0.00219111
	51.2435	0.016996		47.0658	0.0468378		65.855	0.00211985
	51.3276	0.016727		47.1668	0.0466205		65.956	0.00199515
	51.395	0.016625		47.251	0.0462496		66.0738	0.00203969
	51.4792	0.01626		47.352	0.0460323		66.1916	0.00201297
	51.5633	0.015898		47.3856	0.045866		66.3095	0.00182592
	51.6475	0.015645		47.453	0.0456231		66.4105	0.00209313
	51.7148	0.01543		47.554	0.0451883		66.5283	0.0019239
	51.799	0.015058		47.655	0.0448303		66.6462	0.00188827
	51.8832	0.014645		47.7392	0.0444851		66.764	0.00186155
	51.9505	0.014287		47.8402	0.0438457		66.865	0.00180811
	51.9674	0.014198		47.9412	0.04359		66.9829	0.00177248
	52.0347	0.013914		48.0422	0.0429762		67.1007	0.00190609
	52.1189	0.013455		48.1432	0.0423497		67.2185	0.0019239
	52.203	0.01306		48.2274	0.0420172		67.3196	0.00176357
	52.2704	0.012725		48.3284	0.0416592		67.4374	0.00172795
	52.3546	0.01239		48.4294	0.0412245		67.5552	0.00182592
	52.4387	0.011984		48.4631	0.0410838		67.6731	0.00186155
	52.5229	0.011546		48.4967	0.0410966		67.7741	0.00181702
	52.5902	0.01123		48.5136	0.0410454		67.8919	0.0016745
	52.6744	0.010992		48.5304	0.040892		68.0098	0.00170123
	52.7586	0.010722		48.6314	0.0404573		68.1276	0.00146074
	52.8428	0.010402		48.7156	0.0402143		68.2286	0.00151418
	52.9101	0.010148		48.8166	0.0401248		68.3465	0.00161216
	52.9943	0.009909		48.9176	0.0398563		68.4643	0.0015409
	53.0784	0.009648		49.0186	0.0398946		68.5821	0.00146965
	53.1626	0.009543		49.1028	0.0396645		68.6832	0.00156762
	53.23	0.009359		49.2038	0.0397923		68.801	0.00150527
	53.3141	0.009186		49.3048	0.0397668		68.9188	0.00148746
	53.3983	0.00896		49.4058	0.0397028		69.0367	0.00142511
	53.4825	0.008784		49.5068	0.0399458		69.1377	0.00139839
	53.5498	0.008739		49.591	0.0398051		69.2555	0.00139839
	53.634	0.008476		49.692	0.0399841		69.3734	0.00131823
	53.7182	0.0082		49.793	0.0401504		69.4744	0.00135385
	53.8023	0.008191		49.894	0.0400225		69.5922	0.00137167
	53.8697	0.00798		49.995	0.0401759		69.7101	0.00136276
	53.9538	0.007944		50.0792	0.0400609		69.8279	0.00126479
	54.038	0.007675		50.1802	0.0405595		69.9289	0.00117572
	54.1222	0.007539		50.2812	0.0407641		70.0468	0.00120244
	54.1895	0.007492		50.3317	0.0410966		70.1646	0.00121134
	54.2737	0.007278		50.3822	0.0416081		70.2824	0.00122916
	54.3579	0.007271		50.4832	0.0419917		70.3834	0.00133604
	54.4252	0.007196		50.5674	0.0425671		70.5013	0.00122916
	54.5094	0.00713		50.6684	0.0431553		70.6191	0.00135385
	54.5599	0.007054		50.7694	0.0437946		70.737	0.00122025
	54.5936	0.007017		50.8704	0.0442677		70.838	0.00130041
	54.6777	0.006941		50.9546	0.0442038		70.9558	0.001149
	54.7451	0.006845		51.0556	0.0442549		71.0737	0.00119353
	54.8292	0.00672		51.1566	0.0439352		71.1915	0.00114009
	54.9134	0.006758		51.2576	0.0432831		71.2925	0.00122025
	54.9976	0.006571		51.3586	0.0423369		71.4104	0.00122916
	55.0649	0.006556		51.4428	0.041429		71.5282	0.00118462
	55.1491	0.006452		51.4764	0.0410071		71.646	0.00122025
	55.2333	0.006232		51.5438	0.0400097		71.7471	0.00118462
	55.3174	0.006198		51.6448	0.038552		71.8649	0.00109555
	55.3848	0.00609		51.7458	0.0372222		71.9827	0.00116681
	55.4689	0.0061		51.8131	0.0362504		72.1006	0.00106883
	55.5531	0.006014		51.8468	0.0360842		72.2016	0.00105102
	55.6373	0.005977		51.931	0.0345754		72.3194	0.00104211
	55.7046	0.005915		52.032	0.0333095		72.4373	0.00098867
	55.7888	0.005658		52.133	0.0320052		72.5551	0.000953043
	55.873	0.005673		52.1835	0.0313147		72.6561	0.000863973
	55.9571	0.005489		52.234	0.0305347		72.774	0.00106883
	56.0245	0.005349		52.335	0.0296397		72.8918	0.000953043
	56.1087	0.005353		52.4192	0.0285272		73.0096	0.00105993
	56.1928	0.005238		52.5202	0.0274659		73.1107	0.000863973
	56.277	0.005104		52.6212	0.0266604		73.2285	0.000881787
	56.3443	0.005153		52.638	0.0264302		73.3463	0.00108665
	56.4285	0.005099		52.7222	0.0256246		73.4473	0.00098867
	56.5127	0.00502		52.8064	0.0248446		73.5652	0.00087288
	56.5969	0.004934		52.9074	0.024525		73.683	0.000953043
	56.6642	0.004881		53.0084	0.0235532		73.8009	0.000970856
	56.7484	0.004711		53.1094	0.0232974		73.9019	0.00101539
	56.8325	0.004705		53.2104	0.0226325		74.0197	0.000926322
	56.8999	0.00464		53.2946	0.022185		74.1376	0.000676927
	56.9841	0.004473		53.3619	0.0216352		74.2554	0.000748183
	57.0682	0.004452		53.3956	0.0214434		74.3564	0.000855066
	57.1524	0.004389		53.4966	0.0208808		74.4742	0.000828345
	57.2197	0.004347		53.5976	0.0203693		74.5921	0.000712555
	57.3039	0.004279		53.6986	0.0200624		74.7099	0.000792718
	57.3881	0.004079		53.7828	0.0194103		74.8109	0.000739276
	57.4723	0.003976		53.8838	0.0187709		74.9288	0.00075709
	57.5396	0.003916		53.9848	0.0184896
	57.6238	0.003786		54.0858	0.0178503
	57.7079	0.003812		54.1868	0.0175051
	57.7921	0.003737		54.271	0.01739
	57.8595	0.003789		54.3383	0.0169169
	57.9436	0.003678		54.372	0.0168529
	58.0278	0.003588		54.473	0.0165333
	58.112	0.003583		54.574	0.0159451
	58.1793	0.003598		54.6582	0.0157661
	58.2635	0.003524		54.7592	0.015472
	58.3477	0.00345		54.8602	0.0151011
	58.4318	0.003468		54.9612	0.0149988
	58.4992	0.00349		55.0622	0.0147431
	58.5833	0.003374		55.1464	0.0144874
	58.6675	0.003391		55.2474	0.0141549
	58.7517	0.003286		55.3484	0.0140526
	58.819	0.003233		55.4494	0.0136435
	58.9032	0.003199		55.5504	0.0133621
	58.9874	0.003156		55.6346	0.0133238
	59.0715	0.003047		55.7356	0.0129913
	59.1389	0.003075		55.8366	0.0129402
	59.2231	0.003107		55.9376	0.012953
	59.3072	0.003137		56.0218	0.0128379
	59.3746	0.003092		56.1228	0.0124926
	59.4587	0.003074		56.2238	0.0124159
	59.5429	0.003179		56.3248	0.0121346
	59.6271	0.003232		56.3585	0.0120707
	59.6944	0.003221		56.4258	0.0120195
	59.7786	0.003236		56.51	0.0118405
	59.8628	0.003292		56.611	0.0115848
	59.9469	0.003316		56.712	0.0114058
	60.0143	0.003334		56.813	0.0114953
	60.0984	0.003348		56.914	0.0112779
	60.1826	0.003394		56.9982	0.01115
	60.2668	0.003434		57.0992	0.0112268
	60.3341	0.003435		57.2002	0.0110989
	60.4183	0.003469		57.3012	0.0111373
	60.5025	0.003462		57.4022	0.0108559
	60.5866	0.003509		57.4864	0.0109838
	60.654	0.003498		57.5874	0.0108304
	60.7382	0.003438		57.6884	0.0107025
	60.8223	0.003371		57.7894	0.0108176
	60.9065	0.003343		57.8736	0.0106769
	60.9738	0.003348		57.9746	0.0107025
	61.058	0.003342		58.0756	0.0106641
	61.1422	0.003328		58.1766	0.0104468
	61.2264	0.003195		58.2776	0.0102805
	61.2937	0.00312		58.3618	0.0105874
	61.3779	0.003127		58.4628	0.0104212
	61.462	0.002821		58.5638	0.0100632
	61.5294	0.002782		58.6648	0.0100248
	61.6136	0.002747		58.7658	0.0100248
	61.6977	0.00264		58.85	0.010012
	61.7819	0.00261		58.951	0.00979464
	61.8492	0.002491		59.052	0.00970514
	61.9334	0.002385		59.153	0.00962842
	62.0176	0.002259		59.254	0.00973071
	62.1018	0.002145		59.3382	0.00983301
	62.1691	0.002076		59.4392	0.00967956
	62.2533	0.002029		59.5402	0.00966678
	62.3374	0.001952		59.6412	0.00969235
	62.4216	0.001918		59.7254	0.00967956
	62.489	0.001721		59.8264	0.00971792
	62.5731	0.001767		59.9274	0.00971792
	62.6573	0.001754		60.0284	0.00979464
	62.7415	0.001681		60.1294	0.00970514
	62.8088	0.001668		60.2136	0.00965399
	62.893	0.001629		60.3146	0.00967956
	62.9772	0.001602		60.4156	0.00946219
	63.0613	0.001568		60.5166	0.00946219
	63.1287	0.001556		60.6176	0.0092576
	63.2128	0.001494		60.7018	0.0093599
	63.297	0.001483		60.8028	0.00904023
	63.3812	0.001495		60.9038	0.00907859
	63.4485	0.001471		61.0048	0.00900187
	63.5327	0.001387		61.1058	0.00870777
	63.6169	0.001419		61.19	0.00883564
	63.7011	0.001415		61.291	0.00850318
	63.7684	0.001396		61.392	0.00850318
	63.8526	0.001271		61.493	0.00826024
	63.9367	0.001302		61.5772	0.00822188
	64.0041	0.001299		61.6782	0.00808122
	64.0882	0.001294		61.7792	0.00788942
	64.1724	0.001359		61.8802	0.00788942
	64.2566	0.00134		61.9812	0.00776155
	64.3239	0.001375		62.0654	0.00767205
	64.4081	0.00131		62.1664	0.00768483
	64.4923	0.001319		62.2674	0.00767205
	64.5764	0.0013		62.3684	0.0073268
	64.6438	0.001218		62.4694	0.00741631
	64.728	0.001257		62.5536	0.00727566
	64.8121	0.001151		62.6546	0.00744188
	64.8963	0.001177		62.7556	0.00764647
	64.9636	0.001124		62.8566	0.00728844
	65.0478	0.001056		62.9071	0.00722451
	65.132	0.001099		62.9576	0.00705828
	65.2162	0.001036		63.0418	0.007135
	65.2835	0.00105		63.1428	0.0070455
	65.3677	0.001048		63.2438	0.00721172
	65.4518	0.000977		63.3448	0.00722451
	65.536	0.000978		63.3616	0.00735238
	65.6034	0.000994		63.429	0.00730123
	65.6875	0.000981		63.4626	0.00718615
	65.7717	0.000857		63.53	0.00712222
	65.8559	0.00085		63.631	0.00707107
	65.9232	0.000903		63.732	0.00703271
	66.0074	0.000863		63.833	0.0067514
	66.0915	0.000849		63.9172	0.00681533
	66.1757	0.000692		64.0182	0.00661075
	66.2431	0.000759		64.1192	0.00657239
	66.3272	0.000831		64.2202	0.00652124
	66.4114	0.000757		64.3212	0.0063678
	66.4788	0.000809		64.4054	0.00639337
	66.5629	0.000799		64.5064	0.00644452
	66.6471	0.000721		64.6074	0.00638058
	66.7313	0.000609		64.7084	0.00635501
	66.7986	0.000561		64.8094	0.0063678
	66.8828	0.000623		64.8936	0.00593305
	66.9669	0.000619		64.9946	0.006176
	67.0511	0.000504		65.0956	0.00606092
	67.1185	0.000532		65.1966	0.00611206
	67.2026	0.000531		65.2808	0.00622714
	67.2868	0.000535		65.3818	0.00599698
	67.371	0.000497		65.4828	0.0060737
	67.4383	0.00047		65.5838	0.00599698
	67.5225	0.000511		65.6848	0.00584354
	67.6067	0.000443		65.769	0.00586911
	67.6908	0.000462		65.87	0.00583075
	67.7582	0.000453		65.971	0.00590748
	67.8423	0.000339		66.072	0.00572846
	67.9265	0.00049		66.173	0.00589469
	68.0107	0.000417		66.2572	0.00581797
	68.078	0.000421		66.3582	0.00562617
	68.1622	0.000409		66.4592	0.00560059
	68.2464	0.000468		66.5602	0.00542158
	68.3306	0.000434		66.6612	0.00560059
	68.3979	0.000411		66.7454	0.00542158
	68.4821	0.000339		66.8464	0.00547273
	68.5662	0.000364		66.9474	0.0054983
	68.6504	0.000343		67.0484	0.00535765
	68.7177	0.000406		67.1326	0.0054983
	68.8019	0.000284		67.2336	0.00533207
	68.8861	0.000332		67.3346	0.0052042
	68.9534	0.000451		67.4356	0.00539601
	69.0376	0.000464		67.5366	0.00517863
	69.1218	0.000393		67.6208	0.00525535
	69.206	0.000465		67.7218	0.00533207
	69.2733	0.000463		67.8228	0.00498683
	69.3575	0.000442		67.9238	0.0052042
	69.4416	0.000301		68.0248	0.00510191
	69.5258	0.000357		68.109	0.0052042
	69.5931	0.000347		68.21	0.00528092
	69.6773	0.000103		68.311	0.0051147
	69.7615	0.000302		68.412	0.00519142
	69.8457	0.000277		68.513	0.00521699
	69.913	9.69e-05		68.5972	0.00507634
	69.9972	0.000209		68.6982	0.00499962
	70.0813	0.0001		68.7992	0.00514027
	70.1655	3.75e-05		68.9002	0.00519142
	70.2328	0.000145		68.9844	0.00512748
	70.317	0.000159		69.0854	0.00484618
	70.4012	0.000132		69.1864	0.0049229
	70.4854	9.77e-05		69.2874	0.00496126
	70.5527	0.000175		69.3884	0.0046288
	70.6369	0.000113		69.4726	0.00488454
	70.7211	1.38e-05		69.5736	0.00475667
	70.7884	-4.1e-07		69.6746	0.00484618
	70.8052	9.67e-05		69.7756	0.00459044
	70.8726	3.63e-05		69.8766	0.00469273
	70.9567	0.000248		69.9608	0.00465437
	71.0409	0.00025		70.0618	0.00476946
	71.1251	0.000141		70.1628	0.00485896
	71.1924	0.000138		70.2638	0.0048206
	71.2766	0.000198		70.3648	0.00478224
	71.3608	0.000136		70.449	0.00476946
	71.4281	0.000204		70.55	0.00457765
	71.5123	0.000167		70.651	0.00461601
	71.5965	0.000133		70.752	0.00438585
	71.6806	0.000197		70.8362	0.00441143
	71.748	4.02e-05		70.9372	0.00425799
	71.8321	8.42e-05		71.0382	0.00438585
	71.9163	8.99e-05		71.1392	0.00438585
	72.0005	3.16e-05		71.2402	0.0041429
	72.0678	4.25e-05		71.3244	0.0042452
	72.152	-2.1e-06		71.4254	0.00420684
	72.1688	1.25e-05		71.5264	0.00411733
	72.2193	-1.1e-05		71.6274	0.00430913
	72.2362	-3.3e-05		71.7284	0.00438585
	72.2698	4.54e-06		71.8126	0.00409176
	72.3203	7.14e-05		71.9136	0.00407897
	72.3877	-1.3e-05		72.0146	0.00423241
	72.4719	-7.4e-05		72.1156	0.00430913
	72.556	-4.4e-06		72.2166	0.00419405
	72.6402	-0.00013		72.3008	0.00432192
	72.7075	-3.8e-05		72.4018	0.00419405
	72.7917	-2.6e-05		72.5028	0.00402782
	72.8759	-3.3e-05		72.6038	0.00410454
	72.96	-5.1e-05		72.688	0.00387438
	73.0274	-0.0001		72.789	0.0038616
	73.1116	-0.00011		72.89	0.0041429
	73.1957	-0.00014		72.991	0.00388717
	73.2799	-9.3e-05		73.092	0.00397668
	73.3473	-0.00014		73.1762	0.00392553
	73.4314	-7.2e-05		73.2772	0.00360586
	73.5156	-0.00013		73.3782	0.00377209
	73.5998	-0.00017		73.4792	0.00377209
	73.6671	-0.00017		73.5802	0.0037593
	73.7008	2.93e-05		73.6644	0.00351635
	73.7513	0.000113		73.7654	0.00361865
	73.8354	2.81e-05		73.8664	0.00350357
	73.8523	-1.3e-05		73.9674	0.00361865
	73.8859	1.6e-05		74.0684	0.00361865
	73.9028	2.63e-05		74.1526	0.00358029
	73.9533	-1.5e-05		74.2536	0.00335013
	73.987	-2.6e-05		74.3546	0.00340127
	74.0543	2.91e-05		74.4556	0.00324783
	74.0711	0.000103		74.5398	0.00345242
	74.1553	-4.6e-05		74.6408	0.00327341
	74.2226	-7.6e-05		74.7418	0.00315833
	74.3068	-0.00014		74.8428	0.00333734
	74.391	-9.9e-05		74.9438	0.00327341
	74.4583	3.56e-05
	74.4752	0.000138
	74.5425	0.00012
	74.6267	0.000106
	74.7108	3.51e-05
	74.7277	-6.1e-06
	74.795	-8.6e-05
	74.8624	-0.00012
	74.9465	-0.00011

## Sheet: Extended Data Fig. 6c
SIH-5							SIH-14							SIH-15
	RU							RU							RU
Time (s)	1 μM	0.5 μM	0.25 μM	0.12 μM	0.06 μM		Time (s)	1 μM	0.5 μM	0.25 μM	0.12 μM	0.06 μM		Time (s)	1 μM	0.5 μM	0.25 μM	0.12 μM	0.06 μM
-240.3	-22.7	-13.12	-1.88	1.35	-3.74						-0.68			-241.2	-14.15	10.6	3.88	1.66	0.97
-239.4	-23.11	-12.22	-4.77	1.42	-1.22						-1.15	0.08		-240.3	-15.72	9.41	3.45	-0.04	0.42
-238.5	-23.57	-13.45	-5.98	-0.25	-3.43						3.56	2.84		-239.4	-15.38	9.32	4.35	1.43	-0.21
-237.6	-24	-12.65	-5.27	1.07	-3.65						1.14	3		-238.5	-14.02	12.34	4.69	2.62	0.76
-236.7	-21.09	-12.08	-3.31	1.63	-0.7		-238.5	-12.58	13.99	8.13	0.49	1.52		-237.6	-14.05	10.15	3.83	3.63	1.78
-235.8	-25.95	-16.21	-5.95	-1.43	-4.33		-237.6	-10.82	14.19	9.47	-0.86	1.25		-236.7	-14.85	10.11	4.57	3.21	2.19
-234.9	-23.2	-12.43	-5.88	-1.72	-4.52		-236.7	-11.04	12.75	7.71	0.26	2.45		-235.8	-15.84	9.02	4.69	-0.49	-1.34
-234	-21.31	-11.38	-2.55	1.23	-1.19		-235.8	-10.79	13.91	8.84	3.58	4.31		-234.9	-11.95	12.74	5.99	3.92	4.44
-233.1	-23.43	-13.22	-5.93	-0.59	-3.62		-234.9	-10.55	12.63	8.1	1.87	2.22		-234	-11.16	12.37	8.47	4.48	2.78
-232.2	-22.8	-13.44	-5.5	-1.28	-3.97		-234	-9.02	14.8	9.1	3.73	3.43		-233.1	-11.05	12.44	8.03	2.88	2.21
-231.3	-21.29	-12.14	-5.04	-0.92	-1.71		-233.1	-9.01	14.26	9.49	1.86	3.23		-232.2	-11.84	11.21	4.95	2.01	1.73
-230.4	-20.54	-10.98	-4.52	-0.21	-2.6		-232.2	-10.99	12.8	6.01	0.35	-1.07		-231.3	-13.09	9.16	4.29	0.02	0.24
-229.5	-22.26	-10.89	-4.95	1.14	-4.53		-231.3	-11.64	11.75	8.44	2.36	1.14		-230.4	-13.93	10.42	3.9	2.41	2.24
-228.6	-20.24	-10.95	-2.62	-0.52	-2.33		-230.4	-9.51	13.64	7.5	2.81	1.66		-229.5	-12.85	9.55	5.17	2.93	0.27
-227.7	-23.99	-11.72	-5.48	-2.45	-4.5		-229.5	-11.96	12.77	8.4	2.44	0.18		-228.6	-11.4	10.4	3.34	3.7	1.88
-226.8	-24.29	-14.73	-7.2	-3.02	-4.49		-228.6	-9.97	13.91	9.66	4.86	2.6		-227.7	-12.43	11	6.27	3.66	3.14
-225.9	-19.68	-11.42	-5.55	0.32	-1.32		-227.7	-13.53	10.36	6.8	0.88	0.98		-226.8	-11.65	9.5	5.26	1.94	1.82
-225	-20.94	-11	-3.45	1.13	-1.16		-226.8	-8.61	11.97	9.22	2.1	4.18		-225.9	-13.45	7.99	1.54	-0.74	-1.17
-224.1	-22.12	-12.21	-6.05	-0.55	-3.9		-225.9	-10.37	11.36	7.3	2.09	0.49		-225	-10.93	9.1	5.73	1.73	0.4
-223.2	-19.32	-10.44	-3.12	0.92	-1.04		-225	-9.2	12.52	8.14	1.68	0.68		-224.1	-13.61	7.98	3.95	0.41	-1.08
-222.3	-20.12	-10.26	-3.49	0.71	-1.58		-224.1	-8.45	13.51	6.86	3.06	2.69		-223.2	-9.33	12.28	4.91	3.19	1.39
-221.4	-21.46	-10.32	-3.97	-0.05	-2.89		-223.2	-9.95	12.04	8.57	0.75	-0.62		-222.3	-12.58	9.14	4.29	1.68	0.53
-220.5	-21.38	-11.59	-4.21	0.4	-3.3		-222.3	-9.54	13.2	7.53	0.8	-0.2		-221.4	-11.92	10.55	5.53	4.15	1.41
-219.6	-21.18	-10.96	-2.35	0.71	-1.27		-221.4	-9.52	13.24	6.8	2.47	0.72		-220.5	-13.78	7.44	2.64	-1.01	0.36
-218.7	-21.12	-9.02	-3.54	-0.08	-0.75		-220.5	-10.58	12.17	6.24	2.06	2.89		-219.6	-9.08	9.85	5.57	0.82	2.8
-217.8	-21.51	-10.76	-5.03	-0.83	-1.65		-219.6	-8.59	16.02	9.68	3.98	4.6		-218.7	-12.63	10.03	4.43	1.4	0.92
-216.9	-20.87	-10	-3.81	1.35	-1.66		-218.7	-9.53	11.86	8.69	1.31	0.74		-217.8	-10.14	9.74	2.29	2.19	1.02
-216	-19.32	-11.37	-4.48	2.48	-0.94		-217.8	-7.92	13.93	8.64	3.12	2.08		-216.9	-11.77	8.34	4.09	1.04	1.32
-215.1	-21.73	-13.25	-4.55	-0.24	-4		-216.9	-10.62	10.7	4.68	-0.67	-0.9		-216	-12.44	8.12	2.59	1.28	-1.16
-214.2	-22.45	-12.09	-5.12	2.22	-4.18		-216	-7.58	13.01	5.9	4.82	2.01		-215.1	-12.11	7.77	3.43	-0.97	0.3
-213.3	-22.35	-10.65	-5.77	-0.93	-3.65		-215.1	-10.37	10.22	5.52	0.73	-0.01		-214.2	-8.39	9.63	5.22	3.23	2.72
-212.4	-22.45	-11.46	-5.17	-0.91	-1.43		-214.2	-8.57	13.08	7.64	2	3.06		-213.3	-12.29	6.69	0.26	-1.24	-0.3
-211.5	-21.01	-10.17	-4.41	-0.75	-3.29		-213.3	-5.76	16.19	10.48	3.35	5.89		-212.4	-10.17	8.93	4.41	1.41	1.83
-210.6	-22.25	-13.47	-4.92	-1.76	-4.4		-212.4	-9.76	11.68	8.22	2.55	0.54		-211.5	-9.41	8.69	4.61	3.73	1.22
-209.7	-18.25	-8.52	-1.99	1.39	-0.82		-211.5	-9.13	13.56	9.78	3.38	2.54		-210.6	-10.65	7.26	3.34	-0.2	0.42
-208.8	-22.13	-13.17	-6.17	-0.56	-3.08		-210.6	-7.07	11.07	8.55	2.39	2.84		-209.7	-11	8.14	3.68	-0.12	0.9
-207.9	-19.87	-10.61	-2.65	-0.74	-3.44		-209.7	-8.08	12.67	8.64	1.39	2.28		-208.8	-10.48	7.36	4.66	-0.38	-0.85
-207	-20.33	-8.95	-4.01	0.53	-3.41		-208.8	-8.7	13.34	7.96	1.63	3.28		-207.9	-9.96	7.17	4.67	2.15	2.01
-206.1	-19.77	-9.36	-3.1	0.29	-2.49		-207.9	-8.48	11.91	7.28	2.6	1.29		-207	-11.69	6.17	2.28	-0.32	-2.74
-205.2	-20.04	-11.97	-4.56	-0.14	-4.16		-207	-8.13	11.56	6.2	1.46	1.38		-206.1	-5.75	8.77	5.27	2.81	1.81
-204.3	-19.3	-11.47	-3.1	0.46	-0.75		-206.1	-9.59	11.81	8.85	-0.17	2.04		-205.2	-11.77	7.99	2.01	-0.62	0.39
-203.4	-21.3	-12.32	-3.55	0.09	-2.69		-205.2	-7.52	10.15	6.14	-0.02	2.19		-204.3	-12.68	5.34	0.05	-2.18	-1.59
-202.5	-18.06	-8.61	-2.38	-0.52	-1.34		-204.3	-7.01	12.87	9.52	1.93	0.98		-203.4	-9.2	9.6	1.48	2.38	0.92
-201.6	-21.77	-13.43	-5.59	-1.2	-2.96		-203.4	-5.56	12.97	7.14	1.93	3.88		-202.5	-9.14	10.27	2.96	3.67	0.23
-200.7	-21.27	-11.14	-5.69	-1.23	-5.01		-202.5	-5.01	13.3	9.2	3.7	1.28		-201.6	-8.48	8.03	3.53	1.81	1.19
-199.8	-19.52	-11.68	-3.32	-0.77	-2.95		-201.6	-7.81	11.7	6.22	0.14	-0.2		-200.7	-9.36	5.23	2.3	-0.51	-1.32
-198.9	-19.51	-10.87	-4.26	-1.82	-4.18		-200.7	-5.89	12.57	7.62	2.32	3.58		-199.8	-8.29	7.65	5.57	3.05	2.52
-198	-18.27	-9.76	-4.77	0.1	-0.98		-199.8	-6.55	15.35	7.25	3.18	3.8		-198.9	-7.72	8.66	5.1	4.24	0.22
-197.1	-17.04	-10.27	-4.63	0.18	-2.65		-198.9	-6.24	12.33	6.68	3.06	3.48		-198	-8.73	5.63	2.38	-1.5	0.54
-196.2	-20.56	-10.34	-4.91	-0.16	-1.98		-198	-6.88	10.6	5.87	0.04	0.49		-197.1	-9.37	7.22	1.76	0.41	0.37
-195.3	-17.9	-8.26	-3.31	1.14	-2.6		-197.1	-4.52	13.23	8.29	1.84	4.44		-196.2	-7.77	8.83	1.76	1.94	2.21
-194.4	-19.19	-10.33	-4.14	-1.22	-2.18		-196.2	-7.26	11.79	6.61	2.29	3.38		-195.3	-9.81	7.13	1.96	1.7	-0.68
-193.5	-19.04	-9.06	-3.14	-0.01	-1.55		-195.3	-8.07	9.87	3.54	1.21	0.89		-194.4	-9.14	6.18	4.8	0.02	-0.15
-192.6	-16.65	-9.6	-3.29	0.03	-0.14		-194.4	-7.48	11.99	5.39	3.26	1.66		-193.5	-9.17	8.55	2.95	1.29	2.51
-191.7	-18.03	-9	-0.5	0.8	-0.53		-193.5	-6.17	11.61	8.14	1.39	2.66		-192.6	-8.02	6.34	3.01	0.02	0.07
-190.8	-19.22	-10.79	-5.57	-1.28	-3.16		-192.6	-8.94	12.06	6.05	1.71	1.96		-191.7	-9.28	7.51	1.63	0.31	0.3
-189.9	-19.75	-10.47	-4.09	-1.66	-6.3		-191.7	-6.58	11.71	5.86	0.26	0.98		-190.8	-8.5	7.22	3.13	0.4	0.51
-189	-16.97	-8.37	-3.07	1.06	-0.49		-190.8	-9.68	6.75	5.5	-2.37	-0.71		-189.9	-8.23	8.55	4.58	1.85	2.21
-188.1	-18.84	-8.61	-3.77	-0.84	-3.33		-189.9	-7.43	10.45	5.14	2.99	0.68		-189	-8.82	6.38	1.88	-0.83	0.18
-187.2	-16.68	-11.2	-2.72	-0.59	-4.12		-189	-8.15	8.01	4.51	-0.06	0.35		-188.1	-11.08	5.96	2.98	0.96	0
-186.3	-20.24	-11.4	-4.22	-1.88	-4.22		-188.1	-7.75	9.21	5.91	-0.96	1.33		-187.2	-5.26	9.45	5.43	4.15	4.43
-185.4	-15.86	-8.33	-2.81	1.03	-1.28		-187.2	-3.86	12.25	5.87	0.11	1.22		-186.3	-8.61	6.47	2.09	0.3	-1.62
-184.5	-18.12	-9.59	-3.43	-2.19	-2.93		-186.3	-3.09	15.13	8.47	2.65	2.43		-185.4	-7.64	7.51	3.64	2.37	0.82
-183.6	-20.38	-12.83	-6.43	-0.68	-6.04		-185.4	-5.87	10.89	6.4	2.45	1.32		-184.5	-8.66	6.47	3.86	0.34	1.18
-182.7	-15.75	-9.34	-2.77	0.65	-1.16		-184.5	-7.53	10.11	3.93	-2.02	1.13		-183.6	-6.84	8.26	3.4	4.41	1.39
-181.8	-17.03	-10.11	-3.54	-1.88	-2.54		-183.6	-5.6	12.25	7.3	3.13	2.86		-182.7	-9.74	5.43	1.58	0.84	-0.91
-180.9	-17.67	-9.2	-3.84	-1.76	-2.97		-182.7	-6.73	9.56	6.95	3.78	1.2		-181.8	-8.1	7.25	4.18	0.09	1.25
-180	-16.01	-8.31	-2.73	0.52	0.33		-181.8	-6.3	8.4	6.37	-0.21	2.33		-180.9	-7.42	7.37	3.91	2.18	0.02
-179.1	-15.88	-7.31	-3.73	1.1	-2.03		-180.9	-3.83	11.26	5.86	1.68	2.35		-180	-7.87	5.72	3.47	0.74	0.09
-178.2	-15.93	-6.23	-3.08	1	0.61		-180	-2.89	9.67	7.08	0.69	4.19		-179.1	-8.97	5.62	1.6	-0.39	-1.76
-177.3	-16.34	-8.36	-1.79	-0.54	-3.83		-179.1	-4.58	10.24	6.15	1.82	2.44		-178.2	-9.89	5.82	0.45	-0.3	-0.8
-176.4	-16.37	-7.75	-3.53	0.47	-1.49		-178.2	-2.43	13.19	9.16	3.18	4.91		-177.3	-8.26	6.45	3.01	0.9	1.48
-175.5	-16.05	-8.07	-3.89	-2.28	-3.08		-177.3	-6.42	9.69	6.58	2.05	0.17		-176.4	-6.33	6.26	2.72	2.38	2.25
-174.6	-15.72	-8.09	-2.75	-0.13	-0.45		-176.4	-3.87	11.05	7.53	2.52	2.17		-175.5	-9.05	5.28	3.99	1.25	0.66
-173.7	-15.02	-7.31	-1.22	0.15	-1.29		-175.5	-4.24	10.71	6.98	1.17	1.93		-174.6	-6.54	5.73	2.12	2.15	-0.26
-172.8	-13.34	-7.89	-3.04	-0.06	-2.96		-174.6	-5.59	10.06	6.06	1.02	2.32		-173.7	-8.6	4.09	2.11	0.21	0.65
-171.9	-15.85	-8.32	-2.37	-1.06	-2.81		-173.7	-8.49	8	3.86	0.23	1.12		-172.8	-4.77	7.63	3.38	3.34	1.5
-171	-18.95	-10.95	-2.72	-1.33	-3.55		-172.8	-4.09	9.71	3.67	3.5	0.92		-171.9	-7.62	6.57	2.06	0.86	1.75
-170.1	-16.24	-9.69	-5.44	-1.1	-1.79		-171.9	-4.16	7.53	3.68	1.01	1.54		-171	-7.58	5.99	4.9	0.95	2.1
-169.2	-17.79	-9.03	-4.64	-0.14	-1.25		-171	-4.32	10.88	4	-0.06	1.74		-170.1	-9.22	3.54	-0.07	-0.44	1.55
-168.3	-18.09	-9.25	-6.44	-0.41	-5.08		-170.1	-4.84	11.99	6.07	3.62	3.13		-169.2	-6.08	4.15	2.35	0.63	-0.02
-167.4	-18.54	-9.14	-3.61	-1.91	-2.64		-169.2	-4.1	9.74	6.53	1.84	0.42		-168.3	-6.63	5.07	2.5	0.4	0.46
-166.5	-15.03	-6.21	-1.97	2.56	-0.78		-168.3	-2.87	10.27	5.49	1.57	1.39		-167.4	-6.13	4.28	2.35	0.15	0.38
-165.6	-18.1	-9.35	-3.75	-1.04	-2.86		-167.4	-4.78	8.39	4.93	-1.48	2.47		-166.5	-6.59	5.48	3.93	1.85	1.58
-164.7	-17.7	-9.11	-3.44	-1.07	-2.87		-166.5	-5.69	8.24	4.48	0.23	1.16		-165.6	-7.63	4.18	1.89	-0.61	1.48
-163.8	-17.63	-9.72	-4.53	-0.92	-3.59		-165.6	-2.94	9.52	5.85	3.01	-0.12		-164.7	-8.37	3.39	0.83	0.21	0.53
-162.9	-16.85	-7.05	-1.97	-0.66	-2.85		-164.7	-3.69	9.8	5.62	1.1	0.76		-163.8	-4.64	7.02	1.72	2.26	1.34
-162	-13.95	-8.97	-3.25	1.05	-1.86		-163.8	-5.39	8.55	4.47	2.08	-0.65		-162.9	-5.65	5.14	3.91	1.28	-0.88
-161.1	-16.53	-8.34	-4.78	-1.06	-2.65		-162.9	-2.35	10.01	6.34	1.86	3		-162	-9.85	1.68	-1.75	-1.02	-2.02
-160.2	-15.65	-7.68	-1	-1.05	-2.22		-162	-3.65	11.01	5.66	2.14	3.85		-161.1	-7.39	4.55	1.94	0.11	0.11
-159.3	-14.8	-5.81	-1.44	1.64	-2.58		-161.1	-5.75	8.51	4.75	-0.75	1.68		-160.2	-4.95	3.84	1.94	2.17	-0.06
-158.4	-13.82	-7.27	-2.86	-1.72	-2.22		-160.2	-3.24	8.91	5.03	0.21	-0.34		-159.3	-9.09	2.2	-2.6	-2.2	-3.34
-157.5	-13.57	-6.33	-3.87	-0.43	-0.48		-159.3	-4.79	7.72	5.39	0.43	0.41		-158.4	-6.7	3.87	1.72	-0.5	0.59
-156.6	-13.22	-6.8	-2.18	0.82	-4.1		-158.4	-2.7	10.73	5.55	2.45	3.66		-157.5	-9.5	1.54	0.07	-0.91	-1.75
-155.7	-14.46	-9.66	-2.37	-1.26	-2.85		-157.5	-5.91	8.55	5.92	0.17	0.6		-156.6	-5.69	2.83	1.93	-0.07	1.2
-154.8	-12.9	-6.91	-2.1	0.09	-1.28		-156.6	-5.5	7.19	4.13	-0.96	1.14		-155.7	-8.35	3.07	-0.57	-1.34	-2.3
-153.9	-11.51	-7	-2.7	-0.2	-3.23		-155.7	-2.99	8.89	6.33	1.62	2.26		-154.8	-8.38	2.83	1.57	-2.82	-0.51
-153	-12.38	-6.13	-2.66	1.86	-0.66		-154.8	-2.95	8.98	5.17	0.43	1.65		-153.9	-6.85	1.83	0.56	0.05	0.53
-152.1	-11.52	-7.33	-1.3	1.1	-0.44		-153.9	-3.94	8.33	6.86	3.38	2.66		-153	-6.33	6.03	2.7	3.37	2.2
-151.2	-14.6	-6.35	-2.75	1.39	-1.45		-153	-3.22	9.99	5.35	2.06	2.19		-152.1	-5.25	5.17	3.39	0.07	-0.07
-150.3	-15.06	-9.56	-5.67	-2.19	-5.15		-152.1	-4.58	9.17	5.26	1.3	4.06		-151.2	-4.85	4.97	3.41	2.39	2.36
-149.4	-14.29	-8.18	-2.93	-0.81	-3.7		-151.2	-4.56	7.27	5.35	1.15	1.03		-150.3	-2.55	5.39	3.96	2.16	1.94
-148.5	-13.13	-4.31	-2.71	0.23	-2.17		-150.3	0.06	12.16	6.77	2.26	3.29		-149.4	-3	7.13	4.44	3.2	2.37
-147.6	-13.69	-7.26	-3.73	-0.03	-2.59		-149.4	-4.13	8.32	4.83	2.29	2.83		-148.5	-5.84	2.88	1.4	-1.01	-0.46
-146.7	-13.52	-6.44	-2.52	0.27	0.12		-148.5	-6.21	5.72	4.14	-1.45	-0.78		-147.6	-3.53	2.99	1.64	0.45	2.13
-145.8	-13.36	-7.46	-2.92	0.39	-2		-147.6	-3.59	6.57	5.49	0.04	2.06		-146.7	-6	3.69	0.01	2.3	1.14
-144.9	-12.21	-4.35	-1.17	2.53	-1.68		-146.7	-5.28	6.93	3.73	0.33	2.42		-145.8	-5.55	4.51	2.31	2.03	2.28
-144	-12.2	-7.74	-2.34	-0.5	-2.87		-145.8	-3.17	8.86	3.35	0.96	1.79		-144.9	-7.25	1.76	-0.06	-0.98	-1.75
-143.1	-14.13	-7.31	-0.79	-0.26	-2.59		-144.9	-3.28	7.69	5.42	2.78	-0.18		-144	-5.02	3.01	1.26	-1.48	-0.2
-142.2	-13.46	-6.2	-3.96	-0.4	-1.63		-144	-4.93	7.67	5.83	0.84	1.77		-143.1	-5.86	2.41	4.48	1.23	0.43
-141.3	-12.26	-5.68	-3.19	1.19	-0.93		-143.1	-2.52	8.75	5.61	2.19	0.29		-142.2	-6.67	2.26	3.24	0.4	-0.68
-140.4	-12.82	-4.71	-3.26	0.69	-2.16		-142.2	-2.59	7.65	5.75	-1.23	2.03		-141.3	-3.55	3.91	3.43	1.91	3.03
-139.5	-14.36	-7.69	-3.27	-1.18	-4.5		-141.3	-3.42	9.45	5.28	1.52	4.16		-140.4	-5.2	2.5	1.8	1.27	0.86
-138.6	-10.55	-6.52	-1.27	-1.57	-4.77		-140.4	-2.58	9.7	4.5	2.38	4.82		-139.5	-5.41	2.79	2.99	-0.17	0.39
-137.7	-11.76	-6.27	-1.22	0.05	-1.88		-139.5	-2.26	9.04	7.55	3.7	2.31		-138.6	-2.17	4.5	2.33	2.54	3.32
-136.8	-11.31	-7.59	-3.59	0.15	-1.9		-138.6	-0.76	8.58	6.48	2.34	3.81		-137.7	-5.64	1.07	1.27	-0.58	-1.97
-135.9	-14.02	-9.98	-4.25	-2.83	-4.6		-137.7	-3.66	6.52	3.67	-1.5	1.21		-136.8	-1.67	4.68	3.15	0.56	0.89
-135	-13.62	-7.88	-4.08	-1.18	-3.93		-136.8	-4.14	5.81	4.04	-0.04	1.86		-135.9	-4.13	2.64	4.13	-0.08	0.3
-134.1	-11.07	-4.3	-1.68	1.67	-2.62		-135.9	-2.19	8.5	6.48	1.46	2.53		-135	-6.37	1.21	-0.46	-2.45	0.28
-133.2	-11.36	-6.99	-1.93	-0.02	-1.62		-135	-2.8	6.61	4.03	-1.24	0.88		-134.1	-6.83	1.81	-0.75	-1.26	-2.14
-132.3	-12.63	-5.2	-4.39	-0.68	-2.75		-134.1	-4.36	6.81	4.64	-0.19	1.25		-133.2	-4.43	3.91	2.48	1.83	0.38
-131.4	-11.99	-5.16	-1.68	0.94	-1.35		-133.2	-2.75	6.68	4.18	0.94	0.74		-132.3	-3.77	1.74	2.22	3.02	-0.22
-130.5	-12.73	-7	-2.07	-1.68	-2.3		-132.3	-1.57	7.47	4.58	0.55	0.76		-131.4	-4.84	1.83	-0.24	-1.6	-0.89
-129.6	-11.71	-6.26	-4.94	0.03	-1.93		-131.4	-2.24	7.5	5.43	2.43	0.91		-130.5	-2.84	2.63	2.25	1.45	0.82
-128.7	-9.79	-5.07	-2.89	1.52	-1.34		-130.5	-1.87	6.52	4.31	0.17	1.89		-129.6	-5.98	0.48	-0.71	-0.12	-0.37
-127.8	-10.43	-4.92	-2.51	-0.85	-1.9		-129.6	-4.32	4.53	3.21	0.75	1.06		-128.7	-5.57	2.87	0.66	-0.5	-1.27
-126.9	-10.02	-6.59	-3.65	-0.78	-2.69		-128.7	-0.6	7.65	5.85	1.87	4.53		-127.8	-6.16	1.37	0.64	-0.32	-1.02
-126	-8.27	-4.38	0.18	0.95	-1.56		-127.8	-2.99	6.89	5.64	0.99	4.35		-126.9	-2.66	4.51	1.69	2.47	0.39
-125.1	-8.71	-5.69	-1.21	1.17	-0.01		-126.9	-0.79	7.29	6.99	2.28	2.86		-126	-4.22	1.86	-0.09	-1.3	-1.97
-124.2	-9.25	-5.43	-3.04	0.14	0.48		-126	-1.88	5.32	3.39	1.96	3.1		-125.1	-4.08	4.15	3.14	1.8	0.57
-123.3	-10.37	-3.98	-2.81	-0.43	-1.08		-125.1	-4.61	4.74	4.12	0.45	1.04		-124.2	-5.35	1.02	0.83	1.1	2.43
-122.4	-10.39	-4.52	-3.25	-1.39	-1.18		-124.2	0.99	8.98	7.38	2.57	5.63		-123.3	-3.03	1.72	4.12	2.65	1.39
-121.5	-10.06	-4.32	-1.85	0.31	-2.54		-123.3	-2.08	4.82	3.5	1.3	-0.22		-122.4	-3.78	2.2	2.71	1.84	-0.46
-120.6	-10.07	-5.92	-3.37	-1.78	-3.73		-122.4	-2.08	5.8	5.56	1.3	3.78		-121.5	-5.58	2.45	0.37	-1.37	-0.48
-119.7	-11.56	-4.53	-3.29	0.37	-1.82		-121.5	-3.14	5.01	4.27	0.49	1.59		-120.6	-4.33	3.02	1.54	1.89	3.26
-118.8	-12.1	-6.09	-3	-2.35	-4.64		-120.6	-1.8	3.91	3.61	-0.35	0.43		-119.7	-4.4	2.76	1.76	1.28	-0.86
-117.9	-8.72	-5.11	-2.65	0.16	-1.08		-119.7	-1.25	4.41	4.33	1.69	0.83		-118.8	-7.02	1.66	1.05	-0.8	1.07
-117	-8.81	-4.8	-3.44	0.2	-3.21		-118.8	-2.1	6.62	5.47	2.28	3.51		-117.9	-2.92	2.03	1.52	-0.35	1.91
-116.1	-9.02	-5.57	-1.95	-1.33	-2.07		-117.9	-3.13	4.51	5.13	2.33	2.75		-117	-5.18	3.92	2.16	1.95	2.05
-115.2	-8.85	-4.24	-1.53	0.16	-0.54		-117	-1.73	5.49	5.37	2.66	2.55		-116.1	-3.42	2.45	1.72	-0.53	-0.19
-114.3	-8.43	-4.27	-2.94	-1.48	-2.16		-116.1	-3.12	4.12	2.11	1.38	0.03		-115.2	-3.26	2.61	1.34	1.44	0.11
-113.4	-7.51	-5.44	-3.15	1.35	-0.57		-115.2	-2.27	3.95	1.95	-0.35	-1.52		-114.3	-5.32	2.34	1.99	-0.28	-0.27
-112.5	-11.13	-5.87	-4.24	-3.28	-3.81		-114.3	0	6.38	4.34	2.63	1.25		-113.4	-3.49	0.59	1.61	1.62	1.22
-111.6	-8.96	-4.52	-2.02	-0.14	-3.79		-113.4	-3.53	3.48	3.05	0.4	-0.02		-112.5	-4.93	1.67	-0.85	-1.41	-0.53
-110.7	-11.01	-5.55	-3.99	-1.33	-1.56		-112.5	-2.78	4.41	3.6	1.41	1.15		-111.6	-4.1	1.89	0.77	1.02	0.58
-109.8	-7.91	-4.97	-2.64	1.02	-1.6		-111.6	-1.15	4.87	4.93	3.18	5.19		-110.7	-6.05	0.15	0.4	-4.05	-1.24
-108.9	-8.44	-4.52	-1.48	0.52	0.74		-110.7	-0.62	5.27	3.66	1.32	2.35		-109.8	-3.54	0.76	-1.03	-1.75	-0.16
-108	-10.69	-5.85	-4	-2.76	-3.51		-109.8	-4.03	2.77	3.24	-0.95	-0.4		-108.9	-4.01	-0.47	-1.16	-1.2	-2.28
-107.1	-9	-5.27	-3.7	-0.81	-1.22		-108.9	-0.66	5.15	4.41	0.01	2.26		-108	-3.1	1.53	1	0.1	0.58
-106.2	-8.83	-5.77	-3.18	-1.91	-3.85		-108	-3.39	1.75	2.47	-1.2	1.53		-107.1	-3.68	3.13	2.16	1.1	-0.13
-105.3	-9.63	-5	-2.06	-1.28	-1.64		-107.1	-0.71	5.85	4.81	1.06	2.26		-106.2	-2.51	3.45	1.84	1.18	1.08
-104.4	-8.62	-3.77	-3.38	-0.88	-2.14		-106.2	-2.59	3.81	2.03	-1.28	2.05		-105.3	-5.45	0.5	1.54	-0.89	0.08
-103.5	-7.57	-2.7	-1.98	-0.37	-0.78		-105.3	-0.23	4.33	7.09	1.53	3.14		-104.4	-2.98	2.94	2.76	0.62	1.6
-102.6	-9.54	-5.01	-3.83	-2.23	-4.66		-104.4	0.51	4.29	5.21	3.8	2.95		-103.5	-0.74	0.95	3.12	1.63	2.11
-101.7	-10.17	-5.56	-2.83	-0.21	-1.86		-103.5	-2.6	4.01	2.54	0.79	1.27		-102.6	-1.05	2.69	0.49	0.54	2.28
-100.8	-8.93	-4.64	-3.36	-0.99	-3.58		-102.6	-2.69	3.74	2.1	0.78	0.98		-101.7	-5.67	1.32	-0.26	-1.75	-2.92
-99.9	-5.65	-2.49	-1.93	-0.25	-0.85		-101.7	-2.79	3.93	3.89	1.27	1.51		-100.8	-3.51	0.56	-0.44	-1.25	-0.07
-99	-5.23	-2.9	-0.4	1.23	-0.88		-100.8	-1.97	2.94	4.71	-0.11	2.2		-99.9	-3.48	2.18	1.02	2.77	0.37
-98.1	-8.98	-3.98	-1.81	1.19	-2.3		-99.9	-3.32	1.74	2.27	-0.62	-1		-99	-3.9	1.16	1.03	-0.83	-1.01
-97.2	-7.56	-3.56	-2.83	-0.73	-2.45		-99	-3.35	4.01	1.85	1.09	1.35		-98.1	-2.81	2.63	2.3	1.24	1.74
-96.3	-6.16	-3.18	-2.58	0.83	-1.4		-98.1	-1.41	3.7	3.56	1.79	2.91		-97.2	-3.85	1.62	1.28	-0.01	0.08
-95.4	-6.78	-3.21	-2.26	-1.67	-2.59		-97.2	-0.15	4.67	3.83	1.88	2.49		-96.3	-3.83	3.92	1.75	-0.44	-1.1
-94.5	-6.58	-4.79	-0.85	-0.54	-3.25		-96.3	-2.94	1.53	1.09	-1.26	-0.74		-95.4	-2.15	1.24	0.1	-2.38	-1.28
-93.6	-4.51	-2.16	0.24	2.04	0.46		-95.4	-4.15	0.12	0.38	-0.07	1.34		-94.5	-5.46	-0.57	-1.13	-2.83	-0.29
-92.7	-7.35	-2.92	-2.46	-1.43	-2.59		-94.5	-1.55	1.7	1.72	-0.59	0.1		-93.6	-3.95	0.54	0.59	-0.79	-0.45
-91.8	-7.78	-5.56	-3.33	-0.18	-3.91		-93.6	-1.31	2.34	3.78	1.4	2.03		-92.7	-2.27	0.17	-0.98	-0.15	0.62
-90.9	-8.69	-3.52	-2.35	1.13	-0.91		-92.7	0.29	2.8	3.72	1.07	3.25		-91.8	-5.52	-0.82	-3.82	-2.43	-1.76
-90	-7.68	-4.73	-0.97	0.28	-3.79		-91.8	-1.39	3.36	4.87	1.03	1.26		-90.9	-2.41	2.32	-0.21	-0.85	-1.19
-89.1	-6.7	-4.59	-2.24	0.96	0.68		-90.9	-3.15	2.92	-0.1	-1.69	0.99		-90	-4.3	-0.15	-0.17	0.22	-0.62
-88.2	-6.88	-5.68	-5.29	-0.57	-4.21		-90	-0.46	3.82	3.82	0.46	2.18		-89.1	-1.99	2.58	-0.18	-0.67	-1.07
-87.3	-7.07	-4.11	-4.11	1.15	-2.7		-89.1	-1.51	2.44	2.75	-0.67	1.84		-88.2	-4.28	-1.6	-0.14	-1.22	-0.06
-86.4	-4.37	-2.1	0.01	0.78	0.01		-88.2	-2.39	2.85	1.88	0.39	-0.12		-87.3	-1.95	2.88	0.62	0.6	0.55
-85.5	-7.98	-4.89	-1.66	-0.32	-2.27		-87.3	-2.42	3.54	2.96	0.11	1.57		-86.4	-4.83	0.26	-1.27	-1.36	0.31
-84.6	-6.78	-3.82	-0.8	0.64	0.89		-86.4	-1.56	1.99	3.77	1.19	0.1		-85.5	-3.67	0.53	1.72	-0.33	1.78
-83.7	-4.49	-2.79	0.13	1.95	-0.86		-85.5	-3.45	-0.56	0	-0.9	-0.84		-84.6	-0.64	0.09	0.66	-0.52	-0.29
-82.8	-8.28	-2.22	-1.04	-1.04	-0.97		-84.6	-1.52	2.79	3.12	0.65	1.98		-83.7	-3.9	0.5	0.91	-0.75	-0.42
-81.9	-7.21	-3.37	-1.42	0.95	-0.98		-83.7	1.28	5.21	5.59	2.09	2.02		-82.8	-2.35	2.93	1.85	-0.21	-0.05
-81	-8.44	-5.66	-1.2	-3.07	-4.04		-82.8	-1.96	2.18	2.4	2.3	1.99		-81.9	-2.79	0.96	-0.29	0.72	-1.15
-80.1	-8.69	-6.65	-4.35	-3.08	-3.03		-81.9	-1.71	3	3.53	2.3	3.31		-81	-3.83	-0.38	0.89	0.42	-0.3
-79.2	-6.28	-2.42	-1.37	1.09	1.03		-81	-0.61	2.37	3.69	1.58	2.88		-80.1	-1.25	1.7	2.39	-0.23	-0.33
-78.3	-6.86	-4.24	-2.34	-1.42	-4.04		-80.1	-0.82	3.2	4.06	0.93	2.92		-79.2	-1.87	2.44	0.72	1.45	1.54
-77.4	-6.68	-2.73	-1.18	0.34	-0.43		-79.2	-0.38	3.26	2.89	0.75	0.22		-78.3	-1.68	2.42	2.72	0.73	2.71
-76.5	-4.77	-0.66	-1.03	2.46	0.01		-78.3	-4.72	2.27	1.15	-0.79	2.46		-77.4	-0.07	3.08	2.86	-0.03	2.17
-75.6	-5.84	-1.2	0.15	1.45	-0.81		-77.4	1.97	4.65	5.92	2.38	3.43		-76.5	-2.12	2.62	2.45	-0.14	0.99
-74.7	-4.94	-2.38	-1.39	0.04	-0.86		-76.5	-1.72	2.35	3.5	2.68	2.57		-75.6	-3.41	0.3	0.86	-0.08	1.09
-73.8	-7.34	-4.06	-2.4	-1.24	-2.43		-75.6	-0.71	3.66	2.13	0.17	3.24		-74.7	-0.71	2.38	0.9	2.52	2.14
-72.9	-2.22	-1.05	-0.33	0.98	1.59		-74.7	-3.66	0.32	0.82	-0.46	1.51		-73.8	-1.92	1.77	-0.15	-0.36	1.25
-72	-5.64	-2.51	-1.22	1.11	-1.97		-73.8	-1.26	2.72	1.81	2.08	4.09		-72.9	-1.81	0.81	-0.39	-0.02	1.26
-71.1	-6.69	-4.59	-2.87	-1.58	-0.19		-72.9	-1.23	2.89	-0.85	-0.59	-0.55		-72	-0.62	0.59	-0.15	-1.1	1.56
-70.2	-8.41	-5	-3.41	-1.47	-3.68		-72	-1.82	1.66	2.66	0.08	-0.6		-71.1	-2.02	0.87	1.03	1.32	-0.99
-69.3	-6.16	-7.47	-1.65	-1.03	-2.27		-71.1	-0.17	2.2	0.69	1.68	2.21		-70.2	-1.23	3.03	2.36	2.12	1.18
-68.4	-7.35	-2.69	-0.67	0.08	-2.6		-70.2	-0.37	3.48	5.35	3.01	1.45		-69.3	-3.42	0.75	-0.26	0.83	0.57
-67.5	-5.81	-3.71	-3.67	-2.67	-3.13		-69.3	-0.27	1.98	2.72	1.54	1.7		-68.4	-2.17	1.84	1.07	0.52	-0.01
-66.6	-4.89	-2.55	-0.35	0.29	-1.64		-68.4	-2.03	1.42	2.21	-0.43	-0.43		-67.5	-4.89	-1.48	-1.64	-0.31	-0.75
-65.7	-3.84	-0.1	1.31	2.72	1.33		-67.5	1.01	1.51	3.82	1.87	2.45		-66.6	-0.54	2.85	2.59	1.15	0.82
-64.8	-6.19	-3.71	-3.13	0.06	-1.75		-66.6	-0.47	1.5	0.91	-0.37	1.26		-65.7	-3.14	0.66	0.24	0.28	0.75
-63.9	-5.29	-2.6	-0.19	2.15	-1		-65.7	-2.22	1.74	-0.27	1.18	0.87		-64.8	-2.66	-2.19	-2.25	-1.68	-0.48
-63	-5.55	-3.48	-0.89	-0.49	-0.28		-64.8	1.07	2.52	1.32	0.57	2.04		-63.9	-1.92	2.57	1.29	0.33	1.71
-62.1	-4.59	-0.69	-2.08	0.05	-2.29		-63.9	1.15	3.44	1.39	3.27	4.26		-63	-1.44	3.4	3.25	0.92	-0.39
-61.2	-4.91	-2.99	-0.22	0.98	-1.48		-63	-1.64	0.08	2.14	-0.09	0.68		-62.1	-2.12	0.17	0.63	-0.47	0.57
-60.3	-6.75	-3.16	-3.76	-1.43	-4.92		-62.1	0.29	1.99	2.98	1.25	1.98		-61.2	-0.65	2.18	-0.87	-0.04	-0.01
-59.4	-5.73	-4.1	-2.03	0.49	-1.47		-61.2	-1.07	1.35	1.57	-0.67	0.3		-60.3	0.98	1.76	0.15	-0.09	0.15
-58.5	-5.27	-1.86	-1.76	-0.48	-1.62		-60.3	-0.28	-0.06	-0.49	0.04	-0.25		-59.4	-1.73	1.32	-1.57	1.62	0.53
-57.6	-4.25	-2.57	0.58	1.25	1.42		-59.4	-0.16	3.99	1.24	1.11	2.7		-58.5	-1.89	0.9	0.3	-0.43	0.88
-56.7	-4.34	-4.64	-2.2	-1.74	-2.17		-58.5	-1.03	2.05	1.22	0.71	1.5		-57.6	-2.91	2.46	-0.51	-1.1	0.42
-55.8	-3.61	-3.51	-1.87	0.39	-1.32		-57.6	-0.6	0.42	-0.11	1.15	1.1		-56.7	-1.46	-0.07	-1.07	0.81	-0.24
-54.9	-6.17	-2.79	-2.49	-3.01	-2.1		-56.7	-1.21	1.72	-0.67	0.85	1.25		-55.8	-1.04	1.16	1.57	1.38	1.09
-54	-2.51	0.07	-0.53	1.79	0.64		-55.8	-0.94	2.27	3.21	1.72	2.12		-54.9	-1.02	0.93	0.46	-0.84	0.68
-53.1	-3.07	-2.67	-0.69	2.14	-0.52		-54.9	-2.26	1.51	1.5	0.06	1.05		-54	-0.91	1.56	2.18	0.99	1.67
-52.2	-3.95	-3.24	-1.88	0.12	-0.94		-54	0.06	3.11	3.97	1.33	3.44		-53.1	-1.11	-1.76	-0.13	-1.08	0.56
-51.3	-5.56	-3.43	-2.23	-1.16	-2.48		-53.1	-1.26	0.55	1.6	-0.87	0.07		-52.2	-2.02	-0.59	0.92	-0.13	0.75
-50.4	-4.76	-1.73	-2.71	1.37	-0.25		-52.2	-0.36	2.18	1.04	3.06	1.69		-51.3	-1.4	-1.04	-0.12	0.18	-0.85
-49.5	-2.77	-0.94	-0.82	0.7	0.14		-51.3	-1.57	-0.24	0.81	-0.35	0.12		-50.4	-0.63	2.84	2.68	2.93	1.27
-48.6	-4.27	-1.22	-0.63	0.12	-2.2		-50.4	-0.65	-0.57	1.79	-0.75	1.82		-49.5	-3.34	-1.77	-3.17	-2.3	-1.48
-47.7	-3.87	-1.99	-1.58	-0.27	-1.41		-49.5	-1.4	2.83	2.39	-1.14	0.94		-48.6	0.21	0.51	-0.1	1.48	0.84
-46.8	-3.28	-2.6	0.19	-0.16	-0.88		-48.6	0.39	3.28	3.5	1.63	3.15		-47.7	-1.1	1.72	-0.02	1.08	1.24
-45.9	-3.73	-3.2	-1.64	-0.05	-1.69		-47.7	-1.7	0.12	0.96	0.56	-1.01		-46.8	-1.6	-0.23	-1.47	-0.04	-0.26
-45	-4.89	-2.74	-1.28	-0.78	-1.22		-46.8	-0.07	0.39	2.74	-0.85	0.79		-45.9	-1.02	0.84	0.74	2.16	1.94
-44.1	-2.11	0.84	0.92	1.86	2.4		-45.9	-1.14	0.48	1.47	-1.39	-0.06		-45	-1.67	2.22	0.85	1.35	-0.54
-43.2	-4.04	-2.05	-1.55	-0.52	-2.32		-45	-0.94	1.57	1.11	-0.2	0.94		-44.1	-0.04	1.5	-0.05	1.25	2.05
-42.3	-2.57	-0.32	-1.3	-0.05	1.13		-44.1	-0.53	-2.36	0.4	-0.35	1.44		-43.2	-1.08	-0.16	0.65	1.58	2.05
-41.4	-5.34	-2.69	-2.65	-1.74	-1.91		-43.2	1.33	2.27	1.56	0.16	2.03		-42.3	-1.98	-0.75	0.13	0.44	-1.22
-40.5	-3.73	-3.36	-2.73	-0.99	-0.65		-42.3	-1.24	0.34	0.88	-1.89	-0.87		-41.4	-1.98	-0.58	-0.63	-1.98	-1.22
-39.6	-3.67	-3.19	-1.8	-0.8	-1.95		-41.4	-1.36	0.06	0.92	-0.56	0.4		-40.5	-2.03	-2.74	-0.86	-0.9	-1.07
-38.7	-2.42	-0.77	-0.09	1.2	0.09		-40.5	-3.18	-0.14	0	-0.49	-2.36		-39.6	-2.46	0.59	-2.76	0.52	-2.12
-37.8	-3.46	-0.95	-1.29	-0.71	-2.71		-39.6	0.8	3.26	1.78	1.84	3.11		-38.7	-2.91	0.58	-1.74	-1.49	-3.73
-36.9	-2.86	-3.23	-1.36	0.51	-0.84		-38.7	-3.21	-1.98	-1.24	-1.88	-1.43		-37.8	-1.05	0.22	0.54	0.33	0.02
-36	-2.86	-3.07	0.89	-1.08	-0.63		-37.8	0.05	1.4	-0.48	0.2	1.92		-36.9	-0.81	0.22	-1.47	-0.45	0.91
-35.1	-2.51	-1.81	-3.24	0.85	-2.36		-36.9	-1.23	-0.81	1.57	0.53	1.99		-36	2.54	2.59	3.3	2.72	1.14
-34.2	-2.46	0.32	-1.13	-0.59	0.75		-36	-0.6	0.66	0.99	1.4	0.82		-35.1	-0.62	1.22	-0.19	1.59	0.77
-33.3	-3.09	-2.33	-2.93	-0.19	-3.15		-35.1	1.72	0.84	1.67	2.11	1.83		-34.2	-1.07	0.87	0.43	0.59	-0.09
-32.4	-2.08	-1.45	0.27	-0.76	-1.59		-34.2	2.13	1.26	2.85	2.98	4.73		-33.3	0.88	1.2	1.32	-1.01	1.05
-31.5	-0.42	-1.61	-0.75	0.23	-0.8		-33.3	1.3	1.85	1.61	0.8	2.03		-32.4	-0.43	0.83	1.67	1.45	0.71
-30.6	-1.58	-0.71	0.55	0.64	-0.08		-32.4	-0.7	-0.58	-0.98	-0.19	1.74		-31.5	0.07	0.48	1.69	0.28	-0.54
-29.7	-0.44	-0.5	-1.23	3.26	-1.69		-31.5	0.13	1.52	0.9	1.01	0.84		-30.6	-1.68	0.27	-0.84	-0.71	0.21
-28.8	-1.16	0.11	-0.5	1.9	-0.26		-30.6	1	2.27	3.57	1.48	2.22		-29.7	0.63	1.07	0.82	2.58	0.01
-27.9	0.54	3.15	2.05	4.5	1.7		-29.7	1.33	0.91	1.96	2.11	1.85		-28.8	-0.21	2.42	0.56	0.85	0.15
-27	-1.99	-0.46	-1.81	-2.19	-1.05		-28.8	0.09	0.49	0.7	-1.07	1		-27.9	-0.38	-0.89	-1.53	-1.13	-1.6
-26.1	-2.84	-0.51	-1.23	-0.75	0.21		-27.9	-0.46	0	1.24	2.05	-1.04		-27	-0.44	1.18	0.19	1.19	2.48
-25.2	-3.85	-2.87	-2.52	-2.14	-2.63		-27	0.12	-0.48	1.18	0.28	0.32		-26.1	-3.14	-2.44	-0.67	-2.08	-0.34
-24.3	-0.98	0.26	-0.46	0.77	-0.23		-26.1	-3.03	-1	-0.45	-2.32	-0.6		-25.2	0.22	0.36	1.94	0.73	-0.32
-23.4	-3.95	-1.23	-0.09	-1.02	-1.93		-25.2	-2.16	-0.11	-0.36	-2.08	1.15		-24.3	-1.4	-0.02	0.61	0.58	-1.08
-22.5	0.77	0.14	0.96	0.58	1.28		-24.3	-1.36	-1.15	1.17	-1.11	1.92		-23.4	-0.69	0.31	0.43	0.19	0.33
-21.6	-2.44	-0.99	-0.47	0.57	-2.35		-23.4	0.33	1.49	1.86	3.49	4.9		-22.5	-1.3	-0.72	-1.62	-1.1	1.01
-20.7	-0.28	0.62	0.61	1.03	-0.31		-22.5	0.97	2.05	2.04	3.16	2.35		-21.6	-1.94	-2.15	-0.88	-2.6	-1.87
-19.8	-1.29	0.26	-0.25	0.05	-1.48		-21.6	0.3	0.81	0.11	0.24	-0.16		-20.7	0.57	2.04	0.87	2.95	3.63
-18.9	-2.12	-1.13	-1.73	-0.44	-2.44		-20.7	2.06	0.41	2.02	0.96	2.45		-19.8	0.36	-0.38	0.11	0.43	-0.16
-18	-0.36	-1.36	-0.18	-0.86	-1.32		-19.8	-0.16	1.81	3.12	1.38	0.9		-18.9	-0.26	0.01	-1.09	1.37	0.65
-17.1	-3.12	-1.49	-2.68	-2.2	-2.86		-18.9	-2.27	-3.02	-1.96	-0.97	-0.37		-18	0.33	2.38	-0.23	2.85	0.84
-16.2	0.51	-0.57	-1.14	0.78	-0.39		-18	1.56	0.94	3.29	0.24	2.24		-17.1	1.12	-0.04	1.24	2.6	1.01
-15.3	-2	-1.2	-1.78	-0.12	0.23		-17.1	-0.16	0.04	0.66	1.28	1.13		-16.2	-0.21	-1.52	-2.03	-1.41	-1.67
-14.4	0.53	-0.89	-1.06	1.12	-0.19		-16.2	-1.37	-1.66	-0.8	-2.66	-1.56		-15.3	-0.98	-0.38	-0.04	0.93	-1.39
-13.5	0.35	-0.56	-1.22	-1.46	-1.38		-15.3	2.2	-2.18	0.24	0.63	1.58		-14.4	1.86	-0.83	0.42	1.1	1.93
-12.6	-2.61	-2.23	-3.19	-2.62	-2.38		-14.4	1.58	0.17	0.74	-0.51	1.71		-13.5	-1.95	-0.63	-2.13	0.08	0.38
-11.7	-1.81	-1.06	0.1	0	-3.22		-13.5	2.13	2.65	2.35	3.19	3.79		-12.6	0.65	2.21	2.69	2.02	-0.31
-10.8	2.02	0.38	0.91	0.07	-0.97		-12.6	1.24	2.86	1.51	0.97	0.72		-11.7	2.48	1.98	1.68	2.53	3.8
-9.9	-0.99	0.44	0.77	-0.38	1.38		-11.7	1.12	1.45	2.32	0.14	3.24		-10.8	4.09	4.03	2.55	2.18	4.04
-9	1.71	1.54	0.1	0.95	0.41		-10.8	-1.83	-1.07	-1.69	-0.22	-0.81		-9.9	-0.04	0.44	-2.02	0.16	0.65
-8.1	-0.06	0.15	0.93	-0.16	-0.55		-9.9	-2.3	-0.12	0.47	-0.08	-0.82		-9	1.3	1.93	0.63	1.91	0.54
-7.2	-2.29	-0.2	-1.43	-0.5	-1.19		-9	0.98	-0.03	2.16	0.88	1.49		-8.1	0.62	0.82	1.87	-0.5	-0.08
-6.3	-1.63	-1.2	-1.79	1.42	-1.57		-8.1	-0.18	-0.56	0.06	-1.75	-0.35		-7.2	-0.1	0.18	-0.17	0.22	0.17
-5.4	-0.75	-1.19	-3.97	-1.27	-2.74		-7.2	1.72	-0.12	0.7	0.49			-6.3	-0.49	1.91	-1.39	1.16	2.68
-4.5	0.71	0.29	0.67	1.31	1.23		-6.3	1.96	2.68	2	1.51					-0.74	-0.67	0.96	1.08
-3.6	-0.51	-3.04	-0.24	2.04	-0.12						-0.4					1.96	3.63	3.42	3.62
-2.7	-3.35	-3.7	-2.21	-3.03	-3.03						-1.72	-0.57				-1.62	0.46	1.43	0.25
		1.57	2.19	3.61	1.11						-2.11	2.64				-0.99	0.31	1.13	-2.35
-0.9	1	1.09	-0.92	-1.18	-0.8						9.21	9.23		-1.8	-0.96	-0.49	-0.5	1.06	-1.35
0	1.11	1.71	1.33	0.92	-0.2				1.66	5.73	27.23	43.08		-0.9	-2.6	-0.88	-2.43	-1.09	-0.46
0.9	-0.37	-1.06	-1.33		1.82		5.4	-3.05	1.91		29.58	50.99		0	-5.62	-1.93	-1.66	-1.55	-3.22
1.8	1.12	-1.02	-0.77	3.43	9.39		6.3	-2.87	1.56		35.93	56.57		0.9	-3.28	-0.98	-0.82	-1.46	0.36
2.7	-1.66	-4.37	-3.41	2.01	13.13		7.2	-3.28	0.83		38.3	64.2		1.8	-2.94	1.23	4.38	4.5	10.14
3.6	1.39	-1.9	-5.03	6.17	25.07		8.1	-2.68	3.87	17.11	44.69	68.04		2.7	-4.13	-0.24	4.63	6.49	16.99
4.5	0.84	-1.94	-4.33	10.71	34.55		9	-1.8	4.45	23.35	48.9	72.74		3.6	-3.6	-1.08	10.42	11.04	21.79
5.4	1.82	-0.9	-5.72	12.69	45.55		9.9	-0.57	6.69	27.91	53.82	79.48		4.5	-0.17	0.9	14.15	17.18	32.52
6.3	0.42	-4.05	-5.57	11.5	49.57		10.8	0.37	3.27	31.37	53.52	81.8		5.4	-2.55	-2.12	16.62	19.13	36.22
7.2	0.11	-3.77	-7.27	14.05	55.48		11.7	-0.7	6.77	34.85	60.68	87.68		6.3	-0.51	1.73	22.09	24.43	44.17
8.1	-1.81	-4.73	-6.54	14.74	62.28		12.6	-0.44	4.84	36.26	60.98	85.8		7.2	1.46	2.01	23.72	28.61	50.81
9	-1.02	-3.23	-8.05	17	69.04		13.5	1.04	7.35	39.84	63.93	90.84		8.1	-0.21	2.35	23.69	33.6	51.75
9.9	0.34	-4.56	-7.78	22.52	74.38		14.4	0.77	4.74	41.72	67.79	90.12		9	0.81	1.11	27.26	33.34	54.5
10.8	-0.43	-3.5	-8.51	24.18	80.53		15.3	0.21	8.46	41.69	69.38	93.17		9.9	1.29	0.63	29.73	37.24	59.47
11.7	1.25	-1.13	-8.63	25.31	88.34		16.2	1.48	7.05	47.21	71.3	93.91		10.8	-0.43	-1.28	28.49	38.8	57.79
12.6	-2.19	-4.16	-10.52	25.47	89.43		17.1	1.06	6.53	47.29	73.17	96.73		11.7	0.45	1.89	34.55	42.79	64.47
13.5	0.27	-4.08	-8.59	27.83	95.56		18	-0.09	8.42	50.35	73.27	96.16		12.6	0.2	0.3	34.65	45.34	65.86
14.4	1.92	-2.97	-10.93	29.85	101.86		18.9	-0.29	8.12	54.01	78.3	95.29		13.5	-0.05	0.14	36.93	47.64	68.36
15.3	2.58	-1.28	-8.18	32.17	106.93		19.8	1.95	9.17	55.45	79.11	98.88		14.4	3.01	1.54	40.35	49.52	72.51
16.2	2.46	-2.89	-10.48	32.04	109.3		20.7	1.41	9.51	55.82	78.08	96.79		15.3	0.52	1.99	41.23	50.46	71.58
17.1	3.15	-1.45	-6.89	36.85	113.81		21.6	3.7	13.32	62.74	84.67	102.73		16.2	2.52	1.27	43.03	54.77	73.33
18	1.58	-2.68	-9.73	35.68	115.06		22.5	1.74	10.58	59.92	82.07	99.63		17.1	1.76	2.25	44.27	55.32	74.67
18.9	2.04	-2.67	-10.09	39.72	120.6		23.4	2.29	11.28	62.89	82.15	100.12		18	0.63	1.56	46.95	54.39	74.61
19.8	2	-2.62	-8.67	39.49	124.28		24.3	2.97	11.47	63.5	85.07	101.55		18.9	2.93	3.93	50.2	59.47	79.84
20.7	1.11	-3.08	-9.88	39.12	125.84		25.2	3.52	10.56	65.96	85.57	103.26		19.8	0.61	-0.2	49.01	61.11	78.65
21.6	2.31	-3.11	-8	42.89	129.49		26.1	3.87	12.96	67.36	88.84	104.54		20.7	4.79	4.55	53.14	64.45	84.16
22.5	2.57	-1.53	-8.92	44.76	130.9		27	5.96	13.09	69.72	91.67	103.99		21.6	-0.25	0.37	50.74	61.77	78.42
23.4	2.49	-1.23	-8.24	44.66	135.42		27.9	3.8	12.13	68.63	90.46	102.44		22.5	1.7	1.93	50.28	64.45	78.61
24.3	3.57	-2.89	-9.75	47.76	138.83		28.8	5.02	14.18	72.54	92.19	106		23.4	3.53	2.47	55.73	66.28	82.25
25.2	3.83	-0.37	-7.34	48.24	142.48		29.7	4.53	14.4	71.47	90.89	105.56		24.3	2.69	3.33	54.4	65.89	81.33
26.1	2.21	-1.87	-9.59	51.31	142.23		30.6	4.34	16.35	75.82	91.91	107.17		25.2	4.2	5.53	61.4	71.39	84.82
27	2.06	-3.61	-10.35	49.98	145.97		31.5	3.76	12.75	72.73	93.2	103.67		26.1	4.31	1.87	57.68	70.13	83.85
27.9	3.39	-1.93	-8.73	51.96	146.58		32.4	5.3	14.06	74.28	94.98	105.24		27	1.31	1.24	55.86	68.7	81.91
28.8	3.35	0.07	-7.51	53.44	150.6		33.3	2.28	14.2	73.93	92.07	105.88		27.9	3.53	3.95	59.38	72.72	85.2
29.7	2.7	-3.72	-8.67	52.02	148.21		34.2	3.61	13.81	76.21	93.82	103.36		28.8	4.39	2.76	60.73	73.02	86.15
30.6	2.26	-1.05	-9.64	56	152.81		35.1	5	14.78	76.31	95.02	104.79		29.7	2.38	1.36	60.16	73.32	85.24
31.5	3.95	-1.17	-8.75	54.87	153.74		36	4.98	14.98	77.52	94.2	103.4		30.6	5.92	5.71	65.65	76.61	89.52
32.4	1.63	-2.5	-9.42	56.96	151.68		36.9	6.07	18.77	79.45	98.19	106.85		31.5	5.08	3.97	65.28	74.98	89.19
33.3	3.1	-1.03	-7.61	58.95	155.43		37.8	4.64	17.17	78.8	97.2	106.17		32.4	5.07	4.69	66.02	75.47	86.6
34.2	5.32	-1.5	-7.55	62.32	158.24		38.7	5.19	16.77	80.09	97.15	108.16		33.3	1.99	1.78	64.52	76.37	85.43
35.1	3.46	-1.04	-10.04	61.21	157.65		39.6	6.72	19.08	79.79	98.58	107.13		34.2	3.71	4.33	67.37	79.85	87.21
36	3.55	-1.3	-8.19	62.43	159.47		40.5	5.22	17.79	81.15	95.96	104.75		35.1	6.77	5.58	68.33	80.42	88.66
36.9	2.69	-3.07	-8.92	62.71	158.49		41.4	5.96	18.87	82.68	99.02	107.51		36	2.48	4.15	66.48	77.38	87.07
37.8	3.42	-1.8	-11.49	62.59	160.2		42.3	3.45	18.21	81.43	97.78	104.22		36.9	4.3	2.73	68.02	79.19	86.64
38.7	4.21	0.13	-9.4	67.09	162.26		43.2	6.56	18.93	83.5	99.96	106.2		37.8	4.78	5.73	69.35	81.81	88.89
39.6	5.99	1.18	-7.74	65.78	165.65		44.1	4.79	20.82	84.42	97.62	105.8		38.7	5.15	3.24	70.03	80.08	88.08
40.5	3.41	-2.23	-10.71	66.17	162.19		45	6.87	19.68	83.2	99.2	105.28		39.6	3.02	3.34	70.24	80.4	87.62
41.4	5.6	-1.03	-8.4	68.53	164.87		45.9	8.78	22.78	84.93	101.35	109.81		40.5	2.23	3.56	69.95	80.56	86.61
42.3	6.74	-1.35	-6.54	70.34	167.09		46.8	6.67	19.57	82.2	98.92	107.24		41.4	5.01	3.47	70.25	82.84	88.26
43.2	3.75	-0.41	-10.5	69.3	168.29		47.7	3.19	18.3	82.6	99.39	104.97		42.3	4.71	8.14	70.83	82.1	91.32
44.1	7.04	-0.04	-8.45	71.56	168		48.6	6.69	19.16	82.5	98.72	105.72		43.2	4.38	5.62	72.09	82.04	89.11
45	4.52	-1.7	-8.56	71.9	167.47		49.5	6.83	20.39	86.12	99.48	108.1		44.1	4.19	5.57	73.28	83.8	87.93
45.9	7.55	-0.46	-7.74	73.36	170.73		50.4	6.8	19.78	83.83	100.73	106		45	5.64	7.31	74.56	83.65	90.57
46.8	6.73	-0.77	-8.08	75.03	169.45		51.3	6.44	20.53	86.32	99.66	106.62		45.9	3.8	3.5	71.23	83.13	89.01
47.7	3.81	-2.86	-8.42	70.89	166.17		52.2	6.26	22.09	87.13	102.45	107.55		46.8	7.85	8.06	77.58	88.89	93.41
48.6	4.91	-0.67	-10.07	73.76	169.22		53.1	8.25	23.95	89.12	103.72	109.17		47.7	5.34	7.13	76.33	85.95	90.77
49.5	3.75	-1.05	-8.24	74.55	169.66		54	7.13	22.69	88.66	102.72	107.58		48.6	5.67	3.74	74.65	85.44	89.55
50.4	4	-1.92	-11.44	76.68	170.45		54.9	5.87	22.58	87.09	102.05	107.49		49.5	3.55	3.72	73.63	86.94	87.73
51.3	6.03	-1.15	-8.06	76.44	171.19		55.8	6.88	22.69	86.54	102.22	109.04		50.4	5.65	6.53	75.52	87.13	91.44
52.2	7.48	3.19	-3.99	79.67	174.43		56.7	5.95	22.38	86.97	100.27	107.34		51.3	6.33	5.02	76.23	85.6	89.09
53.1	6.68	-0.63	-9.29	79.17	173.09		57.6	7.7	25.29	88.19	103.29	107.64		52.2	3.99	3.79	75.51	84.95	88.46
54	5.06	-0.8	-7.95	78.64	174.17		58.5	6.71	24.47	88.02	103.21	111.95		53.1	6.36	6.21	78.33	88.13	89.9
54.9	5.96	-0.07	-6.69	80.35	175.02		59.4	8.12	24.31	89.52	102.93	107.73		54	6.54	6.86	78.86	87.88	92.24
55.8	4.73	-2.08	-7.26	80.73	172.69		60.3	8.28	24.85	87.89	103.33	109.53		54.9	5.18	6.02	76.21	89.06	90.96
56.7	7.85	-1.07	-8.23	82.3	175.46		61.2	6.56	25.7	89.21	102.55	109.12		55.8	6.05	7.13	76.1	88.92	90.72
57.6	6.42	-0.51	-7.85	81.85	174.91		62.1	8.66	24.86	90.99	102.57	109.02		56.7	6.12	7.73	78.18	90.6	92.45
58.5	5.15	-2.31	-8.87	82.16	174.78		63	6.36	23.03	88.18	103.38	109.72		57.6	5.45	7.17	77.49	87.03	88.11
59.4	5.51	0.08	-10.98	83.14	172.72		63.9	9.2	24.21	89.1	101.96	109.86		58.5	5.72	4.92	78.7	87.07	91.65
60.3	6.73	0.08	-7.81	85.04	175.56		64.8	6.91	23.95	88.49	100.28	108.96		59.4	5.74	6	79.05	88.9	89.51
61.2	4.67	-0.66	-7.4	81.95	174.83		65.7	4.21	24.85	86.33	100.24	107.41		60.3	3.54	4	75.87	87.18	87.71
62.1	5.82	-0.61	-7.77	84.55	175.61		66.6	6.63	25.87	87.7	102.86	107.37		61.2	7.57	6.08	81.19	89.09	91.31
63	6.33	0.49	-9.09	85.19	177.2		67.5	6.98	24.63	87.26	101.95	107.88		62.1	6.65	6.61	80.18	89.34	91.64
63.9	6.78	-0.2	-7.64	86.49	177.32		68.4	8.88	25.21	90.65	103.21	110.17		63	2.95	3.49	75.99	86.96	89.71
64.8	4.39	-1.43	-8.95	84.6	174.71		69.3	6.54	25.84	89.44	103.07	106.88		63.9	5.89	5.78	80.3	90.47	91.12
65.7	7.16	1.41	-6.64	87.63	177.32		70.2	10.18	25.81	91.13	104.9	108.76		64.8	5.95	6.98	80.23	88.43	89.72
66.6	7.01	1.53	-6.46	88.97	178.74		71.1	7.81	28.33	90.27	103.03	108.66		65.7	5.92	8.87	79.3	88.81	90.92
67.5	7.63	0.03	-5.64	89.09	178.13		72	9.15	29.43	92.23	103.84	110.65		66.6	6.78	6.4	82.08	88.77	89.85
68.4	7.36	1.74	-4.38	90.44	177.34		72.9	7.02	27.28	90.67	103.45	109.28		67.5	6.4	7.85	82.66	92.79	91.68
69.3	7.59	-1.56	-5	89.66	179.37		73.8	8.09	27.79	90.06	102.58	109.23		68.4	4.93	6.73	79.61	89.1	90.06
70.2	6.42	0.74	-7.91	88.17	176.69		74.7	8.18	28.6	90.3	104.07	111.28		69.3	3.87	5.48	81.18	87.51	89.05
71.1	5.69	-0.32	-8.69	87.99	177.37		75.6	10.7	29.14	92.75	103.94	109.45		70.2	6.74	6.91	82.71	88.46	89.52
72	7.35	0.66	-5.59	92.07	179.75		76.5	6.54	24.54	87.38	102.86	108.3		71.1	6.08	4.72	80.51	89.28	91.69
72.9	7.16	0.67	-7.65	92.5	179.45		77.4	8.89	29.19	91.31	103.08	109.85		72	7.15	8.34	82.57	91.87	90.88
73.8	7.91	1.7	-6.31	92.61	179.22		78.3	8.5	27.33	90.32	102.97	108.8		72.9	8.2	7.44	83.74	91.85	92.7
74.7	6.12	0.25	-7.11	94.58	179.55		79.2	6.97	26.83	89.47	101.19	107.71		73.8	6.68	8.18	81.48	89.98	91.72
75.6	6.7	0.78	-6.83	95.39	178.23		80.1	7.81	28.41	92.8	103.5	109.48		74.7	5.54	6.62	81.01	90.06	91.1
76.5	5.75	-0.07	-7.87	91.35	177.05		81	8.17	27.63	90.66	103.21	108.69		75.6	9.67	8.48	82.67	92.26	92.47
77.4	6.8	-1.05	-6.87	90.53	178.04		81.9	9.5	31.37	91.23	104.47	110.73		76.5	5.75	5.87	82.93	90.93	88.5
78.3	7.27	0.98	-8.93	94.83	178.05		82.8	8.65	28.58	91.06	103.97	110.51		77.4	6.43	6.87	80.96	89.04	89.66
79.2	8.3	0.66	-6.83	92.8	177.43		83.7	7.83	28.77	91.15	102.39	111.43		78.3	6.62	7.68	82.68	91	90.3
80.1	5.94	-0.23	-5.09	94.01	178.81		84.6	8.49	27.95	90.79	101.29	109.25		79.2	7.85	9.79	83.81	92.37	92.98
81	7.74	2.23	-4.67	98.67	179.45		85.5	10.66	31.5	92.16	105.12	112.25		80.1	5.26	6.71	81.53	89.88	88.91
81.9	8.08	1.45	-5.48	95.53	179.38		86.4	8.55	30.63	91.77	103.71	110.51		81	6.53	8.09	82.66	90.69	91.82
82.8	8.01	-0.2	-5.93	97.63	179.4		87.3	9.81	29.48	91.62	103.68	109.64		81.9	7.22	8.03	83.31	93.43	91.81
83.7	8.71	0.33	-6.12	96.91	180.86		88.2	9.46	31.3	90.96	104.2	113.14		82.8	6.75	9.18	83.85	93.72	94.86
84.6	8.06	0.61	-5.46	98.46	181.72		89.1	9.94	32.2	93.11	103.76	111.08		83.7	5.14	8.17	81.49	91.57	91.99
85.5	5.45	-0.55	-6.21	96.75	178.63		90	8.49	30.59	92.3	105.59	111.7		84.6	5.75	8.85	84.16	92.97	92.28
86.4	6.23	-0.51	-6.68	96.6	178.77		90.9	7.9	29.53	90.76	101.94	108.02		85.5	7.55	8.58	85.05	95.13	95.04
87.3	7.57	0.14	-4.77	98.78	180.03		91.8	9.84	30.82	92.37	104.93	109.44		86.4	8.23	10.95	83.72	94.26	93.09
88.2	9.04	1.17	-4.66	99.8	180.82		92.7	9.36	31.54	90.09	103.88	108.99		87.3	6.77	9.31	82.16	91.66	93.81
89.1	7.88	0.68	-5.17	98.04	178.9		93.6	9.38	32.46	91.4	104.89	110.91		88.2	6.59	7	81.36	89.84	89.24
90	7.23	-1.63	-6.49	97.93	179.6		94.5	10.13	30.91	91.29	101.12	110.36		89.1	5.05	10.63	84.61	92.33	91.71
90.9	5.89	-0.6	-7.42	98.8	180.05		95.4	7.1	32.02	92	101.65	110.2		90	7.49	8.8	83.79	92.5	92.99
91.8	8.67	-0.86	-6.11	99.69	179.81		96.3	9.55	34.36	92.98	107.11	113.06		90.9	6.54	9.49	81.63	92.5	90.65
92.7	7.27	-0.29	-7.87	99.61	180.62		97.2	8.71	31.3	91.94	103.13	109.81		91.8	8.55	9.75	86.56	94.41	92.39
93.6	8.2	0.17	-4.92	99.93	181.28		98.1	10.25	35.64	94.81	105.5	112.72		92.7	6.51	9.88	84.45	94.93	93.04
94.5	8.04	1.87	-6.67	101.04	181.02		99	11.96	34.29	94.64	104.69	112.99		93.6	8.44	10.95	85.95	93.24	93.77
95.4	6.83	-0.37	-7.22	97.88	179.97		99.9	9.7	33.69	93.06	105.11	111.25		94.5	10.56	11.89	85.82	94.37	93.97
96.3	3.96	-1.12	-6.32	99.26	180.12		100.8	9.25	33.72	91.76	105.04	111.84		95.4	7.69	10.15	85.87	91.47	90.19
97.2	8.39	0.4	-6.96	101.16	180.67		101.7	13.13	35.42	95.87	105.05	113.88		96.3	6.85	10.34	84.62	94	93.38
98.1	6.12	-1.19	-7.89	100.5	178.92		102.6	9.75	32.32	92.99	104.77	111.84		97.2	6.75	10.53	85.36	94.32	92.91
99	9.2	-0.7	-6.6	100.28	180.22		103.5	11.11	35.74	94.67	105.14	111.35		98.1	4.99	9.83	81.09	89.72	92.63
99.9	7.13	0.08	-5.29	99.6	180.22		104.4	9.77	31.94	92.89	103.38	110.63		99	7.09	10.14	83.65	92.81	91.36
100.8	8.2	-0.69	-5.89	101.88	181.15		105.3	11.24	33.73	94.73	103.66	112.14		99.9	8.37	10.57	85	92.21	91.85
101.7	7.84	-0.56	-4.64	103.58	181.71		106.2	8.49	33.99	93.51	103.55	110.91		100.8	6.06	8.5	82.55	91.29	90.4
102.6	6.48	-1.04	-5.38	102.75	180.44		107.1	11.06	31.53	91.97	104.03	109.48		101.7	7.77	11.41	85.17	93.65	93.81
103.5	6.87	0.34	-5.17	103.21	180.09		108	8.87	32.54	91.16	101.88	110.03		102.6	6.98	11.62	86.5	92.75	93.82
104.4	8.36	2.52	-4.83	103.56	180.15		108.9	12.62	36.15	94.6	107.08	112.16		103.5	9.19	13	86.29	94.11	93.4
105.3	6.9	1.01	-2.85	102.72	181.93		109.8	11.42	32.9	92.39	103.59	111.3		104.4	7.08	10.41	84.55	94.08	92.39
106.2	6.1	-1.07	-7.18	101.92	179.19		110.7	12.54	37.39	93.26	106	112.04		105.3	7.15	12.01	83.79	92.61	92.13
107.1	7.61	1.71	-4.8	104.67	182.06		111.6	11.9	36.93	95.45	105.45	113.29		106.2	6.65	11.94	83.65	92.27	91.08
108	6.77	0.89	-3.16	105.02	181.53		112.5	8.91	34.47	91.07	103.34	110.45		107.1	7.17	11.3	85.98	91.94	94.02
108.9	6.05	0.55	-6.13	102.88	180.08		113.4	10.96	34.69	92.31	104.18	112.78		108	6.77	12.26	84.47	94.09	93.08
109.8	8.33	-0.94	-5.09	105.33	179.2		114.3	8.76	32.74	91.8	102.57	110.81		108.9	7.58	13.15	85.52	93.3	93.14
110.7	6.67	-0.04	-4.83	102.29	180.6		115.2	12.18	32.99	92.5	104.55	112.28		109.8	6.57	10.61	84.93	92.88	89.26
111.6	9.56	2.09	-3.98	106.01	183.36		116.1	10.44	33.97	91.44	102.37	111.32		110.7	6.28	9.59	83.58	94.12	91.83
112.5	9.49	3.42	-3.79	106.61	180.77		117	12.25	34.44	93.28	106.01	111.59		111.6	7.53	12.95	84.27	93.47	91.8
113.4	5.85	0.19	-7.62	104.42	180.19		117.9	9.83	35.21	89.49	104.27	109.75		112.5	7.28	11.63	86.33	93.47	93.81
114.3	4.79	-2.02	-8.8	101.21	176.71		118.8	11.89	39.02	94.16	106.12	113.62		113.4	8.84	13.08	87.71	95.15	92.38
115.2	5.12	-1.61	-6.49	103.85	178.51		119.7	12.07	34.76	93.13	104.76	111.95		114.3	7.92	13.72	85.71	94.28	91.72
116.1	8.71	-1.78	-5.8	105.84	180.08		120.6	13.55	36.78	94.72	106.47	114.47		115.2	7.55	12.12	83.97	92.46	90.79
117	8.32	1.04	-4.81	104.26	180.86		121.5	10.74	36.46	93.29	104.98	112.27		116.1	8.13	12.75	85.23	95.83	92.62
117.9	5.64	-2.62	-6.34	103.75	179.36		122.4	12.51	36.16	93.25	103.87	113.63		117	6.5	13.88	84.85	95.87	92.18
118.8	6.17	-1.34	-5.46	104.93	180.96		123.3	11.11	37.59	95.51	108.72	114.06		117.9	7.79	12.13	85.03	92.45	93.15
119.7	5.07	-2.39	-6.8	102.99	177.83		124.2	10.43	35.61	94.53	103.59	113.25		118.8	7.34	12.8	84.59	93.05	90.83
120.6	8.84	-0.04	-3.62	107.88	182.45		125.1	12.62	37.77	94.66	105.05	114.47		119.7	9.23	14.64	85.4	95.33	94.97
121.5	5.57	-1.87	-5.94	103.57	179.6		126	12.56	37.35	94.4	105.83	112.49		120.6	9.29	14.54	86.69	94.03	92.04
122.4	6.94	-0.65	-5.71	105.92	180.03		126.9	13.58	38.22	95.76	104.91	112.33		121.5	10.34	15.72	89.05	94.66	92.67
123.3	5.67	0.7	-4.6	107.99	181.2		127.8	11.42	37.29	92.17	103.07	111.56		122.4	6.77	12.49	84.8	94.64	94.58
124.2	7.23	0.41	-5.65	108.28	183.37		128.7	12.68	39.13	95.72	106.08	115.31		123.3	10.13	15.24	87.13	95.41	94.15
125.1	8.82	2.03	-3.48	109.1	184.6		129.6	12.71	37.62	92.79	105.31	111.1		124.2	8.27	14.01	85.36	93.77	92.95
126	4.78	-3.14	-7.79	105.42	179.44		130.5	12.16	37.69	94.07	104.28	112.45		125.1	8.87	14.36	88.27	96.01	93.59
126.9	6.48	0.25	-4.27	109.39	181.13		131.4	11.76	37.04	92.51	102.44	113.58		126	6.31	12.27	84.53	93.74	90.08
127.8	4.31	0.09	-4.91	105.48	179.61		132.3	16.37	41.66	95.77	109.01	116.09		126.9	9.41	13.72	84.97	93.99	93.16
128.7	3.74	-1.57	-7.68	104.67	179.94		133.2	11.44	38.54	95.11	105.36	113.24		127.8	7.63	12.7	84.28	95.13	93.56
129.6	8.14	1.64	-3.33	107.42	184.09		134.1	11.33	36.19	94.66	105.75	113.3		128.7	9.86	14.76	87.51	94.95	92.11
130.5	5.5	-0.89	-3.21	108.31	181.17		135	11.42	35.99	92.26	104.33	109.83		129.6	10.98	15.19	88.13	96.51	92.81
131.4	7.64	-0.98	-6.29	107.68	182.08		135.9	13.36	39.1	95.79	106.33	112.58		130.5	8.66	15.09	85.66	95.22	93.66
132.3	8.39	2.07	-3.3	110.27	183.94		136.8	11.21	38.17	92.5	103.83	111.53		131.4	8.6	14.12	85.65	94.32	94.05
133.2	6.22	-0.61	-5.03	109.29	182.6		137.7	13.66	38.42	94.92	105.98	112.17		132.3	10.12	15.96	89.17	94.21	95.37
134.1	8.26	0.21	-4.4	107.75	182.36		138.6	13.77	40.4	95.76	104.72	115.22		133.2	9.31	15.08	86.73	96.8	94.81
135	5.61	-4.43	-5.52	108.02	181.04		139.5	12.49	42.15	95.36	107.85	113.77		134.1	9.98	16.39	91.09	96.17	95.67
135.9	6.39	-1.26	-5.79	106.92	180.68		140.4	10.46	37.89	91.28	103.82	111.8		135	8.82	14.34	87.66	94.77	91.85
136.8	3.92	-2.7	-5.36	106.14	180.96		141.3	12.62	39.62	95.51	105.14	112.77		135.9	9.33	14.77	89.44	93.32	92.44
137.7	4.46	-4.34	-6.53	107.8	179.06		142.2	12.16	40.32	94.86	104.41	112.98		136.8	11.28	17.1	87.99	97.24	91.13
138.6	6.91	0.57	-3	110.37	182.88		143.1	14.91	41.83	95.29	106.27	112.83		137.7	7.37	12.61	86.43	94.91	92.22
139.5	7.84	-0.15	-5.46	108.25	181.25		144	12.22	37.92	92.82	106.22	113.66		138.6	6.96	12.95	86.09	94.73	92.53
140.4	4.74	-2.28	-5.56	106.09	181.97		144.9	13.11	39.69	93.79	104.71	111.33		139.5	11.02	16.73	90.46	96.91	94.74
141.3	6.22	0.66	-3.96	107.73	180.68		145.8	12.92	41.57	92.78	105.9	112.76		140.4	7.05	13.17	87.54	94.37	92.12
142.2	6.49	-0.02	-5.13	108.92	180.93		146.7	13.24	39.76	94.3	105.12	113.13		141.3	6.44	14.89	86.12	93.51	93.41
143.1	5.99	-0.53	-5.26	109.06	182.09		147.6	14.56	41.01	95.57	106.13	112.76		142.2	9.7	14.61	87.64	95.45	94.72
144	5.52	-1.49	-5.17	108.81	181.56		148.5	13.74	42.63	97.12	105.29	113.46		143.1	11.61	17.55	88.36	98.27	96.74
144.9	3.8	-1.18	-4.55	105.3	180.11		149.4	12.51	39.03	94.94	105.75	113.33		144	8.18	15.37	86.6	95.82	92.95
145.8	4.44	-2.24	-5.9	106.87	181.61		150.3	12.8	41.1	95.72	106.75	114.93		144.9	11.94	15.82	88.13	99.04	95.82
146.7	1.76	-5.45	-7.42	106.16	179.88		151.2	13.88	40.21	94.34	105.56	112.24		145.8	8.86	14.93	87.07	95.5	92.61
147.6	7.15	0.54	-2.61	108.6	183.89		152.1	13.73	41.11	94.53	105.58	113.08		146.7	8.04	15.3	87.46	96.74	94.99
148.5	5.28	-0.6	-7.09	108.65	182.08		153	14.91	42.17	95.61	104.56	113.48		147.6	9	15.89	87.51	98.75	93.61
149.4	4.31	-4.72	-6.82	107.47	179.79		153.9	15.09	41.51	94.11	105.44	114.62		148.5	8.17	14.49	84.53	95.61	91.3
150.3	7.25	0.13	-3.08	110.68	184.88		154.8	11.34	40.46	95.68	104.05	112.34		149.4	7.21	10.68	88.81	93.93	93.06
151.2	3.54	-1.68	-4.67	109.56	182.32		155.7	12.26	40.65	94.59	106.49	114.52		150.3	9.04	16.09	87.13	96	94.13
152.1	2.59	-2.56	-6.96	106.97	180.42		156.6	15.73	43.09	96.21	107.6	115.14		151.2	8.2	15.18	85.23	93.73	95.23
153	3.92	-1.21	-4.82	108.51	178.94		157.5	14.34	40.29	95.02	105.72	114.07		152.1	11.11	17.88	90.97	98.42	97
153.9	3.64	-3.09	-5.11	107.32	178		158.4	13.2	41.04	94.19	105.3	113.5		153	9.77	14.93	87.46	95.77	95.15
154.8	4.17	-5.4	-7.67	106.25	179.82		159.3	14.05	43.15	96.58	104.83	114.93		153.9	10.75	17.47	88.26	97.16	95.18
155.7	3.45	-3.16	-5.68	110.84	182.28		160.2	13.41	43.19	94.8	106.42	113.04		154.8	9.24	14.88	86.69	94.87	92.19
156.6	4.72	-1.96	-4.34	110.43	181.07		161.1	16.67	43.7	96.63	108.22	116.85		155.7	9.4	14.36	87.77	95.89	93.48
157.5	5.51	-1.86	-5.17	109.74	182.39		162	14.99	45.44	95.58	106.88	115.48		156.6	8.4	14.44	87.58	95.42	92.81
158.4	4.18	-0.93	-4.96	107.81	181.54		162.9	14.56	44	94.57	106.08	114.15		157.5	12.08	18.11	90.58	100.2	95.05
159.3	3.26	-2.74	-5.59	109.55	180.19		163.8	14.74	43.11	97.47	107.18	116.13		158.4	10.53	18.69	89.35	98.31	97.25
160.2	1.77	-5.54	-7.08	107.36	178.87		164.7	13.5	42.94	95.31	105.49	114.22		159.3	7.23	14.53	86.62	95.49	92.43
161.1	1.91	-2.48	-4.05	110.96	180.62		165.6	13.29	42.77	95.95	104.67	113.78		160.2	7.86	15.65	86.46	95.64	95.43
162	2.72	-3.46	-5.65	110.64	182.23		166.5	13.13	41.38	93.73	105.47	113.12		161.1	11.54	18.13	89.67	98.52	96.91
162.9	1.82	-2.78	-6.6	108.58	181.13		167.4	16.49	42.38	98.48	108.9	115.56		162	7.49	14.31	87.08	94.23	92.03
163.8	4.76	1.12	-2.84	111	182.85		168.3	11.8	42.76	94.82	104.65	112.5		162.9	11.36	17.14	87.91	97.56	95.98
164.7	4.28	-1.89	-4.15	109.34	183.62		169.2	12.44	40.56	93.17	104.15	111.71		163.8	8.21	14.48	88.11	95.31	92.41
165.6	2.71	-1.6	-4.96	108.79	180.54		170.1	15.54	43.06	97.55	105.16	114.66		164.7	11.34	15.2	87.62	96.56	94.5
166.5	1.57	-2.19	-5.51	110.57	180.16		171	14.23	42.7	94.14	106.95	112.32		165.6	9.18	16.42	87.18	95.54	94.29
167.4	3.84	-2.88	-5.48	110.53	182.85		171.9	13.5	43.22	94.28	108.16	114.23		166.5	10.17	16.06	87.74	94.78	92.48
168.3	4.1	-2.29	-2.45	109.79	182.36		172.8	16.26	44.71	96.07	106.74	115.31		167.4	9.3	15.87	87.84	95.39	93.85
169.2	0.83	-4.13	-6.52	109.87	182.05		173.7	16.14	44.58	98.18	106.58	116.04		168.3	11.85	18.22	90.98	98.06	96.61
170.1	2.65	-2.67	-3.76	110.9	181.93		174.6	14.97	45.79	98.24	107.71	114.44		169.2	10.33	16.24	89.95	95.82	94.83
171	2.26	-3.92	-3.81	110.41	181.78		175.5	14.37	43.11	95.99	104.59	114.19		170.1	12.18	17.97	90.79	97.17	96.31
171.9	-0.05	-0.96	-4.38	107.97	181.86		176.4	13.53	43.03	94.94	103.97	114.82		171	10.19	17.51	88.86	96.14	95.4
172.8	4.37	-4.3	-3.85	110.99	182.19		177.3	16.43	47.03	96.44	108.85	115.3		171.9	7.91	16.01	86.46	95.59	95.37
173.7	1.29	-3.66	-4.19	109.68	180.78		178.2	14.6	41.36	93.98	106.91	111.5		172.8	8.89	15.83	88.37	97.35	93.05
174.6	2.7	-2.52	-3.84	109.25	181.39		179.1	15.41	44.05	95.27	107.04	113.99		173.7	6.71	13.71	87.66	95.48	93.86
175.5	0.4	-2.08	-4.93	111.05	181.56		180	15.3	45.68	95.99	106.41	114.53		174.6	8.87	15.73	89.24	97.07	93.87
176.4	1.78	-4.82	-4.46	110.09	180.65		180.9	12.39	42.5	94.01	104.3	113.14		175.5	12.39	18.04	90.8	97.59	95.34
177.3	1.3	-2.18	-4.23	110.47	181.95		181.8	14.51	42.93	95.69	105.16	116.09		176.4	11.95	16.21	89.9	97.58	97.05
178.2	0.76	-3.57	-5.89	109.98	182.51		182.7	14.27	44.77	96.31	104.56	114.33		177.3	9.15	16.94	86.97	94.56	95.41
179.1	1.37	-3.31	-5.33	110.86	181.21		183.6	15.75	46.92	95.87	107.31	116.62		178.2	10.92	19.21	90.31	97.16	96.25
180	1.29	-1.18	-2.79	112.08	182.96		184.5	10.81	41.06	93.03	102.49	112.54		179.1	11.54	17.66	89.22	98.3	96.42
180.9	1.53	-3.98	-6.67	111.23	181.74		185.4	15.48	44.86	97.54	107.34	115.05		180	9.07	14.4	89.33	97.17	94.99
181.8	-0.41	-4.84	-4.74	109.74	179.96		186.3	16.18	45.33	96.93	106.97	114.15		180.9	10.74	18.34	91.81	98.65	95.99
182.7	1.54	-3.85	-5.15	110.11	181.76		187.2	12.05	42.93	93.77	105.99	111.78		181.8	10.63	16.05	89.63	97.31	94.8
183.6	0.83	-3.84	-4.46	110.98	180.81		188.1	16.87	47.49	98.03	106.14	117.65		182.7	13.17	20.41	91.59	100.36	99.17
184.5	3.16	-1.77	-3.98	111.53	182.61		189	15.05	45.87	95.33	105.87	115.51		183.6	11.55	16.41	90.5	97.01	94.82
185.4	0.84	-4.45	-5.48	108.56	179.87		189.9	16.68	45.38	98.7	106.56	115.47		184.5	12.14	17.96	90.89	99.61	95.81
186.3	2.7	-3.17	-5.15	110.79	183.12		190.8	16.94	45.73	98.03	107.85	115.45		185.4	6.58	13.76	88.11	95.07	93.1
187.2	-0.02	-4.67	-5.57	109.62	181.85		191.7	14.98	45.38	95	104.5	113.79		186.3	11.35	19.58	90.61	99.36	97.07
188.1	1.61	-4.25	-4.69	109.46	181.21		192.6	17.36	45.56	96.95	107.7	115.05		187.2	10.41	15.23	90.97	97.84	95.88
189	1.75	-3.89	-3.17	110.76	183.15		193.5	13.71	48.09	95.13	104.93	115.67		188.1	9.01	15.51	88.17	94.44	93.82
189.9	0.9	-3.31	-4.83	109.79	182.64		194.4	14.76	44.62	95.67	106.81	114.35		189	12.39	16.55	90.26	98.3	97.43
190.8	1.9	-1.97	-5.7	112.99	183.38		195.3	12.68	44.8	94.54	103.33	113.37		189.9	8.78	16.22	87.52	97.11	94.6
191.7	-2.36	-7.62	-6.14	106.16	180.1		197.1	12.44	46.13	95.46				190.8	10.47	17.9	90.1	96.95	96.55
192.6	0.1	-3.32	-4.47	111.08	181.57						103.13	111.87		191.7	11.11	17.34	89.53	98.48	94.61
193.5	0.23	-3.92	-5.93	110.46	181.93		200.7	11.58			101.61	111.15		192.6	11.78	17.35	89.99	98.09	97.34
194.4	0.95	-4.78	-2.8	111.75	182.77						102.9	111.15		193.5	11.72	19.39	92.01	99.97	97.4
195.3	2.23	-2.14	-4	111.11	185.14						102.38	112.25		194.4	10.81	14.77	89.78	94.84	95.42
196.2	-0.47	-2.49	-3.55	110.9	184.93							111.69		195.3	11.64	17.77	89.35	97.39	95.03
197.1	-0.64	-4.61	-4.26	110.72	183.2					92.12		111.9		196.2	11.17	17.73	90.38	97.38	95.32
198	0.72	-4.74	-3.01		181.34					88.99	100.49	109.17		197.1	13.91	15.47	90.47	97.58	95.64
198.9	-0.93	-5.14	-2.1	110.31	183.02		206.1	10.74	43.18		100.17	108.12		198	11.48	16.02	87.55	96.55	95
199.8	-0.06	-7.49	-5.87	108.19	180.74		207	13.72			99.68	110.1		198.9	8.8	16.87	88.94	95.2	96.49
200.7	-0.78	-1.23	-3.21	109.75	178.14		207.9	14.39	44.54	92.21	102.03	109.09		199.8	5.48	16.82	88.46	94.37	96.37
201.6	1.03	-4.08	-3.04	108.35	180.02		208.8	13.88	44.66	94.12	100.9	111.64		200.7	5.1	17.48	85.36	93.08	96.02
202.5	-0.89	-2.21	-6.14	106.98	178.59		209.7	12.86	44.82	91.77	99.06	108.89		201.6	2.94	15.94	85.64	92.75	92.66
203.4	-0.38	-0.89	-2.91	107.16	176.99		210.6	14.64	45.85	92.92	101.62	109.33		202.5	7.36	16.7	89	94.28	95.41
204.3	-0.39	-1.75	-4.02	108.13	174.14		211.5	16.16	44.24	92.52	100.69	110.35		203.4	8.62	17.06	86.11	95.1	94.91
205.2	0.53	0.58	-0.61	105.08	174.88		212.4	14.97	42.65	92.19	100.15	107.83				17.34	86.79	93.58	93.59
206.1	-2.11	-2.56	-3.71	104.55	174.43		213.3	12.36	44.44	90.49	99.1	109.2		205.2	8.16	16.31	85.22	94.42	94.01
207	-1.23	-3.9	-5.12	100.89	169.92		214.2	13.11	42.64	89.83	98.03	105.64		206.1	8.02	15.66	85.73	93.15	92.8
207.9	-1.21	-3.26	-4.09	100.87	170.24		215.1	12.87	41.54	89.74	98.58	105.28		207	9.5	17.51	85.87	93.72	92.25
208.8	-1.9	-2.21	-5.22	102.47	168.05		216	12.44	42.62	88.42	96.38	106.97		207.9	9.14	16.29	84.03	90.23	91.6
209.7	-3.41	-2.06	-4.16	99.97	167.33		216.9	16.11	43.47	90.72	100.12	107.14		208.8	10.36	17.41	83.85	92.35	93.71
210.6	-3.07	-2.15	-3.36	99.51	167.87		217.8	14.51	41.79	89.95	97.29	108.36		209.7	8.4	15.85	82.8	92.05	93.65
211.5	0.3	1.44	-3.54	101.07	166.12		218.7	15.17	42.81	91.19	97.09	108.07		210.6	8.17	16.52	81.33	89.89	88.18
212.4	2.46	-0.87	-3.57	99.99	164.67		219.6	16.25	45.72	90.71	99.3	106.43		211.5	11.12	18.49	85.38	92.49	90.34
213.3	-0.75	-2.38	-4.17	98.15	162.3		220.5	13.38	44.06	88.25	97.73	106.19		212.4	8.55	15.52	81.57	89.37	88.75
214.2	-1.25	-2.94	-5.68	97.02	160.02		221.4	13.97	41.67	88.57	96.54	105.39		213.3	9.71	15.68	83.71	89.2	91.02
215.1	1.95	0.64	-1.6	99.12	163.45		222.3	14.09	41.42	88.2	97.25	105.54		214.2	8.87	17.19	82.01	90.23	89.55
216	-0.07	1.02	-2.22	98.07	162.3		223.2	10.8	40.69	86.56	94.47	103.71		215.1	7.9	14.64	81.06	87.16	87.75
216.9	-3.53	-3.46	-5.89	92.94	158.37		224.1	11.72	38.7	85.32	93.25	103.02		216	8.98	14.41	79.61	86.77	85.92
217.8	-1.8	-1.28	-6.59	91.76	159.22		225	13.84	41.97	86.67	97.14	103.59		216.9	9.55	18.41	82.11	88.49	87.95
218.7	-3.49	-4.74	-5.28	90.59	155.19		225.9	10.02	39.29	85.92	92.57	100.63		217.8	9.34	15.81	78.43	86.73	89.73
219.6	-2.73	-2.69	-5.33	91.69	154.02		226.8	11.81	40.37	86.01	96.1	103.98		218.7	9.78	16.85	80.57	87.27	87.79
220.5	-1.31	-1.94	-5.42	90.59	153.42		227.7	13.44	40.63	84.31	94.91	104.59		219.6	8.52	15.13	78.69	85.37	87.52
221.4	-0.37	-1.81	-5.12	88.89	152.5		228.6	13.9	38.84	84.62	93.62	101.83		220.5	8.47	16.64	79.53	86.79	87.85
222.3	-1.59	0.51	-3.05	90.83	153.8		229.5	14	41.28	85.57	93	103.52		221.4	10.97	16.12	79.71	86.8	86.91
223.2	-2.86	-3.5	-4.75	89.3	148.97		230.4	14.81	40.52	85.55	94.47	102.87		222.3	7.35	16.34	79.11	83.77	86.66
224.1	-1.19	-2.48	-4.68	87.11	148.59		231.3	11.44	38.55	85.01	93.89	102.58		223.2	8.8	15.12	79.46	86.69	85.79
225	-3.11	-4.09	-5.5	87.3	146.13		233.1	13.57	39.2	83.08	91.32	103.73		224.1	8.76	15.31	78.77	84.8	85.75
225.9	-2.18	-1.47	-5.78	86.33	147.51		234	16.11	43.69	87.82		105.21		225	12.27	18.46	79.92	87.41	89.63
226.8	-2.11	-0.95	-2.64	86.67	148.21		234.9	16.42	42.53	85.86	99.39	101.63		225.9	8.84	17.09	77.81	86.1	86.87
227.7	-2.13	-1.34	-5.25	85.72	147.33		237.6	16.54	44.75		97.79			226.8	8.85	15.84	75.92	83.08	85.11
228.6	-0.54	1.99	-3.93	85.7	147.35						99.87	103.22		227.7	7.44	16.36	75.92	84.81	84.71
229.5	-2.81	-2.79	-5.31	83.6	142.26		244.8	13.06	38.43		89.57	101.54		228.6	8.26	14.29	75.1	81.75	85.4
230.4	-2.7	-1.84	-4.65	84.75	142.66		245.7	11.63	37.42		86.82	97.6		229.5	8.01	13.16	75.64	83.74	82.82
231.3	-2.51	-1.6	-6.01	80.81	140.39		246.6	13.89	37.33	81.41	89.42			230.4	8.04	14.64	75.69	82.77	81.75
232.2	-2.17	-1.9	-6.04	82.89	142.15		247.5	12.9	35.92	79.93	88.48	99.1		231.3	9.47	16.01	75.12	84.01	85.72
233.1	-2.04	-1.65	-4.13	81.06	140.48		248.4	9.77	34.89	78.21	87.13	96.58		232.2	10.3	14.83	76.71	83.5	85.28
234	-3.73	-3.13	-8.95	77.74	135.9		249.3	12.6	36.66	81.1	88.28	97.08		233.1	8.73	16.31	73.16	82.05	84.07
234.9	-3.29	-1.58	-4.73	78.48	137.74		250.2	11.25	36.05	77.96	86.02	95.62		234	9.02	17.4	75.6	84.68	84.17
235.8	-2.53	-1	-4.11	79.84	136.3		251.1	14.45	37.23	79.53	89.88	101.49		234.9	6.65	14.21	70.3	78.12	81.24
236.7	-1.04	-0.3	-5.87	79.39	137.26		252	10.57	33.26	76.95	84.39	95.99		235.8	8.45	14.31	72.24	79.37	82.54
237.6	-1.28	-0.22	-5.29	79.22	138.85		252.9	12.49	34.92	77.43	86.54	96.5		236.7	8.08	14.72	73.47	80.58	81.78
238.5	-5.39	-5.22	-8.86	76.58	131.73		253.8	13.27	36.97	79.28	87.97	98.38		237.6	10.24	17.45	74.2	80.64	83.42
239.4	-2.38	-2.26	-6.51	76.48	131.29		254.7	12.16	34.84	79.95	85.94	97.42		238.5	7.13	16.26	73.91	79.28	80.59
240.3	-2.19	-1.42	-4.92	77.66	135		255.6	12.23	35.19	77.96	87.22	96.52		239.4	7.52	14.34	70.29	79.06	79.64
241.2	-5.09	-4.5	-8.02	73.92	128.25		256.5	14.17	35.78	79.45	85.36	95.76		240.3	8.25	14.65	71.75	78.82	80.6
242.1	-4.66	-2.88	-5.08	73.05	132.65		257.4	10.11	36.86	76.53	85.5	96.4		241.2	8.18	14.53	74.58	78.28	79.46
243	-4.42	-3.09	-5.4	74.1	129.2		258.3	12.21	34.52	75.04	82.52	94.17		242.1	7.87	15.67	70.49	79.58	79.8
243.9	-2.57	-2.78	-5.72	73.5	129.29		259.2	11.71	32.34	74.96	85.06	94.69		243	10.17	19.77	74.85	82.4	82.92
244.8	-3.89	-3.79	-6.06	75.08	129.79		260.1	13.11	33.8	74.92	85.06	94.41		243.9	7.72	16.27	69.86	78.43	81.32
245.7	-4.44	-2.61	-7.21	71.48	125.27		261	12.9	35.22	76.71	85.78	97.31		244.8	8.06	14.16	70.89	77.59	77.86
246.6	-3.1	-2.29	-7.04	70.02	127.13		261.9	12.15	34.28	76.67	84.61	95.04		245.7	7.57	14.89	71.55	76.57	77.42
247.5	-4.35	-0.79	-6.31	71.36	125.53		262.8	14.73	36.38	78.03	84.34	97.49		246.6	8.54	15.61	71.21	77.16	80.83
248.4	-3.72	-1.25	-5.82	70.96	125.46		263.7	11.8	33.98	76.01	86.13	94.43		247.5	9.03	16.82	71.33	78.91	78.62
249.3	-2.04	-0.67	-4.92	70.3	124.77		264.6	11.28	34.58	74.29	81.4	93.26		248.4	7.31	12.33	68.56	75.09	76.33
250.2	-4.46	-1.64	-7.75	72.62	123.26		265.5	13.77	36.08	77.8	84.56	94.99		249.3	6.69	15.43	69.29	74.41	75.47
251.1	-3.7	-2.81	-7.06	67.87	122.49		266.4	10.12	33.69	75.49	82.29	91.44		250.2	7.19	15.83	66.04	75.4	75.98
252	-4.29	-2.22	-7.09	66.8	120.52		267.3	10.37	31.84	76.26	81.11	93.82		251.1	4.92	11.78	67.54	72.93	73.39
252.9	-2.92	-0.78	-5.26	68.48	120.88		268.2	11.38	33.77	73.94	83.2	93.48		252	8.26	17.81	70.26	76.37	79.18
253.8	-5.02	-2	-4.32	67.09	120.8		269.1	12.11	33.74	74.63	84.06	94.49		252.9	8.41	14.62	70.29	76.97	77.06
254.7	-3.81	-1.37	-8.19	67.93	119.92		270	10.96	31.71	71.22	79.37	90.97		253.8	8.41	13.88	68	73.32	76.35
255.6	-4.36	-1.95	-7.01	67.66	120.41		270.9	13.37	35.32	75.07	82.8	93.88		254.7	7.38	14.61	67.19	72.96	76.47
256.5	-2.93	-1.72	-5.76	67.1	120.36		271.8	9.55	30.22	72.15	81.05	92.15		255.6	7	12.27	65.15	74.1	75.83
257.4	-4.37	-1.18	-6.95	64.2	117.77		272.7	11.81	31.33	73.88	81.08	93.08		256.5	8.48	14.54	68.61	73.88	76.91
258.3	-2.09	-0.91	-6.46	66.35	117.72		273.6	10.92	30.98	72.43	78.65	92.35		257.4	8.96	14.99	68.92	74.87	77.1
259.2	-1.77	1.22	-3.73	67.36	118.6		274.5	8.95	30.59	71.68	80.53	92.02		258.3	7.04	14.68	65.29	72	75.73
260.1	-6.73	-4.84	-8.37	62.59	112.83		275.4	12.09	32.2	73.18	80.44	92.19		259.2	5.02	13.66	67.61	71.44	75.73
261	-5.56	-5.13	-8.59	60.41	110.21		276.3	10.59	31.08	69.91	79.77	90.62		260.1	6.12	11.94	64.56	70.81	74.08
261.9	-4.61	-0.34	-6.24	63.75	114.63		277.2	12.21	31.74	71.94	82.07	92.59		261	6.95	14.98	68.91	73.13	76.8
262.8	-4.58	-2.55	-8.24	63.31	112.93		278.1	11.3	30.37	70.34	79.15	90.89		261.9	8.85	15.31	66.55	72.55	76.03
263.7	-4.27	-2.3	-7.66	62.8	112.54		279	9.86	28.5	71.21	78.3	90		262.8	9.67	13.77	66.43	71.27	76.16
264.6	-4.52	-1.8	-8.41	59.76	111.52		279.9	10.51	29.69	70.65	78.91	90.68		263.7	9.64	15.27	68.23	72.95	78.13
265.5	-3.01	0.92	-5.04	61.78	112.57		280.8	12.46	31.81	72.52	79.88	92.3		264.6	5.37	13.03	65.5	69.17	74.46
266.4	-3.3	-0.13	-4.87	62.78	112.89		281.7	10.42	30.29	68.01	77.19	90.35		265.5	5.93	13.44	63.56	71.82	73.47
267.3	-5.33	-2.54	-7.89	58.43	109.51		282.6	13.78	32.94	74.04	82.52	94.24		266.4	7.52	15.59	64.53	70.18	73.29
268.2	-4.68	0.05	-6.28	58.72	108.34		283.5	12.08	30.84	72.83	78.96	87.69		267.3	7.13	12.58	62.22	71.12	72.39
269.1	-3.81	-1.42	-6.14	59.74	109.19		284.4	12.47	30.69	73.24	79.2	93.47		268.2	5.82	11.54	62.87	69.24	70.64
270	-4.95	-0.73	-7.6	57.85	106.12		285.3	9.99	29.26	69.87	77.81	89.52		269.1	8.14	15.71	62.98	69.67	77.23
270.9	-5.28	-3.72	-7.6	57.55	108.91		286.2	12.51	30.7	71.26	79.48	89.49		270	5.9	12.12	61.99	68.67	70.72
271.8	-5.91	-3.56	-8.95	56.84	106.17		287.1	7.81	27.38	66.86	76.03	87.08		270.9	6.48	11.45	62.89	69.35	72.47
272.7	-5.97	-1.68	-7.59	54.94	104.95		288	8.12	27.53	65.12	76.82	86.4		271.8	5.41	14.41	64.17	69.56	73.12
273.6	-4.94	-0.57	-6.82	57.07	106.72		288.9	11.22	29.8	68.83	76.28	88.05		272.7	5.72	13.73	64.53	68.1	72.02
274.5	-3.44	-1.86	-4.96	57.48	106.06		289.8	10.86	28.45	68.93	75.86	87.74		273.6	9.11	14.5	62.76	71.27	72.14
275.4	-4.22	-0.43	-5.48	58.08	106.64		290.7	12.38	29.97	68.6	77.83	88.34		274.5	6.2	12.41	59.87	66.27	72.92
276.3	-5.11	-0.75	-7.18	56.86	103.87		291.6	8.95	28.32	65.85	74.14	86.97		275.4	9.06	15.79	63.73	70.04	73.35
277.2	-3.92	-1.39	-7.18	55.56	102.61		292.5	9.87	28.59	68.81	75.37	87.8		276.3	6.32	11.25	60.14	66.69	70.37
278.1	-5.65	-0.74	-8.68	54.92	100.25		293.4	11.24	29.54	69.75	75.58	90.57		277.2	6.28	14.01	63.42	69.03	72.86
279	-5.14	-1.52	-9.38	53.03	101.07		294.3	10.01	28.68	67.66	76.61	87.85		278.1	6.62	10.2	61.4	68.96	69.74
279.9	-4.18	2.62	-4.31	55.6	102.32		295.2	12.5	29.56	68.55	75.44	88.37		279	8.6	15.45	64.49	69.12	72.1
280.8	-4.79	-1.34	-7.87	53.02	99.68		296.1	9.89	26.75	68.14	74.89	90.05		279.9	5.58	12.46	60.47	66.38	69.09
281.7	-6.62	-2.04	-7.86	50.75	98.67		297	8.9	28.4	69.12	74.29	86.5		280.8	6.1	11.46	58.8	65.87	69.2
282.6	-5.07	-3.48	-8.41	52.44	97.77		297.9	10.82	27.8	69.25	74.38	86.91		281.7	7.3	12.92	60.47	65.45	68.61
283.5	-6.39	-2.16	-8.09	50.28	97.7		298.8	10.86	28.34	68.35	76.76	89.72		282.6	7.4	14.31	59.73	65.65	70.87
284.4	-4.65	-1.42	-7.35	51.82	100.68		299.7	11.82	27.3	67.94	75.69	88.01		283.5	7.39	11.8	58.67	66.19	69.21
285.3	-6.48	-1.79	-7.81	52.42	98.64		300.6	11.29	29.51	68.23	74.65	88.99		284.4	7.63	12.75	61.95	65.75	72.56
286.2	-7.64	-5.16	-8.52	49.35	96.39		301.5	10.67	29.72	66.9	76.36	88.18		285.3	7.49	12.84	60.2	65.59	68.57
287.1	-3.72	3.56	-5.65	52.33	100.07		302.4	7.81	24.76	64.33	72.31	83.3		286.2	5.92	13.85	58.36	65	68.54
288	-4.3	-0.65	-9.78	49.94	96.03		303.3	11.09	29.48	69.52	74.6	87.91		287.1	7.76	12.67	59.71	65.48	68.51
288.9	-7.8	-3.58	-8.66	49.37	95.35		304.2	11.28	29.3	67.01	73.64	86.23		288	6.3	12.88	59.03	64.99	69.06
289.8	-7.28	-1.83	-8.14	48.08	94.22		305.1	9.76	27.48	64.89	71.47	87.41		288.9	8.85	16.39	61.31	65.02	70.45
290.7	-6.2	-0.66	-7.57	49.49	95.22		306	11.96	27.69	66.59	74.61	84.78		289.8	6.54	13.56	59.79	64.16	69.85
291.6	-8.3	-3.19	-8.97	45.89	95.44		306.9	9.76	24.98	63.29	72.03	85.82		290.7	4.41	12.21	57.86	61.6	67.8
292.5	-3.81	0.24	-4.7	50.22	95.87		307.8	13.87	27.8	68.85	75.83	87.82		291.6	5.09	13.07	58.42	63.98	67.54
293.4	-6.56	-2.56	-9.38	47.71	91.62		308.7	9.75	26.21	63.67	72.73	85.53		292.5	7.43	14.01	59.03	64.86	68.15
294.3	-4.8	0.05	-8.51	48.22	92.67		309.6	9.27	26.27	64.31	71.27	84.99		293.4	5.98	11.14	57.25	61.09	66.88
295.2	-4.98	-0.59	-6.84	46.97	93.78		310.5	9.05	28.75	64.3	72.04	87.14		294.3	6.75	13.88	56.4	63.45	67.7
296.1	-4.98	0.11	-7.25	48.06	93.3		311.4	9.98	26.12	65.06	71.22	86.35		295.2	7.65	12.47	55.48	61.75	65.89
297	-5.46	0.13	-8.1	45.38	92.33		312.3	9.47	25.07	64.3	70.81	84.84		296.1	5.18	11.92	59.16	63.58	67.49
297.9	-4.92	-0.89	-6.82	46.03	89.19		313.2	8.67	27.07	63.11	72.07	81.98		297	5.14	11.83	57.77	62.15	65.48
298.8	-6.6	-2.54	-7.56	46.19	91.2		314.1	10.01	26.99	65.4	72.12	85.93		297.9	8.6	12.94	59.33	63.16	69.47
299.7	-6.16	-2.62	-6.97	44.2	89.73		315	9.81	23.06	63.84	72.57	84.96		298.8	4.53	12.92	56.46	61.63	66.65
300.6	-7.36	-1.61	-6.47	45.33	89.2		315.9	9.22	25.87	62.2	70.98	86.13		299.7	5.07	12.69	56.66	62.22	68
301.5	-4.35	-0.14	-7.06	46.15	89.8		316.8	10.82	24.7	64.93	72.12	85.95		300.6	6.98	12.77	56.73	62.87	66.25
302.4	-6.41	-1.8	-7.95	46.04	88.69		317.7	12.83	28.46	66	72.8	87.6		301.5	7.83	12.36	57.46	62.15	68.92
303.3	-8.45	-3.69	-9.07	42.65	85.64		318.6	9	24.56	63.94	71.13	84.83		302.4	4.69	11.79	55.48	62.1	68.06
304.2	-5.87	-3.77	-7.1	42.89	87.47		319.5	8.9	26.29	62.82	70.3	84.86		303.3	5.24	12.96	53.75	61.65	65.72
305.1	-5.12	-0.76	-6.35	43.78	86.35		320.4	9.85	26.41	64.21	70.74	85.04		304.2	5.49	11.83	56.21	62.38	65.45
306	-3.11	0.98	-3	46.5	89.08		321.3	9.76	25.9	64.57	71.54	83.48		305.1	6.55	13.77	57.18	61.6	65.36
306.9	-8.64	-3.15	-8.86	41.47	81.97		322.2	9.84	25.05	62.88	73.4	82.65		306	7.11	12.94	56.63	61.63	67.16
307.8	-7.01	-0.31	-7.73	42.13	86.18		323.1	9.04	25.37	62.16	72.12	82.71		306.9	5.74	11.72	56.51	59.65	66.78
308.7	-5.92	-1.55	-8.01	41.36	85.31		324	9.77	26.4	63.15	71.92	84.61		307.8	7.35	12.56	56.27	61.87	66.57
309.6	-5.73	0.11	-7.54	41.04	85.34		324.9	9.09	24.35	63.52	70.17	82.06		308.7	7.94	15.32	57.36	61.59	68.78
310.5	-6.53	-2.09	-8.23	40.59	83.68		325.8	7.93	21.85	63.04	68.06	82.66		309.6	4.46	11.66	54.28	57.76	61.66
311.4	-5.75	-2.54	-8.25	40.06	82.77		326.7	10.95	25.58	63.78	70.73	83.08		310.5	4.92	12.65	53.77	60.97	63.21
312.3	-6.29	-2.54	-9.55	39.93	84.7		327.6	9.62	25.09	62.36	70.27	83.97		311.4	5.95	12.97	55.06	62.05	65.02
313.2	-5.14	0.82	-8.51	41.59	83.93		328.5	9.42	24.66	61.67	69.32	82.03		312.3	6.69	13.24	55.46	59.28	65.33
314.1	-8.61	-0.2	-8.41	40.71	81.3		329.4	7.58	23.03	61.81	69.84	82.21		313.2	6	10.84	56.22	61.3	66.38
315	-6.16	-1.27	-6.89	40.55	84.31		330.3	9.42	25.7	62.08	68.23	81.68		314.1	4.98	11	53.92	58.38	64.33
315.9	-7.82	-3.26	-9.91	36.97	80.13		331.2	11.44	26.17	63.39	70.62	82.49		315	6.05	13.74	54.04	62.75	65.06
316.8	-3.63	0.2	-5.16	40.88	82.6		332.1	12.38	25.86	63.19	70.16	82.96		315.9	6.87	15.36	56.1	60.46	64.04
317.7	-7.21	-2.54	-7.97	38.87	79.39		333	10.94	24.61	62.8	69.08	82.32		316.8	5.74	14.07	53.61	57.85	65.29
318.6	-6.34	-1.81	-8.49	40.53	80.42		333.9	8.28	24.01	59.92	67.84	80.66		317.7	5.39	11.31	52.05	56.75	61.5
319.5	-8.11	-3.7	-9.27	37.24	79.32		334.8	9.03	24.18	61.75	69.04	80.68		318.6	5.45	12.48	52.8	58.35	63.69
320.4	-5.77	0.38	-7.55	38.47	81.06		335.7	10.66	24.03	60.82	70.55	82.78		319.5	4.8	12.8	53.53	57.85	63.6
321.3	-8.01	-1.44	-8.42	38.3	79.1		336.6	10.28	23.78	60.58	70.09	80.98		320.4	1.61	10.79	51.54	58.02	62.14
322.2	-7.24	-2.54	-8.48	37.51	79.11		337.5	8.91	21.99	58.71	66.94	79.43		321.3	4.73	11.48	49.92	56.19	63.54
323.1	-6.83	0.23	-6.88	36.95	78.28		338.4	10.68	24.75	63.01	69.88	83.29		322.2	6.41	12.92	53.85	59.23	62.99
324	-8.38	-2.54	-6.81	35.79	79.35		339.3	11.92	23.15	61.67	67.07	82.83		323.1	8.16	12.53	52.43	58.43	62.92
324.9	-8.22	-2.19	-9.62	35.88	76.98		340.2	11.55	24.5	61.23	68.71	82.95		324	8.9	12.39	53.85	58.52	62.27
325.8	-6.47	0.52	-7.32	36.7	77.57		341.1	7.59	21.99	60.07	66.21	80.98		324.9	9.49	12.79	53.73	60.31	65.9
326.7	-10.09	-4.77	-12.46	33.55	74.24		342	8.97	23.37	61.02	66.88	81.12		325.8	5.57	13.15	52.64	58.17	64.63
327.6	-7.19	-4.57	-9.3	34.16	74.68		342.9	8.3	21.27	57.32	66.31	79.76		326.7	5.42	11.35	53.49	56.49	62.09
328.5	-4.97	1.96	-5.84	36.59	78.46		343.8	7.66	21.88	58.43	67.29	80.45		327.6	8.08	13.52	54.13	60.86	63.83
329.4	-8.02	-1.33	-7.78	35.44	74.72		344.7	11.17	24.97	60.85	69.59	83.61		328.5	4.37	10.82	52.39	55.78	60.41
330.3	-8.26	-2.29	-8.11	33.41	75.39		345.6	9.62	22.06	60.39	68.81	81.53		329.4	7.25	12.99	51.8	57.98	61.85
331.2	-8.01	-0.28	-8.02	35.03	73.39		346.5	7.84	20.9	58.24	67.69	79.07		330.3	4.67	10.17	52.1	55.39	60.41
332.1	-3.45	2.49	-5.96	36.79	77.52		347.4	10.33	23.77	61.29	67.87	80.4		331.2	6.04	13.33	51.85	58.33	63.69
333	-5.44	0.09	-8.02	36.66	75.94		348.3	8.45	22.01	61.39	67.85	80.65		332.1	7.07	12.1	51.4	56.92	62.05
333.9	-6.79	-0.89	-9.09	33.33	74.17		349.2	10.04	21.81	59.1	65.45	80.37		333	8.37	12.3	52.52	57.87	62.31
334.8	-7.2	-0.89	-7.26	33.87	72.38		350.1	9.5	21.31	57.69	63.79	81.35		333.9	7.05	11.92	53.95	58.64	63.04
335.7	-8.79	-1.91	-9.35	34.41	71.85		351	8.94	20.9	58.55	66.39	78.86		334.8	7.22	12.16	51.9	56.67	63.15
336.6	-6.23	-1.22	-8.72	33.23	72.29		351.9	8.41	20.62	57.69	63.67	78.4		335.7	3.52	11.3	49.12	54.5	62.57
337.5	-8.23	-0.58	-6.95	32.04	73.23		352.8	8.82	21.28	58.29	65.82	80.02		336.6	4.74	10.92	51.96	54.25	59.76
338.4	-7.08	0.11	-6.94	33.36	73.9		353.7	8.02	20.46	57.33	64.98	76.62		337.5	4.92	10.57	48.58	54.7	60.28
339.3	-7.45	-1.25	-9.02	32.52	73.31		354.6	11.45	22.95	60.32	67.73	81.79		338.4	6.29	11.4	50.45	54.04	61.28
340.2	-9.06	-3.41	-6.61	32.97	71.25		355.5	8.62	21.12	57.11	64.06	78.63		339.3	5.15	10.06	48.87	56.42	60.76
341.1	-8.28	-1.71	-10.52	30.7	68.44		356.4	8.03	20.94	55.9	63.16	77.72		340.2	4.62	13.21	50.22	56.5	60.86
342	-7.43	-0.65	-7.96	32.74	72.28		357.3	7.81	20.99	57.44	64.01	77.21		341.1	5.8	10.04	49.91	54.34	57.48
342.9	-7.39	0.49	-7.3	31.57	70.22		358.2	8.16	22.64	59.38	64.42	80.99		342	5.13	11.3	49.58	53.69	61.07
343.8	-6.73	-0.31	-8.99	31.35	72.23		359.1	10.84	22.44	58.81	66.75	79.19		342.9	6.74	13.04	53.82	56.56	63.86
344.7	-9.59	-1.14	-9.62	29.89	69.54		360	8.14	21.38	57.67	65.38	79.62		343.8	7.12	11.2	50.57	55.4	60.59
345.6	-6.73	0.89	-7.14	29.55	71.52		360.9	9.61	23.64	57.69	64.48	80.51		344.7	3.19	12.11	48.75	53.78	59.69
346.5	-6.62	-1.48	-8.59	31.2	69.59		361.8	9.44	22.34	58.85	65.12	80.07		345.6	5.24	13.06	49.81	53.87	60.75
347.4	-6.85	-0.61	-8.5	31.09	68.99		362.7	11.4	21.93	57.07	65.79	80.27		346.5	3.68	10.55	47.81	53.77	59.85
348.3	-8.59	-0.7	-8.92	31.03	69.86		363.6	8.32	22.14	56.63	64.45	77.73		347.4	6.38	12.39	50.37	53.96	59.78
349.2	-10.47	-2.24	-9.4	28.2	68.17		364.5	8.34	21.5	56.33	64.44	79.08		348.3	6.2	10.81	50.07	55.6	63.06
350.1	-8.08	0.06	-8	29.7	67.77		365.4	9.47	19.96	56.59	67	79.52		349.2	4.8	9.74	47.11	53.68	59.42
351	-7.89	-0.22	-9.23	29.74	67.89		366.3	8.08	20.75	55.77	61.74	75.16		350.1	4.52	12.85	47.77	55.22	60.92
351.9	-7.42	-0.61	-8.31	31.1	68.54		367.2	9.56	23.56	57.96	66.09	80.35		351	5.02	12.31	49.66	55.47	59.53
352.8	-7.46	0.89	-7.31	28.93	69.14		368.1	8.75	23.9	58.58	65.91	78.88		351.9	4.19	10.84	47.78	52.02	57.7
353.7	-8.03	-1.22	-9.95	29.21	65.81		369	8.69	20.4	57	64.03	78.15		352.8	4.01	10.98	48.53	52.19	57.38
354.6	-8.57	-1.85	-10.97	29.33	65.14		369.9	7.65	20.21	55.89	63.68	77.45		353.7	5.03	11.22	47.16	53.2	57.58
355.5	-9.34	0.86	-8.14	29.27	64.78		370.8	8.32	18.16	54.81	63.42	76.62		354.6	9.6	12.56	51.12	55.38	59.62
356.4	-8.61	-1.6	-9.59	29.11	67.09		371.7	9.97	21.59	55.86	63.95	76.14		355.5	4.91	13.5	49.32	55.04	59.15
357.3	-9.35	-2.67	-9.09	25.75	66.6		372.6	9.17	20.44	57.98	63.6	77.1		356.4	6.61	10.46	47.71	53.36	60.29
358.2	-9	-0.17	-9.26	26.78	66.71		373.5	9.29	21.91	54.79	63.33	77.2		357.3	3.55	10.96	47.29	53.86	57.36
359.1	-8.08	-0.56	-9.83	28.83	66.06		374.4	10.41	21.18	55.24	61.65	76.77		358.2	3.52	10.49	46.24	50.77	57.9
360	-12.39	-2.03	-11.34	25.33	63.59		375.3	7.34	19.48	55.23	63.58	78.26		359.1	6.01	10.63	46.41	50.21	56.82
360.9	-9.66	-1.88	-8.65	26.51	64.76		376.2	6.86	21.79	55.06	62.2	77.69		360	3.54	11.48	47.13	51.24	58.11
361.8	-9.37	-1.42	-8.77	25.54	63.27		377.1	9.27	20.33	55.98	62.06	76.18		360.9	6.28	10.08	47.28	51.8	57
362.7	-9.75	-1.05	-7.98	25.95	65.1		378	8.32	18.99	53.16	60.88	75.03		361.8	5.38	10.62	46.68	52.87	58.67
363.6	-7.57	0.08	-8.1	28.17	63.45		378.9	9.18	20.38	55.99	62.62	76.35		362.7	5.42	13.31	47.66	51.82	59.22
364.5	-6.5	1.54	-8.25	26.73	65.99		379.8	9.83	19.97	56.14	63.08	75.43		363.6	5.42	13.04	47.67	53.4	60.05
365.4	-8.97	-0.97	-8.16	25.58	63.19		380.7	8.53	20.95	55.29	61.41	77.88		364.5	7.21	12.28	48.24	52.17	60.65
366.3	-7.39	0.92	-7.9	26.76	63.58		381.6	8.01	20.37	55.68	61.15	75.97		365.4	5.08	9.76	46.16	53.16	57.15
367.2	-8.77	-0.55	-8.47	27.24	63.09		382.5	5.13	16.57	50.57	58.42	74.02		366.3	6.34	12	47.88	54.49	61.43
368.1	-7.73	-0.36	-7	24.74	63.14		383.4	9.17	20.32	55.59	62.08	77.69		367.2	5.89	12.21	47.66	51.42	59.87
369	-11.79	-1.53	-9.53	24.5	61.01		384.3	9.1	20.03	53.94	62.9	74.85		368.1	3.92	9.96	45.06	49.5	56.03
369.9	-8.24	-0.9	-11.06	25.48	62.14		385.2	7.7	19.39	52.31	61.78	76.17		369	4.69	10.35	46.3	51.12	56.53
370.8	-9.67	-1.3	-8.3	24.15	59.25		386.1	8.99	19.67	55.81	61.76	77.37		369.9	7.44	11.36	45.9	51.7	58.47
371.7	-10.05	-1.05	-9.6	24.33	60.37		387	10.07	21.22	55.81	61.59	78.48		370.8	7.4	12.24	47.11	51.9	59.49
372.6	-12.95	-3.6	-10.51	24.02	58.26		387.9	10.68	20.9	57.79	63.11	75.89		371.7	6.64	11.95	47.1	51.32	59.96
373.5	-9.69	-0.31	-9.69	25.67	59.03		388.8	9.7	21.14	57.45	64.44	76.77		372.6	3.77	9.1	44.81	48.77	55.05
374.4	-9.13	0.35	-7.29	25.18	60.26		389.7	8.77	19.72	54.72	63.25	76.57		373.5	3.71	8.85	45.83	49.03	56.9
375.3	-11.16	-1.35	-9.66	23.59	61.24		390.6	8.13	20.78	54.03	63.16	77.1		374.4	7.46	10.4	47.44	51.26	57.19
376.2	-9.52	-0.9	-8.68	23.22	60.87		391.5	10.86	20.42	57.75	61.68	76.49		375.3	4.49	7.44	43.6	49.92	55.86
377.1	-9.1	-0.8	-8.37	25.02	57.23		392.4	7.8	18.42	51.61	60.54	75		376.2	6.05	11.34	45.71	50.39	58.14
378	-9.52	-0.79	-9.43	22.7	59.05		393.3	8.63	20.85	54.46	62.16	76.42		377.1	5.95	11.3	48.77	50.33	58.84
378.9	-9.97	-0.52	-8.14	24.54	60.58		394.2	7.67	20.07	54.68	61.78	77.42		378	5.87	12.32	46.98	49.86	57.32
379.8	-10.23	-0.53	-7.61	23.64	58.86		395.1	8.3	18.83	53.03	60.32	74.62		378.9	5.34	12.25	49.21	51.52	59.19
380.7	-11.55	-1.13	-8.56	19.41	59.17		396	8.42	20.37	52.72	60.63	75.31		379.8	5.67	10.66	45.06	50.05	55.97
381.6	-9.23	-0.76	-8.78	21.51	57.89		396.9	9.01	19.33	53.43	61.48	74.78		380.7	4.31	8.13	45.11	50.98	57.6
382.5	-9.54	-2.53	-8.3	22.1	57.44		397.8	8.35	21.97	56.02	61.11	75.29		381.6	5.41	11.13	44.61	48.77	56.85
383.4	-9.55	1.19	-7.55	23.36	59.26		398.7	8.48	18.04	51.15	60.24	75.39		382.5	5.63	11.26	45.55	49.64	55.77
384.3	-7.55	0.21	-7.07	24.15	59.07		399.6	8.72	18.32	54.16	60.54	75.68		383.4	7.7	12.74	47.21	51.15	58.5
385.2	-9.11	-0.72	-8.32	22.94	59.51		400.5	10.02	20.89	54.99	61.16	76		384.3	4.25	8.88	44.41	48.39	56.62
386.1	-9.28	1.06	-6.82	22.96	58.72		401.4	6.6	18.81	50.28	58.85	74.99		385.2	7.22	12.87	45.82	52.3	58.26
387	-9.85	-3.55	-10.91	20.36	56.03		402.3	8.42	18.8	53.33	59.86	73.74		386.1	4.4	9.57	44.47	49.05	55.96
387.9	-11.05	-1.42	-9.26	21.22	57.02		403.2	7.26	19.95	52.51	59.18	77.11		387	4.37	7.71	41.77	47.75	54.2
388.8	-9.27	-1.12	-9.14	20.98	56.93		404.1	9.06	17.95	54.18	59.39	75.06		387.9	6.07	11.77	44.45	51.61	55.53
389.7	-10.54	-3.36	-10.27	21.3	56.52		405	10.38	20.59	55.9	61.77	77.27		388.8	6.64	11.4	45.43	49.38	57.37
390.6	-6.81	2.87	-7.1	22.68	58.17		405.9	5.76	18.54	51.37	56.66	73.64		389.7	3.54	8.46	41.46	48.16	53.84
391.5	-11.91	-2.05	-8.74	20.5	56.09		406.8	7.79	16.98	51.25	59.38	74.24		390.6	5.51	10.72	41.92	49.37	55.27
392.4	-10.53	-1.99	-9.75	20.98	54.63		407.7	9.5	18.92	52.87	59.27	75.59		391.5	7	12.02	44.71	50.91	57.34
393.3	-10.9	-1.14	-10.03	20.31	55.51		408.6	9.86	18.95	53.18	60.52	74.78		392.4	3.99	11.47	43.71	47.44	55.87
394.2	-10.02	-1.8	-9.21	20.7	55.49		409.5	6.49	16.87	49.96	57.54	70.56		393.3	3.57	10.06	43.75	48.7	55.08
395.1	-12.18	-0.52	-11.52	18.66	53.3		410.4	8.43	18.9	52.29	60.99	74.62		394.2	1.58	9.01	40.47	46.62	53.33
396	-11.23	-2.01	-8.2	20.04	54.82		411.3	6.24	17.85	49.78	55.77	73.74		395.1	4.75	9.04	43.71	47.81	53.6
396.9	-9.85	-1.03	-6.55	20.86	56.32		412.2	8.27	17.64	51.89	57.67	75.16		396	3.38	10.15	44.75	46.1	56.71
397.8	-12.48	-0.87	-11.82	16.25	54.73		413.1	7.26	18.35	50.22	58.32	72.95		396.9	6.15	10.44	43.65	49.73	56.12
398.7	-10.94	0.13	-8.5	19.82	55.75		414	7.05	18.23	49.83	58.44	72.21		397.8	5.18	12.08	44.02	49.15	56.76
399.6	-10.15	-1.12	-9.17	19.95	55.69		414.9	8.62	17.73	51.84	58.81	73.21		398.7	5.78	12.11	46.27	47.67	57.24
400.5	-11.33	-2.27	-9.57	17.16	52.55		415.8	7.52	18.77	52.28	59.76	73.95		399.6	4.79	10.84	43.84	48.32	56.81
401.4	-7.85	0.42	-7.06	19.14	55.49		416.7	8.81	17.34	51.82	58.09	73.23		400.5	5.94	11.87	43.8	49.95	56.58
402.3	-8.22	-0.22	-8.19	19.65	53.82		417.6	7.63	17.23	52.95	58.49	71.59		401.4	5.72	11.42	42.73	47.7	55.94
403.2	-9.93	-1.78	-9.68	17.61	52.56		418.5	9.14	17.25	53.7	59.19	73.62		402.3	5.87	11.43	41.32	48.97	54.7
404.1	-10.62	-2.41	-11.19	17.06	50.29		419.4	7.81	15.57	49.79	56.74	71.28		403.2	6.25	11.93	45.24	49.43	57.93
405	-11.65	-2.21	-9.62	16.87	50.67		420.3	9.23	20.1	52.28	59.38	74.38		404.1	4.9	12.15	45.3	48.2	57.2
405.9	-10.06	-0.94	-8.52	18.55	52.95		421.2	7.62	19.35	51.18	59.35	71.11		405	5.46	9.82	44.1	47.18	55.75
406.8	-9.24	-0.24	-6.89	21.55	55.43		422.1	7.57	18.28	50.53	59.37	72.97		405.9	5.47	13.02	42.91	47.62	56
407.7	-11.58	0.61	-9.91	18.76	53.94		423	8.54	18.4	51.97	59.34	73.76		406.8	5.86	9.23	44.18	48.24	56.08
408.6	-9.61	0.11	-7.48	18.81	54.1		423.9	7.18	18.12	51.6	58.68	74.57		407.7	5.46	10.07	42.07	47.68	54.76
409.5	-9.96	0.38	-9.37	16.66	52.38		424.8	9.61	20.66	51.61	59.52	73.56		408.6	7.84	12.14	43.75	49.89	58.67
410.4	-11.27	-1.84	-10.26	16.79	50.18		425.7	9.96	18.23	53.83	59.48	73.81		409.5	7.12	11.04	43.86	48.05	55.55
411.3	-10.97	-0.79	-9.93	15.31	51.47		426.6	6.09	15.58	48.2	55.36	70.13		410.4	6.97	12.37	43.07	48.88	56.8
412.2	-10.09	0.02	-9.07	18.02	52.19		427.5	8.35	17.88	53.27	57.9	74.69		411.3	6.11	10.34	42.36	47.62	55.08
413.1	-10.24	1.91	-7.46	16.4	53.69		428.4	8.36	18.35	51.08	58.75	72.18		412.2	3.98	10.22	40.99	47.37	52.38
414	-10.95	-1.82	-10.24	16.05	51.29		429.3	7.44	19.06	48.98	57	72.88		413.1	6.37	12.07	45.16	48.36	55.43
414.9	-10.92	0.28	-8.62	18.44	52.8		430.2	9.98	18.84	51.22	56.29	74.12		414	4.96	10.84	42.33	46.49	54.56
415.8	-11.69	-0.55	-8.42	18.1	51.41		431.1	9.7	19.71	52.89	59.66	74.07		414.9	5.06	10.87	41.36	48.12	53.29
416.7	-10.33	1.03	-9.14	20.21	50.22		432	7.01	17.63	51.03	58.93	70.34		415.8	3.91	10.59	41.03	48.04	54.9
417.6	-11.24	-1.73	-8.23	15.36	50.19		439.2	6.09	15.62	48.29	56.3			416.7	5.06	9.74	41.44	45.73	54.73
418.5	-11	0.63	-9.94	15.53	51.42		440.1	7.29	16.66	46.71	56.37	69.63		417.6	3.73	10.94	42.61	45.57	54.53
419.4	-12.13	-0.55	-9.16	16.3	49.92		441	6.17	15.87	50.81	58.86	71.59		418.5	6.49	11.99	40.4	47.99	53.07
420.3	-10.43	0.57	-7.77	17.86	52.63						57.16	72.53		419.4	5.27	10.17	41.57	46.47	54.3
421.2	-9.78	-1.7	-8.65	14.48	47.69					50.09	57.09	68.98		420.3	5.47	10.63	42.75	46.11	54.04
422.1	-10.08	-1.16	-7.33	15.43	49.34		443.7	7.31	16.91	48.74	55.86	71.4		421.2	4.7	11.31	41.91	46.65	52.72
423	-11.16	-1.1	-10.63	13.78	49.83		444.6	5.15	13.27	47.88	54.1	68.57		422.1	5.44	10.93	42.96	48.09	55.21
423.9	-8.63	1.97	-7.94	17.69	49.67		445.5	6.99	15.81	48.46	54.9	71.21		423	5.23	11.32	44.23	48.21	53.34
424.8	-10.32	-1.86	-7.24	15.26	49.06		446.4	7.69	16.14	50.79	58.4	72.6		423.9	3.09	8.94	41.46	45.79	54.3
425.7	-9.82	0.54	-7.51	18.61	48.45		447.3	7.53	15.77	48.29	55.37	71.02		424.8	2.34	8.57	39.68	44.04	50.76
426.6	-10.63	1.07	-7.7	15.67	52.25		448.2	8.32	14.33	49.84	56.01	71.28		425.7	5.64	8.04	41.65	45.07	53.09
427.5	-11.22	-0.41	-9.88	16.2	50.45		449.1	7	16.86	49.45	56.62	71.06		426.6	5.85	13.21	42.07	47.2	54.73
428.4	-11.29	-0.63	-8.35	13.77	49.08		450	8.72	16.83	50.8	58.19	71.85		427.5	6.76	11.23	43.37	47.16	54.51
429.3	-7.46	0.74	-9.21	18.19	52.47		450.9	9.16	16.7	50.17	57.45	72.18		428.4	5.77	11.29	42.19	45.75	52.66
430.2	-13.62	-2.31	-10.47	13.74	49.13		451.8	5.58	14.53	46.81	55.28	70.04		429.3	7.24	11.93	41.37	47.6	53.67
431.1	-9.76	-0.12	-8.95	14.2	48.33		452.7	6.53	14.5	49.55	54.88	69.33		430.2	4.5	11.83	42.76	47.65	55.37
432	-9.29	-0.22	-7.42	15.79	51.06		453.6	5.71	13.69	48.98	53.58	70.84		431.1	4.43	10.09	40.86	45.59	53.3
432.9	-8.78	0.71	-9.22	16.45	49.9		454.5	6.59	14.9	47.87	57.16	70.4		432	4.31	12.71	41.34	46.49	54.81
433.8	-10.1	-0.18	-9.22	15.77	49.66		455.4	7.48	15.82	49.71	55.6	72.04		432.9	3.11	12.16	38.87	45.82	51.9
434.7	-11.55	-2.72	-7.72	13.6	49.99		456.3	6.75	15.25	48.97	55.8	71.36		433.8	5.24	12.23	42.58	46.77	52.62
435.6	-10.85	-2.21	-10.89	13.55	46.38		457.2	6.51	14.06	47.66	53.92	69.37		434.7	5.31	12.28	41.49	45.11	53.51
436.5	-10.35	0.32	-8.65	15.72	48.49		458.1	6.77	15.44	47.38	54.05	68.7		435.6	4.56	10.33	41.37	45.66	52.27
437.4	-8.16	0.6	-7.17	15.52	50.21		459	6.34	15.05	48.82	54.25	71.72		436.5	6.5	11.96	43.27	46.26	51.52
438.3	-12.26	-0.37	-8.29	12.15	47.33		459.9	6.93	13.34	47.73	55.77	70.03		437.4	5.56	9.78	41.02	45.44	52.94
439.2	-8.6	2.45	-7.7	15.94	49.72		460.8	7	16.49	46.63	53.33	69.62		438.3	5.55	9.88	40.82	44.65	53.07
440.1	-11.84	-0.77	-9.32	14.59	48.18		461.7	10.46	19.94	50.25		71.91		439.2	5.97	12.04	40.8	46.67	53.95
441	-10.8	0.86	-7.3	15.18	47.97		462.6	8.48	16.05	48.85	56.27			440.1	4.5	10.12	38.53	44.2	51.57
441.9	-10.26	0.88	-7.08	13.69	47.21		463.5	8.53	14.96	45.38	54.1	68.66		441	5.08	10.72	42.58	47.26	53.08
442.8	-11.53	0.39	-5.73	15.41	48.68		464.4	10.1		48.72	55.4	68.06		441.9	6.12	12.51	41.09	47.03	54.7
443.7	-10.75	0.61	-10.04	13.34	44.95				16.25	47.11	54.99	71.86		442.8	6.81	12.63	41.95	45.79	52.79
444.6	-10.65	-0.26	-9.47	13.44	46.54		466.2	9.91	15.32	46.85	54.58	69.36		443.7	6.27	11.45	42.48	45.43	55.02
445.5	-12.54	-1.23	-9.65	13.9	45.71		467.1	8.93	15.98	48.7	54.2	69.21		444.6	5.25	11.49	41.58	45.82	55.6
446.4	-11.29	0.33	-7.9	14.48	48.78		468	7.27	15.81	47.75	55.09	68.92		445.5	6.19	9.97	38.93	45.91	52.1
447.3	-11.3	1.83	-8.83	12.66	46.04		468.9	7.71	14.8	47.66	53.19	70.62		446.4	6.12	9.92	40.05	46.47	53.62
448.2	-9.92	-1.88	-9.75	11.05	46.66		469.8	6.7	13.41	47.7	52.83	68.49		447.3	3.69	8.57	36.92	42.55	50.47
449.1	-12.58	-0.83	-10.63	13.02	47.3		470.7	6.27	15.09	45.74	56.62	70.51		448.2	2.39	8.52	35.49	42.41	50.27
450	-11.4	-0.85	-10.14	12.09	45.35		471.6	7.01	14.5	48.15	54.93	67.92		449.1	5.88	10.1	40.52	44.24	52.57
450.9	-9.51	0.45	-7.18	12.06	48.25		472.5	8.31	15.83	47.85	53.33	71.79		450	6.5	10.34	40.17	45.48	54.26
451.8	-12.73	0.04	-7.18	11.27	45.14		473.4	10.27	14.22	48.59	54.08	71.2		450.9	6.32	10.32	41.24	44.52	53.14
452.7	-13.09	-0.67	-11.99	12.18	42.8		474.3	8.25	14.73	45.79	54.15	70.21		451.8	3.64	11.72	40.23	41.94	52.64
453.6	-11.19	0.06	-9.34	11.08	44.21		475.2	8.63	14.76	47.76	56.44	69.7		452.7	5.33	11.1	39.59	44.85	52.67
454.5	-12.25	0.57	-8.51	10.94	45.51		476.1	5.41	16.34	45.7	54.12	69.69		453.6	5.82	12.97	40.37	44.65	53.76
455.4	-12.14	-2.84	-10.02	9.73	43.84		477	6.61	13.54	46.4	54.49	68.08		454.5	3.19	6.84	37.3	41.99	47.84
456.3	-10.99	1.05	-8.8	13.83	44.61		477.9	5.96	12.36	45.37	51.74	68.8		455.4	7.99	12.3	43.64	46.74	55.15
457.2	-13.37	-0.62	-9.63	11.73	44.93		478.8	8.89	14.99	48.97	54.55	69.57		456.3	3.61	8.75	38.42	45.28	49.62
458.1	-10.86	1	-7.24	12.79	45.93		479.7	9.18	15.06	46.63	55.96	69.91		457.2	5.88	10.61	39.73	45.61	52.51
459	-12.37	-0.87	-10.65	10.89	41.83		480.6	9.3	14.05	50.16	54.6	71.08		458.1	4.38	8.44	40.23	44.61	51.86
459.9	-12.95	-0.41	-9.49	10.49	41.71		481.5	6.78	16.09	47.27	54.07	66.27		459	3.15	9.65	37.96	41.93	51.13
460.8	-11.19	-0.28	-10.25	11.86	46.19		482.4	8.22	16.37	48.91	55.27	71.04		459.9	4.34	10.5	39.57	42.79	49.2
461.7	-11.05	-0.36	-6.1	13.39	45.02		483.3	6.94	15.3	44.19	53.53	67.7		460.8	2.74	10.33	38.69	44.17	52.09
462.6	-12.91	-0.81	-10.47	11.19	43.66		484.2	7.81	15.04	46.06	54.87	69.92		461.7	5.11	8.64	38.74	42.88	50.17
463.5	-11.03	2.88	-8.34	12.72	45.11		485.1	7.51	15.35	48.8	54.56	69.99		462.6	5.58	11.49	39.58	43.2	51.28
464.4	-13.01	0.13	-9.6	10.17	41.29		486	7.94	13.85	45.3	54.68	69.6		463.5	2.75	7.56	36.98	41.57	48.71
465.3	-12.92	-0.99	-8.99	9.34	41.62		486.9	4.11	14.46	44.28	54.4	70.25		464.4	3.81	10.65	37.96	43.02	50.72
466.2	-10.01	1.24	-8.56	13.47	43.3		487.8	8.18	13.88	46.43	52.52	68.92		465.3	2.55	8.42	39.9	42.55	49.23
467.1	-11.35	0.96	-7.44	12.09	46.06		489.6	8.16	17.87	47.82		67.92		466.2	3.13	9.44	38.85	43.2	49.6
468	-11.51	-0.94	-9.55	11.75	42.22				21.46	51.89				467.1	8.05	11.92	40.83	46.36	54.22
468.9	-12.39	-1.82	-10.58	7.02	41.09		491.4	7.85	14.27	42.63	57.57	64.14		468	4.34	8.21	38.3	41.85	52.23
469.8	-10.51	1.28	-8.06	10.68	43.09		492.3	9.28			56.57	73.05		468.9	6.14	10.34	39.54	41.93	51.53
470.7	-11.76	0.39	-9.58	9.52	43.14		493.2	7.31		45.88	52.91	67.66		469.8	5.69	9.66	39.98	43.61	51.93
471.6	-10.35	1.56	-6.08	11.95	46.59							68.56		470.7	4.89	10.19	38.83	44.82	51.99
472.5	-9.73	3.02	-6.73	13.56	45.54					48.43	57.46			471.6	1.04	6.81	35.66	39.85	47.92
473.4	-11.1	0.5	-6.05	9.15	41.54						53.49	69.03		472.5	5.29	9.29	39.2	41.95	52.05
474.3	-13.75	-2.31	-10.73	8.09	41.62		497.7	9.77			50.98	63.46		473.4	6.22	10.63	38.32	44.1	51.38
475.2	-12.22	2.18	-7.31	12.37	42.84		498.6	11.64			53.52	69.07		474.3	7.54	10.34	39.45	45.58	53.66
476.1	-12.62	-1.33	-9.66	10.43	42.99					42.49	51.63	67.14		475.2	6.37	12.84	41.37	42.62	53.64
477	-11.98	-0.07	-9.22	10.42	41.23					42.48	51.54	68.96		476.1	4.95	12.21	38.34	43.64	51.54
477.9	-10.99	-0.1	-8.37	10.4	42.87		501.3	11.22	14.94	44.88	56.07	68.86		477	4.68	10.81	37.4	43.48	52.11
478.8	-13.98	-2.14	-10.09	7.61	40.67		502.2	8.27	14.46	45.43	53.53	68.68		477.9	3.45	8.81	35.62	40.89	49.59
479.7	-10.61	2.06	-7.16	10.92	41.35		503.1	8.04	15.3	45.5	55.82	70.06		478.8	7.51	12.08	41.56	45	50.74
480.6	-11.54	1.67	-7.13	10.4	43.01		504	3.63	9.11	41.73	48.83	64.86		479.7	5.55	10.44	37.55	43.79	50.28
481.5	-10.26	0.97	-8.25	10.64	40.95		504.9	6.42	12.43	45.22	52.16	67.06		480.6	3.94	7.05	38.24	43.53	50.54
482.4	-13.2	0.07	-7.78	10.73	40.93		505.8	9.51	13.97	46.42	53.43	70.26		481.5	3.31	7.69	35.41	41.21	49.99
483.3	-13.24	-1.09	-9.12	9.83	41.49		507.6	8.3	14.93	45.68	52.45	69.4		482.4	3.16	7.02	38.1	42.49	50.65
484.2	-12.86	-1.48	-9.98	7.45	40.41				17.31	48.39	51.83			483.3	1.92	6.3	36.41	40.46	48.16
485.1	-11.75	1.06	-9.21	10.88	43.08						50.04	65.11		484.2	6.21	10.61	38.73	43.14	53.02
486	-12.25	0.58	-8.59	8.83	40.23		513.9	6.18	15.16		50.68	66.03		485.1	4.45	10.56	37.42	40.73	49.61
486.9	-11.88	-0.03	-10.24	10.2	41.91		514.8	5.69	13.94		49.17	65.75		486	4.03	9.27	37.29	41.09	49.58
487.8	-11.76	0.43	-7.91	8.74	40.06		515.7	6.66	12.99	44.87	51.12	66.28		486.9	4.16	7.88	37.51	42.17	48.09
488.7	-11.61	1.64	-7.03	11.57	42.21		516.6	9.24	14.85	45.63	53.63	68.32		487.8	5.34	11.21	39.99	42.75	51.01
489.6	-14.3	-0.4	-10.8	9.15	38.89		517.5	7.44	12.77	43.12	52.34	67.03		488.7	5.93	10.41	38.01	41.94	50.47
490.5	-10.37	0.88	-7.46	9.95	42.75		518.4	8.48	15.18	46.53	54.33	69.16		489.6	7.24	9.77	38.68	43.82	51.86
491.4	-13.11	-1.02	-9.69	8.23	40.23		519.3	8.58	13.4	44.89	52.71	67.94		490.5	7.52	10.7	39.56	43.93	52.78
492.3	-13.43	-1.24	-7.22	6.85	39.5		520.2	6.09	11.81	41.62	50.97	66.12		491.4	4	10.01	38.32	42.95	49.33
493.2	-12.69	-0.21	-9.58	7.9	39.84		521.1	7.27	13.27	44.93	50.79	66.27		492.3	3.85	9.08	34.89	40.56	48.52
494.1	-11.94	1.9	-8.76	10.2	41.35		522	8.24	14.92	46.13	52.49	66.68		493.2	5.75	9.96	37.8	41.72	51.84
495	-13.38	-1.64	-8.1	9.57	40.33		522.9	7.73	15.4	45.47	53.26	68.39		494.1	6.05	11.08	39.08	42.09	49.75
495.9	-11.77	-0.19	-6.78	9.35	40.92		523.8	6.75	13.85	44.29	52.85	66.79		495	6.27	9.23	37.56	42.25	50.82
496.8	-10.17	1.48	-8.78	8.35	41.79		524.7	9.04	15.16	46.88	53.46	67.88		495.9	7.19	13.9	38.29	44.12	50.97
497.7	-10.17	1.54	-7.39	9.43	39.98		525.6	7.64	14.3	44.75	51.43	67.07		496.8	3.6	9.4	38.61	41.35	49.1
498.6	-12.03	-1.16	-8.61	7.79	38.33		526.5	8.7	14.91	45.25	52.88	70.06		497.7	7.5	11.98	39.45	44.89	54.36
499.5	-9.72	2.35	-6.89	9.45	38.61		527.4	5.8	11.55	43.78	51.16	63.87		498.6	5.85	10.8	38.18	43.58	50.47
500.4	-12.03	0.84	-9.04	7.36	39.01		528.3	7.87	13.96	42.54	53.13	67.23		499.5	4.55	9.88	37.17	40.92	50.2
501.3	-12.3	-0.32	-9.51	6.88	38.11		529.2	6.05	11.26	42.31	48.91	64.67		500.4	7.14	8.18	37.21	40.96	49.17
502.2	-11.86	0.34	-10.53	6.04	38.98		530.1	9.27	14.73	45.56	51.91	68.03		501.3	7.05	8.09	38.16	41.83	50.46
503.1	-9.55	0.51	-6.79	9.59	42.2		531	6.29	11.55	41.78	49.3	65.71		502.2	7.31	12.53	40.63	43.87	51.59
504	-12.67	-0.7	-8.5	7.13	37.47		531.9	6.9	12.52	43.17	49.91	67.79		503.1	6.15	11.84	36.87	43.93	51.84
504.9	-11.1	3.16	-6.27	8.51	41.6		532.8	8.39	13	43.87	53.21	67.87		504	5.25	8.09	38.09	39.77	47.89
505.8	-11.5	1.23	-8.25	8.41	37.84		533.7	7.41	12.09	44.39	51.97	66.22		504.9	5.27	11.31	36.89	39.99	50.05
506.7	-12.25	-0.3	-9.61	8.28	39.49		534.6	4.6	9.95	40.81	48.52	64.65		505.8	3.73	9.65	35.11	40.07	50.01
507.6	-11.03	1.17	-7.47	9.15	40.09		535.5	8.83	13.45	45.79	53.04	67.94		506.7	2.75	8.8	35.96	39.72	47.76
508.5	-9.14	2.72	-7.73	8.61	41.35		536.4	9.3	14.23	48.2	52.09	68.56		507.6	4.69	9.94	36.91	42.07	50.4
509.4	-11.69	0.8	-9.26	7.16	38.78		537.3	7.35	12.73	41.16	50.04	66.65		508.5	2.61	7.36	36.03	37.77	47.66
510.3	-12.7	0.78	-9.45	7.07	38.16		538.2	8.77	13.97	42.93	50.19	68.24		509.4	6.19	10.81	38.77	42.24	49.82
511.2	-12.93	-0.3	-10.33	6.54	38.7		539.1	5.5	13.47	42.6	48.37	66.11		510.3	4.52	7.87	35.85	40.22	48.35
512.1	-12.83	2.67	-5.03	9.23	40.94		540	7.01	12.88	41.98	50.54	66.34		511.2	5.58	11.14	36.86	41.8	49.44
513	-11.83	-1.33	-8.56	5.06	38.25		540.9	8.17	13.04	44.42	51.85	66.48		512.1	3.7	8.64	34.83	38.7	47.83
513.9	-11.1	1.82	-7.88	8.88	39.11					43.21	53.8	67.11		513	3.15	6.72	34.14	39.04	48.63
514.8	-12.51	-0.27	-8.57	7.94	37.03					43.32	52.26	66.04		513.9	3.4	8.38	36.87	41.35	49.86
515.7	-13.89	-0.5	-9.98	4.84	37.13		543.6	4.51		39.19	48.93	64.36		514.8	6.02	10.08	38.34	42.1	50.06
516.6	-11.76	-1.32	-9.12	7.69	36.95		544.5	6.12	13.68	42.83	50.47	66.65		515.7	4.65	9.91	38.39	42.26	50.46
517.5	-11.97	0.44	-8.52	7.97	38.17		545.4	8.21	13.53	42.66	51.22	66.47		516.6	3.62	9.78	35.98	42.58	50.44
518.4	-14.14	-1.2	-10.23	7.46	37.31		546.3	8.52	13.71	46.05	50.63	67.73		517.5	4.78	10.33	36.09	42.29	49.75
519.3	-12.6	0.92	-7.88	7.84	38.15		547.2	6.92	14	42.34	52.34	65.91		518.4	3.46	8.92	36.51	40.7	47.53
520.2	-12.46	-0.84	-9.19	5.84	36.87		548.1	9.37	13.52	43.78	53.15	67.8		519.3	1.88	5.73	33.42	39.65	47.02
521.1	-12.39	1.24	-9.09	5.74	37.33		549	7.29	12.52	43.48	50.83	66.23		520.2	4.41	7.64	34.75	39.03	46.27
522	-12.18	2.8	-8.07	8.37	40.53		549.9	7.08	12.19	44.09	50.76	67.59		521.1	6.36	9.34	38.21	39.92	48.88
522.9	-12.99	-2.2	-10.32	4.61	35.44		550.8	6.01	10.82	41.83	49.29	64.94		522	3.48	7.17	33.96	38.3	47.5
523.8	-13.01	0.02	-9.68	8.05	35.75		551.7	6.9	15.22	43.75	51.89	66.98		522.9	3.3	10.08	36.52	40.43	48.15
524.7	-11.84	1.76	-7	8.21	37.28		552.6	8.43	11.93	44.11	50.33	66.31		523.8	3.47	7.5	33.98	39.49	44.99
525.6	-12.66	1	-5.99	5.45	38.47		553.5	5.56	10.19	43.33	49.3	65.09		524.7	6.27	12.07	37.51	40.14	50.26
526.5	-14.11	-1.91	-10.18	5.02	33.84		554.4	7.85	13.12	42.49	50.53	66.81		525.6	6.22	9.63	37.24	42.21	48.8
527.4	-11.03	1.51	-8.58	5.29	36.51		555.3	5.83	10.45	41.88	49.18	63.86		526.5	5.97	9.96	39.6	40.7	50.52
528.3	-10.63	0.73	-6.36	8.11	38.96		556.2	5.2	10.66	41.01	49.42	64.15		527.4	6.83	10.13	36.16	40.37	51.29
529.2	-10.96	1.72	-9.97	8.34	38.85		557.1	5.84	10.25	41.91	50.98	63.12		528.3	3.59	8.12	34.38	40.49	45.98
530.1	-10.19	1.93	-8.34	8.66	37.81		558	5.87	10.9	41.93	48.01	65.07		529.2	5.76	8.85	36.17	41.12	48.6
531	-11.84	0.79	-7.79	7.09	38.45		558.9	5.16	9.84	42.4	50.13	65.06		530.1	6.59	10.39	36.5	41.06	50.77
531.9	-10.51	1.69	-8.12	6.49	38		559.8	8.08	14.12	44.18	49.99	66.29		531	6.08	8.7	35.29	40.62	47.14
532.8	-11.69	0.5	-8.26	7.08	37.01		560.7	8.98	11.71	41.07	48.05	66.27		531.9	4.57	8.65	35.89	39.72	48.84
533.7	-11.71	0.86	-9.19	7.46	36.98		561.6	7.11	10.89	42.02	49.31	66.01		532.8	5.11	11	36.12	41.84	49.17
534.6	-10.91	1.59	-9.07	5.68	35.98		562.5	6.76	12.65	42.18	51.65	66.34		533.7	4.86	8.31	36.11	40.7	47.72
535.5	-12.53	0.36	-7.5	4.94	38.79		563.4	3.94	10.23	40.88	49.11	62.72		534.6	4.82	10.59	38.16	39.98	47.4
536.4	-12.59	1.16	-7.81	4.46	35.78		564.3	5.4	12.07	40.65	48.29	65.08		535.5	3.98	8.06	32.99	38.01	48.81
537.3	-13.27	-0.66	-7.55	6.27	36.73		565.2	5.5	11.2	40.55	49.36	65.49		536.4	7.92	8.59	36.55	41.33	49.39
538.2	-12.05	0.81	-8.88	7.94	36.35		566.1	5.47	11.39	39.94	46.76	63.18		537.3	5.65	10.51	37.24	41.38	49.72
539.1	-10.42	2.54	-7.6	6.84	39.84		567	6.81	12.46	42.06	50.77	65.6		538.2	2.92	9.88	35.31	40.04	47.08
540	-11.1	2.96	-7.61	7.72	38.3		567.9	5.63	11.5	43.51	47.77	66.37		539.1	4.33	11.12	33.76	41.8	49.66
540.9	-13.25	1.48	-7.63	5.6	35.44		568.8	8.3	12.61	44.87	49.55	67.61		540	5.21	9.02	37.6	40.35	49.55
541.8	-15	-0.35	-11.25	6.7	34.33		569.7	5.99	10.78	41.17	49.08	65.6		540.9	8.05	10.88	36.41	40.53	51.29
542.7	-13.64	-0.58	-8.58	5.08	33.83		570.6	6.82	10.99	43.11	49.06	64.41		541.8	5.77	12.23	36.63	39.72	50.26
543.6	-11.96	1.31	-8.05	5.89	36.74		571.5	9.17	13.15	44.21	47.74	64.51		542.7	2.46	9.01	34.31	37.7	47.24
544.5	-10.42	2.39	-8.08	4.59	37.71		572.4	8.07	13.15	43.41	50.87	65.24		543.6	6.78	10.26	37.11	40.47	49.36
545.4	-13.18	2.79	-9.8	6.84	37.68		573.3	6.9	12.19	42.78	50.35	65.4		544.5	1.93	9.05	34.96	38.52	47.64
546.3	-10.83	1.79	-7.8	5.36	37.01		574.2	5.64	10.9	39.89	49.08	64.42		545.4	4.27	8.79	36.2	40.99	47.44
547.2	-12.95	1.01	-8.28	5.22	35.52		575.1	6.54	12.25	44.3	51.87	66.24		546.3	4.71	9.96	35.79	41.11	48.56
548.1	-10.47	2.73	-6.05	4.5	38.5		576	4.2	11.45	41.69	48.93	62.75		547.2	3.81	9.31	36.86	38.73	47.44
549	-12.41	1.33	-8.96	4.96	34.95		576.9	7.13	12.62	42.44	51.07	67.03		548.1	4.85	9.31	35.66	40.27	51.06
549.9	-12.77	1.24	-9.56	6.01	35.8		577.8	6.7	12.27	41.73	50.12	64.35		549	2.74	8.33	32.37	37.17	45.87
550.8	-13.81	-0.54	-10.48	4.75	35.01		578.7	6.06	10.56	41.55	48.49	66.31		549.9	4.28	8.08	35.27	37.65	48.86
551.7	-13.12	-0.87	-9.61	4.21	34.7		579.6	4.81	11.24	40.04	46.38	63.25		550.8	5.22	9.93	36.94	41.07	50.07
552.6	-13.87	-0.86	-10.22	2.35	34.59		580.5	5.28	11.69	41.99	50.47	63.81		551.7	2.69	8.13	33.43	38.41	48.93
553.5	-11.57	2.02	-7.88	6	35.65		581.4	4	10.49	41.87	47.92	63.5		552.6	3.92	7.49	36.17	39.37	47.39
554.4	-12.58	1.88	-8.48	3.53	36.84		582.3	5.06	9.36	40.21	46.92	64.2		553.5	3.58	8.79	33.64	40.92	49.6
555.3	-9.94	2.27	-6.72	6.27	37.28		583.2	7.04	12.75	41.67	49.12	65.59		554.4	4.04	9.87	34.91	38.55	47.88
556.2	-13.24	-0.79	-8.95	2.56	34.93		584.1	9.51	12.35	41.85	50.3	64.87		555.3	4.22	8.63	34.83	39.3	47.38
557.1	-11.55	1.36	-7.66	5.42	33.62		585	7.88	13.46	41.7	48.95	65.34		556.2	3.28	5.6	33.05	37.37	48.75
558	-12.86	2.69	-5.9	5.11	36.21		585.9	4.05	10.49	41.26	47.58	64.66		557.1	3.84	6.37	31.33	37.64	44.21
558.9	-10.73	2.41	-9.67	4.89	35.6		586.8	8.04	12.92	41.65	48.22	65.46		558	7.05	10.73	36.1	40.5	52.2
559.8	-12.2	-0.36	-11.4	4.16	33.18		587.7	8.29	11.76	42.21	50.2	66.04		558.9	4.83	9.71	35.04	36.78	47.98
560.7	-11.06	0.69	-8.88	5.56	35.42		588.6	7.15	10.87	41.26	48.64	64.68		559.8	6.34	11.04	35.9	39.96	48.11
561.6	-13.15	0.03	-8.7	5.05	34.21		589.5	9.57	12.84	42.38	50.17	66.4		560.7	6.36	9.78	33.73	42.38	47.94
562.5	-11.47	1.92	-6.74	8.41	36.93		590.4	7.16	11.03	38.51	47.9	64.49		561.6	2.85	10.41	34.64	40.36	50.18
563.4	-12.41	1.27	-8.32	4.78	33.58		591.3	6.5	10.86	39.52	48.69	65.51		562.5	4.65	8.59	35.24	38.05	47.25
564.3	-11.52	2.66	-10.3	4.8	34.14		592.2	5.27	9.19	40.34	47.62	64.3		563.4	3.64	7.78	33.36	38.17	47.18
565.2	-11.59	0.87	-8.31	6.07	35.95		593.1	5.29	10.06	37.66	47.49	62.29		564.3	5.2	7.7	34.92	37.62	47.3
566.1	-13.65	-1.1	-10.43	3.54	32.92		594	7.05	12.37	40.39	49.83	65.01		565.2	4	10.2	35	38.52	47.2
567	-12.57	0.76	-9.6	4.88	33.5		594.9	6.98	13.44	41.67	48.98	65.97		566.1	4.51	10.06	33.68	41.09	47.25
567.9	-13.78	0.04	-9.85	3.12	33.32		595.8	9.28	12.36	43.53	51.63	65.41		567	4.22	8.59	33.85	38.4	48.64
568.8	-11.28	2.24	-6.66	6.35	35		596.7	7.45	12.17	43.24	47.88	66.34		567.9	4.45	11.56	34.62	40.55	51.49
569.7	-10.72	0.59	-8.37	4.78	34.41		597.6	8.32	13.84	41.75	50.62	66.26		568.8	4.8	8.95	33.49	39.42	46.32
570.6	-11.9	0.47	-9.76	2.05	33.08		598.5	4.46	9.41	38.49	47.31	62.91		569.7	3.68	9.57	34.11	39.68	49.59
571.5	-12.54	0.17	-8.05	5.2	33.17		599.4	3.9	8.64	40.5	47.85	64.25		570.6	6.25	8.42	35.66	41.07	48.18
572.4	-13.79	1.19	-8.64	3.34	35.11		600.3	5.34	12.66	39.17	48.82	64.29		571.5	4.57	8.58	33.39	40.26	46.54
573.3	-13.04	0.31	-9.44	2.93	32.33		601.2	6.17	12.1	39.99	49.29	63.86		572.4	4.88	9.04	34.07	39.93	47.04
574.2	-11.69	1.41	-8.32	4.61	34.36		602.1	7.76	13.24	38.86	50.07	65.29		573.3	6.15	9.53	34.65	40.63	50.27
575.1	-12.25	2.34	-8.44	3.95	32.64		603	7.97	11.97	43.24	50.35	65.07		574.2	6.32	10.37	35.71	38.89	48.34
576	-14.58	2.75	-11.51	2.33	33.34		603.9	5.77	9.03	40.37	46.62	63.74		575.1	6.13	11.11	37.26	41.19	48.1
576.9	-11.2	1.59	-6.04	6.52	35.47		604.8	5.78	11.75	40.7	47.96	64.88		576	2.31	6.94	34.54	36.2	45.05
577.8	-12.37	-1.13	-9.57	4.62	32.49		605.7	6.07	11.89	41.62	47.33	65.05		576.9	3.73	9.66	34.85	38.56	48.49
578.7	-12.28	2.67	-5.95	5.85	34.18		606.6	4.78	9.46	38.31	45.89	62.2		577.8	6.15	10.98	35.71	39.65	48.9
579.6	-10.4	4.65	-7.42	4.16	34.24		607.5	5.07	10.38	40.78	48.51	62.85		578.7	3.03	9.43	32.85	36.36	45.88
580.5	-11.22	3.66	-8.24	5.74	36.57		608.4	7.37	13.54	40.09	49.35	63.71		579.6	3.97	9.1	33.07	38.19	46.59
581.4	-11.53	2.39	-6.02	5.35	32.82		609.3	9.59	13.9	41.36	50.74	66.82		580.5	5.35	10.78	36.12	39.64	48.44
582.3	-13.04	0.76	-8.93	2.74	32.86		610.2	5.79	10.54	39.59	47.77	63.37		581.4	3.08	8.88	33.92	36.81	47.79
583.2	-11.27	1.42	-7.34	4.21	33.91		611.1	4.14	11.3	41.14	46.73	64.22		582.3	4.31	11.05	35.15	41.08	48.52
584.1	-12.9	-0.04	-10.5	3.56	30.78		612	7.33	12.73	39.96	49.16	66.34		583.2	4.43	9.04	34.27	38.91	47.91
585	-11.38	1.69	-6.49	2.94	34.07		612.9	6.01	11.06	38.72	48.45	62.83		584.1	4.68	8.72	34.41	38.35	48.63
585.9	-12.84	-0.87	-9.76	3.58	31.98		613.8	5.71	12.1	41.05	47.52	65.76		585	6.67	12.27	34.1	39.85	50.96
586.8	-11.53	2.05	-7.78	4.23	34.26		614.7	6.54	11.36	40.49	48.98	65.85		585.9	4.41	9.01	34.73	38.1	47.01
587.7	-12.28	1.75	-8.55	3.67	32.18		615.6	7.35	11.27	41.06	49.37	63.65		586.8	6.9	12.42	36.04	40.33	49.98
588.6	-11.84	0.89	-7.16	4.69	32.57		616.5	7.11	11.23	40.27	47.67	63.62		587.7	4.11	10.23	35.72	38.13	49.32
589.5	-10.46	2.79	-9.08	3.65	32.68		617.4	6.42	10.39	40.59	47.54	63.45		588.6	3.16	9.18	32.41	38.83	46.87
590.4	-10.81	2.65	-5.81	4.84	33.96		618.3	5.01	8.27	36.37	44.47	59.7		589.5	6.02	10.97	34.86	40.44	49.28
591.3	-10.59	1.86	-9.18	4.5	32.96		619.2	9.32	12.59	41.61	50.46	65.01		590.4	6.58	8.87	34.72	37.87	50.25
592.2	-12.27	1.69	-10.52	4.44	34.18		620.1	9.83	11.78	41.68	48.79	64.58		591.3	3.46	8.91	32.98	37.41	48.66
593.1	-12.48	2.99	-8.51	4.55	33.4		621	5.49	10.96	41.06	47.62	63.9		592.2	6.17	9.24	35.18	39.25	47.07
594	-11.06	3.16	-8.29	3.95	35.71		621.9	7.7	10.55	38.6	48.84	64.28		593.1	5.56	8.16	32.16	40.18	48.18
594.9	-13.64	1.02	-9.41	1.7	31.55		622.8	7.04	10.74	40.45	48.67	66.28		594	3.74	9.58	35.18	37.3	47.35
595.8	-12.39	1.46	-8.54	1.39	32.87		623.7	6.62	11.28	38.29	48.53	64.89		594.9	2.9	7.07	33.52	38.02	46.1
596.7	-10.09	2.62	-8.66	3.82	32.62		624.6	7.19	10.58	41.22	47.07	62.57		595.8	7.41	9.79	36.19	40.38	50.42
597.6	-8.71	4.05	-5.72	7.22	37.65		625.5	7.05	12.01	40.15	47.36	64.15		596.7	3.5	9.65	33.21	38.1	45.65
598.5	-11.28	3.14	-6.97	3.57	33		626.4	5.43	8.47	38.29	48.26	61.86		597.6	4.86	8.98	35.65	38.29	46.52
599.4	-12.93	1.24	-9.08	2.97	33.29		627.3	8.29	12.89	42.7	49.46	65.42		598.5	6.25	8.86	34.17	39.19	47.45
600.3	-12.26	2.23	-7.44	1.6	32.09		628.2	8.52	12.56	40.4	49.25	64.47		599.4	6.48	10.06	35.76	39.89	48.05
601.2	-10.75	2.65	-9.1	3.9	33.28		629.1	4.57	8.78	37.71	45.43	61.79		600.3	3.5	7.02	34.54	38.89	48.21
602.1	-11.11	1.92	-9.6	3.94	32.19		630	8.25	12.62	39.83	48.64	64.9		601.2	5.06	9.4	35.24	42.19	48.58
603	-13.43	-0.75	-10.73	2.22	31.68		630.9	4.1	10.47	38.26	46.7	60.17		602.1	3.37	6.58	34.18	38.48	46.75
603.9	-12.79	2.54	-9.19	2.26	30.03		631.8	5.27	9.19	37.6	45.2	62.71		603	3.63	7.79	32.94	36.22	48.34
604.8	-12.84	1.06	-9.29	2.89	31.54		632.7	6.33	10.38	38.66	47.06	61.78		603.9	4.34	8.25	31.73	37.41	46.81
605.7	-11.58	2.42	-6.91	4.65	33.59		633.6	6.91	10.62	40.68	48.47	63.98		604.8	3.84	8.41	33.63	35.78	45.33
606.6	-12.05	2.65	-7	3.95	33.24		634.5	8.21	11.61	41.22	48.39	63.53		605.7	4.38	9.65	33.32	41.98	48.73
607.5	-12.78	3.64	-9.54	3.39	32.01		635.4	8.25	13.14	41.28	48.39	66.76		606.6	3.72	9.88	33.74	37.76	46.97
608.4	-11.96	1.82	-7.38	4.03	31.83		636.3	7.83	13.53	40.11	49.97	63.92		607.5	3.79	8.97	34.26	38.71	48.2
609.3	-11.7	3.43	-6.79	2.94	31.78		637.2	8.09	11.78	39.85	49.74	63.4		608.4	5.33	9.6	34.1	37.66	46.38
610.2	-12.98	0.27	-10.48	2.46	31.19		638.1	5.29	10.08	38.97	46.1	64.5		609.3	5.77	8.99	33.57	37.48	47.84
611.1	-11.27	1.78	-8.77	3.91	32.21		639	4.77	10.68	38.62	46.81	62.51		610.2	2.49	7.62	31.78	35.75	44.28
612	-12.71	1.4	-8.55	0.73	28.24		639.9	6.83	12.36	40.65	48.82	64.74		611.1	2.2	9.2	34.35	38.06	45.22
612.9	-14.88	0.65	-9.3	1.78	30.75		640.8	7.2	12.85	39.29	46.87	63.58		612	6.04	11.22	34.09	39.7	49.02
613.8	-12.38	1.91	-7.53	3.05	32.48		641.7	6.1	9.86	37.7	45.91	61.81		612.9	5.76	10.07	34.38	39.23	47.18
614.7	-12.78	1.21	-8.03	1.33	30.91		642.6	6.54	11.42	40.67	46.75	63.9		613.8	3.87	8.89	32.58	37.37	46.23
615.6	-12.11	2.4	-6.2	2.67	31.47		643.5	6.36	11.33	38.36	46.98	64.65		614.7	4	8.54	33.24	37.88	48.13
616.5	-11.91	3.7	-7.38	2.75	31.49		644.4	6.61	9.51	39.02	47.62	63.57		615.6	4.67	7.21	33.46	35.64	47.56
617.4	-11	1.82	-5.09	3.35	32.29		645.3	7.9	11.31	39.17	46.86	63.71		616.5	3.58	9.87	32.96	37.82	45.95
618.3	-11.88	1.1	-9.8	3.92	29.94		646.2	9.2	13.55	40.74	50.23	63.54		617.4	5.34	9.01	33.13	39.84	48.58
619.2	-12.63	1.09	-9.37	2.91	30.68		647.1	7.41	12.34	41.12	47.3	65.23		618.3	4.1	8.6	34.65	38.4	46.64
620.1	-11.26	1.92	-6.52	3.44	32.1		648	4.72	8.71	37.97	45.41	61.2		619.2	4.47	10.81	32.87	38.19	46.9
621	-10.23	3.56	-6.28	4.74	31.69		648.9	6.76	10.69	40.32	48.42	63.52		620.1	1.83	6.83	30.91	36.02	43.56
621.9	-13.36	2.22	-7.2	3.06	31.48		649.8	7.45	10.88	40.26	47.13	62.73		621	3.44	8.76	33.83	38.52	46.16
622.8	-14.98	0.75	-8.99	1.4	27.9		650.7	7.12	9.27	39.68	46.5	63.46		621.9	3.78	9.16	34.14	37.78	46.03
623.7	-11.22	1.89	-7.52	-0.5	29.14		651.6	6	9.95	38.88	47.44	63.48		622.8	5.1	9.18	35.26	38.17	48.49
624.6	-11.47	2.31	-7.18	3.48	31.99		652.5	9.25	13.23	39.8	49.58	64.88		623.7	6.92	11.75	35.07	37.56	49.56
625.5	-11.77	2.96	-7.61	3.66	32.55		653.4	5.09	9.72	37.2	46.43	62.06		624.6	4.33	8.63	35.2	38.93	48.23
626.4	-9.27	6.13	-5.18	5.7	32.83		654.3	5.33	10.43	38.74	46.26	62.95		625.5	6.97	11.59	34.92	40.17	50.1
627.3	-8.44	2.83	-6.52	4.7	33.54		655.2	8.54	13.96	40.36	49.03	65.5		626.4	3.17	6.59	30.61	36.5	47.34
628.2	-10.63	3.36	-8.51	3.28	31.94		656.1	5.62	10.76	39.34	47.66	63.93		627.3	6.61	8.74	35.01	37.33	45.47
629.1	-13.03	1.36	-8.05	2.6	31.34		657	6.53	12.32	40.76	49.86	66.1		628.2	4.38	8.55	32.19	37.4	45.68
630	-13.14	1.22	-9.34	-0.8	31.06		657.9	6.53	9.66	38.28	45.08	61.07		629.1	4.45	9.79	31.53	38.51	47.49
630.9	-11.07	2.72	-8.33	2.99	30.78		658.8	8.14	12.22	38.64	47.3	64.23		630	4.94	8.3	33.79	36.63	44.17
631.8	-11.63	3.72	-5.77	3.73	32.7		659.7	6.37	11.09	40.04	46.82	62.82		630.9	5.15	9.75	32.1	37.41	47.81
632.7	-12.47	2.66	-7.88	1.75	30.03		660.6	7.51	11.7	38.86	48.86	64		631.8	6.31	11.8	34.06	39.35	47.02
633.6	-12.44	2.29	-7.47	0.85	30.31		661.5	4.93	11.19	38.14	44.88	61.53		632.7	2.63	7.84	30.36	35.69	45.48
634.5	-10.93	4.61	-6.97	4.76	33.2		662.4	9.41	12.88	39.34	46.25	63.92		633.6	4.97	9.05	33.46	37.49	47.61
635.4	-12.91	2.62	-8.41	1.15	29.2		663.3	6.92	11.8	38.97	47.1	64.08		634.5	4.62	8.74	30.06	35.49	47.21
636.3	-11.93	0.43	-9.29	2.61	30.01		664.2	5.99	11.44	37.95	48.6	62.87		635.4	7.37	10.84	35.37	38.87	48.79
637.2	-9.29	3.98	-7.06	3.88	34.35		665.1	7.47	11.35	38.87	47.18	64.82		636.3	5.28	7.39	32.81	37.78	47.82
638.1	-11.65	2.03	-8.96	2.92	30.14		666	6.82	9.39	39.51	44.42	61.58		637.2	6.98	9.89	36.31	39	47.15
639	-14.25	2.7	-9.1	2.06	30.01		666.9	8.86	9.7	38.56	45.76	63.78		638.1	6.65	9.4	34.02	39.73	47.53
639.9	-11.54	1.59	-8.03	1.39	31.85		667.8	9.21	12.98	39.13	47.3	65.53		639	5.81	9.46	34.28	37.21	47.86
640.8	-10.64	3.9	-7.77	3.54	31.69		668.7	7.25	10.83	40.14	47.55	62.51		639.9	5.74	8.01	32.63	38.73	48.01
641.7	-12.32	2.38	-7.59	2.89	30.83		669.6	6.94	11.88	39.6	47.11	64.9		640.8	6.3	10.57	33.92	38.74	47.41
642.6	-9.39	3.77	-5.22	3.75	35.15		670.5	7.49	8.68	40.11	46.35	60.97		641.7	5.52	10.57	32.66	38.88	47.78
643.5	-9.43	4.38	-7.61	3.17	30.8		671.4	7.88	10.08	39.9	46.61	64.36		642.6	4.7	7.78	31.63	36.22	45.85
644.4	-11.56	2.15	-4.4	2.66	29.65		672.3	6.02	11.9	39.15	45.64	62.08		643.5	4.22	8.3	34.21	38.07	46.98
645.3	-11.04	3.61	-7.53	3.04	31.7		673.2	6.09	11.47	40.24	48.14	62.38		644.4	6.04	11.59	32.64	38.88	48.02
646.2	-8.99	3.47	-5.71	4.18	31.94		674.1	7.97	9.79	39.51	49.74	62.51		645.3	6.18	9.67	32.98	38.17	45.27
647.1	-9.78	3.61	-6.57	3.79	32.31		675	8.33	11.79	40.17	47.05	63.92		646.2	4.77	8.22	33.45	37.11	47.8
648	-12.56	2.72	-9.08	4.68	30.25		675.9	6.44	11.84	37.14	46.89	62.35		647.1	0.97	6.96	30.93	33.77	46.48
648.9	-10.71	2.94	-7.89	2.36	30.74		676.8	5.59	10.83	39.39	46.25	62.4		648	4.64	7.34	31.65	38.06	46.4
649.8	-10.13	2.94	-7.3	2.34	34.34		677.7	5.56	8.38	35.72	44.22	62.61		648.9	6.98	11.27	34.26	39.06	46.1
650.7	-11.81	2.02	-7.42	2.43	30.23		678.6	6.92	11.17	38.27	48.38	61.7		649.8	4.61	7.89	31.61	36.68	46.65
651.6	-11.99	4.09	-8.32	1.48	30.07		679.5	6.68	9.81	38.09	44.9	60.03		650.7	3.63	6.82	30.26	37.06	43.7
652.5	-11.19	4.01	-7.14	4.34	31.63		680.4	7.14	12.19	40.46	47.54	62.9		651.6	2.73	8.86	30.84	36.63	46.83
653.4	-13.21	1.45	-10.05	0.87	30.06		681.3	6.5	12.01	38.9	47.75	63.48		652.5	3.2	8.77	30.27	36.74	47.77
654.3	-12.67	3.99	-7.19	1.52	31.39		682.2	7.51	11.51	38.03	45.1	63.53		653.4	4.41	9.75	33.22	36.24	44.11
655.2	-11.73	2.97	-9.08	1.73	31.42		683.1	6.29	12.48	39.28	46.62	62.11		654.3	4.66	7.86	32.22	38.48	44.96
656.1	-11.75	3.43	-8.86	1.05	31.19		684	7.94	12.66	39.22	46.34	64.2		655.2	6.56	11.9	33.42	39.38	48.59
657	-13.64	2.5	-7.69	3.49	31.57		684.9	6.22	8.81	38.32	44.85	61.44		656.1	2.68	8.14	31.45	36.72	46.17
657.9	-11.46	2.38	-7.87	1.71	31.84		685.8	5.06	10.34	36.18	45.28	62.89		657	3.43	8.95	33.52	38.41	47
658.8	-13.36	1.88	-9.3	0.52	29.69		686.7	5.34	9.19	35.93	45.78	63.84		657.9	5.34	9.29	33.17	35.26	47.95
659.7	-11.16	4.76	-6.19	2.8	30.66		687.6	7.08	11.21	38.84	47.04	63.72		658.8	4.09	10.32	30.28	36.64	46.37
660.6	-11.34	3.37	-7.53	0.24	30.13		688.5	7.34	12.93	38.85	44.94	62.52		659.7	4.03	6.7	30.85	36.46	45.24
661.5	-9.18	3.94	-6.47	2.39	31.93		689.4	6.53	10.47	35.69	45.13	61.01		660.6	3.85	9.41	30.85	36.68	45.04
662.4	-12.88	1.99	-7.87	-0.06	26.79		690.3	4.08	8.38	35.91	45.97	60.62		661.5	5.64	10.44	33.44	37.72	48.62
663.3	-12.21	1.72	-7.74	3.51	29.07		691.2	5.98	9.54	35.33	44.33	61.96		662.4	3.59	8.41	31.15	35.22	44.87
664.2	-10.73	3.81	-6.79	1.96	29.64		692.1	5.8	9.82	36.26	43.75	61.66		663.3	4.84	9.82	32.11	37.46	46.32
665.1	-9.48	5.35	-4.82	4.33	32.93		693	6.2	10.18	38.17	46.86	63.35		664.2	3.55	8.35	29.7	36.65	47.28
666	-11.79	3.14	-6.95	2.17	29.03		693.9	8.46	11.38	38.16	45.74	63.29		665.1	4.72	9.52	31.44	37.62	44.73
666.9	-10.38	2.25	-6.57	4.19	28.52		694.8	4.81	9.89	35.74	41.61	59.93		666	5.09	8.58	30.44	36.32	47.66
667.8	-12.02	2.86	-7.65	1.45	31.38		695.7	6.15	8.32	37.34	45.4	59.63		666.9	6.46	9.77	32.22	37.99	47.04
668.7	-13.18	2.35	-7.02	2.27	28.88		696.6	6.38	10.38	37.35	45.29	61.51		667.8	5.75	8.87	32.56	36.22	47.85
669.6	-10.77	4.61	-5.8	2.71	31.53		697.5	6.52	10.26	34.95	47.76	61.91		668.7	4.77	11.05	31.02	37.8	44.36
670.5	-13.54	2.52	-8.55	0.37	28.52		698.4	7.51	10.5	37.2	46.53	61		669.6	6.69	8.03	31.94	36.86	46.19
671.4	-10.32	4.06	-6.96	3.08	31.34		699.3	7.33	10.57	36.87	46.59	62.41		670.5	2.66	6.85	29.94	34.68	42.83
672.3	-9.76	3.64	-7.51	1.93	29.96		700.2	7.24	9.1	37.04	46.94	62.12		671.4	3.13	6.19	31.49	37.21	45.77
673.2	-10.86	2.65	-7.56	-0.53	26.52		701.1	8.03	10.98	37.93	45.43	61.62		672.3	7.07	8.14	33.26	37.45	45.68
674.1	-12.6	0.56	-8.77	1	27.31		702	6.17	10.16	37.64	45.67	61.53		673.2	7.39	8.83	33.74	36.85	47.61
675	-11.54	2.47	-7.65	2.24	30.05		702.9	7.54	11.36	40.32	47.61	63.06		674.1	5.2	7.56	32.07	35.93	46.4
675.9	-9.26	6.02	-5.67	3.09	31.37		703.8	7.25	11.79	37.86	46.64	62.46		675	4.21	9.74	30.9	36.93	48.07
676.8	-9.44	5.83	-6.07	3.39	30.73		704.7	8.12	13.09	39.89	48.17	64.35		675.9	4.29	9.48	33.91	37.13	48.99
677.7	-12.36	2.25	-10.15	0.53	29.72		705.6	5.55	9.33	37.19	44.54	62.66		676.8	5.8	10.82	32.81	37.81	47.57
678.6	-12.2	2.35	-8.59	2.26	29.92		706.5	4.74	8.98	37.01	43.23	59.27		677.7	3.96	9.33	30.72	35.9	47.74
679.5	-10.22	3.74	-5.85	0.96	30.55		707.4	5.82	11.45	38.13	45.91	61.04		678.6	4.25	8.27	31.36	36.63	48.39
680.4	-12.19	2.46	-9.79	0.12	29.22		708.3	6.05	10.28	37.15	43.4	59.27		679.5	4.01	10.09	31.67	36	46.69
681.3	-11.01	1.94	-6.98	0.77	30.06		709.2	6.4	11.39	38.63	44.67	62.48		680.4	6.41	9.76	32.79	38.45	48.64
682.2	-10.53	4.01	-7.6	3.36	31.08		710.1	7.19	10.51	37.61	46.6	63.35		681.3	3.23	8.17	30.55	37.98	47.24
683.1	-11.85	3.74	-7.17	1.74	31.43		711	8.95	13.33	37.65	49.68	63.37		682.2	5.95	9.63	32.96	38.65	47.98
684	-11.65	2	-9.79	-0.44	29.14		711.9	6.27	11	37.29	45.54	60.55		683.1	4.25	7.6	30.59	35.07	44.79
684.9	-10.99	5.24	-8.12	1.34	29.51		712.8	5.31	9.67	34.89	45.6	61.61		684	3.65	7.06	32	36.39	44.75
685.8	-10.79	4.11	-5.45	2.63	29.03		713.7	8.58	10.44	36.69	44.72	63.69		684.9	5.4	9.19	33.72	37.69	48.2
686.7	-10.87	6.29	-7.02	2.2	31.06		714.6	5.5	10.66	36.44	45.1	61.81		685.8	6.04	10.59	32.9	39.88	47.43
687.6	-7.89	5.46	-3.88	3.77	32.23		715.5	5.26	11.02	37.04	47.7	63.17		686.7	2.83	7.6	30.09	36.31	45.75
688.5	-10.78	4.46	-6.66	1.64	30.22		716.4	5.01	9.93	37.16	44.18	60.94		687.6	7.62	8.58	31.89	36.73	49.07
689.4	-10.93	2.08	-8.74	1.22	31.37		717.3	8.43	11.81	36.52	47.9	63.23		688.5	4.26	6.87	31.7	36.09	47.15
690.3	-12.25	2.49	-7.79	1.15	29.52		718.2	7.61	9.6	38.01	46.01	63.2		689.4	3.28	7.61	29.89	34.79	45.73
691.2	-11.2	3.05	-8.15	0.97	28.81		719.1	5.29	9.48	37.82	44.8	61.94		690.3	4.91	7.23	30.61	34.97	45.88
692.1	-10.03	5.55	-6.88	2.95	31.76		720	5.72	9.66	37.97	46.99	62.41		691.2	3.6	8.43	31.2	36.22	44.85
693	-11.28	2.02	-8.76	1.55	28.61		720.9	5.91	10.8	37.05	44.99	60.8		692.1	2.36	5.85	29.02	33.94	45.13
693.9	-8.15	4.96	-4.57	2.4	31.49		721.8	7.29	12.26	37.81	42.77	62.66		693	4.48	10.47	32.23	37.72	47.71
694.8	-12.03	1.45	-8.44	0.44	29.88		722.7	8.4	12.18	36.62	46.24	60.95		693.9	3.69	8.67	33.53	35.59	47.75
695.7	-10.15	5.29	-4.91	1.43	29.59		723.6	5.94	9.09	35.38	44.84	61.24		694.8	1.84	8.04	27.88	33.97	43.51
696.6	-10.91	4.92	-6.7	0	28.76		724.5	6.74	12.47	38.35	44.54	61.58		695.7	4.78	8.22	32.68	35.96	46.36
697.5	-11.48	2.87	-8.08	1.39	29.19		725.4	6.96	9.58	36.99	46.44	62.17		696.6	3.76	8.38	31.1	35.96	45.72
698.4	-9.62	4.27	-4.19	3.56	32.29		726.3	6.71	11.19	37.72	45.53	62.67		697.5	3.49	7.51	30.68	34.67	45.75
699.3	-9.17	4.93	-4.87	3.77	31.39		727.2	3.06	9.28	33.76	43.05	58.87		698.4	4.32	8.54	31.76	36.97	46.83
700.2	-10.73	3.78	-7.92	1.24	28.63		728.1	8.64	12	38.42	47.55	63.42		699.3	5.09	7.82	30.74	36.24	45.47
701.1	-11.49	3.01	-7.47	0.92	28.98		729	8.53	12.23	38.57	48.2	63.71		700.2	4.46	7.73	30.81	36.5	43.8
702	-10.31	4.48	-6.38	2.16	29.31		729.9	6.68	9.11	34.51	44.7	60.15		701.1	2.93	7.24	29.09	35.95	45.05
702.9	-10.27	4.01	-6.44	1.4	32.9		730.8	7.61	10.19	37.25	44.6	61.15		702	3.55	8.16	31.49	36.77	45.85
703.8	-9.29	5.03	-5.01	2.51	31.37		731.7	6.54	10.42	37.8	46.11	59.39		702.9	4.83	7.48	31.93	37.54	45.44
704.7	-9.32	4.26	-5.71	0.83	28.59		732.6	5.62	12.18	37.11	47.14	62.6		703.8	4.02	7.61	28.75	36	43.73
705.6	-11.32	5.34	-5.61	3.13	28.43		733.5	6.51	10.44	35.86	44.71	62.04		704.7	6.28	9.68	33.79	38.06	48.13
706.5	-11.76	2.21	-7.07	0.73	28.36		734.4	5.98	11.83	36	45.98	61.45		705.6	5.35	9.54	32.04	37.34	46.73
707.4	-12.34	4.03	-9.73	0.19	27.19		735.3	6.41	11.31	36.46	45.37	59.45		706.5	5.5	8.39	31.53	37.35	46.99
708.3	-13	2.6	-8.68	-0.19	30.26		736.2	8.68	11.23	38.24	49.53	65.56		707.4	3.4	7.32	30.53	35.16	43.56
709.2	-10.8	2.04	-8.02	1.29	30.41		737.1	7.73	10.63	37.41	46.83	64.17		708.3	6.52	8.61	33.14	36.65	46.38
710.1	-7.7	5.99	-3.98	2.8	31.79		738	7.44	11.86	38.16	45.97	61.4		709.2	4.25	9.9	31.39	38.71	47.45
711	-10.21	5.1	-5.6	1.42	30.32		738.9	7.11	11.39	36.28	45.83	62.02		710.1	4.12	8.44	28.84	36.31	45.68
711.9	-14.29	1.56	-9.38	-2.09	26.14		739.8	6.08	9.08	37.39	46.44	62.03		711	4.91	6.77	31.68	34.87	45.83
712.8	-10.84	3.5	-7.2	-0.55	27.7		740.7	5.6	9.68	35.8	43.52	61.86		711.9	4.22	8.75	32.19	36.94	48.04
713.7	-11.04	3.94	-6.8	1.7	29.98		741.6	5.53	9.94	37.38	44.75	62.6		712.8	4.71	9.86	32.3	37.77	48.77
714.6	-9.85	4.41	-6.46	-0.17	29.86		742.5	8.17	9.4	36.98	43.67	61.47		713.7	3.26	8.47	31.59	35.86	46.06
715.5	-12.4	3.97	-8.12	-0.2	28.44		743.4	5.34	7.55	33.12	43	59.8		714.6	3.82	7.93	30.46	36.21	46.98
716.4	-11.43	1.85	-6.36	2.09	30.05		744.3	7.09	8.82	34.72	43.89	61.03		715.5	5.28	9.72	31.55	39.26	46.95
717.3	-10.75	3.82	-7.89	2.16	29.31		745.2	7.55	12.39	39.98	46.04	63.12		716.4	5.05	8.64	30.67	36.34	46.35
718.2	-12.3	2.78	-7.31	1.65	28.04		746.1	6.26	8.59	34.71	45.63	60.19		717.3	4.18	7.99	31.73	36.79	45.08
719.1	-9.3	5.59	-3.86	3.55	30.67		747	5.26	11.45	35.33	44.52	61.93		718.2	4.64	6.99	31.44	37.37	44.41
720	-12.94	0.49	-9.01	0.57	27.93		747.9	7.64	11.58	38.86	44.73	62.66		719.1	4.04	9.95	31.7	35.63	45.54
720.9	-12.46	1.5	-8.01	1.58	27.79		748.8	5.68	10.45	37.45	45.63	58.83		720	4.85	9.2	30.58	37.96	47.64
721.8	-10.12	3.45	-8.61	2.47	28.11		749.7	4.54	6.12	34.43	42.09	58.96		720.9	4.98	10.37	29.48	36.11	48.38
722.7	-10.14	6.16	-2.9	4.42	31.23		750.6	5.15	8.35	34.78	43.35	60.27		721.8	2.29	5.56	27.71	34.44	42.51
723.6	-11.04	4.84	-6.73	0.78	29.15		751.5	6.32	11.31	35.11	45.76	62.87		722.7	5.11	8.56	29.69	34.93	46
724.5	-10.73	4.28	-7.65	1.45	28.53		752.4	6.67	10.17	34.7	43.7	61.17		723.6	5.88	8.65	30.91	36.04	47
725.4	-11.53	1.96	-8.18	-0.24	29.13		753.3	6.65	11.28	35.42	45.38	61.09		724.5	4.61	7.23	31.3	34.12	45.54
726.3	-10.07	5.51	-4.83	3.31	28.44		754.2	5.16	9.47	36.06	44.84	60.16		725.4	4.31	8.87	32.33	36.76	46.76
727.2	-11.48	4.11	-6.9	-0.51	30.65		755.1	5.33	8.02	34.16	41.64	61.66		726.3	3.03	7.03	28.62	35.02	45.55
728.1	-9.93	3.69	-6.97	0.63	29.16		756	7.33	10.42	37.17	45.05	60.36		727.2	5.59	8.5	31.28	34.15	46.15
729	-9.39	4.6	-6.16	2.18	31.71		756.9	5.21	10.92	35.85	46.1	60.52		728.1	5.51	9.84	30.7	38.58	45.81
729.9	-13.12	1.41	-7.09	0.5	28.58		757.8	7.5	10.14	36.11	45.54	61.93		729	3.54	8.73	31.71	36.17	45.25
730.8	-11.47	3.88	-6.9	0.89	28.9		758.7	5.65	11.04	36.49	43.49	59.58		729.9	4.88	8.17	30.29	35.71	44.6
731.7	-11.5	6.09	-5.69	1.03	29.76		759.6	4.8	10.16	33.89	43.73	59.05		730.8	4.08	5.63	31.22	33.94	44.79
732.6	-10.7	3.63	-6.26	0.6	28.41		760.5	4.83	9.84	33.99	43.33	61.57		731.7	4.26	7.21	29.96	35.01	42.81
733.5	-10.7	5.36	-5.59	1.63	28.66		761.4	8.32	12.71	38.9	48.23	62.36		732.6	7.63	10.8	31.04	37.34	47.21
734.4	-10.5	4.25	-6.22	2.21	28.23		762.3	7.17	10.36	36.21	45.8	61.24		733.5	3.33	8.72	30.9	35.92	46.18
735.3	-8.73	3.23	-7.82	-0.41	26.72		763.2	9.11	13.79	37.69	47.39	64.85		734.4	4.69	8.4	30.73	36.39	45.79
736.2	-10.69	3.58	-5.54	-1.07	29.36		764.1	4.87	8.37	33.35	44.18	59.75		735.3	4.72	5.72	29.32	35.19	42.95
737.1	-11.8	4.06	-6.78	1.07	28.83		765	4.45	9.78	35.12	42.8	61.36		736.2	4.56	7.47	29.9	35.23	43.55
738	-11.65	4.06	-5.4	1.15	30.41		765.9	7.19	8.49	35.76	43.99	61.6		737.1	4.83	10.24	32.3	36.97	46.27
738.9	-12.25	2.03	-8.08	-1.68	28.56		766.8	6.28	7.57	33.55	43.46	59.47		738	5.59	9	30.75	37.56	46.14
739.8	-11.34	3.06	-7.78	1.9	30.47		767.7	4.44	8.15	33.97	42.93	60.18		738.9	4.07	8.44	32.91	35.5	46.31
740.7	-10.8	4.92	-6.13	-1.27	30.42		768.6	7.86	10.11	35.25	46.1	62.5		739.8	7.92	10.24	32.77	39.22	49
741.6	-10.72	4.52	-6.13	-1.37	29.68		769.5	5.92	10.23	37.13	45.81	62.09		740.7	6.49	9.36	33.84	36.44	46.71
742.5	-10.54	3.78	-5.55	-0.31	27.42		770.4	5.86	9.7	35.96	44.48	62.05		741.6	5.14	8.46	30.24	36.03	46.97
743.4	-9.26	3.83	-5.59	0.24	29.2		771.3	6.12	11.79	36.2	44.37	59.45		742.5	4.09	7.98	31.66	36.98	47
744.3	-11.55	4.65	-7.13	0.88	29.08		772.2	7.76	11.96	35.8	45.04	62.02		743.4	2.56	5.63	27.4	33.66	41.56
745.2	-12.63	3.18	-5.2	-0.56	27.46		773.1	8.09	11.47	38.43	46.83	61.81		744.3	0.55	7.13	29.3	33.39	43.24
746.1	-11.58	2.19	-9.38	-1.81	27.58		774	8.31	11.84	36.55	45.74	60.53		745.2	4.55	9.92	34.1	37.55	46.16
747	-8.59	5.59	-4.85	1.64	29.4		774.9	6.73	10.75	35.96	44.74	61.85		746.1	6.31	7.93	32.64	37.39	46.97
747.9	-9.64	5.97	-5.69	2.8	31.43		775.8	5.55	8.82	34.07	43.22	58.67		747	4.05	7.76	30.1	38.26	45.75
748.8	-9.98	3.96	-6.02	0.49	27.62		776.7	6.18	9.84	34.17	45.74	60.59		747.9	2.4	4.62	29.57	34.45	42.71
749.7	-10.79	5.02	-6.61	0.44	27.12		777.6	6.49	10.37	34.23	44.12	60.67		748.8	4.37	7.37	32	36.36	45.71
750.6	-9.75	4.71	-6.55	-0.43	28.68		778.5	6.74	11.51	36.99	46.23	63.79		749.7	4.63	8.57	30.39	37.55	43.76
751.5	-11.19	4.69	-4.97	-1.09	27.67		779.4	7.06	11.7	36.8	45.97	61.25		750.6	5.57	9.54	32.29	35.61	46.51
752.4	-8.58	6.12	-6.75	1.22	30.55		780.3	4.85	10.03	35.08	43.81	60.55		751.5	3.08	6.7	28.81	34.43	43.17
753.3	-12.1	3.6	-9.45	-0.73	26.32		781.2	6.43	10.72	35.81	46.06	61.79		752.4	4.33	9.82	31.96	37.28	45.96
754.2	-8.15	5.24	-4.97	2.47	30.59		782.1	6.65	11.65	37.05	45.12	62.35		753.3	4.39	7.45	30.33	34.61	46.08
755.1	-10.04	4.78	-5.85	0.62	29.4		783	5.68	10.17	36.6	44.33	60.71		754.2	5.7	11.18	31.36	36.78	46.83
756	-10.33	6.36	-5.08	1.66	30.19		783.9	6.57	9.59	37.42	45.07	61.75		755.1	6.11	8.73	31.28	36.31	45.3
756.9	-11.38	4.4	-8.17	-0.54	29.11		784.8	7.48	9.91	35.39	42.39	59.78		756	3.71	7.6	30.54	36.65	44.3
757.8	-9.97	5.15	-6.28	1.16	30.63		785.7	7.29	9.77	36.52	45.69	62.73		756.9	3.9	8.5	30.5	35.73	45.92
758.7	-8.17	6.02	-5.13	4.11	31.13		786.6	6.32	9.54	33.83	43.64	59.15		757.8	4.23	8.05	29.67	35.18	44.63
759.6	-10.59	4.68	-6.83	-0.28	28.01		787.5	7.03	9.4	35.5	43.71	59.57		758.7	5.35	10.68	31.72	36.26	48.55
760.5	-12.02	3.33	-8.66	1.01	26.7		788.4	8.08	9.77	36.14	46.66	61.06		759.6	3.37	7.89	28.87	34.43	46.08
761.4	-10.56	6.22	-6.15	0.58	28.1		789.3	7.21	10.84	35.14	45.74	61.33		760.5	6.46	10.01	32.31	37.02	48.29
762.3	-10.33	5.26	-6.89	-1.15	30.13		790.2	5.11	8.71	36.15	42.99	60.83		761.4	4.57	7.6	27.67	34.35	43.29
763.2	-10.55	4.88	-6.27	0.57	29.13		791.1	5.93	9.18	33.99	42.27	60.01		762.3	2.79	7.56	30.38	34.22	46.15
764.1	-8.51	5.42	-6.12	1.06	29.12		792	7.27	9.89	35.53	45.73	60.5		763.2	2.53	6.88	28.95	33.56	42.61
765	-9.72	4.27	-6.57	-1.87	29.74		792.9	7.62	9.68	35.99	45.96	60.06		764.1	3.11	5.34	27.72	33.74	43.93
765.9	-10.97	5.79	-5.52	-0.4	28.55		793.8	5.24	8.88	34.71	42.83	60.07		765	6.62	8.77	32.11	37.1	47.01
766.8	-10.14	2.71	-6.35	-0.28	27.32		794.7	6.12	10.36	35.55	43.25	61.8		765.9	3.93	7.91	30.21	36.3	43.4
767.7	-9.5	5.72	-6.31	2.3	28.63		795.6	7.61	10.08	35.95	44.63	63.57		766.8	6.4	8.2	31.67	37.44	47.01
768.6	-9.64	5.34	-7.06	0.72	28.12		796.5	3.85	8.62	30.4	41.98	58.59		767.7	4.03	8.81	30.06	34.69	44.46
769.5	-11.3	5.06	-7.92	0.37	28.06		797.4	6.7	9.8	34.73	43.5	59.26		768.6	3.11	8.59	30.03	35.12	44.17
770.4	-12.76	2.16	-9.31	-2.18	26.82		798.3	5.83	9.09	33.71	42.26	59.94		769.5	3.98	9.66	29.46	36.64	44.31
771.3	-8.53	8.12	-3.26	3.19	30.6		799.2	5.98	10.93	35.92	45	59.71		770.4	4.04	7.32	27.92	33.53	45.39
772.2	-11.62	2.39	-7.99	-1.22	28.53		800.1	7.33	11.27	35.3	44.75	60.53		771.3	2.65	6.13	28.75	34.58	43.05
773.1	-9.6	4.06	-7.59	1.6	29.39		801	6.15	11.2	36.13	43.83	59.56		772.2	2.98	6.84	28.67	34.48	44.71
774	-10.04	5.8	-7.17	0.81	29.29		801.9	9.88	13	36.82	48.02	63.99		773.1	3.14	7.36	29.72	33.6	44.3
774.9	-10.59	4.69	-7	-0.98	26.83		802.8	6.18	9.66	34.48	43.5	61.33		774	1.37	6.67	27.6	32.98	43.77
775.8	-11.83	3.44	-7.5	-1.23	28.37		803.7	6.92	11.19	36.86	47.45	61.65		774.9	5.78	10.26	30.66	36.12	45.63
776.7	-11.24	4.71	-6.44	0.21	27.54		804.6	5.23	11.31	33.1	46.11	60.04		775.8	6.25	7.96	28.78	35.82	44.15
777.6	-9.42	5.3	-4.91	0.78	28.11		805.5	5.92	7.8	33.29	43.08	61.4		776.7	5.32	7.19	30.21	36.73	44.93
778.5	-10.56	5.74	-6.03	-0.15	29.51		806.4	5.88	8.98	32.56	42.07	59.83		777.6	1.14	5.96	27.88	35.68	43.17
779.4	-7.73	4.32	-4.65	0.79	30.15		807.3	7.81	10.66	33.98	44.6	60.86		778.5	3.23	6.79	29.7	34.94	44.47
780.3	-8.08	7.33	-3.77	2.21	30.61		808.2	6.17	9.32	33.85	42.48	60.2		779.4	4.16	9.39	31.75	34.25	47.8
781.2	-10.31	5.58	-7.38	0.79	30.57		809.1	8.85	11.46	38.71	47	63.5		780.3	4.57	6.21	29.28	35.54	44.2
782.1	-9.9	5.04	-7.1	2.13	29.37		810	6.49	11.39	34.33	44.32	61.68		781.2	4.55	8.04	31.6	34.42	45.48
783	-8.22	5.8	-5.37	0.94	27.82		810.9	7	11.04	36.43	45.31	59.86		782.1	5.29	8.57	30.92	36.79	45.85
783.9	-11.68	4.95	-7.5	-0.22	26.72		811.8	4.3	6.83	32.22	44.83	60.01		783	3.54	6.22	29.89	34.2	43.78
784.8	-12.35	4.79	-7.28	0.01	27.79		812.7	7.58	10.89	34.88	45.04	60.64		783.9	4.93	8.97	29.78	35.01	46.53
785.7	-9.3	5.95	-5.79	1.64	30.84		813.6	5.58	8.76	32.01	45.87	59.24		784.8	3.43	7.52	29.95	34.43	44.76
786.6	-9.71	4.35	-6.98	-0.03	24.72		814.5	4.79	7.88	32.09	40.58	58.33		785.7	4.02	8.25	29.32	33.82	45.02
787.5	-11.64	4.22	-4.6	0.04	28.19		815.4	6.93	8.91	34.84	45.23	61.27		786.6	4.51	7.96	29.34	35.66	46.58
788.4	-10.15	5.14	-3.97	2.13	30.4		816.3	6.29	9.6	35.39	44.01	60.02		787.5	3.73	7.22	29.11	34.75	44.63
789.3	-10.54	4.44	-6.2	-0.44	27.72		817.2	8.54	12.52	36.88	47.1	61.92		788.4	3.43	9.57	29.61	36.49	45.84
790.2	-9.58	6.26	-4.53	0.06	26.62		818.1	6.9	8.04	34.37	46.22	60.03		789.3	3.37	8.01	29.34	35.99	44.5
791.1	-12.5	1.59	-8.41	-1.24	27.66		819	8.1	11.4	37.41	45.57	60.81		790.2	4.19	7.28	29.21	35.9	43.46
792	-8.59	5.59	-8.91	-0.01	27.38		819.9	4.93	7.83	33.26	43.44	59.34		791.1	5.31	8.54	31.35	35.98	45
792.9	-11.16	5.36	-5.04	0.96	27.67		820.8	7.68	10.41	34.01	43.95	62.14		792	3.67	5.88	29.65	34.76	44.47
793.8	-11.38	3.81	-7.51	-1.45	27.96		821.7	5.37	8.26	33.18	43.44	59.83		792.9	3.61	8.59	32.06	36.08	46.37
794.7	-9.85	4.47	-4.91	4.13	27.64		822.6	6.23	8.03	34.3	44.86	60.76		793.8	3.92	6.99	30.37	35.87	45.44
795.6	-11.26	4.71	-7.47	0.68	27.53		823.5	5.85	8.46	34.9	46.74	59.93		794.7	3.84	7.14	29.36	35.85	45.32
796.5	-8.74	6.43	-6.8	1.83	29.49		824.4	6.19	9.21	32.28	44.41	59.82		795.6	6.18	9.17	30.71	35.67	45.9
797.4	-9.33	4.79	-5.91	0.64	28.99		825.3	7.27	11.75	36.65	45.82	62.83		796.5	3.87	6.97	30.32	32.65	44.47
798.3	-8.2	5.95	-4.4	-0.33	29.58		826.2	6.59	8.24	33.29	43.09	62.24		797.4	3.64	8.36	30.38	35.62	45.56
799.2	-9.54	4.79	-5.77	-0.3	28.4		827.1	6.31	9.28	33.36	42.45	60.72		798.3	4.05	7.15	30.35	34.95	45.9
800.1	-9.69	3.91	-6.75	-1.64	26.48		828	7.43	10.57	35.01	46.42	58.88		799.2	3.07	7.6	28.98	34.59	46.05
801	-11.54	4.36	-7.76	-0.67	27.57		828.9	5.89	9.54	33.7	43.85	58.97		800.1	3.21	6.19	28.07	33.65	43.4
801.9	-8.49	7.86	-4.5	1.25	28.79		829.8	6.21	9.66	35.1	42.18	58.06		801	4.65	7.4	31.01	35.37	45.25
802.8	-10.72	5.09	-5.94	0.32	27.86		830.7	8.47	10.43	35.23	45.78	60.83		801.9	5.35	9.78	31.45	34.72	46.41
803.7	-10.19	5.79	-7.07	1.81	27.46		831.6	8.46	10.03	35.56	44.99	61.48		802.8	4.98	9.12	30.36	35.91	47.25
804.6	-12.75	1.94	-6.58	-1.53	28.26		832.5	6.46	9.93	34.56	44.25	60.01		803.7	4.65	8.09	29.05	35.72	46.09
805.5	-10.33	4.28	-7	0.36	26.94		833.4	9.15	9.98	35.11	42.73	59.52		804.6	4.15	8.53	32.2	35.07	45.97
806.4	-10.27	4.34	-7.16	-0.67	28.04		834.3	6.23	6.34	31.27	41.54	56.91		805.5	2.58	6.96	28.11	33.92	44.95
807.3	-9.22	5.72	-5.87	0.08	28.1		835.2	5.88	9.4	36.59	45.33	60.11		806.4	2.17	6.08	28.88	33.23	43.23
808.2	-9.71	4.27	-4.77	1.31	29.87		836.1	4.71	7.36	34.03	43.07	57.05		807.3	2.2	6.91	28.97	35.5	45.64
809.1	-13.31	1.01	-8.27	-1.75	26.82		837	6.18	8.52	32.35	42.67	58.79		808.2	4.5	7.29	29.26	34.65	46.97
810	-12.1	5	-5.69	0.79	27.59		837.9	6.37	10.18	34.53	43.45	59.98		809.1	5.28	9.37	32.52	36.31	45.49
810.9	-8.9	4.9	-5.01	0.15	28.79		838.8	5.52	9.56	34.9	43.84	60.55		810	2.23	5.6	28.79	34.07	44.85
811.8	-9.59	4.88	-7.2	1.23	27.7		839.7	5.61	12.89	34.72	43.28	61.14		810.9	3.67	8.29	29.84	34.56	44.81
812.7	-11.32	5.41	-7.89	0.39	27.64		840.6	6.63	8.87	35.33	44.81	61.65		811.8	6.8	10.89	29.63	36.79	46.72
813.6	-11.1	3.89	-6.24	-1.15	29.45		841.5	7.1	8.96	34.95	42.28	61.47		812.7	4.19	7.83	30.44	34.79	43.49
814.5	-11.02	5.59	-7.47	-1.09	26.62		842.4	7.92	10.61	34.88	45.69	61.71		813.6	4.42	7.08	28.73	35.43	44.62
815.4	-7.38	6.86	-4.69	0.67	28.46		843.3	7.18	8.76	34.36	44.61	59.9		814.5	2.78	5.28	26.6	31.72	41.81
816.3	-8.14	4.69	-5.76	-0.08	28.4		844.2	5.25	10.49	33.96	44.28	61.62		815.4	3	6.95	28.95	32.87	42.91
817.2	-8.23	5.78	-6.42	1.82	29.34		845.1	5.39	6.97	31.85	42.78	58.8		816.3	4.18	9.88	27.99	34.72	47.47
818.1	-11.24	3.82	-6.34	-0.23	28.96		846	4.37	6.22	32.73	40.76	58.52		817.2	3.22	6.45	29.83	35.08	44.23
819	-10.76	3.7	-6.71	-0.28	27.35		846.9	6.62	10.07	34.6	44.95	60.05		818.1	6.14	9.43	31.75	35.67	46.26
819.9	-10.64	5.16	-6.77	-0.81	27.15		847.8	5.24	8.88	31.48	43.44	61.33		819	3.4	7.24	30.67	34.87	44.68
820.8	-9.94	6.56	-5.37	0.48	29.82		848.7	4.97	11.34	33.99	43.91	60.33		819.9	6.11	6.97	32.14	35.69	46.35
821.7	-10.43	6.09	-4.03	1.16	29.52		849.6	8.02	9.64	33.88	44.84	62.15		820.8	3.54	7.04	29.98	35.07	43.35
822.6	-10.02	4.93	-6.31	-1.29	26.52		850.5	4.67	7.67	32.87	41.77	57.99		821.7	5.64	7.61	29.28	34.25	45.85
823.5	-11.27	5.59	-4.73	-0.36	26.54		851.4	4.86	9.01	32.76	42.97	56.8		822.6	6.37	8.59	29.29	36.66	46.85
824.4	-10.67	3.83	-7.36	-1.23	26.78		852.3	6.5	10.22	34.68	44.09	62.39		823.5	4.4	7.91	30.29	36.7	46.14
825.3	-9.39	6.73	-5.69	1.02	28.72		853.2	6.41	10.5	32.52	43.11	59.23		824.4	5.82	8.6	30.89	35.67	48.45
826.2	-9.7	3.73	-6.57	-1.36	27.33		854.1	5.01	8.85	32.44	43	59.18		825.3	2.91	6.93	28.77	34.41	43.92
827.1	-9.52	5.35	-3.57	0.29	28.56		855	4.47	9.33	32.5	43.1	59.24		826.2	3.86	9.09	28.12	36.23	42.71
828	-9.01	4.5	-5.49	-0.61	28.15		855.9	5.45	11.53	33.44	43.73	59.49		827.1	5.29	8.77	30.26	36.09	46.44
828.9	-9.95	5.61	-8.62	0.24	28.07		856.8	8.09	8.44	35.27	45.77	61.05		828	4.64	9.33	30.3	37.33	46.13
829.8	-8.46	5.47	-5.89	1.15	30.16		857.7	5.29	8.83	32.05	42.24	59.64		828.9	0.33	6.02	27.85	34.25	42.75
830.7	-8.08	5.63	-5.05	-0.16	30.48		858.6	7.03	11.36	33.29	43.99	61.43		829.8	5.4	6.86	28.85	33.31	44.97
831.6	-8.8	5.79	-6.06	1.95	28.48		859.5	5.24	10.96	34.84	43.35	59.06		830.7	3.13	6.01	28.95	35.44	45.23
832.5	-11.5	5.94	-7.26	0.44	30.1		860.4	5.29	10.38	33.29	41.03	58.63		831.6	3.21	6.85	30.35	35.88	46.1
833.4	-10.17	5.32	-4.56	-0.2	28.84		861.3	8.59	10.01	34.04	43.33	60.58		832.5	7.23	8.66	29.8	35.54	46.51
834.3	-9.59	8.24	-3.97	1.03	27.93		862.2	5.06	10.02	33.17	42.81	60.15		833.4	4.45	6.1	29.31	33.87	45.91
835.2	-9.8	4.63	-6.2	0.78	28.85		863.1	7.07	10.57	34.19	44.26	58.82		834.3	3.96	9.02	29.56	35.27	46.07
836.1	-8	9.68	-4	3.87	30.43		864	6.36	9.73	31.81	42.62	58.94		835.2	4.36	6.63	29.44	33.7	45.28
837	-8.4	5.71	-4.5	0.96	29.94		864.9	7.28	11.23	34.57	44.3	60.64		836.1	4.25	6.74	28.08	33.99	43.63
837.9	-9.33	7.2	-4.33	1.95	28.46		865.8	2.61	5.59	32.26	42.67	58.56		837	2.98	8.44	28.87	34.23	44.19
838.8	-10.77	4.88	-5.01	-0.31	27.83		866.7	6.56	9.34	32.24	44.21	59.2		837.9	2.64	5.94	29.43	34.35	43.71
839.7	-9.06	7.56	-5.38	1.81	27.7		867.6	6.78	10.42	32.63	43.45	59.19		838.8	6.28	7.34	30.14	37.34	46.41
840.6	-10.26	4.3	-6.03	-0.45	28.17						45.11	61.11		839.7	4.53	8.82	29.88	35.02	47.13
841.5	-8.32	5.6	-4.67	0.88	29.18									840.6	3.83	9.72	29.13	34.41	44.64
842.4	-9.97	5.6	-6.9	0.58	26.59									841.5	5.02	6.02	28.77	33.62	43.02
843.3	-9.57	2.42	-6.25	-1.26	25.36									842.4	6.62	7.48	31.32	34.51	45.97
844.2	-10.64	5.25	-5.8	0.5	27.73									843.3	3.33	8.33	28.51	33.06	43.28
845.1	-11.36	5.13	-4.69	-0.85	28.3									844.2	5.45	7.78	30.02	35.47	46.44
846	-10.29	5.15	-6.77	-1.17	27.5									845.1	6.49	9.33	30.94	36.67	45.71
846.9	-9.76	5.98	-6.47	0.53	26.97									846	3.43	6.79	27.29	34.23	44.16
847.8	-10.22	5.62	-6.27	-1.19	27.83									846.9	4.21	6.97	30.56	34.27	45.83
848.7	-10.54	6.29	-6.62	-1.61	27.95									847.8	4.88	8.11	30.16	34.69	46.99
849.6	-8.79	5.92	-5.4	-0.14	28.45									848.7	6.23	10.08	31.09	35.71	48.02
850.5	-10.38	6.3	-6.47	0.82	26.76									849.6	2.84	8.38	30.62	35.24	46.51
851.4	-9.36	5.21	-6.78	-0.51	28.9									850.5	3.58	7.36	29.56	34.68	46.25
852.3	-12.47	1.51	-8.33	-1.99	26.05									851.4	2.91	6.45	27.7	33.2	42.75
853.2	-8.42	6.76	-4.95	-0.8	29.2									852.3	5.51	7.86	31.3	35.97	45.76
854.1	-4.57	7.79	-2.3	1.96	30.27									853.2	7.31	9.73	33.41	36.98	49
855	-9.3	4.4	-5.09	-0.5	29.51									854.1	4.77	7.73	29.6	35.94	46.61
855.9	-9.37	6.93	-5.01	1.81	28.48									855	4.17	6.58	29.19	34.92	45.17
856.8	-11.79	3.52	-7	-0.34	25.92									855.9	7.58	9.57	31.33	35.64	46.53
857.7	-10.37	6.61	-4.98	-2.13	29.28									856.8	5.69	8.04	30.28	33.65	46.45
858.6	-6.54	7.2	-5.1	2.12	29.26									857.7	5.76	9.07	30.85	35.64	46.91
859.5	-9.25	4.8	-6.59	0.29	27.4									858.6	4.92	10.02	28.93	34.42	47.47
860.4	-9.43	5.32	-7.5	-0.02	27.6									859.5	3.75	7.32	28.43	34.07	44.12
861.3	-7.57	6.42	-5.74	0.36	26.72									860.4	4.84	6.07	28.84	33.76	45.85
862.2	-9.38	5.55	-4.99	-0.66	28.23									861.3	3.05	6.75	27.43	33.44	43.95
863.1	-7.35	7.3	-4.75	2.43	29.42									862.2	5.02	7.83	30.4	36.74	45.45
864	-9.33	6.22	-4.01	-0.15	28.22									863.1	2.94	6.56	26.77	35.92	44.87
864.9	-8.5	6.62	-5.78	-0.19	28.01									864	3.44	6.85	28.32	35.05	43.27
865.8	-9.53	6.17	-8.19	-0.11	26.18									864.9	3.17	8.88	29.1	35.03	45.93
866.7	-10.62	6.3	-6.14	-0.44	28.13									865.8	4.26	8.67	29.3	34.63	44.23
867.6	-9.1	5.69	-4.96	-0.07	28.01									866.7	3.07	7.51	29.69	35.58	43.79
868.5	-9.29	6.13	-6.91	-1.54	27.38									867.6	3.7	7.18	28.14	31.9	45.67
														868.5	7.41	8.04	31.18	36.06	48.75

## Sheet: Extended Data Fig. 6d
SIH-5													SIH-14													SIH-15
	Replicate 1						Replicate 2							Replicate 1						Replicate 2							Replicate 1						Replicate 2
	RU						RU							RU						RU							RU						RU
Time (s)	160 nM	80 nM	40 nM	20 nM	10 nM		160 nM	80 nM	40 nM	20 nM	10 nM		Time (s)	160 nM	80 nM	40 nM	20 nM	10 nM		160 nM	80 nM	40 nM	20 nM	10 nM		Time (s)	160 nM	80 nM	40 nM	20 nM	10 nM		160 nM	80 nM	40 nM	20 nM	10 nM
-241.2	-1.71	8.08	3.82	1.35	1.42		0	0	0	0	0				0.82						0					-241.2	-9.98	6.2	6.19	3.22	3.66		0	0	0	0	0
-240.3	-1.82	9.04	3.18	1.75	0.81		0	0	0	0	0				0.61						0					-240.3	-9.46	4.93	4.82	5.1	3.06		0	0	0	0	0
-239.4	-2.62	9.45	2.88	0.7	0.35		0	0	0	0	0				2.43		4.22				0		0			-239.4	-10.71	6.19	7.12	4.05	3.42		0	0	0	0	0
-238.5	-2.2	6.69	2.59	0.75	1.26		0	0	0	0	0				1.5		1.62	3.36			0		0	0		-238.5	-6.85	7.31	9.38	5.35	3.14		0	0	0	0	0
-237.6	-2.8	9.68	4.55	0.61	0.93		0	0	0	0	0		-241.2	-16.32	1.71	2.91	3.84	1.98		0	0	0	0	0		-237.6	-11.14	3.47	6.3	2.9	1.65		0	0	0	0	0
-236.7	-3.07	7	4.59	-0.37	-1.4		0	0	0	0	0		-240.3	-14.33	1.06	5.4	4.24	4.52		0	0	0	0	0		-236.7	-11.25	3.68	4.86	3.1	2.85		0	0	0	0	0
-235.8	-1.31	9.21	6.41	4.3	0.93		0	0	0	0	0		-239.4	-13.14	-0.45	4.28	4.36	0.83		0	0	0	0	0		-235.8	-10.85	4.62	5.51	4.7	4.36		0	0	0	0	0
-234.9	-1.37	9.03	5	2.14	0.39		0	0	0	0	0		-238.5	-15.06	1.17	3.68	1.62	1.06		0	0	0	0	0		-234.9	-9.03	6.16	5.68	3.62	3.06		0	0	0	0	0
-234	-1.85	9.2	4.16	0.8	0.9		0	0	0	0	0		-237.6	-14.44	0.69	6.59	3.42	3.29		0	0	0	0	0		-234	-9.74	3.98	4.78	5.02	1.22		0	0	0	0	0
-233.1	-3.21	8.86	1.25	0.39	0.81		0	0	0	0	0		-236.7	-14.68	-1.48	3.89	1.74	2.01		0	0	0	0	0		-233.1	-11.44	3.75	3.4	3.28	2.13		0	0	0	0	0
-232.2	-2.87	8.04	3.78	-1.67	-1.89		0	0	0	0	0		-235.8	-15.35	0.28	2.39	1.2	1.42		0	0	0	0	0		-232.2	-10.58	3.96	3.56	2.09	2.49		0	0	0	0	0
-231.3	-1.93	8.15	4.01	0.54	0.9		0	0	0	0	0		-234.9	-16.39	-0.78	1.87	0.85	1.25		0	0	0	0	0		-231.3	-12.92	3.02	3.49	2.18	0.63		0	0	0	0	0
-230.4	-2.99	7.44	4.18	0.19	-0.45		0	0	0	0	0		-234	-16.37	0.52	0.93	2.58	0.69		0	0	0	0	0		-230.4	-9.51	3.08	6	4.82	2.37		0	0	0	0	0
-229.5	-3.4	8.68	4.15	1.73	0.16		0	0	0	0	0		-233.1	-13.48	2.01	4.04	2.6	2.41		0	0	0	0	0		-229.5	-12.62	1.6	2.76	2.22	1.91		0	0	0	0	0
-228.6	-4.34	8.01	2.98	0.67	-0.76		0	0	0	0	0		-232.2	-15.92	-1.89	2.34	2.71	0.76		0	0	0	0	0		-228.6	-10.23	1.82	2.25	2.7	1.89		0	0	0	0	0
-227.7	-1.89	9.11	4.25	2.02	-0.85		0	0	0	0	0		-231.3	-13.48	0.65	2.54	3.37	2.12		0	0	0	0	0		-227.7	-10.62	3.76	2.34	3.54	2.25		0	0	0	0	0
-226.8	-3.88	6.52	0.77	-0.64	-2.47		0	0	0	0	0		-230.4	-13.49	0.38	3.4	1.9	1.36		0	0	0	0	0		-226.8	-7.41	4.06	2.71	4.38	1.97		0	0	0	0	0
-225.9	-2.75	8.13	3.73	3.36	0.68		0	0	0	0	0		-229.5	-14.51	-2.28	0.91	1.1	0.12		0	0	0	0	0		-225.9	-8.78	3.54	6.38	5.48	3.63		0	0	0	0	0
-225	-2.02	9.01	3.62	0.6	1.51		0	0	0	0	0		-228.6	-12.96	0.92	3.28	0.73	1.4		0	0	0	0	0		-225	-11.95	1.87	5.11	4.22	2.32		0	0	0	0	0
-224.1	-4.48	6.84	-0.23	-0.66	-0.73		0	0	0	0	0		-227.7	-14.79	-0.05	0.23	-0.21	1.38		0	0	0	0	0		-224.1	-11.83	2.59	2.59	1.97	1.56		0	0	0	0	0
-223.2	-4.47	6.08	2.88	0.23	-0.74		0	0	0	0	0		-226.8	-13.61	0.75	-1.68	3.26	-0.35		0	0	0	0	0		-223.2	-9.07	3.72	3.9	4.23	5.07		0	0	0	0	0
-222.3	-2.34	9.08	3.91	3.32	-0.89		0	0	0	0	0		-225.9	-13.24	0.94	3.37	3.43	1.61		0	0	0	0	0		-222.3	-10.81	0.95	3.34	0.92	1.5		0	0	0	0	0
-221.4	-1.6	10.9	4.24	1.93	0.42		0	0	0	0	0		-225	-13.91	-0.55	1.92	4.81	1.36		0	0	0	0	0		-221.4	-7.34	2.95	4.2	3.64	2.39		0	0	0	0	0
-220.5	-3.07	7.11	3.14	2.48	-0.84		0	0	0	0	0		-224.1	-12.28	1.01	5.54	2.6	2.24		0	0	0	0	0		-220.5	-9.21	2.16	4.26	1.72	1.04		0	0	0	0	0
-219.6	-4.11	5.81	0.11	0.24	-2.33		0	0	0	0	0		-223.2	-11.55	-0.04	3.38	2.33	1.28		0	0	0	0	0		-219.6	-10.48	1.95	2.08	3.46	1.73		0	0	0	0	0
-218.7	-1.68	8.09	2.16	0.77	1.37		0	0	0	0	0		-222.3	-12.38	-1.1	2.8	2.6	0.92		0	0	0	0	0		-218.7	-10.17	3.23	2.78	3.96	2.64		0	0	0	0	0
-217.8	-2.67	8.24	1.62	0.87	0.19		0	0	0	0	0		-221.4	-12.91	-2.76	1.28	3.66	-0.35		0	0	0	0	0		-217.8	-10.6	2.73	2.72	3.16	2.79		0	0	0	0	0
-216.9	-3.62	7.12	1.63	-1.92	-1.28		0	0	0	0	0		-220.5	-12.31	3.9	1.86	2.55	1.39		0	0	0	0	0		-216.9	-10.22	4.31	5.32	4.32	1.52		0	0	0	0	0
-216	-3.38	7.96	3.75	3.12	0.78		0	0	0	0	0		-219.6	-14.06	-1.95	1.02	-0.18	-1.08		0	0	0	0	0		-216	-10.37	1.47	2.56	1.04	1.29		0	0	0	0	0
-215.1	-5.78	5.07	0.77	-1.62	-0.72		0	0	0	0	0		-218.7	-12.85	-1.35	0.13	4.65	0.27		0	0	0	0	0		-215.1	-11.37	0.38	1.49	0.99	0.81		0	0	0	0	0
-214.2	-3.69	9.08	3.44	-0.54	0.58		0	0	0	0	0		-217.8	-10.85	-0.13	3.07	1.89	4.7		0	0	0	0	0		-214.2	-10.53	-0.89	1.57	2.53	-0.55		0	0	0	0	0
-213.3	-4.04	8.55	2.63	-1.2	-1.17		0	0	0	0	0		-216.9	-12.24	-2.16	0.83	-0.08	-0.37		0	0	0	0	0		-213.3	-8.97	2.67	3.73	2.24	3.43		0	0	0	0	0
-212.4	-4.39	4.21	1.67	-1.39	-2.01		0	0	0	0	0		-216	-12.79	-1.39	2.19	3.31	0.5		0	0	0	0	0		-212.4	-8.59	2.25	5.24	4.18	1.97		0	0	0	0	0
-211.5	-5.02	6.78	2.06	0.05	-0.08		0	0	0	0	0		-215.1	-12.12	1.01	0.88	1.61	-0.35		0	0	0	0	0		-211.5	-11.43	1.04	1.54	3.24	1.8		0	0	0	0	0
-210.6	-0.97	9.22	3.69	1.76	1.26		0	0	0	0	0		-214.2	-13.84	2.2	1.98	0.63	0.27		0	0	0	0	0		-210.6	-9.55	1.43	2.65	3.01	1.62		0	0	0	0	0
-209.7	-2.65	7.02	3.79	0.56	1.4		0	0	0	0	0		-213.3	-13.11	-0.41	1.67	2.95	0.96		0	0	0	0	0		-209.7	-9.22	5.33	5.21	3.22	4.01		0	0	0	0	0
-208.8	-1.77	6.5	2.96	0.95	0.35		0	0	0	0	0		-212.4	-10.66	-3.05	2.5	3.46	3.21		0	0	0	0	0		-208.8	-9.64	1.75	0.72	2.16	1.76		0	0	0	0	0
-207.9	-0.09	11.01	4.56	3.47	1.41		0	0	0	0	0		-211.5	-9.49	-0.79	2.78	1.35	1.44		0	0	0	0	0		-207.9	-9.41	1.55	1.62	2.07	-0.28		0	0	0	0	0
-207	-2.33	11.28	3.87	0.93	0.97		0	0	0	0	0		-210.6	-12.18	-1.33	4.79	-0.54	-0.79		0	0	0	0	0		-207	-10.91	1.14	2.77	3.54	1.44		0	0	0	0	0
-206.1	-2.08	7.62	1.77	0.6	-0.51		0	0	0	0	0		-209.7	-13.11	1.06	0.16	2.27	-2.2		0	0	0	0	0		-206.1	-9.66	0.83	4.42	1.04	-0.22		0	0	0	0	0
-205.2	-4.75	7.06	-0.46	-0.24	-1.88		0	0	0	0	0		-208.8	-11.96	-0.68	2.79	2.14	-0.27		0	0	0	0	0		-205.2	-9.76	-1.21	0.76	-2.42	-1.61		0	0	0	0	0
-204.3	-3.17	4.42	0.16	-3.27	0.5		0	0	0	0	0		-207.9	-13.03	-0.56	-0.06	4.21	0.31		0	0	0	0	0		-204.3	-8.51	2.94	3.23	2.86	3.36		0	0	0	0	0
-203.4	-3.85	7.28	3.71	0.97	0.27		0	0	0	0	0		-207	-9.97	-1.42	5.14	3.37	1.86		0	0	0	0	0		-203.4	-12.21	0.26	2.59	1.61	1.73		0	0	0	0	0
-202.5	-5.28	3.57	-0.1	-2.71	-3.12		0	0	0	0	0		-206.1	-12.65	-2.01	2.91	4.34	1.18		0	0	0	0	0		-202.5	-8.16	2.41	4.95	4.17	4.89		0	0	0	0	0
-201.6	-1.93	7.49	3.2	1.01	1.19		0	0	0	0	0		-205.2	-10.97	-0.22	-0.42	0.58	0.81		0	0	0	0	0		-201.6	-7.45	2.45	2.26	4.03	3.31		0	0	0	0	0
-200.7	-4.63	3.89	0.77	-3.75	-2.22		0	0	0	0	0		-204.3	-12.27	1.3	1.09	0.47	-0.04		0	0	0	0	0		-200.7	-8.79	2.77	2.93	3.84	0.77		0	0	0	0	0
-199.8	-2.18	7.3	2.79	0.09	1.36		0	0	0	0	0		-203.4	-14.11	-2.59	-0.99	2.21	-2.4		0	0	0	0	0		-199.8	-8.49	2.9	3.18	2.76	2.8		0	0	0	0	0
-198.9	-4.17	5.33	3.89	0.04	-0.72		0	0	0	0	0		-202.5	-10.33	-0.18	0.22	1.87	0.58		0	0	0	0	0		-198.9	-9.97	1.26	1.05	0.64	0.28		0	0	0	0	0
-198	-2.82	6.6	2.5	-1.17	-1.48		0	0	0	0	0		-201.6	-10.29	-0.82	2.7	1.32	0.93		0	0	0	0	0		-198	-9.62	1.02	1.44	3.32	-0.31		0	0	0	0	0
-197.1	-1.03	7.12	4.52	3.39	1.79		0	0	0	0	0		-200.7	-13.08	1.34	0.52	0.83	-0.63		0	0	0	0	0		-197.1	-9.87	1.31	3.35	2.9	2.05		0	0	0	0	0
-196.2	-3.96	5.9	2.24	0.95	-1.33		0	0	0	0	0		-199.8	-12.77	-0.75	0.28	1.19	-0.23		0	0	0	0	0		-196.2	-10.32	0.76	0.84	-0.25	0.19		0	0	0	0	0
-195.3	-1.81	6.52	3.62	1.18	-0.71		0	0	0	0	0		-198.9	-10.32	1.45	3.14	3.12	1.06		0	0	0	0	0		-195.3	-8.55	1.68	3.75	4.72	2.9		0	0	0	0	0
-194.4	-4.06	4.54	2.03	0.15	0.78		0	0	0	0	0		-198	-10.52	-2.06	3.88	3	3.91		0	0	0	0	0		-194.4	-11.47	-0.85	1.68	0.17	1.66		0	0	0	0	0
-193.5	-2.69	6.66	1.86	0.2	1.38		0	0	0	0	0		-197.1	-10.09	1.95	1.62	3.38	1.6		0	0	0	0	0		-193.5	-6.66	1.66	1.51	4.56	3.61		0	0	0	0	0
-192.6	-5.33	4.35	0.13	-1.43	-2.76		0	0	0	0	0		-196.2	-8.4	-2.43	2.06	-0.21	3.39		0	0	0	0	0		-192.6	-6.36	2.02	3.02	3.24	3.3		0	0	0	0	0
-191.7	-4.07	4.48	1.1	-1.11	-0.32		0	0	0	0	0		-195.3	-13.52	-0.56	0.37	4.53	1.49		0	0	0	0	0		-191.7	-9.21	0.9	0.59	1.64	1.1		0	0	0	0	0
-190.8	-2.25	5.99	1.02	0.38	1.38		0	0	0	0	0		-194.4	-8.77	-3.35	4.83	0.89	2.53		0	0	0	0	0		-190.8	-9.66	-0.4	2.46	0.43	1.33		0	0	0	0	0
-189.9	-4.41	5.97	2.3	0.07	1.39		0	0	0	0	0		-193.5	-12.03	-1.94	0.74	2.45	-1.69		0	0	0	0	0		-189.9	-10.33	-0.79	0.69	-0.37	0.67		0	0	0	0	0
-189	-1.46	8.62	3.27	-0.03	2.04		0	0	0	0	0		-192.6	-10.63	0.34	1.17	0.3	1.69		0	0	0	0	0		-189	-6.78	0.95	2.61	2.42	0.35		0	0	0	0	0
-188.1	-1.62	5.98	2.64	-0.61	-0.04		0	0	0	0	0		-191.7	-10.38	0.81	-0.39	-0.03	-0.55		0	0	0	0	0		-188.1	-8.92	-0.26	1.53	0.45	1.55		0	0	0	0	0
-187.2	-2.37	4.35	1.76	-0.55	0.17		0	0	0	0	0		-190.8	-10.49	-1	-0.21	2.57	-0.12		0	0	0	0	0		-187.2	-7.44	0.31	2.05	2.44	1.93		0	0	0	0	0
-186.3	-2.93	6.14	3.96	1.53	0.57		0	0	0	0	0		-189.9	-9.81	-0.64	1.86	-0.15	0.26		0	0	0	0	0		-186.3	-11.38	0.59	0.7	0.49	0.14		0	0	0	0	0
-185.4	-3.47	3.91	-0.1	-1.75	-0.24		0	0	0	0	0		-189	-10.11	1.84	2.87	2.77	1.02		0	0	0	0	0		-185.4	-8.79	-0.13	0.94	1.29	0.49		0	0	0	0	0
-184.5	-2.89	6.03	3.03	-1.45	-1.18		0	0	0	0	0		-188.1	-12.01	-0.89	0.36	3.11	0.1		0	0	0	0	0		-184.5	-8.49	-3.18	2.03	0.53	0.53		0	0	0	0	0
-183.6	-2.26	4.42	2.57	-1.05	-0.59		0	0	0	0	0		-187.2	-10.58	2.71	1.22	3.63	0.03		0	0	0	0	0		-183.6	-9.43	0.64	1.62	0.79	3.39		0	0	0	0	0
-182.7	-3	5.4	3.11	0.9	-1.43		0	0	0	0	0		-186.3	-9.65	-1.03	3.86	0.81	2.07		0	0	0	0	0		-182.7	-8.49	-0.72	1.81	2.58	-0.64		0	0	0	0	0
-181.8	-2.12	6.38	4.24	2.73	0.44		0	0	0	0	0		-185.4	-11.28	1.6	1.65	3.29	-0.11		0	0	0	0	0		-181.8	-5.29	3.32	3.42	4.43	2.46		0	0	0	0	0
-180.9	-3.09	6.64	1.41	-1.32	-0.75		0	0	0	0	0		-184.5	-7.97	-0.63	3.08	1.46	3.44		0	0	0	0	0		-180.9	-7.43	-2.36	0.82	0.36	1.35		0	0	0	0	0
-180	-2.46	7.79	3.88	1.13	1.16		0	0	0	0	0		-183.6	-9.9	-3.14	0.76	3.37	0.13		0	0	0	0	0		-180	-8.65	-0.63	2.11	4.09	2.31		0	0	0	0	0
-179.1	-2.41	4.86	2.53	0.37	-0.34		0	0	0	0	0		-182.7	-9.04	0.64	3.93	0.43	2.49		0	0	0	0	0		-179.1	-4.96	2.62	4.84	2.38	3.06		0	0	0	0	0
-178.2	0.09	6.59	3.65	1.05	1.79		0	0	0	0	0		-181.8	-12.36	1.41	1	2.65	-0.49		0	0	0	0	0		-178.2	-9.11	-0.8	-0.77	2.12	1.48		0	0	0	0	0
-177.3	-2.62	8.86	2.15	0.76	1.87		0	0	0	0	0		-180.9	-11.81	-0.2	-0.22	3.12	-0.38		0	0	0	0	0		-177.3	-6.34	-0.14	2.63	1.23	2.53		0	0	0	0	0
-176.4	-2.84	3.98	1.75	0.4	-1.08		0	0	0	0	0		-180	-7.45	1.36	2.62	2.84	2.97		0	0	0	0	0		-176.4	-5.43	0.35	1	2.29	1.04		0	0	0	0	0
-175.5	-2.43	4.75	1.61	-0.91	-0.67		0	0	0	0	0		-179.1	-8.42	-1.31	2.65	0.69	1.23		0	0	0	0	0		-175.5	-7.71	0.82	3.28	0.82	1.57		0	0	0	0	0
-174.6	-0.56	5.36	5.08	2.46	1.89		0	0	0	0	0		-178.2	-9.03	-1.04	2.18	2.36	1.07		0	0	0	0	0		-174.6	-8.14	-0.77	-0.79	0.8	0.52		0	0	0	0	0
-173.7	-3.52	4.26	0.31	0.18	-0.18		0	0	0	0	0		-177.3	-8.7	0.27	1.67	1.09	2.37		0	0	0	0	0		-173.7	-7.33	-1.6	0.61	2.14	-1.29		0	0	0	0	0
-172.8	-1.32	6.81	2.09	-0.76	1.11		0	0	0	0	0		-176.4	-9.5	1.87	1.32	2.32	0.66		0	0	0	0	0		-172.8	-6.64	0.38	1.42	1.33	0.64		0	0	0	0	0
-171.9	-2.24	4.59	0.85	-0.68	-2.98		0	0	0	0	0		-175.5	-9.28	-2.98	1.38	0.93	0.73		0	0	0	0	0		-171.9	-7.89	-2.87	1.44	0.73	-1.47		0	0	0	0	0
-171	-1.31	6.75	3.31	1.21	1.76		0	0	0	0	0		-174.6	-8.81	0.92	1.83	3.26	1.1		0	0	0	0	0		-171	-6.18	1.39	3.51	3.96	0.35		0	0	0	0	0
-170.1	-3.11	6.7	2.27	0.22	0		0	0	0	0	0		-173.7	-7.23	1.02	2.27	-0.99	2.71		0	0	0	0	0		-170.1	-11.48	-2.69	0.05	-1.45	-0.7		0	0	0	0	0
-169.2	-1.87	6.16	3.58	0.02	-0.72		0	0	0	0	0		-172.8	-10.93	-1.08	-1.3	2.84	-3.73		0	0	0	0	0		-169.2	-7.34	-0.99	3.05	0.97	2.51		0	0	0	0	0
-168.3	-1.61	5.61	3.35	1.01	0.23		0	0	0	0	0		-171.9	-8.37	3.07	1.36	2.41	2.05		0	0	0	0	0		-168.3	-9.15	-2.53	-0.34	1.59	0.28		0	0	0	0	0
-167.4	-0.79	9.59	3.16	1.07	0.92		0	0	0	0	0		-171	-8.77	1.13	3.01	-0.13	2.7		0	0	0	0	0		-167.4	-8.26	-1.63	2.08	2.27	1.07		0	0	0	0	0
-166.5	-0.74	7.24	3.66	2.08	1.28		0	0	0	0	0		-170.1	-10.06	-0.2	-0.03	1.66	-1.06		0	0	0	0	0		-166.5	-5.02	1.12	2.37	2.91	3.19		0	0	0	0	0
-165.6	-0.01	5.09	3.89	1.54	-0.09		0	0	0	0	0		-169.2	-6.96	-1.21	3.74	1.24	2.1		0	0	0	0	0		-165.6	-8.42	-1.57	1.86	0.79	-0.14		0	0	0	0	0
-164.7	-0.36	7.95	4.64	1.3	0.82		0	0	0	0	0		-168.3	-8.35	-1.27	-0.04	1.16	0.09		0	0	0	0	0		-164.7	-8.23	0.07	1.28	3.74	-0.12		0	0	0	0	0
-163.8	-3.26	5.94	1.37	-0.46	-1.97		0	0	0	0	0		-167.4	-9.59	1.75	-0.08	2.72	-0.22		0	0	0	0	0		-163.8	-7.33	-0.41	0.21	1.13	1.36		0	0	0	0	0
-162.9	-3.56	1.25	-1.58	-2.68	-3.09		0	0	0	0	0		-166.5	-10.25	0.76	0.63	0.4	1.32		0	0	0	0	0		-162.9	-5.81	0.85	5.21	5.6	4.71		0	0	0	0	0
-162	-1.99	5.48	1.02	-0.42	0.03		0	0	0	0	0		-165.6	-10.03	0.19	0.07	3.86	-1.19		0	0	0	0	0		-162	-9.06	-2.43	0.65	-0.16	0.8		0	0	0	0	0
-161.1	-0.81	7.65	3.54	0.92	2.54		0	0	0	0	0		-164.7	-6.01	-2.71	2.01	0.13	2.49		0	0	0	0	0		-161.1	-7.47	-2.35	1.6	0.5	0.99		0	0	0	0	0
-160.2	-1.18	7.58	1.87	-0.7	0.42		0	0	0	0	0		-163.8	-9.1	2.16	-0.92	1.81	0.12		0	0	0	0	0		-160.2	-5.81	0.5	3.13	3.15	1.49		0	0	0	0	0
-159.3	-1.97	5.19	1.28	-1.11	0.29		0	0	0	0	0		-162.9	-7.04	-1.26	1.99	0.89	-0.01		0	0	0	0	0		-159.3	-4.79	1.49	3.26	2.37	2.41		0	0	0	0	0
-158.4	-3.51	4.76	0.7	-1.29	-1.73		0	0	0	0	0		-162	-9.76	-1.05	-1.39	3.02	-0.2		0	0	0	0	0		-158.4	-3.49	3.28	3.2	5.02	2.81		0	0	0	0	0
-157.5	-1.65	4.35	2.72	1.34	-0.6		0	0	0	0	0		-161.1	-6.9	1.31	1.88	1.28	1.69		0	0	0	0	0		-157.5	-6.28	0.71	1.61	1.3	1.52		0	0	0	0	0
-156.6	-3.94	4.76	1.36	1.22	-0.4		0	0	0	0	0		-160.2	-7.51	-0.98	1.63	1.1	0.5		0	0	0	0	0		-156.6	-8.31	-2.84	0.61	1.87	-2.31		0	0	0	0	0
-155.7	-1.36	4.63	0.12	-1.64	-0.72		0	0	0	0	0		-159.3	-7.51	1.29	0.04	1.51	-1.19		0	0	0	0	0		-155.7	-4.66	-1.38	1.19	3.19	1.12		0	0	0	0	0
-154.8	-3.03	4.13	-1.02	-0.99	0.08		0	0	0	0	0		-158.4	-6.73	0.55	1.56	4.23	1.95		0	0	0	0	0		-154.8	-2.93	1.63	4.23	4.46	1.53		0	0	0	0	0
-153.9	-2.86	3.18	1.38	0.11	1.01		0	0	0	0	0		-157.5	-9.07	-1.36	0.28	3.13	1.44		0	0	0	0	0		-153.9	-5.86	-3.4	2.34	0.99	0.47		0	0	0	0	0
-153	-4.03	4.89	0.73	-1.62	-1.05		0	0	0	0	0		-156.6	-5.15	1.49	4.91	2.25	2.19		0	0	0	0	0		-153	-5.21	0.72	2.52	0.78	0.11		0	0	0	0	0
-152.1	-1.46	4.15	0.2	-1.56	-0.05		0	0	0	0	0		-155.7	-6.9	-0.91	0.55	1.19	0.58		0	0	0	0	0		-152.1	-6.18	1	1.02	0.17	0.15		0	0	0	0	0
-151.2	-1.19	4.22	0.36	-0.31	-1.32		0	0	0	0	0		-154.8	-7.28	0.21	-0.36	3.08	-0.57		0	0	0	0	0		-151.2	-3.79	-0.83	4.26	4.08	-0.65		0	0	0	0	0
-150.3	-2.66	5.63	1.06	-2.97	0.51		0	0	0	0	0		-153.9	-3.84	0.43	2.53	1.39	1.97		0	0	0	0	0		-150.3	-7.8	-0.47	0.21	-0.07	-0.61		0	0	0	0	0
-149.4	-1.66	6.66	1.55	-0.61	1.19		0	0	0	0	0		-153	-7.44	2.74	-0.33	2.17	-0.48		0	0	0	0	0		-149.4	-4.31	-0.19	2.93	3.22	1.38		0	0	0	0	0
-148.5	-3.48	3.47	1.72	-1.99	-1.36		0	0	0	0	0		-152.1	-7.09	0.13	-0.08	1.68	-0.49		0	0	0	0	0		-148.5	-7.97	-0.87	-0.03	1.43	0.85		0	0	0	0	0
-147.6	-4.68	3.62	1.06	-2.37	-0.96		0	0	0	0	0		-151.2	-5.35	2.92	1.87	2.52	1.15		0	0	0	0	0		-147.6	-2.88	-0.19	3.93	1.8	0.58		0	0	0	0	0
-146.7	-0.39	4.82	1.47	1.16	0.72		0	0	0	0	0		-150.3	-7.04	0.99	1.26	0.29	2.15		0	0	0	0	0		-146.7	-4.2	0.39	2	2.71	1.91		0	0	0	0	0
-145.8	-1.29	5.21	1.06	0.15	0.56		0	0	0	0	0		-149.4	-6.83	-2.32	0.57	2.09	-0.05		0	0	0	0	0		-145.8	-6.96	1.46	2.35	1.71	1.97		0	0	0	0	0
-144.9	-2.69	4.25	0.56	0.23	-0.59		0	0	0	0	0		-148.5	-7.23	-0.06	2.07	1.43	-0.3		0	0	0	0	0		-144.9	-6.13	-2.82	-0.13	-1.2	0.11		0	0	0	0	0
-144	-4.63	3.54	-0.13	-2.52	-1.2		0	0	0	0	0		-147.6	-7.01	0.18	0.84	0.34	1.74		0	0	0	0	0		-144	-4.6	-1.81	1.22	-0.36	0.32		0	0	0	0	0
-143.1	-2.82	5.38	2.26	-0.47	0.81		0	0	0	0	0		-146.7	-7.13	0.9	-1.87	1.5	-0.94		0	0	0	0	0		-143.1	-5.23	-0.33	1.56	0.49	-1.28		0	0	0	0	0
-142.2	-2.33	4.62	-0.06	-0.15	-0.65		0	0	0	0	0		-145.8	-3.36	-2.95	0.99	1.82	1.67		0	0	0	0	0		-142.2	-3.66	1.98	5.46	3.78	3.32		0	0	0	0	0
-141.3	-2.33	5.49	0.38	-1.64	-0.53		0	0	0	0	0		-144.9	-5.8	-1.22	0.65	3.29	-0.05		0	0	0	0	0		-141.3	-6.84	-1.05	1.55	2.19	1.35		0	0	0	0	0
-140.4	-0.91	3.99	1.09	0.16	-1.92		0	0	0	0	0		-144	-4.59	-1.28	3.94	-0.77	2.52		0	0	0	0	0		-140.4	-4.84	-0.73	0.39	2.81	-0.29		0	0	0	0	0
-139.5	-1.7	3.4	1.54	0.21	-1.33		0	0	0	0	0		-143.1	-8.4	0.16	-1.36	1.94	-1.87		0	0	0	0	0		-139.5	-6.54	-1.86	0.99	-1.3	-0.65		0	0	0	0	0
-138.6	-0.82	7.51	2.09	1.65	0.25		0	0	0	0	0		-142.2	-7.57	3.08	-0.5	0.78	-0.22		0	0	0	0	0		-138.6	-3.93	-0.18	2.16	1.09	-0.03		0	0	0	0	0
-137.7	-3.58	4.93	2.3	-0.61	0.14		0	0	0	0	0		-141.3	-7.26	0.43	-1.66	1.72	-1.05		0	0	0	0	0		-137.7	-4.95	-1.47	0.1	1.36	1.67		0	0	0	0	0
-136.8	-1.02	3.39	2.78	0.9	0.06		0	0	0	0	0		-140.4	-8.99	-1.65	0.75	3.55	0.16		0	0	0	0	0		-136.8	-5.5	-0.76	0.83	0.98	-0.06		0	0	0	0	0
-135.9	-3.79	4.57	-0.11	0.17	-0.84		0	0	0	0	0		-139.5	-3.73	-1.26	1.75	1.99	1.04		0	0	0	0	0		-135.9	-4.87	-0.82	0	0.79	0.43		0	0	0	0	0
-135	-3.34	3.74	0.59	-3.2	-0.96		0	0	0	0	0		-138.6	-3.56	-1.51	-0.44	0.74	1.02		0	0	0	0	0		-135	-2.74	1.1	2.33	2.13	2.04		0	0	0	0	0
-134.1	-1.99	3.97	0.92	0.12	-0.94		0	0	0	0	0		-137.7	-6.9	0.25	-1.29	1.79	0.65		0	0	0	0	0		-134.1	-4.54	-1.64	1.95	1.35	2.6		0	0	0	0	0
-133.2	-2.95	5.36	3.81	-1.33	1.04		0	0	0	0	0		-136.8	-8.1	-0.52	-1.51	-0.49	-1.6		0	0	0	0	0		-133.2	-5.66	0.66	0.36	0.04	0.45		0	0	0	0	0
-132.3	-2	3.34	1.29	0.4	-0.3		0	0	0	0	0		-135.9	-6.37	-0.22	-0.48	0.72	-0.97		0	0	0	0	0		-132.3	-6.13	-1.89	-0.81	0.03	-0.34		0	0	0	0	0
-131.4	-0.8	3.86	-1.34	-1.39	0.1		0	0	0	0	0		-135	-5.16	-3.07	3.07	-0.02	-2.13		0	0	0	0	0		-131.4	-4.47	-0.61	0.77	0.53	1.2		0	0	0	0	0
-130.5	-1.93	2.44	0.97	1.31	-0.66		0	0	0	0	0		-134.1	-5.86	1.78	1.05	-0.44	-0.09		0	0	0	0	0		-130.5	-5.6	0.21	0.95	0.55	2.73		0	0	0	0	0
-129.6	-4.47	4.08	0.91	-1.29	1.11		0	0	0	0	0		-133.2	-5.3	0.04	-0.23	0.44	-1.73		0	0	0	0	0		-129.6	-4.94	-1.05	-1.01	0.91	1.53		0	0	0	0	0
-128.7	-3.96	1.32	-0.67	-0.4	-1.92		0	0	0	0	0		-132.3	-6.93	-1.41	0.43	3.3	-2.52		0	0	0	0	0		-128.7	-4.68	-0.81	0.7	0.95	2.02		0	0	0	0	0
-127.8	-0.73	6.52	1.33	-0.77	0.04		0	0	0	0	0		-131.4	-5.26	-0.73	2.5	1.92	-0.68		0	0	0	0	0		-127.8	-3.31	1.02	-0.55	1.22	2.03		0	0	0	0	0
-126.9	-0.88	4.63	2.9	0.32	0.09		0	0	0	0	0		-130.5	-5.34	0.3	0.39	-1.25	-1.36		0	0	0	0	0		-126.9	-6.38	-1.41	0.65	-0.52	-0.59		0	0	0	0	0
-126	-1.07	4.68	1.92	0.46	0.86		0	0	0	0	0		-129.6	-6.71	-1.58	-0.45	-0.97	-1.91		0	0	0	0	0		-126	-2.57	0.33	1.5	2.73	2.41		0	0	0	0	0
-125.1	-2.46	4.37	0.43	-0.14	-2.16		0	0	0	0	0		-128.7	-5.6	2.1	-0.07	2.62	0.7		0	0	0	0	0		-125.1	-4.26	-0.7	0.02	-0.06	0.86		0	0	0	0	0
-124.2	-1.49	2.84	0.54	-0.15	-1.52		0	0	0	0	0		-127.8	-6.16	-0.39	0.47	-1.71	-0.18		0	0	0	0	0		-124.2	-3.65	-0.95	0.31	1.56	0.02		0	0	0	0	0
-123.3	-1.57	7.02	3.17	1.86	3.07		0	0	0	0	0		-126.9	-8.1	2.03	-0.37	1.85	-3.85		0	0	0	0	0		-123.3	-3.77	-0.47	1.1	1.87	3.01		0	0	0	0	0
-122.4	-3.64	3.93	2.38	-0.89	1.24		0	0	0	0	0		-126	-3.6	1.58	2.31	1.19	2.12		0	0	0	0	0		-122.4	-0.87	1.52	1.07	2.35	0.25		0	0	0	0	0
-121.5	-4.41	-0.55	-2.34	-4.11	-4.4		0	0	0	0	0		-125.1	-4.43	1.56	-1.53	3.02	-2.29		0	0	0	0	0		-121.5	-5.09	-2.98	-0.55	-1.43	0.7		0	0	0	0	0
-120.6	-0.7	2.28	0.69	1.08	1.23		0	0	0	0	0		-124.2	-5.62	0.62	2.37	1.16	0.03		0	0	0	0	0		-120.6	-4.34	0.35	2.48	2.53	0.58		0	0	0	0	0
-119.7	-5.78	-0.15	-1.61	-3.33	-4.38		0	0	0	0	0		-123.3	-4.56	-1.01	1.78	1.95	1.79		0	0	0	0	0		-119.7	-3.78	0.38	1.37	4.09	1.57		0	0	0	0	0
-118.8	-5.22	1.65	-0.37	-2.88	-1.24		0	0	0	0	0		-122.4	-4.29	0.39	2.89	0.7	1.53		0	0	0	0	0		-118.8	-4.26	0.18	0.66	0.79	1.67		0	0	0	0	0
-117.9	-1.4	3.85	1.84	-1.07	-2.46		0	0	0	0	0		-121.5	-8.8	0.91	-0.16	-1.43	-3.04		0	0	0	0	0		-117.9	-4.52	-0.03	1.11	1.53	-0.93		0	0	0	0	0
-117	-0.99	4.21	0.43	-0.41	0.51		0	0	0	0	0		-120.6	-5.82	1	-0.01	-0.19	-1.81		0	0	0	0	0		-117	-3.74	-0.51	-1.16	-1.22	-0.76		0	0	0	0	0
-116.1	-2.54	3.04	1.12	-0.13	0.06		0	0	0	0	0		-119.7	-4.8	-2.07	1.36	1.04	1.85		0	0	0	0	0		-116.1	-5.36	-3.28	-2.78	-0.02	-1.56		0	0	0	0	0
-115.2	-1.94	4.79	1.21	-0.82	-0.13		0	0	0	0	0		-118.8	-4.08	-0.24	-0.07	0.89	-1.49		0	0	0	0	0		-115.2	-3.67	0.06	1.36	0.98	0.75		0	0	0	0	0
-114.3	-5.72	0.44	0.19	-3.19	-1.57		0	0	0	0	0		-117.9	-5.46	0.45	-1.28	0.52	-0.51		0	0	0	0	0		-114.3	-0.97	1.35	1.62	2.54	0.43		0	0	0	0	0
-113.4	-4.45	1.39	-2.28	-4.11	-0.12		0	0	0	0	0		-117	-3.33	1.69	0.39	-1.02	-0.2		0	0	0	0	0		-113.4	-3.47	-1.39	1.26	-0.48	-0.12		0	0	0	0	0
-112.5	-3.66	2.58	0.29	-1.31	0.51		0	0	0	0	0		-116.1	-6.36	3.12	0.91	-0.35	-2.01		0	0	0	0	0		-112.5	-3.08	-0.28	1.56	5.28	0.97		0	0	0	0	0
-111.6	-5.09	0.38	-0.53	-3.49	-2.22		0	0	0	0	0		-115.2	-5.78	0.56	1.77	0.28	-0.39		0	0	0	0	0		-111.6	-1.15	1.14	2.39	2.72	2.83		0	0	0	0	0
-110.7	-1.31	1.83	0.08	1.02	-1.34		0	0	0	0	0		-114.3	-4.92	1.29	-0.96	2.89	-0.94		0	0	0	0	0		-110.7	-2.59	-0.17	2.22	1.73	1.12		0	0	0	0	0
-109.8	-2.03	3.75	1.88	0.37	2.28		0	0	0	0	0		-113.4	-1.75	0.19	2.98	2.43	5.46		0	0	0	0	0		-109.8	-4.95	-3.85	0.71	-3.26	-0.55		0	0	0	0	0
-108.9	-1.48	1.98	2.1	-0.62	1.14		0	0	0	0	0		-112.5	-4.49	-2.07	1.39	1.27	-0.65		0	0	0	0	0		-108.9	-3.76	-0.06	-0.19	0.88	0.82		0	0	0	0	0
-108	-2.47	4.11	0.77	-1.24	-1.46		0	0	0	0	0		-111.6	-3.94	1.31	2.77	0.69	0.69		0	0	0	0	0		-108	-4.99	-3.6	-2.51	-1.99	-2.95		0	0	0	0	0
-107.1	-0.77	4.16	1.69	0.16	0.29		0	0	0	0	0		-110.7	-4.25	0.49	0.47	-2.57	0.07		0	0	0	0	0		-107.1	-2.99	1.5	0.95	2.33	2.66		0	0	0	0	0
-106.2	-2.34	1.25	0.5	-1.94	-0.7		0	0	0	0	0		-109.8	-6.95	-1.81	-0.84	0.75	0.14		0	0	0	0	0		-106.2	0.97	1.08	3.05	2.34	4.25		0	0	0	0	0
-105.3	-2.05	2.85	1.61	0.49	-1.21		0	0	0	0	0		-108.9	-4.7	-1.51	-0.9	0.62	-2.65		0	0	0	0	0		-105.3	-2.7	0.8	3.88	2.28	3.13		0	0	0	0	0
-104.4	-1.69	5.44	0.98	-0.8	-0.15		0	0	0	0	0		-108	-3.95	0.7	1.57	-1.69	-0.68		0	0	0	0	0		-104.4	-4.02	1.86	2.34	2.08	2.13		0	0	0	0	0
-103.5	-3.85	2.39	-1.31	-1.67	-0.64		0	0	0	0	0		-107.1	-6.48	0.56	-2.88	2.59	-1.83		0	0	0	0	0		-103.5	-4.9	-0.34	-0.65	-0.89	-0.59		0	0	0	0	0
-102.6	-3.43	1.77	-1.22	-1.28	-0.36		0	0	0	0	0		-106.2	-4.18	0.61	0.7	-1.36	-1.58		0	0	0	0	0		-102.6	-4.81	-2.04	-2.75	0.45	-1.08		0	0	0	0	0
-101.7	-1.1	4.81	0.21	-1.38	-0.89		0	0	0	0	0		-105.3	-3.81	-2.94	-1.2	1.42	0.39		0	0	0	0	0		-101.7	-3.04	-2.71	-0.6	0.36	0.59		0	0	0	0	0
-100.8	0.91	2.17	1.53	1.31	1.29		0	0	0	0	0		-104.4	-1.87	0.49	2.14	-0.1	0.6		0	0	0	0	0		-100.8	-1.89	1.58	2.59	1.16	3.69		0	0	0	0	0
-99.9	-4.38	1.54	0.15	-0.84	-0.99		0	0	0	0	0		-103.5	-4.58	3.27	-0.99	-1.37	-1.39		0	0	0	0	0		-99.9	-1.37	-0.7	0.73	1.96	0.6		0	0	0	0	0
-99	-2.97	2.39	-0.15	0.62	-0.29		0	0	0	0	0		-102.6	-5.97	0.43	-1.95	-0.7	-3.5		0	0	0	0	0		-99	0.12	0.2	1.42	2.04	-0.19		0	0	0	0	0
-98.1	-3.29	2.37	1.17	0.21	-0.81		0	0	0	0	0		-101.7	-6.46	2.62	1.07	1.9	-2.26		0	0	0	0	0		-98.1	-2.82	1.15	1.07	2.1	1.83		0	0	0	0	0
-97.2	-2.69	1.96	0.24	-0.42	2.32		0	0	0	0	0		-100.8	-4.43	1.18	1.93	0.8	0.02		0	0	0	0	0		-97.2	-1.58	-0.65	0.16	1.61	1.88		0	0	0	0	0
-96.3	-5.73	-1.24	-2.49	-3.2	-3.54		0	0	0	0	0		-99.9	-3.35	-0.12	-0.19	2.57	1.15		0	0	0	0	0		-96.3	-1.58	-2.39	-0.94	-0.08	0.65		0	0	0	0	0
-95.4	-3.03	1.85	-0.01	-2.92	-0.33		0	0	0	0	0		-99	-3.48	1.61	-0.4	0.91	0.18		0	0	0	0	0		-95.4	-1.19	1.93	1.19	1.39	-0.46		0	0	0	0	0
-94.5	-3.89	0.82	-1.82	-2.47	-3.26		0	0	0	0	0		-98.1	-4.33	-0.75	1.63	-0.55	-2.42		0	0	0	0	0		-94.5	-1.14	-0.33	1.35	1.91	0.93		0	0	0	0	0
-93.6	-3.91	1.95	-1.06	-0.2	1.06		0	0	0	0	0		-97.2	-2.7	-0.58	-1.06	2.3	0.38		0	0	0	0	0		-93.6	-2.55	0.84	1.04	0.05	1.59		0	0	0	0	0
-92.7	-3.51	3.36	0.68	0.92	-0.69		0	0	0	0	0		-96.3	-4.92	2.46	-0.17	0.84	-1.31		0	0	0	0	0		-92.7	-1.03	-1.02	1.56	3.01	1.62		0	0	0	0	0
-91.8	-3	1.76	-0.58	-0.09	-0.82		0	0	0	0	0		-95.4	-3.29	-0.13	1.21	-0.61	-0.85		0	0	0	0	0		-91.8	-1.07	1.2	0.86	1.08	1.75		0	0	0	0	0
-90.9	-3.19	0.85	0.91	-2.6	-1.51		0	0	0	0	0		-94.5	-6.01	-2.33	-2.64	1.74	-3.52		0	0	0	0	0		-90.9	-2.43	0.63	0.96	1.66	-0.03		0	0	0	0	0
-90	-5.51	0.35	0.01	-2.9	-0.45		0	0	0	0	0		-93.6	-4.29	1.51	2.1	0.51	1.33		0	0	0	0	0		-90	-1.83	0.27	-0.22	0.6	1.38		0	0	0	0	0
-89.1	-1.69	1.8	0.72	-1.02	-0.76		0	0	0	0	0		-92.7	-2.2	-2.93	0.97	-2.42	-0.88		0	0	0	0	0		-89.1	-0.57	0.83	-0.02	3.04	2.43		0	0	0	0	0
-88.2	-1.21	0.72	2.11	-1.06	1.5		0	0	0	0	0		-91.8	-5.71	-1.41	-2.64	0.25	-2.79		0	0	0	0	0		-88.2	-1.77	1.3	1.84	1.43	-0.96		0	0	0	0	0
-87.3	-3.85	2.03	-0.75	-1.06	0.67		0	0	0	0	0		-90.9	-3.65	1.22	-0.68	-0.61	0.25		0	0	0	0	0		-87.3	0.22	1.17	2.16	2.97	3.53		0	0	0	0	0
-86.4	-4.81	-0.49	-3.68	-0.33	-1.17		0	0	0	0	0		-90	-3.68	0.63	-0.72	1.27	-3.13		0	0	0	0	0		-86.4	-1.04	-0.81	-0.52	0.6	-0.24		0	0	0	0	0
-85.5	-3.83	3.45	0.93	-1.58	0.06		0	0	0	0	0		-89.1	-3.87	-1.81	1.25	1.47	-0.19		0	0	0	0	0		-85.5	-1.28	-0.44	-0.26	1.68	1.99		0	0	0	0	0
-84.6	-3.86	1.31	-1.15	-2.14	-1.2		0	0	0	0	0		-88.2	-5.33	-0.1	0.34	1.57	-1.16		0	0	0	0	0		-84.6	-2.69	-1.23	0.43	0.55	-2.38		0	0	0	0	0
-83.7	-3.29	0.62	-0.4	-2.77	-0.29		0	0	0	0	0		-87.3	-0.77	-0.06	0.45	0.93	1.92		0	0	0	0	0		-83.7	-1.44	0.59	0.16	0.23	-0.22		0	0	0	0	0
-82.8	-0.58	4.01	2.18	2.23	1.27		0	0	0	0	0		-86.4	-1.42	2.89	-1.49	1.43	-3.91		0	0	0	0	0		-82.8	-2.42	-1.15	0.58	1.11	1.08		0	0	0	0	0
-81.9	-1.65	2.84	-0.84	-1.6	0.57		0	0	0	0	0		-85.5	-2.53	1.07	1.36	0.54	1.71		0	0	0	0	0		-81.9	-2.04	-1.09	-0.34	0.7	1.19		0	0	0	0	0
-81	-2.27	3.06	-0.1	1.33	1.64		0	0	0	0	0		-84.6	-3.31	0.86	-0.2	2.52	-0.31		0	0	0	0	0		-81	-1.75	-1.58	0.14	1.19	0.78		0	0	0	0	0
-80.1	-3.1	1	-0.05	-1.81	-0.16		0	0	0	0	0		-83.7	0.21	1.42	1.09	1.47	2.79		0	0	0	0	0		-80.1	0.14	0.81	2.28	1.54	1.42		0	0	0	0	0
-79.2	-2.56	2.13	0.66	-0.44	2.22		0	0	0	0	0		-82.8	-3.79	-0.2	1.78	0.83	0.62		0	0	0	0	0		-79.2	-1.03	-0.37	1.54	2.49	1.62		0	0	0	0	0
-78.3	-4.9	-0.67	-0.25	-1.7	-1.11		0	0	0	0	0		-81.9	-3.44	1.71	-0.37	1.59	0.34		0	0	0	0	0		-78.3	-2.95	-1.99	0.24	-0.52	1.35		0	0	0	0	0
-77.4	-2.66	0.51	0.87	-1.66	0.31		0	0	0	0	0		-81	-0.43	1	3.07	1.59	0.88		0	0	0	0	0		-77.4	1.35	-0.43	0.3	0.45	0.94		0	0	0	0	0
-76.5	-2.76	-0.2	-1	-1.16	-1.65		0	0	0	0	0		-80.1	-1.66	-0.07	0.94	3.88	-2.24		0	0	0	0	0		-76.5	-0.78	-1.16	2.88	3.52	1.43		0	0	0	0	0
-75.6	-2.86	0.41	1.27	-1.23	-0.29		0	0	0	0	0		-79.2	0.26	1.82	1.33	1.31	-0.6		0	0	0	0	0		-75.6	-1.56	-1.22	1.1	1.14	-1.65		0	0	0	0	0
-74.7	-2.53	-0.57	-1.85	-2.79	-2.47		0	0	0	0	0		-78.3	-1.91	-3.19	-1.03	0.04	-0.94		0	0	0	0	0		-74.7	-0.21	1.19	1.5	1.54	1.21		0	0	0	0	0
-73.8	-2.01	0.2	-0.25	-0.06	0.12		0	0	0	0	0		-77.4	-1.86	-1.24	1.86	2.42	1.3		0	0	0	0	0		-73.8	-3.6	-1.69	0.74	0.49	0.48		0	0	0	0	0
-72.9	-2.14	2.14	-1.11	-0.64	-1.23		0	0	0	0	0		-76.5	-2.88	3.06	1.72	-3.19	0.77		0	0	0	0	0		-72.9	-1.75	-0.08	-1.16	1.38	-0.87		0	0	0	0	0
-72	-3.36	1.76	0.7	-1.77	0.36		0	0	0	0	0		-75.6	-5.08	-0.94	-3.51	-1.51	-3.03		0	0	0	0	0		-72	-3.04	-2.95	-2.2	-2.85	-1.32		0	0	0	0	0
-71.1	-0.73	1.06	-0.07	-1.79	0.19		0	0	0	0	0		-74.7	-3.59	-0.64	-1.13	2.41	-2.65		0	0	0	0	0		-71.1	-2.4	-1.57	-1.82	0.38	-0.96		0	0	0	0	0
-70.2	-0.36	4.66	2.67	0.11	0.15		0	0	0	0	0		-73.8	0.23	0.85	3.14	-0.54	0.7		0	0	0	0	0		-70.2	-1.06	-1.34	-0.79	-1.89	-0.33		0	0	0	0	0
-69.3	-3.92	0.82	0.81	-0.28	-0.78		0	0	0	0	0		-72.9	-3.01	-0.19	-2.66	-1.39	-1.86		0	0	0	0	0		-69.3	-2.41	0.88	0.24	2.29	0.66		0	0	0	0	0
-68.4	-2.51	1.35	-1.44	-0.5	-1		0	0	0	0	0		-72	-1.76	2.6	-2.09	3.94	-2.51		0	0	0	0	0		-68.4	-2.78	1.58	-1.8	1.94	0.87		0	0	0	0	0
-67.5	-2.07	1.09	1.45	0.72	1.19		0	0	0	0	0		-71.1	-0.88	-2.51	0.58	-1.51	2.06		0	0	0	0	0		-67.5	-1.33	-0.79	0.84	-0.1	0.11		0	0	0	0	0
-66.6	-2.06	2.29	0.97	0.91	1.08		0	0	0	0	0		-70.2	-4.92	0.68	-0.64	0.99	-1.73		0	0	0	0	0		-66.6	-2	-1.84	-2.61	-1.82	0.51		0	0	0	0	0
-65.7	-3.71	1.75	-0.08	-0.74	-0.08		0	0	0	0	0		-69.3	-0.23	-1.67	1.8	0.06	2.17		0	0	0	0	0		-65.7	-2.01	-1.35	0.11	1.06	-2.8		0	0	0	0	0
-64.8	-2.25	1.45	-0.02	-0.97	0.16		0	0	0	0	0		-68.4	-3.43	2.01	-2.14	0.33	-4.39		0	0	0	0	0		-64.8	-2.86	-0.98	-2.22	0.57	-0.45		0	0	0	0	0
-63.9	-1.68	1.75	0.3	0.38	0.98		0	0	0	0	0		-67.5	-1.96	0.35	1.06	-0.19	-0.17		0	0	0	0	0		-63.9	0.76	0.61	-0.04	1.7	2.54		0	0	0	0	0
-63	-3.89	-0.71	-2.34	-2.09	-1.49		0	0	0	0	0		-66.6	-3.81	-0.7	-0.78	0.9	-2.57		0	0	0	0	0		-63	3.1	1.56	2.58	3.13	1.82		0	0	0	0	0
-62.1	-3.91	-0.1	-1.12	-3.64	-2.06		0	0	0	0	0		-65.7	-1.78	1.15	1.43	0.56	2.71		0	0	0	0	0		-62.1	-2.12	-1.86	0.12	-0.99	-2.35		0	0	0	0	0
-61.2	-2.52	-0.48	-0.87	-1.48	-0.81		0	0	0	0	0		-64.8	-2.56	0.92	0.39	2.3	-1.34		0	0	0	0	0		-61.2	0.08	0.42	2.21	1.35	3.24		0	0	0	0	0
-60.3	-0.55	1.37	0.44	0.26	1.8		0	0	0	0	0		-63.9	-0.98	-1.57	0.62	0.48	0.14		0	0	0	0	0		-60.3	0.2	-0.19	1	1.13	0.37		0	0	0	0	0
-59.4	-2.25	0	-0.82	-2	-0.38		0	0	0	0	0		-63	-2.55	-1.69	0.32	-0.16	-0.71		0	0	0	0	0		-59.4	2.74	-0.44	2.03	1.22	1.21		0	0	0	0	0
-58.5	-2.63	-0.36	-1.11	-1.44	-0.55		0	0	0	0	0		-62.1	-2.23	-0.88	0.01	0.37	-1.2		0	0	0	0	0		-58.5	-1.63	-0.7	0.85	-0.27	0.24		0	0	0	0	0
-57.6	-2.29	1.06	-0.31	-1.6	0.24		0	0	0	0	0		-61.2	-2.29	1.1	-0.59	0.11	0.28		0	0	0	0	0		-57.6	-0.1	1.69	1.46	0.76	2.62		0	0	0	0	0
-56.7	-1.06	1.98	0.92	-0.36	0.74		0	0	0	0	0		-60.3	-2.87	1.55	-1.79	-0.06	-1.46		0	0	0	0	0		-56.7	-0.81	-0.23	1.97	2.71	0.33		0	0	0	0	0
-55.8	-0.83	0.22	-0.14	-1.87	-5.06		0	0	0	0	0		-59.4	-3.69	0.34	0.35	-0.09	0.15		0	0	0	0	0		-55.8	0.32	1.47	2.66	2.31	0.29		0	0	0	0	0
-54.9	-0.17	3.99	1.1	2.42	2.53		0	0	0	0	0		-58.5	-0.46	-0.21	1.14	0.69	0.6		0	0	0	0	0		-54.9	-1.78	-2.73	0.38	-0.23	-2.63		0	0	0	0	0
-54	-2.34	0.75	0.75	-1.07	0.21		0	0	0	0	0		-57.6	0.56	-1.12	1.32	-1.69	1.7		0	0	0	0	0		-54	-1.84	-0.46	-1.56	0.15	-0.92		0	0	0	0	0
-53.1	-1.28	0.43	0.34	0.45	0.74		0	0	0	0	0		-56.7	-3.33	0.28	-1	0.91	-1.99		0	0	0	0	0		-53.1	0.23	1.39	0.67	0.01	1.41		0	0	0	0	0
-52.2	-2.54	-0.84	1.39	-2.44	0.38		0	0	0	0	0		-55.8	-4.41	-0.44	-0.6	-1.19	-1.29		0	0	0	0	0		-52.2	-1.64	-1.28	-0.24	-1.44	-1.13		0	0	0	0	0
-51.3	-2.32	-0.3	-1.08	-3.14	-3.18		0	0	0	0	0		-54.9	-5.07	-1.39	-0.97	-0.42	-2.15		0	0	0	0	0		-51.3	-1.36	-0.64	-0.48	0.62	1.35		0	0	0	0	0
-50.4	-3.36	-0.95	-2.9	-2.33	-0.92		0	0	0	0	0		-54	-3.05	1.15	0.48	1.29	-2.87		0	0	0	0	0		-50.4	-0.98	-0.74	0.58	-2.79	0.43		0	0	0	0	0
-49.5	-1.29	1.87	-0.17	0.1	0.83		0	0	0	0	0		-53.1	-2.42	0.67	1.64	1.26	0.09		0	0	0	0	0		-49.5	1	0.43	1.01	0.99	1.75		0	0	0	0	0
-48.6	-3.28	0.33	-2.09	-1.9	-1.65		0	0	0	0	0		-52.2	-1.92	-0.24	-2.86	0.16	-2.44		0	0	0	0	0		-48.6	-0.54	0.24	-0.81	2.07	-0.01		0	0	0	0	0
-47.7	-1.74	-0.46	-0.85	-1.76	0.41		0	0	0	0	0		-51.3	-0.5	-0.75	0.26	-0.16	-2.11		0	0	0	0	0		-47.7	1.67	1.89	-0.61	1.74	1.93		0	0	0	0	0
-46.8	-5.07	-2.46	-1.85	-2.33	-2.21		0	0	0	0	0		-50.4	-2.4	2.33	-0.02	-0.29	0.58		0	0	0	0	0		-46.8	-0.01	-0.3	0.63	0.04	1.29		0	0	0	0	0
-45.9	-0.77	1.53	1.16	-0.1	0.25		0	0	0	0	0		-49.5	-1.92	1.12	0.39	-0.44	-0.47		0	0	0	0	0		-45.9	0.59	0.34	-2.04	1.83	0.37		0	0	0	0	0
-45	-2.45	0.15	-0.85	-0.31	1.52		0	0	0	0	0		-48.6	-2.55	1.28	-1.79	2.56	-3.37		0	0	0	0	0		-45	0.61	0.85	-2.02	-0.17	-0.13		0	0	0	0	0
-44.1	-3.9	-1.84	-2.77	-2.41	-1.37		0	0	0	0	0		-47.7	-1.07	-0.38	2.36	2.13	-0.12		0	0	0	0	0		-44.1	0.85	-0.22	-0.6	0.48	-0.26		0	0	0	0	0
-43.2	-1.06	1.43	0.27	-0.92	-1.87		0	0	0	0	0		-46.8	1.59	0.7	1.44	1.19	1.18		0	0	0	0	0		-43.2	1.09	-1.47	0.2	-1.35	1.06		0	0	0	0	0
-42.3	-3.81	-0.9	-2.28	-2.88	-2.23		0	0	0	0	0		-45.9	-1.32	-0.79	1.14	0.68	0.34		0	0	0	0	0		-42.3	-2.47	-0.5	-1.29	-0.08	-1.03		0	0	0	0	0
-41.4	-2.51	1.13	-1.4	-1.43	-1.01		0	0	0	0	0		-45	-1.76	-1.39	-1.29	1.2	-2.02		0	0	0	0	0		-41.4	-2.67	-0.46	-1.94	-0.6	-0.66		0	0	0	0	0
-40.5	-1.84	1.59	-1.37	-2.12	-0.07		0	0	0	0	0		-44.1	0.94	2.02	1.94	0.57	-2.81		0	0	0	0	0		-40.5	0.34	1.7	1.15	1.4	1.6		0	0	0	0	0
-39.6	-1.66	-0.45	-1.14	-3.37	-1.8		0	0	0	0	0		-43.2	-2.08	-0.84	3.68	-1.05	-1.38		0	0	0	0	0		-39.6	2.14	2.79	0.77	2.68	2.5		0	0	0	0	0
-38.7	-1.37	-1.65	-1.07	-2.78	-1.9		0	0	0	0	0		-42.3	-0.81	3.69	-2.15	4.55	-2.65		0	0	0	0	0		-38.7	-0.69	-1.14	0.11	1.79	-0.28		0	0	0	0	0
-37.8	-1.36	0.85	-0.34	-0.5	-0.15		0	0	0	0	0		-41.4	0.46	-0.08	-0.37	0.06	0.97		0	0	0	0	0		-37.8	-2.09	-2.73	-1.46	-0.55	-0.09		0	0	0	0	0
-36.9	-1.34	0.96	-2.23	-1.24	-0.19		0	0	0	0	0		-40.5	0.5	0.48	-0.64	2.34	-1.22		0	0	0	0	0		-36.9	-2.12	-2.45	-0.8	-1.23	0.15		0	0	0	0	0
-36	0.79	2.03	1.39	-0.68	2.07		0	0	0	0	0		-39.6	0.06	0.81	3.91	-1.47	-1.26		0	0	0	0	0		-36	2.46	0.37	1.67	0.81	1.7		0	0	0	0	0
-35.1	-0.18	1.92	1.6	1.43	0.99		0	0	0	0	0		-38.7	-2.12	-0.55	0.67	0.63	-0.02		0	0	0	0	0		-35.1	2.44	2.28	1.45	1.58	2.01		0	0	0	0	0
-34.2	-2.86	-0.69	0.32	-0.21	-1		0	0	0	0	0		-37.8	-0.77	3.17	1.07	0.31	1.37		0	0	0	0	0		-34.2	-2.67	-2.35	-0.92	-0.26	-1.32		0	0	0	0	0
-33.3	-1.7	0.03	0.31	-0.86	-0.24		0	0	0	0	0		-36.9	-1.57	1.48	-0.07	-0.27	-1.14		0	0	0	0	0		-33.3	1.72	0.64	-0.09	1.41	0.12		0	0	0	0	0
-32.4	0.12	-0.86	2.09	0.11	-0.43		0	0	0	0	0		-36	-2.84	0.8	-1.99	-0.47	-2.64		0	0	0	0	0		-32.4	0.78	1.08	-1.84	-0.94	0.26		0	0	0	0	0
-31.5	-2.86	-2.74	-1.77	-2.65	-2.74		0	0	0	0	0		-35.1	-1.03	-0.64	-0.36	0.28	-0.73		0	0	0	0	0		-31.5	-1.41	-0.92	-0.9	0.82	0.47		0	0	0	0	0
-30.6	-0.96	-1.94	-1.1	-2.33	-2.81		0	0	0	0	0		-34.2	-0.69	-0.5	-1.2	1.87	-0.72		0	0	0	0	0		-30.6	0.31	-0.74	-0.9	-0.11	0.9		0	0	0	0	0
-29.7	0.45	1.61	0.33	-1.45	0.92		0	0	0	0	0		-33.3	-0.03	-1.73	-0.5	1.79	-0.64		0	0	0	0	0		-29.7	0.07	-1.68	-0.65	0.09	0.65		0	0	0	0	0
-28.8	-0.78	1.26	-0.74	-0.3	1.53		0	0	0	0	0		-32.4	1.41	-0.94	1.07	-0.52	0.14		0	0	0	0	0		-28.8	0.71	-1.61	1.71	1.05	3.28		0	0	0	0	0
-27.9	-0.52	-0.93	1.47	0.79	1.42		0	0	0	0	0		-31.5	-0.26	0.79	-1.93	-0.95	-1.45		0	0	0	0	0		-27.9	-1.02	-1.7	-0.87	0.47	0.19		0	0	0	0	0
-27	-0.95	0.66	-2.18	-2.39	0.05		0	0	0	0	0		-30.6	-2.43	1.28	-1.41	0.65	-1.96		0	0	0	0	0		-27	0.23	-0.56	-0.92	-0.14	2.49		0	0	0	0	0
-26.1	-0.01	0.69	0.11	-2.26	-0.03		0	0	0	0	0		-29.7	-0.74	-1.14	-1.01	0.69	0.33		0	0	0	0	0		-26.1	0.48	0.94	0.91	0.45	1.48		0	0	0	0	0
-25.2	0.07	-1.03	-0.97	0.11	-0.03		0	0	0	0	0		-28.8	-0.1	-0.88	2.4	2.84	0.82		0	0	0	0	0		-25.2	1.62	1.07	-0.55	0.27	-0.72		0	0	0	0	0
-24.3	-0.15	1.18	-0.66	-1.56	1.6		0	0	0	0	0		-27.9	1.39	1.09	0.81	-0.96	-1.13		0	0	0	0	0		-24.3	1.82	2.35	1.07	2.96	0.32		0	0	0	0	0
-23.4	-1.04	1.48	-1.13	-3.02	1		0	0	0	0	0		-27	-2.49	-0.87	0.57	-0.18	-1.34		0	0	0	0	0		-23.4	0.38	-1.2	-0.47	-1.99	-1.19		0	0	0	0	0
-22.5	-0.45	-0.32	-0.6	-1.11	0.34		0	0	0	0	0		-26.1	-0.59	0.99	0.07	2.59	-3.15		0	0	0	0	0		-22.5	0.92	-1.83	0	0.39	-0.08		0	0	0	0	0
-21.6	-0.43	0.37	0.59	-0.64	-1.18		0	0	0	0	0		-25.2	0.35	-1.08	0.32	-1.64	-1.12		0	0	0	0	0		-21.6	1.69	0.06	1.3	2.24	1.62		0	0	0	0	0
-20.7	-1.86	-0.8	-1.8	-2.37	1.02		0	0	0	0	0		-24.3	-0.21	-0.89	-0.71	0.54	-1.51		0	0	0	0	0		-20.7	-1.3	1.12	0.82	0.94	2.01		0	0	0	0	0
-19.8	-1.67	-1.52	-0.35	-2.56	-0.08		0	0	0	0	0		-23.4	1.13	0.88	3.1	-1.06	-0.76		0	0	0	0	0		-19.8	1.55	0.45	0.19	0.84	0.96		0	0	0	0	0
-18.9	0.57	0.01	-1.68	-1.18	0.36		0	0	0	0	0		-22.5	-2.43	0.25	-0.28	0.81	-1.63		0	0	0	0	0		-18.9	3.98	1.72	3.27	0.6	2.87		0	0	0	0	0
-18	-2.25	-0.73	-2.11	-1.46	-2.26		0	0	0	0	0		-21.6	-0.6	-1.17	-0.14	0.37	-1.74		0	0	0	0	0		-18	1.65	0.61	0.28	1.66	2.67		0	0	0	0	0
-17.1	-0.02	1.78	0.73	-0.75	1.06		0	0	0	0	0		-20.7	-0.41	-0.06	1.61	1.55	-0.18		0	0	0	0	0		-17.1	0.46	-1.1	-2.7	-1.3	-1.33		0	0	0	0	0
-16.2	-0.46	0.45	1.61	0.62	-1.21		0	0	0	0	0		-19.8	0.46	0.14	-0.4	-0.23	-1.46		0	0	0	0	0		-16.2	3.77	3.14	2.86	2.53	3.27		0	0	0	0	0
-15.3	-1.2	0.28	0.64	-1.3	-0.52		0	0	0	0	0		-18.9	-2.15	3.29	0.58	1.23	-2.17		0	0	0	0	0		-15.3	2.43	1.43	-0.29	2.23	1.72		0	0	0	0	0
-14.4	2.69	2.11	2.85	0.71	2.1		0	0	0	0	0		-18	0.34	-1.22	-1.2	2	-1.77		0	0	0	0	0		-14.4	0.59	-0.01	-0.2	-1.46	1.07		0	0	0	0	0
-13.5	1.02	-0.14	-0.37	0.78	2.29		0	0	0	0	0		-17.1	-0.08	-1.24	1.13	3.4	-0.58		0	0	0	0	0		-13.5	0.46	-0.37	-1.61	-1.93	0.93		0	0	0	0	0
-12.6	-0.11	0.97	-0.06	-2.03	1.05		0	0	0	0	0		-16.2	1.69	0.83	2.08	-1.3	0.1		0	0	0	0	0		-12.6	1.01	-1.72	-1.42	-2.12	-0.35		0	0	0	0	0
-11.7	0.24	0.82	1.75	2.35	1.39		0	0	0	0	0		-15.3	-2.85	0.61	-0.01	-1.64	-0.4		0	0	0	0	0		-11.7	0.65	-0.31	-0.85	0.58	1.42		0	0	0	0	0
-10.8	0	1.6	1.1	-0.84	2.3		0	0	0	0	0		-14.4	-1.98	0.87	-0.86	1.5	-0.6		0	0	0	0	0		-10.8	-0.7	0.07	1.4	0.15	-0.7		0	0	0	0	0
-9.9	-0.3	0.18	-1.11	0	-0.03		0	0	0	0	0		-13.5	-0.56	0.48	-0.28	-0.46	-1.53		0	0	0	0	0		-9.9	-0.1	0.36	-1.32	-0.15	-1.84		0	0	0	0	0
-9	0.1	1.22	2.99	0.27	1.7		0	0	0	0	0		-12.6	-2.3	0.52	-1.1	-1.2	-2.51		0	0	0	0	0		-9	2.34	0.91	1.5	0.08	0.78		0	0	0	0	0
-8.1	1.73	3.48	1.7	2.27	1.81		0	0	0	0	0		-11.7	-1.64	1.23	-0.15	-2.87	-2.29		0	0	0	0	0		-8.1	0	0	1.4	0.45	-1.1		0	0	0	0	0
-7.2	-1.32	-0.33	-0.46	0.64	0.46		0	0	0	0	0		-10.8	-2.64	2.58	-2.24	0.71	-4.33		0	0	0	0	0		-7.2	0.92	-0.3	0	-0.35	0.49		0	0	0	0	0
-6.3	-0.41	0.84	0	-0.49	0		0	0	0	0	0		-9.9	1.05	-3.71	0.49	-0.31	1.88		0	0	0	0	0		-6.3	-1.66	-2.55	0.01	-0.78	-0.77		0	0	0	0	0
-5.4	-0.43	-1.55	-1.68	-1.25	-1.97		0	0	0	0	0		-9	0.06	-0.15	-0.87	1.65	0.78		0	0	0	0	0		-5.4	-0.79	-2.46	-0.95	-1.89	-1		0	0	0	0	0
-4.5	0.48	2.04	1.56	0.5	1.59		0	0	0	0	0		-8.1	1.44	4.09	1.41	-2.86	0		0	0	0	0	0		-4.5	1.15	0.37	-1.2	0	-1.63		0	0	0	0	0
-3.6	0	-0.99	0.03	-2.41	-1.86		0	0	0	0	0		-7.2	-1.19	0	-0.91	0	-3.43		0	0	0	0	0		-3.6	-0.74	1.39	0.43	1.4	1.04		0	0	0	0	0
-2.7	0.53	-0.18	0.44	0.6	-1.49		0	0	0	0	0		-6.3	0	-0.32	0	1.24	0.93		0	0	0	0	0		-2.7	-0.26	-0.76	-1.03	-1.33	0.4		0	0	0	0	0
-1.8	-1.3	0	-0.3	-0.61	-0.03		0	0	0	0	0		-5.4	0.66	-1.01	1.98	-0.61	2.17		0	0	0	0	0		-1.8	2.12	-0.5		1.92	1.72		0	0	0	0	0
-0.9	1.26	-2.06	-1.01	-0.37	0.26		0	0	0	0	0		-4.5	-1.94	1.91	-2.33	1.31	-2.69		0	0	0	0	0		-0.9	1.15	1.28		0.92	0		0	0	0	0	0
0	0.85	-1.15	-1.14	-1.91	2.37		0	0	0	0	0		-3.6	-0.17	-2.58	1.44	-0.66	-1.43		0	0	0	0	0		0	1.08	0.37		0.93	-0.27		0	0	0	0	0
0.9	0.07	-2.11	-0.57	-0.68	1.83		2.17	0.55	0.21	0.09	0.05		-2.7	-1.63	0.44	-0.82	1.83	-2.62		0	0	0	0	0		0.9	1.96	0.77	0.36	2.32	0.53		1.21	0.64	0.32	0.18	0.12
1.8	2.61	0.58	-1.23	-0.59	-0.07		4.29	1.09	0.42	0.17	0.1		-1.8	0.65	0.41	2.52	-0.81	0.61		0	0	0	0	0									2.41	1.28	0.64	0.36	0.24
2.7	4.37	0.35	0.83	0.18	0.81		6.36	1.62	0.63	0.26	0.15		-0.9	-2.18	0.25	-1.66	0.09	-3.7		0	0	0	0	0		2.7	5.51	2.13	1.65	0.07	-0.76		3.58	1.9	0.95	0.54	0.36
3.6	4.57	-2.85	-1.53	-1.33	-0.67		8.39	2.15	0.84	0.35	0.2		0	-1.26	-1.54	-2.93	-0.93	-1.74		0	0	0	0	0		3.6	7.63	2.05	1.09	0.35	-0.88		4.73	2.53	1.27	0.72	0.48
4.5	8.29	-0.12	-0.63	-0.43	-0.74		10.37	2.67	1.05	0.43	0.25		0.9	-3.27	1.43	-1.31	1.58	-1.84		0.55	0.31	0.08	0.06	0.02		4.5	8.23	4.47	2.53	1.19	0.96		5.86	3.14	1.58	0.9	0.6
5.4	9.77	-1.45	-2.51	-3.16	-1.42		12.3	3.19	1.26	0.52	0.3		1.8	-0.53	1.55	-0.81	-0.23	-3.23		1.09	0.61	0.15	0.11	0.03		5.4	12.03	6.33	4.72	2.71	0.39		6.97	3.76	1.89	1.08	0.72
6.3	11.6	-0.03	-0.81	-3.8	0.48		14.19	3.7	1.46	0.61	0.35		2.7	-1.74	0.54	-2.43	-0.11	-2.46		1.63	0.91	0.23	0.17	0.05		6.3	12.41	6.76	6	4.77	3.8		8.05	4.36	2.2	1.26	0.84
7.2	15.16	0.98	-1.03	-1.75	1.33		16.04	4.2	1.66	0.69	0.4		3.6	0.29	2.38	-3.49	0.08	-1.68		2.15	1.21	0.3	0.23	0.07		7.2	14	3.95	5.38	3.97	1.74		9.13	4.96	2.51	1.43	0.96
8.1	19.79	1.2	1.48	0.54	0.15		17.85	4.7	1.87	0.78	0.45		4.5	2	-0.6	-0.13	-0.71	1.2		2.67	1.51	0.38	0.29	0.09		8.1	14.45	10.63	6.16	5.41	3.91		10.18	5.56	2.82	1.61	1.08
9	19.85	1.8	-0.42	-3.14	-0.89		19.61	5.19	2.07	0.86	0.5		5.4	1.12	3.54	-1.09	0.76	-2.85		3.19	1.81	0.45	0.34	0.1		9	15.41	10.05	6	3.42	1.21		11.21	6.15	3.13	1.79	1.2
9.9	22.19	1.16	1.59	-1.71	-1.56		21.34	5.68	2.27	0.95	0.55		6.3	3.64	2.72	1.09	-1.35	-0.96		3.69	2.1	0.53	0.4	0.12		9.9	16.77	7.88	6.14	5.26	4.35		12.22	6.73	3.43	1.97	1.32
10.8	24.47	3.33	-0.04	-0.46	0.65		23.03	6.16	2.47	1.03	0.6		7.2	0.49	2.05	-0.46	0.91	-2.55		4.19	2.39	0.6	0.46	0.14		10.8	19.54	9.87	6.18	4.08	1.38		13.22	7.31	3.74	2.14	1.43
11.7	25.23	2.86	-0.38	-0.88	-0.78		24.67	6.64	2.67	1.11	0.65		8.1	3.82	1.41	0.2	0.66	-0.48		4.68	2.68	0.68	0.51	0.15		11.7	17.32	9.8	7.23	1.54	4.26		14.2	7.89	4.04	2.32	1.55
12.6	27.98	3.69	1.46	-0.8	1.17		26.29	7.11	2.86	1.2	0.69		9	5.69	4.08	1.15	-0.72	-1.23		5.16	2.97	0.75	0.57	0.17		12.6	22.98	13.59	9.53	7.95	6.06		15.16	8.46	4.34	2.49	1.67
13.5	30.51	3.22	0.74	-2.17	-0.38		27.86	7.57	3.06	1.28	0.74		9.9	1.71	4.59	-2.33	1.03	-2.62		5.63	3.25	0.82	0.62	0.19		13.5	23.6	11.38	9.3	6.02	2.51		16.1	9.02	4.64	2.67	1.79
14.4	34.91	6.94	2.64	0.86	1.75		29.4	8.03	3.26	1.37	0.79		10.8	4.49	3.63	-3.5	2.05	-4.03		6.1	3.54	0.89	0.68	0.21		14.4	24.87	13.2	9.7	7.02	4.27		17.03	9.58	4.94	2.84	1.91
15.3	32.87	4.07	2.25	-2.08	-1.58		30.9	8.49	3.45	1.45	0.84		11.7	9.54	5.2	0.79	0.28	0.9		6.56	3.82	0.97	0.74	0.22		15.3	26.16	14.38	12.76	8.79	3.93		17.94	10.13	5.23	3.02	2.02
16.2	38.41	6.24	2.95	0.84	-0.28		32.37	8.94	3.64	1.53	0.89		12.6	6.9	5.51	-0.09	0.08	-2.12		7.02	4.1	1.04	0.79	0.24		16.2	24.98	12.99	10.21	8.7	4.69		18.83	10.68	5.53	3.19	2.14
17.1	37.96	8.31	2.4	1.75	1.74		33.81	9.38	3.83	1.62	0.94		13.5	6.91	2.16	0.78	2.85	-2.33		7.46	4.37	1.11	0.85	0.26		17.1	26.25	16.76	12.51	8.13	4.7		19.71	11.23	5.82	3.36	2.26
18	38.94	4.17	2.76	0.31	0.78		35.21	9.82	4.02	1.7	0.99		14.4	9.07	4.65	0.68	2.1	-0.33		7.9	4.65	1.18	0.9	0.27		18	25.28	13.89	9.65	5.83	4.05		20.57	11.77	6.11	3.54	2.38
18.9	42.81	7.6	4.43	1.4	2.26		36.59	10.25	4.21	1.78	1.04		15.3	9.96	7.88	0.3	1.14	0.1		8.34	4.92	1.26	0.96	0.29		18.9	25.27	12.17	11.24	5.17	3.79		21.42	12.3	6.4	3.71	2.49
19.8	40.33	6.34	1.58	-0.7	-1.23		37.93	10.68	4.4	1.86	1.08		16.2	8.05	6.52	-1.45	2.13	-5.24		8.77	5.19	1.33	1.01	0.31		19.8	24.75	13.23	10.2	5.99	3.01		22.25	12.83	6.69	3.88	2.61
20.7	42.24	7.08	2.84	2.21	0.03		39.24	11.11	4.59	1.94	1.13		17.1	11.17	6.25	1.23	2.56	-1.2		9.19	5.46	1.4	1.07	0.32		20.7	27.95	17.82	10.42	8.66	5.25		23.07	13.35	6.98	4.05	2.73
21.6	44.23	9.12	4.24	1.43	-0.29		40.52	11.53	4.77	2.03	1.18		18	13.75	8.19	2.31	4.18	0.79		9.61	5.72	1.47	1.12	0.34		21.6	28.1	16.96	13.78	8.28	5.23		23.87	13.87	7.27	4.22	2.85
22.5	47.66	9.41	5.68	2.6	3.22		41.77	11.94	4.96	2.11	1.23		18.9	13.18	5.07	2.13	2.1	-0.15		10.02	5.99	1.54	1.18	0.36		22.5	29.27	18.17	13.51	9.62	6.31		24.66	14.39	7.55	4.39	2.96
23.4	47.22	9.46	4.29	0.92	1.36		42.99	12.35	5.14	2.19	1.28		19.8	11.9	7.67	2.11	3.22	-0.97		10.42	6.25	1.61	1.23	0.37		23.4	28.08	14.73	11.31	8.6	4.04		25.44	14.9	7.84	4.56	3.08
24.3	46.93	10.49	2.58	0.79	1.7		44.19	12.76	5.33	2.27	1.33		20.7	13.78	6.07	3.14	-0.44	0.05		10.82	6.51	1.68	1.29	0.39		24.3	29.09	16.59	11.99	7.29	4.21		26.2	15.41	8.12	4.73	3.19
25.2	50.35	12.05	6.41	2.47	2.5		45.36	13.16	5.51	2.35	1.37		21.6	11.73	4.54	0.97	4.58	-3.01		11.21	6.77	1.75	1.34	0.41		25.2	29.38	19.55	14.86	9.6	5.05		26.94	15.91	8.4	4.9	3.31
26.1	50.73	10.76	4.42	1.39	3.39		46.5	13.56	5.69	2.43	1.42		22.5	14.31	7.66	4.81	0.44	3.53		11.6	7.02	1.82	1.4	0.42		26.1	26.62	16.12	12.78	5.62	1.54		27.68	16.4	8.68	5.07	3.43
27	50.14	10.41	5.45	0.59	0.26		47.62	13.95	5.87	2.51	1.47		23.4	12.05	6.18	-0.67	0.94	-3.83		11.98	7.28	1.89	1.45	0.44		27	30.15	18.64	13.79	8.21	4.69		28.4	16.9	8.96	5.24	3.54
27.9	52.38	12.91	5.04	0.99	2.4		48.71	14.34	6.05	2.59	1.52		24.3	11.76	8.67	-0.87	1.12	-2.71		12.35	7.53	1.95	1.51	0.46		27.9	31.54	17.74	12.18	6.6	3.09		29.11	17.38	9.24	5.41	3.66
28.8	53.92	13.86	6.62	3.24	3.26		49.78	14.72	6.23	2.67	1.57		25.2	15.32	7.89	2.2	-0.76	-0.42		12.72	7.78	2.02	1.56	0.47		28.8	32.99	20.27	14.82	9.64	5.69		29.8	17.87	9.52	5.58	3.77
29.7	55.14	15.37	5.59	1.47	3.49		50.82	15.1	6.4	2.75	1.61		26.1	12.22	9.84	-0.43	4.29	-1.7		13.08	8.03	2.09	1.61	0.49		29.7	32.21	19.14	14.26	7.76	4.19		30.48	18.35	9.79	5.74	3.89
30.6	54.77	13.39	5.26	2.3	0.39		51.84	15.47	6.58	2.83	1.66		27	16.42	6.27	1.19	4.25	-0.59		13.44	8.27	2.16	1.67	0.51		30.6	34.07	21.93	17.02	14.25	7.15		31.16	18.82	10.07	5.91	4.01
31.5	55.98	14.02	4.06	1.88	-0.16		52.83	15.84	6.75	2.91	1.71		27.9	15.49	12.17	4.65	2.49	-0.23		13.8	8.52	2.23	1.72	0.52		31.5	32.91	20.92	14.6	8	7.33		31.81	19.29	10.34	6.08	4.12
32.4	58.86	12.98	7.23	4.13	2.64		53.81	16.21	6.93	2.99	1.76		28.8	15.8	9.34	3.87	2.11	-1.67		14.14	8.76	2.29	1.77	0.54		32.4	34.29	22.04	18.81	12.62	8.97		32.46	19.76	10.61	6.24	4.24
33.3	56.7	13.97	3.62	0.63	0.75		54.76	16.57	7.1	3.07	1.8		29.7	14.1	10.04	0.08	5.3	-4.52		14.49	9	2.36	1.83	0.56		33.3	35.06	20.38	16.38	10.94	4.97		33.1	20.22	10.88	6.41	4.35
34.2	59.57	16.29	6.96	2.11	1.66		55.69	16.93	7.27	3.15	1.85		30.6	19.3	9.91	6.39	5.39	1.66		14.83	9.24	2.43	1.88	0.57		34.2	36.93	23.2	16.87	12.39	6.51		33.72	20.68	11.15	6.58	4.47
35.1	59.83	14.57	7.2	2.2	3.07		56.6	17.28	7.44	3.22	1.9		31.5	17.37	11.51	2.52	4.88	0.58		15.16	9.48	2.49	1.93	0.59		35.1	37.36	23.24	17.64	11.46	5.38		34.33	21.13	11.42	6.74	4.58
36	59.66	14.45	5.71	-0.19	1.02		57.49	17.63	7.61	3.3	1.95		32.4	17.29	12.65	3.97	2.84	-0.43		15.49	9.71	2.56	1.99	0.61		36	38.97	25.93	20.51	13.76	9.84		34.94	21.58	11.69	6.91	4.69
36.9	63.33	15.14	8.29	4.39	4.54		58.35	17.97	7.78	3.38	1.99		33.3	15.85	7.86	2.82	4.94	-0.99		15.81	9.95	2.63	2.04	0.62		36.9	36.1	22.47	19.36	12.26	7.7		35.53	22.03	11.95	7.07	4.81
37.8	62.57	16.34	4.47	2.79	0.7		59.2	18.32	7.95	3.46	2.04		34.2	19.66	8.8	4.15	5.12	-0.43		16.13	10.18	2.69	2.09	0.64		37.8	38.2	24.57	20.34	12.72	6.71		36.11	22.47	12.22	7.23	4.92
38.7	63.15	17.55	6.83	0.43	0.82		60.03	18.65	8.12	3.53	2.09		35.1	17.82	11.87	4.27	2.74	3.02		16.44	10.41	2.76	2.15	0.66		38.7	34.61	23.07	16.69	9.7	3.32		36.68	22.9	12.48	7.4	5.04
39.6	65.6	17.34	9.11	5.55	4.46		60.84	18.99	8.28	3.61	2.14		36	17.5	11.09	1.54	3.25	-3.7		16.75	10.64	2.82	2.2	0.67		39.6	38.89	25.9	19.12	12.79	7.36		37.24	23.34	12.74	7.56	5.15
40.5	64.37	18.22	7.82	3.18	3.8		61.63	19.32	8.45	3.69	2.18		36.9	18.04	10.44	3.08	6.34	-1.62		17.06	10.87	2.89	2.25	0.69		40.5	36.03	24.43	17.87	11.34	4.65		37.79	23.77	13	7.72	5.26
41.4	65.55	17.37	7.81	4.33	2.69		62.41	19.64	8.61	3.76	2.23		37.8	23.26	8.26	3.88	3.97	2.98		17.36	11.09	2.95	2.3	0.7		41.4	38.85	23.95	18.74	13.2	6.22		38.33	24.19	13.26	7.89	5.38
42.3	68.68	19.47	9.48	5.39	3.76		63.16	19.97	8.77	3.84	2.28		38.7	19.15	12.24	4.99	5.07	-0.4		17.65	11.31	3.02	2.36	0.72		42.3	38.39	23.3	19.49	11.43	6.95		38.86	24.62	13.52	8.05	5.49
43.2	66.82	18.81	6.7	5.06	3.47		63.9	20.29	8.94	3.92	2.32		39.6	21.7	12.89	5.51	2.13	0.13		17.94	11.54	3.08	2.41	0.74		43.2	41.59	27.61	21.77	14.16	7		39.38	25.03	13.77	8.21	5.6
44.1	67.03	18.51	6.75	3.61	2.71		64.63	20.6	9.1	3.99	2.37		40.5	19.32	9.51	2.16	6.97	-2.5		18.23	11.76	3.15	2.46	0.75		44.1	37.26	26.19	20.91	14.4	5.97		39.9	25.45	14.03	8.37	5.72
45	67.98	19.42	8.75	5.73	4.19		65.33	20.91	9.26	4.07	2.42		41.4	22.99	9.65	5.16	7.06	1.68		18.51	11.98	3.21	2.51	0.77		45	40.17	25.81	21.88	12.67	7.15		40.4	25.86	14.28	8.53	5.83
45.9	65.39	18.71	8.86	3.64	2.77		66.02	21.22	9.42	4.14	2.46		42.3	21.29	10.7	4.95	3.85	0.58		18.79	12.19	3.27	2.56	0.79		45.9	39.96	26.61	20.22	13.35	6.61		40.89	26.27	14.54	8.69	5.94
46.8	69.82	20.12	8.24	3.07	2.33		66.7	21.52	9.58	4.22	2.51		43.2	19.37	12.24	3.55	5.44	-2.52		19.07	12.41	3.34	2.62	0.8		46.8	39.89	27.99	21.32	14.33	9.15		41.38	26.67	14.79	8.85	6.06
47.7	70.48	18.65	7.98	2.86	1.69		67.36	21.83	9.73	4.3	2.56		44.1	23.09	12.09	3.88	4.86	-2.66		19.34	12.62	3.4	2.67	0.82		47.7	42.07	30.46	23.18	14.53	9.57		41.86	27.07	15.04	9.01	6.17
48.6	68.2	18.15	7.19	1.34	2.69		68	22.12	9.89	4.37	2.6		45	22.49	12.04	4.68	3.59	0.79		19.61	12.83	3.46	2.72	0.83		48.6	41.74	29.3	21.98	15.07	8.72		42.32	27.46	15.29	9.17	6.28
49.5	70.2	19.36	9.66	3	-0.19		68.63	22.42	10.05	4.45	2.65		45.9	20.3	9.52	4.94	4.4	-1.19		19.87	13.04	3.52	2.77	0.85		49.5	41.87	27.94	20.41	14.47	8.88		42.78	27.86	15.54	9.33	6.39
50.4	69.86	18.48	6.72	2.23	3.48		69.25	22.71	10.2	4.52	2.7		46.8	22.95	12.72	5.49	4.39	3.13		20.13	13.25	3.59	2.82	0.87		50.4	43.53	29.68	24.12	14.34	9.24		43.24	28.25	15.79	9.49	6.51
51.3	71.17	19.74	9.21	4.63	3.37		69.85	23	10.35	4.59	2.74		47.7	23.52	14.49	4.95	4.33	0.66		20.38	13.46	3.65	2.87	0.88		51.3	39.59	28.11	20.98	14.35	7.01		43.68	28.63	16.03	9.65	6.62
52.2	71.61	20.57	8.41	2.09	0.35		70.44	23.28	10.51	4.67	2.79		48.6	22.01	15.2	3.46	3.49	-1.27		20.64	13.66	3.71	2.92	0.9		52.2	44.51	32.7	24.59	17.75	10.38		44.12	29.01	16.28	9.8	6.73
53.1	73.05	20.42	9.43	4.48	3.72		71.01	23.56	10.66	4.74	2.83		49.5	23.68	15.25	4.08	6.28	1.52		20.88	13.87	3.77	2.98	0.92		53.1	43.22	29.76	23.26	15.21	9.34		44.54	29.39	16.52	9.96	6.84
54	71.05	21.01	8.91	4.09	3.13		71.57	23.84	10.81	4.82	2.88		50.4	24.04	11.81	8.34	7.41	3.47		21.13	14.07	3.83	3.03	0.93		54	43.25	28.73	24.81	15.37	10.55		44.96	29.77	16.77	10.12	6.95
54.9	71.92	22.69	9.19	0.72	2.06		72.12	24.11	10.96	4.89	2.93		51.3	26.04	11.28	6.22	7.2	-0.27		21.37	14.27	3.89	3.08	0.95		54.9	43.86	30.52	21.93	17.5	9.64		45.38	30.14	17.01	10.27	7.06
55.8	73.55	20.77	8.53	3.63	3.17		72.66	24.39	11.11	4.96	2.97		52.2	25.66	14.18	7.35	3.86	3.06		21.6	14.47	3.96	3.13	0.96		55.8	45.42	30.53	23.87	16.66	10.85		45.78	30.51	17.25	10.43	7.17
56.7	71.99	21.43	8.13	3.89	0.75		73.18	24.65	11.26	5.04	3.02		53.1	21.7	15	5.03	6.07	-2.47		21.84	14.67	4.02	3.18	0.98		56.7	41.84	30.06	21.27	13.57	8.09		46.18	30.87	17.49	10.59	7.29
57.6	72.24	21.52	8.58	3.65	2.5		73.7	24.92	11.41	5.11	3.06		54	25.19	11.83	7	5.08	1.38		22.07	14.86	4.08	3.23	1		57.6	46.35	32.71	24.75	15.92	11.83		46.57	31.23	17.73	10.74	7.4
58.5	74.7	23.11	8.9	4.09	3.73		74.2	25.18	11.56	5.18	3.11		54.9	26.28	15.74	6.38	7.47	0.86		22.3	15.06	4.14	3.28	1.01		58.5	47.25	32.02	26.21	15.95	11.82		46.96	31.59	17.96	10.9	7.51
59.4	73.8	23.88	9.24	5.78	2.65		74.69	25.44	11.7	5.25	3.15		55.8	25.34	12.1	5.58	6.94	1.27		22.52	15.25	4.2	3.33	1.03		59.4	44.48	30.4	23.88	16.37	8.11		47.33	31.95	18.2	11.05	7.62
60.3	76.02	25.47	13.33	6.49	5.38		75.16	25.7	11.85	5.33	3.2		56.7	24.83	12.42	6.52	4.75	-1.26		22.74	15.45	4.26	3.38	1.04		60.3	44.73	31.42	24.43	15.3	9.21		47.7	32.3	18.44	11.21	7.73
61.2	76.29	26.14	12.52	7.16	2.48		75.63	25.95	11.99	5.4	3.25		57.6	24.15	12.71	6.38	6.27	2.17		22.96	15.64	4.31	3.43	1.06		61.2	45.16	31.1	23.9	15.54	10.6		48.07	32.65	18.67	11.36	7.84
62.1	77.42	25.39	11.51	3.45	4.42		76.09	26.2	12.14	5.47	3.29		58.5	24.97	14.29	7.79	4.85	1.84		23.17	15.82	4.37	3.48	1.07		62.1	45.5	32.4	28.01	19.29	9.52		48.43	32.99	18.9	11.51	7.95
63	77.87	28.68	13.91	6.26	4.58		76.54	26.45	12.28	5.54	3.34		59.4	25.14	13.16	6.35	3.97	0.35		23.38	16.01	4.43	3.53	1.09		63	43.63	31.11	22.72	13.95	8.93		48.78	33.33	19.14	11.67	8.06
63.9	77.94	27.64	13.5	5.52	4.3		76.97	26.7	12.42	5.61	3.38		60.3	23.26	14.71	4.56	7.08	-0.73		23.59	16.2	4.49	3.58	1.11		63.9	45.92	31.87	26.57	17.28	8.15		49.12	33.67	19.37	11.82	8.17
64.8	75.62	24.9	8.67	5.85	3.2		77.4	26.94	12.56	5.68	3.43		61.2	25.74	15.5	6.8	4.41	0.55		23.79	16.38	4.55	3.63	1.12		64.8	43.67	32.31	26.7	16.56	9.97		49.46	34.01	19.6	11.97	8.28
65.7	76.75	24.4	12.16	4.52	4.64		77.82	27.18	12.7	5.75	3.47		62.1	24.89	14.29	4.68	4.17	0.74		23.99	16.57	4.61	3.68	1.14		65.7	44.99	34.09	25.74	17.18	10.75		49.79	34.34	19.83	12.12	8.39
66.6	74.31	25.3	9.66	4.38	2.03		78.22	27.41	12.84	5.83	3.52		63	26.37	16.83	5.61	7.23	2.08		24.19	16.75	4.67	3.73	1.15		66.6	48.33	36.5	29.81	18.9	14.19		50.12	34.67	20.05	12.28	8.5
67.5	75.04	24.4	10.2	2.89	4.5		78.62	27.65	12.98	5.9	3.56		63.9	28.15	12.5	8.04	5.28	2.03		24.39	16.93	4.72	3.78	1.17		67.5	45.01	31.05	24.57	14.9	9.5		50.44	35	20.28	12.43	8.61
68.4	75.79	25.18	11.62	4.3	1.72		79.01	27.88	13.12	5.97	3.61		64.8	25.16	13.04	7.43	8.01	-1.7		24.58	17.11	4.78	3.83	1.19		68.4	48.59	34.73	28.34	21.28	10.15		50.76	35.32	20.51	12.58	8.72
69.3	77.43	27.38	13.4	6.77	4.52		79.39	28.11	13.26	6.04	3.65		65.7	28.29	15.55	8.33	5.58	3.24		24.77	17.29	4.84	3.87	1.2		69.3	47.27	33.21	27.81	17.84	11.85		51.07	35.65	20.73	12.73	8.83
70.2	75.33	25.64	10.44	4.37	3.15		79.76	28.33	13.39	6.11	3.7		66.6	25.79	16.15	6.48	3.81	-0.29		24.96	17.46	4.89	3.92	1.22		70.2	50.49	38.53	30.02	23.33	14.33		51.37	35.96	20.95	12.88	8.93
71.1	80.76	30.2	14.66	6.76	4.21		80.13	28.56	13.53	6.18	3.74		67.5	23.87	15.45	5.42	8.53	-2.07		25.14	17.64	4.95	3.97	1.23		71.1	49.43	34.73	27.75	18.73	11.98		51.67	36.28	21.18	13.03	9.04
72	79.68	27.56	14.08	6.33	4.85		80.48	28.78	13.67	6.25	3.79		68.4	27.56	13.84	9.72	8.84	1.42		25.32	17.81	5.01	4.02	1.25		72	48.95	35.28	28.58	19.17	12.33		51.96	36.59	21.4	13.18	9.15
72.9	79.2	26.73	12.71	4.29	3.76		80.83	29	13.8	6.31	3.83		69.3	28.28	13.11	10.42	7.17	4.36		25.5	17.99	5.06	4.07	1.26		72.9	47	34.74	30.09	18.25	13.58		52.25	36.9	21.62	13.33	9.26
73.8	79.08	28.59	13.03	6.02	4.18		81.17	29.21	13.93	6.38	3.88		70.2	27.88	14.26	8.81	7.37	-2		25.68	18.16	5.12	4.12	1.28		73.8	49.77	35.96	29.07	21.96	12		52.54	37.21	21.84	13.48	9.37
74.7	78.13	27.41	11.3	2.79	3.26		81.5	29.43	14.07	6.45	3.92		71.1	26.38	14.57	7.06	7.23	2.21		25.85	18.33	5.18	4.17	1.29		74.7	47.43	36.16	27.84	19.01	13.52		52.81	37.51	22.06	13.63	9.48
75.6	80.68	29.34	12.77	7.2	4.19		81.83	29.64	14.2	6.52	3.96		72	27.51	17.27	4.6	4.02	-1.38		26.02	18.5	5.23	4.22	1.31		75.6	50.04	36.73	29.97	20.11	12.62		53.09	37.82	22.27	13.77	9.59
76.5	80.93	30.92	14.89	4.65	4.08		82.14	29.85	14.33	6.59	4.01		72.9	27.25	15.76	4.25	4.9	0.31		26.19	18.66	5.29	4.26	1.33		76.5	51.68	38.47	32.7	21.74	15.03		53.35	38.11	22.49	13.92	9.69
77.4	81.49	29.86	12.62	7.59	3.58		82.45	30.05	14.46	6.66	4.05		73.8	28.55	14.15	6.58	9.56	1.03		26.36	18.83	5.34	4.31	1.34		77.4	48.18	36.42	28.28	19.89	11.93		53.62	38.41	22.71	14.07	9.8
78.3	79.61	28.1	13.43	4.03	4.42		82.75	30.26	14.59	6.73	4.1		74.7	30.31	16.21	10.64	5.81	2.56		26.52	18.99	5.4	4.36	1.36		78.3	50.93	36.68	29.19	19.66	10.95		53.88	38.7	22.92	14.22	9.91
79.2	80.05	29.33	12.66	3.58	2.72		83.05	30.46	14.72	6.79	4.14		75.6	30.25	17.84	7.74	5.91	1.99		26.68	19.16	5.45	4.41	1.37		79.2	48.33	38.67	29.94	19.93	11.75		54.13	38.99	23.13	14.36	10.02
80.1	79.92	29.34	13.25	3.65	2.27		83.34	30.66	14.85	6.86	4.19		76.5	28.19	17.52	7.95	5.27	-0.28		26.84	19.32	5.51	4.45	1.39		80.1	49.51	38.28	32.28	18.67	14.2		54.38	39.28	23.35	14.51	10.12
81	77.59	28.83	12.25	5.49	0.68		83.62	30.86	14.97	6.93	4.23		77.4	27.5	16.28	8.38	8.53	1.47		27	19.48	5.56	4.5	1.4		81	52.62	40.93	34.08	23.9	15.69		54.63	39.57	23.56	14.66	10.23
81.9	78.5	29.59	11.04	4.72	2.91		83.9	31.05	15.1	7	4.27		78.3	31.64	16.97	11.37	7.62	6.71		27.15	19.64	5.62	4.55	1.42		81.9	51.31	37.58	31.17	20.9	12.34		54.87	39.85	23.77	14.8	10.34
82.8	79.38	28.93	11.91	4.61	2.2		84.17	31.24	15.23	7.06	4.32		79.2	30.89	16.08	10.5	6.57	2.77		27.31	19.8	5.67	4.6	1.43		82.8	51.86	39.59	30.84	22.18	13.31		55.1	40.13	23.98	14.95	10.45
83.7	79.72	30.28	12.89	7.86	3.25		84.43	31.43	15.35	7.13	4.36		80.1	30.29	15.21	10.79	6.32	2.56		27.46	19.96	5.72	4.64	1.45		83.7	51.29	38.57	30.01	21.62	14.96		55.34	40.41	24.19	15.09	10.55
84.6	79.88	31.85	14.94	6.08	3.79		84.69	31.62	15.48	7.2	4.41		81	32.13	14.87	8.16	7.68	2.47		27.6	20.11	5.78	4.69	1.47		84.6	50.33	38.51	30.75	20.08	14.21		55.56	40.69	24.39	15.24	10.66
85.5	82.36	31.24	16.53	6.44	4.79		84.94	31.81	15.6	7.27	4.45		81.9	29.27	17	8.22	7.04	2.78		27.75	20.27	5.83	4.74	1.48		85.5	47.97	39.17	30.87	17.69	12.42		55.79	40.96	24.6	15.38	10.77
86.4	81.66	29.67	14.4	7.93	1.71		85.19	31.99	15.72	7.33	4.49		82.8	29.45	14.61	8.29	6.42	1.46		27.89	20.42	5.88	4.79	1.5		86.4	50.43	37.01	30.11	19.25	12.87		56.01	41.23	24.81	15.52	10.87
87.3	81.78	31.12	14.79	7.37	5.91		85.43	32.17	15.85	7.4	4.54		83.7	28.37	16.18	8.34	8.52	1.53		28.03	20.58	5.94	4.83	1.51		87.3	52.76	42.34	32.89	23.95	13.14		56.22	41.5	25.01	15.67	10.98
88.2	81.91	30.57	13.38	4.77	3.49		85.66	32.35	15.97	7.46	4.58		84.6	31.15	14.4	9.68	6.6	2.91		28.17	20.73	5.99	4.88	1.53		88.2	52.45	40.64	31.72	22.78	17.25		56.44	41.76	25.22	15.81	11.08
89.1	84.27	35.43	17.76	9.99	5.94		85.89	32.53	16.09	7.53	4.62		85.5	29.16	16.28	8.12	6.33	1.41		28.31	20.88	6.04	4.93	1.54		89.1	53.42	41.46	33.19	23.54	15.13		56.65	42.03	25.42	15.95	11.19
90	81.67	31.51	15.58	5.93	3.53		86.12	32.71	16.21	7.6	4.67		86.4	30.77	15.84	7.83	6.59	1.02		28.44	21.03	6.09	4.97	1.56		90	52.72	40.28	33.22	21.25	13.67		56.85	42.29	25.62	16.1	11.3
90.9	86.55	35.56	17.82	9.13	8.47		86.34	32.88	16.33	7.66	4.71		87.3	29.44	16.57	6.74	5.46	0.53		28.58	21.18	6.15	5.02	1.57		90.9	50.89	38.9	30	21.79	13.66		57.05	42.55	25.82	16.24	11.4
91.8	85.41	35.39	18.42	10.21	6.9		86.55	33.05	16.45	7.73	4.75		88.2	29.68	16.14	9.81	5.04	-1.56		28.71	21.32	6.2	5.07	1.59		91.8	53.29	39.24	32.8	23.33	16.19		57.25	42.8	26.02	16.38	11.51
92.7	83.32	33.3	15.6	7.44	5.69		86.76	33.22	16.57	7.79	4.8		89.1	30.06	16.69	9.32	9.13	0.79		28.84	21.47	6.25	5.11	1.6		92.7	55.06	42.82	33.86	23.53	15.28		57.44	43.06	26.22	16.52	11.61
93.6	84.12	35.82	17.73	9.63	6.25		86.97	33.39	16.69	7.86	4.84		90	30.38	17.38	8.95	6.32	2.86		28.97	21.62	6.3	5.16	1.62		93.6	54.67	39.48	33	21.37	14.48		57.63	43.31	26.42	16.66	11.72
94.5	84.19	35.58	16.67	6.68	4.39		87.17	33.56	16.8	7.92	4.88		90.9	30.67	13.67	8.96	7.44	1.19		29.09	21.76	6.35	5.21	1.63		94.5	55.38	42.02	34	24.91	16.61		57.82	43.56	26.62	16.8	11.82
95.4	85.21	36.84	15.18	8.41	6.05		87.36	33.72	16.92	7.99	4.93		91.8	31.73	20.25	9.79	8.85	0.65		29.22	21.9	6.4	5.25	1.65		95.4	55.78	44.21	35.14	24.18	14.94		58.01	43.8	26.81	16.95	11.93
96.3	82.68	34.28	15.5	5.59	2.01		87.56	33.88	17.03	8.05	4.97		92.7	32.4	19.92	9.88	5.94	3.2		29.34	22.04	6.45	5.3	1.66		96.3	54.72	43.91	32.49	23.14	15.64		58.19	44.05	27.01	17.09	12.03
97.2	83.45	33.73	15.79	7.77	5.36		87.74	34.04	17.15	8.11	5.01		93.6	28.41	19.4	6.8	9.87	0.35		29.46	22.18	6.5	5.34	1.68		97.2	51.42	39.54	30.26	23.14	13.19		58.36	44.29	27.2	17.23	12.14
98.1	83.46	34.77	16.34	7.67	4.77		87.93	34.2	17.26	8.18	5.05		94.5	34.58	18.15	10.41	9.08	3.06		29.58	22.32	6.55	5.39	1.69		98.1	53.32	41.66	33.25	22.46	13.27		58.54	44.53	27.4	17.36	12.24
99	83.14	32.84	16.37	8.13	6.13		88.1	34.36	17.38	8.24	5.1		95.4	34.51	16.51	10.9	9.82	3.88		29.69	22.46	6.6	5.43	1.71		99	53.38	43.04	32.06	22.42	13.47		58.71	44.77	27.59	17.5	12.35
99.9	86.59	36.68	19.04	9.22	6.29		88.28	34.51	17.49	8.31	5.14		96.3	32.78	16.76	9.85	9.09	2.49		29.81	22.6	6.65	5.48	1.72		99.9	53.51	42.37	33.08	22.29	15.2		58.88	45	27.78	17.64	12.45
100.8	83.09	34.03	15.05	4.98	3		88.45	34.67	17.6	8.37	5.18		97.2	34.05	17.93	11.5	8.6	2.11		29.92	22.74	6.7	5.53	1.74		100.8	54.35	44.24	35.05	25.03	16.53		59.04	45.24	27.97	17.78	12.56
101.7	85.86	37.54	18.16	9.44	6.66		88.62	34.82	17.71	8.43	5.23		98.1	32.19	18.88	10.88	9.56	3.08		30.03	22.87	6.75	5.57	1.75		101.7	54.81	43.84	35.44	23.07	15.96		59.2	45.47	28.16	17.92	12.66
102.6	84.37	34.56	16.68	7.82	4.03		88.78	34.97	17.83	8.5	5.27		99	31.46	19.89	11.59	6.1	1.65		30.14	23.01	6.8	5.62	1.77		102.6	52.23	39.43	34.75	24.6	12.57		59.36	45.7	28.35	18.06	12.77
103.5	85.58	33.63	16.49	8.04	6.23		88.94	35.12	17.94	8.56	5.31		99.9	30.23	17.84	6.39	8.25	0.44		30.25	23.14	6.85	5.66	1.78		103.5	55.22	43.67	34.2	24.91	16.68		59.52	45.93	28.54	18.19	12.87
104.4	88.56	38.55	18.97	9.61	6.87		89.09	35.26	18.05	8.62	5.35		100.8	31.4	17.55	10.61	10.35	2.29		30.36	23.27	6.9	5.71	1.8		104.4	56.93	46.57	34.38	24.69	15.88		59.67	46.15	28.73	18.33	12.97
105.3	86.25	38.37	19.89	9.55	7.13		89.25	35.41	18.16	8.68	5.4		101.7	34.88	18.49	14.99	8.09	2.7		30.46	23.4	6.95	5.75	1.81		105.3	56.83	43.51	34.05	22.41	16.49		59.83	46.38	28.91	18.47	13.08
106.2	86.93	38.73	21.74	9.75	6.82		89.4	35.55	18.26	8.75	5.44		102.6	33.28	18.22	10.23	6.86	0.55		30.56	23.53	7	5.8	1.83		106.2	55.9	43.75	35.26	25.49	14.98		59.97	46.6	29.1	18.61	13.18
107.1	87.66	39.67	19.79	11.44	6.27		89.54	35.69	18.37	8.81	5.48		103.5	30.89	21.41	7.88	11.44	-1.21		30.67	23.66	7.05	5.84	1.84		107.1	56.34	47.38	34.98	24.68	18.1		60.12	46.82	29.29	18.74	13.28
108	86.72	37.07	18.17	9.33	5.58		89.68	35.83	18.48	8.87	5.52		104.4	31.6	17.22	10.38	10.13	2.31		30.77	23.79	7.1	5.89	1.86		108	55.89	45.21	35.16	23.32	18.65		60.26	47.04	29.47	18.88	13.39
108.9	88.15	38.05	20.01	8.99	4.68		89.82	35.97	18.59	8.93	5.56		105.3	32.21	18.34	8.95	10.4	5.6		30.87	23.92	7.14	5.93	1.87		108.9	55.8	44.32	34.48	24.65	15		60.4	47.25	29.65	19.01	13.49
109.8	85.24	37.95	17.52	7.32	4.91		89.96	36.11	18.69	8.99	5.61		106.2	33.77	20.59	13.25	8.31	3.22		30.96	24.05	7.19	5.97	1.89		109.8	57.62	46.21	34.57	23.77	17.65		60.54	47.46	29.84	19.15	13.59
110.7	84.5	37.35	17.95	7.58	6.77		90.09	36.24	18.8	9.06	5.65		107.1	31.2	17.18	7.8	9.17	-0.36		31.06	24.17	7.24	6.02	1.9		110.7	58.42	45.59	36.08	26.31	17.19		60.68	47.68	30.02	19.28	13.7
111.6	87.8	39.88	19.25	9.03	6.53		90.22	36.38	18.9	9.12	5.69		108	31.52	18.46	8.78	11.52	2.35		31.15	24.3	7.29	6.06	1.92		111.6	57.9	45.6	36.43	28.29	16.14		60.81	47.89	30.2	19.42	13.8
112.5	87.57	38.77	19.31	9.01	6.85		90.35	36.51	19.01	9.18	5.73		108.9	33.3	18.23	13.76	7.39	3.35		31.25	24.42	7.33	6.11	1.93		112.5	56.93	43.64	35.26	24.15	15.77		60.94	48.09	30.38	19.55	13.9
113.4	86.8	39.35	18.29	8.77	5.53		90.47	36.64	19.11	9.24	5.77		109.8	31.01	17.2	9.8	8.02	1.31		31.34	24.54	7.38	6.15	1.95		113.4	56.72	44.99	35.37	23.67	13.81		61.07	48.3	30.56	19.69	14
114.3	84.4	35.93	17.66	5.53	4.86		90.59	36.77	19.21	9.3	5.82		110.7	33.23	18.9	9.04	9.82	-0.26		31.43	24.66	7.43	6.2	1.96		114.3	54.6	43.55	33.76	24.66	15.4		61.19	48.5	30.73	19.82	14.11
115.2	86.28	36.74	17.8	9.12	4.86		90.71	36.89	19.32	9.36	5.86		111.6	32.16	20.5	9.95	5.66	2.9		31.52	24.79	7.47	6.24	1.98		115.2	57.13	46.45	36.52	26.63	17.52		61.32	48.71	30.91	19.95	14.21
116.1	87.73	36.88	19.97	9.87	6.55		90.83	37.02	19.42	9.42	5.9		112.5	32.57	20.5	8.63	8.25	1		31.61	24.91	7.52	6.28	1.99		116.1	56.52	46.96	36.4	25.97	16.12		61.44	48.91	31.09	20.09	14.31
117	84.31	37.01	17.1	8.51	3.21		90.94	37.15	19.52	9.48	5.94		113.4	32.73	22.68	9.46	10.67	0.61		31.69	25.02	7.57	6.33	2.01		117	57.64	44.71	35.93	23.89	15.33		61.56	49.11	31.26	20.22	14.41
117.9	85.81	39.79	19.68	8.99	7.2		91.05	37.27	19.62	9.54	5.98		114.3	33.8	16.99	11.11	9.58	3.51		31.78	25.14	7.61	6.37	2.02		117.9	57	44.84	34.23	27.16	16.25		61.68	49.3	31.44	20.35	14.51
118.8	86.8	38.82	18.39	7.81	6.47		91.16	37.39	19.72	9.6	6.02		115.2	35.33	21.61	11.86	10.91	3.66		31.86	25.26	7.66	6.41	2.03		118.8	55.93	46.64	36.52	26.62	16.22		61.79	49.5	31.61	20.48	14.61
119.7	88.83	41.18	19.85	10.42	5.25		91.26	37.51	19.82	9.66	6.07		116.1	35.6	18.5	13.04	8.92	2.68		31.95	25.38	7.7	6.46	2.05		119.7	55.18	45.41	35.37	26.71	18.2		61.91	49.69	31.79	20.62	14.72
120.6	87.33	39.94	20.63	9.14	7.26		91.37	37.63	19.92	9.72	6.11		117	31.4	19.43	10.57	8.24	2.73		32.03	25.49	7.75	6.5	2.06		120.6	58.39	47.54	38.34	26.81	18.15		62.02	49.88	31.96	20.75	14.82
121.5	86.93	39.92	19.41	8.55	5.13		91.47	37.75	20.02	9.78	6.15		117.9	34.46	20.96	9.51	8.47	2.54		32.11	25.61	7.8	6.54	2.08		121.5	59.2	48	39.13	26.25	18.71		62.13	50.07	32.13	20.88	14.92
122.4	86.37	39.41	19.14	8.82	6.17		91.57	37.86	20.12	9.84	6.19		118.8	32.44	20.69	10.56	8.84	0.94		32.19	25.72	7.84	6.59	2.09		122.4	56.36	46.12	37.59	25.52	16.73		62.23	50.26	32.3	21.01	15.02
123.3	89.88	41.04	20.49	9.39	8.51		91.66	37.98	20.21	9.9	6.23		119.7	32.97	19.76	10.39	10.45	1.11		32.27	25.83	7.89	6.63	2.11		123.3	59.1	46.94	37.28	27.65	18.22		62.34	50.45	32.47	21.14	15.12
124.2	88.82	39.31	21.29	9.54	5.22		91.76	38.09	20.31	9.96	6.27		120.6	35.24	20.1	11.54	8.39	3.02		32.34	25.95	7.93	6.67	2.12		124.2	56.63	47.26	37.16	25.77	17.23		62.44	50.63	32.64	21.27	15.22
125.1	87.43	37.5	18.47	6.96	4.66		91.85	38.21	20.41	10.02	6.31		121.5	32.74	21.78	10.12	9.19	4.28		32.42	26.06	7.98	6.72	2.14		125.1	58.52	47.54	37.25	24.54	18.84		62.54	50.82	32.81	21.4	15.32
126	88.4	43.4	20.51	9.48	4.91		91.94	38.32	20.5	10.08	6.35		122.4	36.46	21.35	11.55	7.19	2.05		32.5	26.17	8.02	6.76	2.15		126	58.27	49.04	38.95	28.2	18.19		62.64	51	32.98	21.53	15.42
126.9	89.02	42.42	20.13	6.95	5.34		92.03	38.43	20.6	10.13	6.4		123.3	33.88	20.5	11.32	12.64	2.51		32.57	26.28	8.06	6.8	2.17		126.9	59.05	47.4	37.48	24.84	16.53		62.74	51.18	33.15	21.66	15.52
127.8	89.62	41.21	22.04	12.29	6.99		92.11	38.54	20.69	10.19	6.44		124.2	37.35	22.89	14.62	9.17	5.76		32.64	26.39	8.11	6.84	2.18		127.8	59.54	48.81	39.85	26.9	19.62		62.84	51.35	33.31	21.79	15.62
128.7	90.72	43.73	22.33	11.63	6.87		92.2	38.64	20.79	10.25	6.48		125.1	34.38	19.06	12.27	11.43	3.38		32.71	26.49	8.15	6.89	2.19		128.7	58.25	47.93	38.92	28.8	16.78		62.93	51.53	33.48	21.92	15.72
129.6	90.33	42.02	21.59	10.76	4.79		92.28	38.75	20.88	10.31	6.52		126	37.03	19.52	11.26	9.26	4.67		32.78	26.6	8.2	6.93	2.21		129.6	59.02	50.92	37.62	27.19	18.19		63.03	51.71	33.64	22.04	15.82
130.5	89.67	41.22	21.91	8.37	7.57		92.36	38.85	20.97	10.37	6.56		126.9	34.94	19.86	12.53	8.98	2.34		32.85	26.71	8.24	6.97	2.22		130.5	58.37	48.96	36.71	27.69	17.46		63.12	51.88	33.81	22.17	15.92
131.4	89.48	40.8	20.39	10.52	5.23		92.44	38.96	21.07	10.42	6.6		127.8	33.27	22.76	10.52	9.55	1.96		32.92	26.81	8.28	7.01	2.24		131.4	57.98	45.57	36.79	25.05	16.13		63.21	52.05	33.97	22.3	16.02
132.3	88.18	43.02	22.98	8.16	5.35		92.51	39.06	21.16	10.48	6.64		128.7	33.81	18.43	10.18	11.63	0.97		32.99	26.92	8.33	7.05	2.25		132.3	60.3	49.94	39.2	29.51	18.32		63.29	52.22	34.13	22.43	16.12
133.2	89.02	42.74	21.64	9.59	4.69		92.59	39.16	21.25	10.54	6.68		129.6	34.49	21.77	11.24	11.82	2		33.06	27.02	8.37	7.1	2.27		133.2	58.63	47.26	36.66	26.65	16.16		63.38	52.39	34.29	22.55	16.22
134.1	89.2	43.92	22.99	11.31	6.96		92.66	39.26	21.34	10.6	6.72		130.5	36.81	21.34	13.89	8.68	3.44		33.12	27.12	8.41	7.14	2.28		134.1	58.87	48.37	38.58	25.18	17.41		63.47	52.56	34.46	22.68	16.32
135	92.62	44.62	23.97	12.18	5.52		92.73	39.36	21.43	10.65	6.76		131.4	35.47	20.04	8.06	10.38	2.29		33.19	27.23	8.46	7.18	2.3		135	60.45	51.17	38.74	29.64	20.41		63.55	52.72	34.62	22.81	16.42
135.9	89.19	43.43	22.05	10.71	7.61		92.8	39.46	21.52	10.71	6.8		132.3	36.5	20.62	12.25	11.96	3.41		33.25	27.33	8.5	7.22	2.31		135.9	58.97	48.84	39.13	29.08	17.82		63.63	52.89	34.77	22.93	16.52
136.8	90.91	43.38	23.72	10.44	6.38		92.87	39.56	21.61	10.77	6.84		133.2	36.23	21.76	11.38	9.47	5.29		33.31	27.43	8.54	7.26	2.32		136.8	63.1	51.46	42.64	29.61	20.31		63.71	53.05	34.93	23.06	16.62
137.7	91.57	46.33	26.7	12.87	7.36		92.94	39.65	21.7	10.82	6.88		134.1	34.98	19.53	12.85	10.5	1.58		33.37	27.53	8.58	7.31	2.34		137.7	60.21	49.89	39.73	26.63	21.35		63.79	53.21	35.09	23.18	16.72
138.6	91.18	45.81	22.36	11.42	8.61		93	39.75	21.79	10.88	6.92		135	33.86	23.81	12.53	8.62	2.05		33.43	27.63	8.63	7.35	2.35		138.6	61.11	51.64	39.32	29.39	19.95		63.87	53.37	35.25	23.31	16.82
139.5	91.14	43.27	22.16	10.59	5.2		93.07	39.84	21.88	10.93	6.96		135.9	34.06	23.34	10.8	6.98	2.84		33.49	27.73	8.67	7.39	2.37		139.5	59.15	49.09	39.27	28.6	19.3		63.94	53.53	35.41	23.43	16.92
140.4	89.85	44.34	22.55	10.94	5.85		93.13	39.93	21.96	10.99	7		136.8	35.01	20.48	10.98	13.17	2.11		33.55	27.82	8.71	7.43	2.38		140.4	60.97	51.54	40.14	30.36	19.9		64.02	53.69	35.56	23.56	17.01
141.3	89.64	41.78	21.4	11.73	5.07		93.19	40.02	22.05	11.05	7.04		137.7	36.75	21.74	14.57	11.8	5.38		33.61	27.92	8.75	7.47	2.39		141.3	61.25	51.69	37.74	27.9	19.44		64.09	53.84	35.72	23.68	17.11
142.2	93.11	44.47	23.95	10.39	8.11		93.25	40.11	22.14	11.1	7.08		138.6	34.84	20.08	14.09	11.82	7.31		33.67	28.02	8.79	7.51	2.41		142.2	59.17	50.4	36.4	26.6	17.25		64.17	54	35.87	23.81	17.21
143.1	90.42	44.59	22.11	11.08	7.12		93.31	40.2	22.22	11.16	7.12		139.5	37.86	20.33	11.64	9.48	1.05		33.72	28.11	8.83	7.55	2.42		143.1	59.22	49.89	39.45	27.26	18.69		64.24	54.15	36.03	23.93	17.31
144	90.1	44.27	22.7	9.3	6.15		93.36	40.29	22.31	11.21	7.16		140.4	34.92	22.88	12.97	9.22	3.81		33.78	28.21	8.87	7.59	2.44		144	62.94	52.54	41.43	30.07	20.3		64.31	54.3	36.18	24.05	17.41
144.9	90.97	44.87	23.87	10.95	5.84		93.42	40.38	22.39	11.27	7.2		141.3	32.61	21.82	10.08	11.36	2.16		33.84	28.3	8.92	7.63	2.45		144.9	60.54	52.16	40.23	29.7	21.64		64.37	54.45	36.33	24.18	17.51
145.8	91.34	44.18	23.63	11.38	8.82		93.47	40.47	22.48	11.32	7.24		142.2	34.31	18.44	12.5	11.8	3.86		33.89	28.39	8.96	7.68	2.47		145.8	59.63	50.41	38.53	26.82	20.28		64.44	54.6	36.48	24.3	17.6
146.7	92.18	44.95	23.69	11.41	8.31		93.53	40.55	22.56	11.38	7.28		143.1	35.01	22.61	12.07	8.57	4.5		33.94	28.49	9	7.72	2.48		146.7	63.8	53.14	43.23	31.77	21.9		64.51	54.75	36.63	24.42	17.7
147.6	91.27	43.07	22.31	10.62	5.44		93.58	40.64	22.65	11.43	7.32		144	34.26	19.73	13.59	7.89	1.73		33.99	28.58	9.04	7.76	2.49		147.6	59.12	49.41	40.38	27.88	19.63		64.57	54.89	36.78	24.55	17.8
148.5	90.19	46.76	24.28	11.64	8.55		93.63	40.72	22.73	11.49	7.36		144.9	34.87	23.85	9.65	11.22	0.63		34.05	28.67	9.08	7.8	2.51		148.5	64.57	52.59	41.82	30.22	22.96		64.64	55.04	36.93	24.67	17.9
149.4	90.57	44.1	24.63	11.55	8.21		93.68	40.8	22.81	11.54	7.4		145.8	38.18	24.5	12.65	8.2	5.69		34.1	28.76	9.12	7.84	2.52		149.4	63.46	51.78	41.25	29.05	20.95		64.7	55.18	37.08	24.79	17.99
150.3	89.97	44.82	23.89	10.77	6.23		93.73	40.88	22.89	11.6	7.44		146.7	35.86	20.56	12.11	13.93	0.91		34.15	28.85	9.16	7.88	2.54		150.3	63.04	52.91	42.25	29.68	19.65		64.76	55.32	37.23	24.91	18.09
151.2	94.44	48.67	27	14.14	8.74		93.77	40.96	22.97	11.65	7.48		147.6	35.86	21.33	13.86	11.23	6.52		34.2	28.94	9.2	7.92	2.55		151.2	62.6	52.11	42.25	32.48	22.36		64.82	55.46	37.38	25.03	18.19
152.1	91.59	45.42	26.08	12.69	7.12		93.82	41.04	23.06	11.7	7.52		148.5	38.62	22.34	14.94	10.73	4.39		34.25	29.03	9.24	7.96	2.56		152.1	63.38	52.32	40.95	28.23	18.36		64.88	55.6	37.52	25.15	18.28
153	90.94	46.23	24.57	12.97	8.69		93.87	41.12	23.14	11.76	7.56		149.4	33.97	22.92	12.54	8.63	3.27		34.29	29.12	9.28	8	2.58		153	62.48	53.91	41.55	30.55	19.44		64.94	55.74	37.67	25.27	18.38
153.9	93.71	49.62	26.15	13.27	7.57		93.91	41.2	23.22	11.81	7.6		150.3	34.3	21.19	11.77	8.38	3.35		34.34	29.2	9.32	8.04	2.59		153.9	61.82	52.33	41.78	29.06	22.47		65	55.88	37.82	25.39	18.48
154.8	91.48	46.85	26.07	12.46	7.57		93.95	41.28	23.3	11.86	7.64		151.2	37.04	20.73	12.24	11.55	3.53		34.39	29.29	9.36	8.08	2.61		154.8	63.51	52.07	42.02	31.18	22.13		65.05	56.01	37.96	25.51	18.57
155.7	94.22	49	27.8	14.82	8.86		94	41.35	23.38	11.92	7.68		152.1	37.03	21.97	14.14	12.46	4.85		34.43	29.38	9.4	8.12	2.62		155.7	62.56	54.33	43.1	32.01	23.2		65.11	56.15	38.1	25.63	18.67
156.6	91.37	46.29	24.46	10.78	4.77		94.04	41.43	23.45	11.97	7.71		153	35.14	25.41	11.71	10.54	4.07		34.48	29.46	9.43	8.16	2.63		156.6	63.76	51.41	43.36	29.67	22.54		65.16	56.28	38.25	25.75	18.77
157.5	91.5	46.2	23.47	11.77	5.26		94.08	41.5	23.53	12.02	7.75		153.9	34.64	22.67	12.67	10.44	3.72		34.52	29.55	9.47	8.2	2.65		157.5	64.41	55.48	44.25	33.15	23.2		65.21	56.41	38.39	25.87	18.86
158.4	90.59	45.29	24.37	11.63	6.39		94.12	41.58	23.61	12.08	7.79		154.8	36.52	23.89	11.07	14.03	1.42		34.57	29.63	9.51	8.24	2.66		158.4	67.27	57.02	43.43	33.18	23.97		65.27	56.54	38.53	25.99	18.96
159.3	90.51	44.37	23.8	9.85	6.38		94.16	41.65	23.69	12.13	7.83		155.7	40.3	22.87	14.92	13.62	5.06		34.61	29.71	9.55	8.28	2.67		159.3	63.46	54.59	41.38	32.22	20.85		65.32	56.67	38.67	26.11	19.05
160.2	93.4	47.15	23.92	12.54	7.18		94.19	41.72	23.77	12.18	7.87		156.6	37.12	22.63	16.04	11.57	3.31		34.65	29.8	9.59	8.32	2.69		160.2	61.29	49.88	40.07	27.9	18.45		65.37	56.8	38.81	26.23	19.15
161.1	93.81	48.92	27.69	12.78	9.17		94.23	41.79	23.84	12.23	7.91		157.5	37.98	24.21	13.96	11.86	2.4		34.7	29.88	9.63	8.35	2.7		161.1	65.14	53.92	45.58	32.06	24.07		65.42	56.93	38.96	26.34	19.25
162	93.22	46.49	27.54	13.32	9.52		94.27	41.86	23.92	12.29	7.95		158.4	36.75	23.79	15.5	11.18	5.93		34.74	29.96	9.66	8.39	2.72		162	64.2	54.42	42.25	31.47	22.09		65.47	57.06	39.09	26.46	19.34
162.9	90.26	48.25	23.63	10.62	6.25		94.3	41.93	23.99	12.34	7.99		159.3	36.32	25.62	10.54	12.22	1.76		34.78	30.04	9.7	8.43	2.73		162.9	64.87	54.42	43.95	28.33	23.16		65.51	57.18	39.23	26.58	19.44
163.8	90.93	48.26	24.37	13.67	5.89		94.34	42	24.07	12.39	8.02		160.2	39.38	24.65	14.41	13.53	3.18		34.82	30.12	9.74	8.47	2.74		163.8	66.29	54.63	44.09	31.41	22		65.56	57.31	39.37	26.7	19.53
164.7	92.26	47.25	24.23	11.53	6.4		94.37	42.07	24.14	12.44	8.06		161.1	36.52	21.77	13.69	13.53	5.19		34.86	30.2	9.78	8.51	2.76		164.7	64.24	54.69	42.5	32.07	22.08		65.61	57.43	39.51	26.81	19.63
165.6	94.97	49.14	26.81	13.83	10.04		94.4	42.14	24.22	12.49	8.1		162	38.53	24.44	16.08	13.2	4.92		34.9	30.28	9.81	8.55	2.77		165.6	64.06	54.4	42.26	30.98	20.58		65.65	57.55	39.65	26.93	19.72
166.5	94.03	48.65	27.53	11.24	8.45		94.43	42.2	24.29	12.55	8.14		162.9	37.49	24.44	13.7	9.24	2.77		34.93	30.36	9.85	8.59	2.78		166.5	64.3	54.53	42.21	30.1	21.96		65.7	57.67	39.78	27.05	19.82
167.4	94.69	51.14	27.66	13.91	11.38		94.46	42.27	24.37	12.6	8.18		163.8	34.64	22.75	11.74	11.56	2.96		34.97	30.44	9.89	8.63	2.8		167.4	64.15	53.92	43.54	30.86	21.33		65.74	57.79	39.92	27.16	19.91
168.3	93.03	48.36	27.37	12.82	8.69		94.5	42.33	24.44	12.65	8.22		164.7	36.92	22.74	12.71	14.7	1.74		35.01	30.51	9.93	8.67	2.81		168.3	64.46	53.41	41.76	31.19	22.05		65.78	57.91	40.05	27.28	20.01
169.2	92.59	46.17	26.12	11.02	6.29		94.53	42.4	24.51	12.7	8.26		165.6	39.03	23.59	15.03	12.61	5.7		35.05	30.59	9.96	8.7	2.83		169.2	65.42	55.22	43.99	33.73	23.86		65.83	58.03	40.19	27.39	20.1
170.1	92.43	44.87	25.24	11.03	10.15		94.55	42.46	24.58	12.75	8.29		166.5	38.77	24.61	13.59	12.2	0.62		35.08	30.67	10	8.74	2.84		170.1	65.81	54.5	43.44	30.82	24.06		65.87	58.14	40.32	27.51	20.2
171	92.18	47.19	24.46	9.69	6.63		94.58	42.52	24.66	12.8	8.33		167.4	38.04	25.45	15.55	10.4	3.66		35.12	30.74	10.04	8.78	2.85		171	63.75	54.82	44.21	32.85	20.03		65.91	58.26	40.45	27.62	20.29
171.9	95.48	50.38	28.77	14.52	9.61		94.61	42.59	24.73	12.85	8.37		168.3	37.2	22.77	12.2	13.49	0.97		35.15	30.82	10.07	8.82	2.87		171.9	63.79	52.83	40.77	28.02	20.99		65.95	58.37	40.59	27.74	20.38
172.8	92.83	48.73	28.68	14.03	8.81		94.64	42.65	24.8	12.9	8.41		169.2	37.49	23.1	14.21	13.52	4.06		35.19	30.89	10.11	8.86	2.88		172.8	64.29	55.2	44.69	29.39	24.92		65.99	58.48	40.72	27.85	20.48
173.7	94.53	48.76	28.95	13.74	9.79		94.67	42.71	24.87	12.95	8.45		170.1	38.76	24.53	14.67	13.38	6.36		35.22	30.97	10.14	8.9	2.89		173.7	65.09	57	44.53	33.19	24.27		66.03	58.6	40.85	27.97	20.57
174.6	91.66	48.68	25.57	13.03	7.19		94.69	42.77	24.94	13	8.48		171	36.26	25.45	11.44	12.86	5.28		35.26	31.04	10.18	8.93	2.91		174.6	63.54	56.1	42.94	31.23	21.54		66.06	58.71	40.98	28.08	20.67
175.5	92.38	47.85	26.3	14.99	8.59		94.72	42.83	25.01	13.05	8.52		171.9	36.48	23.79	14.19	11.5	4.06		35.29	31.11	10.22	8.97	2.92		175.5	65.54	54.16	42.96	32.06	20.76		66.1	58.82	41.11	28.19	20.76
176.4	94.1	51.17	28.19	13.77	7.93		94.74	42.89	25.08	13.1	8.56		172.8	37.95	24.42	13.64	11.23	4.45		35.32	31.18	10.25	9.01	2.93		176.4	66.06	55.52	44.29	31.77	24.12		66.14	58.93	41.24	28.31	20.85
177.3	93.35	50.11	27.63	13.33	8.73		94.77	42.94	25.15	13.15	8.6		173.7	39.4	24.42	13.16	12.58	3.72		35.35	31.26	10.29	9.05	2.95		177.3	68.29	58.94	46.15	34.36	24.1		66.17	59.04	41.37	28.42	20.95
178.2	93.46	48.08	25.59	13.88	10.15		94.79	43	25.22	13.2	8.64		174.6	38.3	23.01	14.58	13.77	3.95		35.39	31.33	10.32	9.08	2.96		178.2	64.87	53.64	41.72	31.68	21.25		66.21	59.14	41.5	28.53	21.04
179.1	92.91	48.89	26.83	12.81	7.04		94.81	43.06	25.29	13.25	8.67		175.5	38.74	25.39	15.06	11.9	4.18		35.42	31.4	10.36	9.12	2.97		179.1	64.8	55.27	42.31	32.39	23.39		66.24	59.25	41.63	28.65	21.13
180	94.06	51.03	27.1	13.93	9.98		94.84	43.11	25.35	13.3	8.71		176.4	40.84	24.85	15	11.35	4.84		35.45	31.47	10.39	9.16	2.99		180	64.35	56.21	42.84	31.22	23.49		66.28	59.35	41.75	28.76	21.23
180.9	95.11	51.11	28.88	13.69	7.94		94.86	43.17	25.42	13.35	8.75		177.3	38.65	23.6	14.72	12.52	3.47		35.48	31.54	10.43	9.2	3		180.9	65.05	55.28	42.65	31.49	21.53		66.31	59.46	41.88	28.87	21.32
181.8	95.04	51.69	31.04	15.79	9.96		94.88	43.22	25.49	13.4	8.79		178.2	39.66	24.21	15.65	11.8	4.05		35.51	31.61	10.46	9.23	3.01		181.8	68.72	59.92	46.99	35.35	25.23		66.34	59.56	42.01	28.98	21.41
182.7	94.24	50.43	27.28	13.45	10.93		94.9	43.28	25.56	13.45	8.82		179.1	39.42	28.09	14.05	9.9	5.16		35.54	31.67	10.5	9.27	3.03		182.7	64.59	55.04	44.23	32.52	20.04		66.38	59.66	42.13	29.09	21.51
183.6	95.67	49.89	27.47	13.99	7.82		94.92	43.33	25.62	13.5	8.86		180	36.43	24.19	12.95	14.29	1.03		35.57	31.74	10.53	9.31	3.04		183.6	64.58	56.68	47.01	32.97	23.3		66.41	59.77	42.26	29.2	21.6
184.5	96.75	51.33	29.12	14.43	10.59		94.94	43.38	25.69	13.55	8.9		180.9	39.88	25.64	14.71	14.52	5.35		35.6	31.81	10.57	9.35	3.05		184.5	62.74	55.33	41.91	30.57	20.22		66.44	59.87	42.38	29.31	21.69
185.4	91.77	49.27	26.34	13.65	6.34		94.96	43.44	25.75	13.59	8.94		181.8	40.56	23.46	17.49	13.14	7.6		35.62	31.88	10.6	9.38	3.07		185.4	64.98	54.74	43.47	31.35	23.05		66.47	59.97	42.5	29.42	21.78
186.3	93.28	48.63	29.39	11.62	5.94		94.98	43.49	25.82	13.64	8.97		182.7	39.52	25.24	14.93	10.06	4.02		35.65	31.94	10.63	9.42	3.08		186.3	65.76	55.96	44.68	33.02	22.54		66.5	60.06	42.63	29.54	21.88
187.2	94.31	51.17	29.72	16.44	9.68		95	43.54	25.88	13.69	9.01		183.6	37.65	21.24	15.78	12.59	3.38		35.68	32.01	10.67	9.46	3.09		187.2	63.67	54.52	43.17	31.42	22.95		66.53	60.16	42.75	29.65	21.97
188.1	93.82	50.85	25.69	13.39	9.89		95.02	43.59	25.95	13.74	9.05		184.5	36.61	24.83	14.64	11.87	3.71		35.71	32.07	10.7	9.49	3.11		188.1	66.53	56.84	44.97	32.42	23.26		66.56	60.26	42.87	29.75	22.06
189	96.48	50.86	29.83	15.87	9.94		95.04	43.64	26.01	13.79	9.08		185.4	37.51	23.02	15.93	9.99	4.09		35.73	32.14	10.74	9.53	3.12		189	65.11	54.46	42.63	32.4	22.47		66.59	60.36	42.99	29.86	22.15
189.9	92.93	49.59	27.35	13.46	5.93		95.05	43.69	26.08	13.83	9.12		186.3	37.41	22.37	12.48	13.08	2.31		35.76	32.2	10.77	9.57	3.13		189.9	66.27	58.54	44.52	35.17	23.72		66.61	60.45	43.11	29.97	22.24
190.8	93.85	50.8	28.33	15.05	8.13		95.07	43.74	26.14	13.88	9.16		187.2	38.53	25.73	15.35	11.79	4.53		35.78	32.27	10.8	9.6	3.15		190.8	68.03	61.37	46.56	34.94	25.3		66.64	60.55	43.23	30.08	22.33
191.7	95.32	53.3	29.41	15	9.18		95.09	43.79	26.2	13.93	9.2		188.1	38.5	25.02	14.15	9.74	5.27		35.81	32.33	10.84	9.64	3.16		191.7	66.45	57.76	44.73	33.91	26.15		66.67	60.64	43.35	30.19	22.43
192.6	95.49	52.01	29.66	14.56	10.4		95.11	43.83	26.27	13.98	9.23		189	37.72	23.37	12.34	14.97	1.6		35.83	32.39	10.87	9.68	3.17		192.6	66.08	55.79	44.37	32.43	21.99		66.69	60.73	43.47	30.3	22.52
193.5	93.34	50.39	28.98	12.77	6.91		95.12	43.88	26.33	14.02	9.27		189.9	41.47	24.62	15.4	13.49	5.6		35.86	32.46	10.9	9.71	3.19		193.5	67.43	58.21	44.88	33.64	22.67		66.72	60.82	43.59	30.41	22.61
194.4	96.26	53.16	31.31	16.04	11.66		95.14	43.93	26.39	14.07	9.31		190.8	40.42	24.33	16.61	12.01	4.52		35.88	32.52	10.94	9.75	3.2		194.4	66.61	58.77	45.99	32.51	24.44		66.75	60.91	43.71	30.52	22.7
195.3	95.3	51.13	30.3	15.24	9.57		95.15	43.97	26.45	14.12	9.34		191.7	38.4	24.72	14.33	13.54	3.42		35.91	32.58	10.97	9.78	3.21		195.3	66.51	58.92	45.74	31.43	24.25		66.77	61.01	43.83	30.62	22.79
196.2	96.19	52.43	29.61	18.85	10.15		95.17	44.02	26.51	14.16	9.38		192.6	39.74	25.3	15.43	12.13	3.45		35.93	32.64	11	9.82	3.23		196.2	64.76	55.3	44.48	32.46	23.11		66.8	61.09	43.94	30.73	22.88
197.1	94.29	49.07	28.08	12.33	7.36		95.18	44.06	26.57	14.21	9.42		193.5	39.62	25.99	14.91	9.7	4.47		35.95	32.7	11.03	9.86	3.24		197.1	65.53	56.16	43.89	31.83	22.13		66.82	61.18	44.06	30.84	22.97
198	94.29	50.9	27.47	12.39	8.03		95.2	44.11	26.63	14.26	9.45		194.4	36.74	26.01	14.56	11.8	3.49		35.98	32.76	11.07	9.89	3.25		198	64.95	56.26	45.07	30.82	21.67		66.84	61.27	44.18	30.94	23.06
198.9	96.36	51.95	29.74	15.16	11.81		95.21	44.15	26.69	14.3	9.49		195.3	39.58	26.73	15.53	13.94	3.8		36	32.82	11.1	9.93	3.27		198.9	69.97	58.63	46.65	34.22	26.27		66.87	61.36	44.29	31.05	23.15
199.8	94.82	51.23	30.44	15.62	11.9		95.22	44.2	26.75	14.35	9.53		196.2	39.37	23.11	16.16	16.23	5.98		36.02	32.88	11.13	9.96	3.28									66.89	61.44	44.41	31.16	23.24
200.7	95.93	51	31.29	16.18	11.78		95.24	44.24	26.81	14.4	9.56		197.1	39.52	27.91	14.24	10.81	4.66		36.04	32.94	11.16	10	3.29									66.91	61.53	44.52	31.26	23.34
201.6	96.29	53.23	31.19	17.47	12.26		95.25	44.28	26.87	14.44	9.6		198	41.58	27.81	14.86	11.96	3.49		36.07	33	11.19	10.04	3.31									66.93	61.61	44.64	31.37	23.43
202.5	94.13	51.26	28.92	15.18	10.54		95.26	44.32	26.93	14.49	9.63		198.9	42.31	28.08	15.04	14.31	4.69		36.09	33.06	11.23	10.07	3.32									66.96	61.7	44.75	31.48	23.52
203.4	95.85	49.03	29.52	14.65	7.45		95.26	44.32	26.93	14.49	9.63		199.8	42.78	26.4	16.79	13.58	6.57		36.11	33.11	11.26	10.11	3.33									66.94	61.69	44.74	31.47	23.51
204.3	95.96	53.56	31.5	15.64	11.99		95.26	44.32	26.93	14.49	9.63		200.7	43.07	29.18	15.91	13.05	6.43		36.13	33.17	11.29	10.14	3.34		204.3	67.96	56.58	45.2	32.24	23.03		66.93	61.68	44.73	31.46	23.51
205.2	93.45	48.51	27.19	12.29	6.64		95.26	44.32	26.93	14.49	9.63		201.6	43.76	28.11	16.32	11.32	7.01		36.15	33.23	11.32	10.18	3.36		205.2	69.96	59.77	47.47	35.43	26.33		66.92	61.67	44.73	31.46	23.5
206.1	95.07	51.58	27.6	13.79	9.13		95.26	44.32	26.93	14.49	9.63		202.5	41.33	30.83	13.47	14.68	6.2		36.14	33.22	11.32	10.17	3.36		206.1	67.28	57.91	44.46	30.93	21.32		66.91	61.65	44.72	31.45	23.5
207	98.18	53.23	31.79	16.62	11.9		95.26	44.32	26.93	14.49	9.63		203.4	42.78	29.88	18.33	15.47	7.38		36.12	33.2	11.31	10.17	3.35		207	69.86	58.8	44.1	30.82	24.24		66.9	61.64	44.71	31.45	23.49
207.9	96.47	53.69	32.03	16.75	10.72		95.26	44.32	26.93	14.49	9.63		204.3	46.24	28.57	15.77	14.62	6.61		36.11	33.19	11.31	10.17	3.35		207.9	67.94	58.12	46.01	33.5	23.22		66.88	61.63	44.7	31.44	23.49
208.8	95.51	53.02	30.98	17.49	11.15		95.26	44.32	26.93	14.49	9.63		205.2	45.08	31.38	19.72	14.68	9.71		36.09	33.18	11.3	10.16	3.35		208.8	68.29	57.21	45.61	32.55	23.22		66.87	61.62	44.69	31.44	23.49
209.7	92.35	49.81	28.59	12.34	8.86		95.26	44.32	26.93	14.49	9.63		206.1	44.98	29.97	19.54	13.96	6.13		36.08	33.17	11.3	10.16	3.35		209.7	69.89	58.84	48.62	36.41	25.7		66.86	61.61	44.69	31.43	23.48
210.6	96.05	50.76	31.08	18.82	11.66		95.26	44.32	26.93	14.49	9.63		207	42.58	29.15	17.3	14.97	4.09		36.07	33.15	11.3	10.15	3.35		210.6	66.33	56.39	44.16	30.83	22.46		66.85	61.6	44.68	31.43	23.48
211.5	96.21	52.49	29.45	16.11	10.45		95.26	44.32	26.93	14.49	9.63		207.9	43.42	26.4	17.05	13.98	8.54		36.05	33.14	11.29	10.15	3.35		211.5	67.42	57.29	43.71	31.74	22.79		66.84	61.59	44.67	31.42	23.47
212.4	92.53	51.14	25.99	13.06	9.14		95.26	44.32	26.93	14.49	9.63		208.8	45.02	31.61	16.55	15.23	6.54		36.04	33.13	11.29	10.15	3.35		212.4	70.9	59.76	48.92	35.12	26.38		66.83	61.58	44.66	31.41	23.47
213.3	92.8	50.94	29.22	15.95	11.7		95.26	44.32	26.93	14.49	9.63		209.7	42.26	27.87	18.84	13	6.52		36.03	33.12	11.28	10.14	3.35		213.3	69.54	58.92	44.75	32.45	23.52		66.81	61.57	44.65	31.41	23.47
214.2	95.59	51.5	29.44	15.51	8.74		95.26	44.32	26.93	14.49	9.63		210.6	40.87	33.59	13.76	12.42	4.85		36.01	33.1	11.28	10.14	3.34		214.2	67.4	58.4	44.07	34.4	26.11		66.8	61.56	44.65	31.4	23.46
215.1	94.71	51.99	30.63	16.64	10.79		95.26	44.32	26.93	14.49	9.63		211.5	42.04	29.33	15.55	10.22	6.35		36	33.09	11.27	10.14	3.34		215.1	71.06	58.9	46.83	33.23	24.78		66.79	61.55	44.64	31.4	23.46
216	94.48	50.04	29.17	13.76	10.17		95.26	44.32	26.93	14.49	9.63		212.4	40.64	32.14	15.07	13.45	4.02		35.99	33.08	11.27	10.13	3.34		216	69.15	60.23	44.54	33.31	24.96		66.78	61.53	44.63	31.39	23.45
216.9	92.48	50.96	29.69	15.21	8.96		95.26	44.32	26.93	14.49	9.63		213.3	43.36	30.65	16.14	10.05	5.28		35.97	33.07	11.27	10.13	3.34		216.9	68.48	58.58	44.92	32.15	25.75		66.77	61.52	44.62	31.39	23.45
217.8	93.41	49.94	29.68	14.04	9.41		95.26	44.32	26.93	14.49	9.63		214.2	42.84	28.27	15.06	14.35	3.72		35.96	33.05	11.26	10.12	3.34		217.8	66.4	58.46	45.46	33.02	22.97		66.75	61.51	44.61	31.38	23.45
218.7	93.49	50.58	29.18	14.87	9.07		95.26	44.32	26.93	14.49	9.63		215.1	44.96	32.13	17.42	11.54	5.29		35.95	33.04	11.26	10.12	3.34		218.7	65.61	56.53	43.76	31.38	26.4		66.74	61.5	44.61	31.38	23.44
219.6	92.91	49.59	27.25	13.02	8.47		95.26	44.32	26.93	14.49	9.63		216	41.71	32.91	16.11	9.77	5.35		35.93	33.03	11.25	10.12	3.34		219.6	67.69	58.57	44.54	34.13	24.37		66.73	61.49	44.6	31.37	23.44
220.5	93.85	48.89	27.76	14.97	9.31		95.26	44.32	26.93	14.49	9.63		216.9	39.58	31.52	14.7	14.24	3.8		35.92	33.02	11.25	10.11	3.34		220.5	65.1	57.88	45.28	31.46	23.56		66.72	61.48	44.59	31.36	23.43
221.4	97.65	53.88	32.7	18.72	11.88		95.26	44.32	26.93	14.49	9.63		217.8	42.99	30.16	18.22	13.23	5.58		35.91	33	11.24	10.11	3.33		221.4	69.98	60.06	46.48	33.85	25.56		66.71	61.47	44.58	31.36	23.43
222.3	93.14	50.32	30.31	14.83	11.51		95.26	44.32	26.93	14.49	9.63		218.7	42.79	32.17	16.12	13.02	5.91		35.89	32.99	11.24	10.11	3.33		222.3	67.36	58.54	46.07	34.44	23.7		66.69	61.46	44.57	31.35	23.42
223.2	93.61	51.88	29.6	15.34	11.4		95.26	44.32	26.93	14.49	9.63		219.6	41.35	29.18	15.16	12.08	4.12		35.88	32.98	11.24	10.1	3.33		223.2	66.04	59.85	44.99	31.11	25.95		66.68	61.45	44.57	31.35	23.42
224.1	92.54	49.71	29.37	13.95	11.43		95.26	44.32	26.93	14.49	9.63		220.5	43.45	32.27	14.46	11.7	7.49		35.87	32.97	11.23	10.1	3.33		224.1	68.35	59.6	47.11	33.38	25.78		66.67	61.44	44.56	31.34	23.42
225	93.39	49.68	30.65	16	10.56		95.26	44.32	26.93	14.49	9.63		221.4	40.58	31.2	17.18	12.32	6.04		35.85	32.95	11.23	10.09	3.33		225	67.57	61.36	46.7	34.28	26.89		66.66	61.43	44.55	31.34	23.41
225.9	94.16	51.88	31.01	17.43	11.17		95.26	44.32	26.93	14.49	9.63		222.3	38.56	31.09	15.78	12.08	2.65		35.84	32.94	11.22	10.09	3.33		225.9	66.85	58.59	44.88	32.49	23.04		66.65	61.41	44.54	31.33	23.41
226.8	92.93	50.18	29.23	14.68	8.97		95.26	44.32	26.93	14.49	9.63		223.2	40.8	29.61	16.75	11.1	7.19		35.82	32.93	11.22	10.09	3.33		226.8	67.78	59	44.67	33.96	23.92		66.64	61.4	44.54	31.33	23.4
227.7	94.1	50.32	29.58	14.77	9.4		95.26	44.32	26.93	14.49	9.63		224.1	42.51	31.73	17.42	14.18	3.6		35.81	32.92	11.21	10.08	3.33		227.7	68.36	60.77	46.12	33.78	24.93		66.62	61.39	44.53	31.32	23.4
228.6	93.25	50.99	31.68	15.36	10.59		95.26	44.32	26.93	14.49	9.63		225	41.92	32.12	17.74	9.33	6.53		35.8	32.9	11.21	10.08	3.32		228.6	67.43	57.8	44.47	30.25	22.9		66.61	61.38	44.52	31.31	23.4
229.5	93.49	48.22	26.81	13.25	8.66		95.26	44.32	26.93	14.49	9.63		225.9	39.14	30.66	13.17	11.68	3.73		35.78	32.89	11.21	10.07	3.32		229.5	70.14	61.2	49.27	32.98	29.55		66.6	61.37	44.51	31.31	23.39
230.4	91.2	49	29.31	13	8.57		95.26	44.32	26.93	14.49	9.63		226.8	41.24	29.79	16.55	13.31	4.11		35.77	32.88	11.2	10.07	3.32		230.4	67.62	56.6	45.22	30.36	22.8		66.59	61.36	44.5	31.3	23.39
231.3	91.99	50.82	29.58	14.65	8.13		95.26	44.32	26.93	14.49	9.63		227.7	42.03	31.61	16.85	10.88	6.68		35.76	32.87	11.2	10.07	3.32		231.3	65.56	58.65	45.87	32.62	24.88		66.58	61.35	44.5	31.3	23.38
232.2	92.51	51.11	27.22	15.73	10.42		95.26	44.32	26.93	14.49	9.63		228.6	40.64	30.24	16.86	10.68	5.27		35.74	32.86	11.19	10.06	3.32		232.2	68.4	60.52	47.51	35.21	24.74		66.57	61.34	44.49	31.29	23.38
233.1	92.75	49.55	28.27	14.48	8.51		95.26	44.32	26.93	14.49	9.63		229.5	39.69	29.65	12.72	12.41	3.52		35.73	32.84	11.19	10.06	3.32		233.1	67.96	60	46.97	34.69	23.3		66.55	61.33	44.48	31.29	23.37
234	92.82	47.05	27.91	14.09	9.28		95.26	44.32	26.93	14.49	9.63		230.4	41.38	30.92	16.14	11.2	3.82		35.72	32.83	11.19	10.06	3.32		234	66.74	57.14	45	30.88	23.61		66.54	61.32	44.47	31.28	23.37
234.9	93.42	50.68	29.83	17.06	10.42		95.26	44.32	26.93	14.49	9.63		231.3	40.87	29.19	16.71	10.4	4.68		35.7	32.82	11.18	10.05	3.32		234.9	68.25	60.51	45.97	33.06	24.83		66.53	61.31	44.46	31.28	23.37
235.8	94.61	49.86	29.75	16.33	10.41		95.26	44.32	26.93	14.49	9.63		232.2	38.71	31.82	16.44	10.08	2.09		35.69	32.81	11.18	10.05	3.31		235.8	68.25	58.65	45.44	34.53	23.8		66.52	61.3	44.46	31.27	23.36
236.7	95.58	52.55	30.63	18.35	11.17		95.26	44.32	26.93	14.49	9.63		233.1	39.15	30.92	15.94	12.85	4.09		35.68	32.79	11.17	10.04	3.31		236.7	66.29	56.93	44.96	30.58	21.95		66.51	61.28	44.45	31.26	23.36
237.6	91.23	48.68	28.86	14.99	8.11		95.26	44.32	26.93	14.49	9.63		234	41.22	30.95	14.68	14.11	4.92		35.66	32.78	11.17	10.04	3.31		237.6	65.02	59.1	45.28	31.98	23.19		66.49	61.27	44.44	31.26	23.35
238.5	93.23	50.78	28.39	14.44	10.2		95.26	44.32	26.93	14.49	9.63		234.9	38.51	31.15	14.27	8.51	4.76		35.65	32.77	11.16	10.04	3.31		238.5	68.43	60.58	47.19	35.16	25.16		66.48	61.26	44.43	31.25	23.35
239.4	91.76	49.03	28.25	13.77	8.42		95.26	44.32	26.93	14.49	9.63		235.8	37.91	29.83	12.95	9.93	3.99		35.64	32.76	11.16	10.03	3.31		239.4	67.86	59.76	44.16	33.72	26.52		66.47	61.25	44.43	31.25	23.35
240.3	92.1	48.97	29.22	14.39	7.28		95.26	44.32	26.93	14.49	9.63		236.7	39.76	34.19	13.39	11.1	2.7		35.62	32.74	11.16	10.03	3.31		240.3	68.06	59.23	46.01	33.93	23.65		66.46	61.24	44.42	31.24	23.34
241.2	95.9	51.32	29.7	14.41	8.7		95.26	44.32	26.93	14.49	9.63		237.6	40.28	30.69	15.46	11.78	5.13		35.61	32.73	11.15	10.03	3.31		241.2	68.69	58.67	46.45	33.69	23.9		66.45	61.23	44.41	31.24	23.34
242.1	91.62	49.74	27.08	12.94	6.47		95.26	44.32	26.93	14.49	9.63		238.5	39.33	31.34	15.21	10.83	3.04		35.6	32.72	11.15	10.02	3.31		242.1	67.2	59.48	46.16	32.06	25.82		66.44	61.22	44.4	31.23	23.33
243	94.62	50.05	29.53	14.46	10.11		95.26	44.32	26.93	14.49	9.63		239.4	40.16	31.8	15.62	11.34	6.36		35.58	32.71	11.14	10.02	3.3		243	68.44	58.93	47.33	34.45	25.49		66.42	61.21	44.39	31.23	23.33
243.9	94.28	50.01	28.64	13.49	9.73		95.26	44.32	26.93	14.49	9.63		240.3	36.46	31.86	13.15	10.8	3.11		35.57	32.7	11.14	10.01	3.3		243.9	67.94	57.04	46.17	32.71	24.46		66.41	61.2	44.39	31.22	23.32
244.8	93.3	46.23	29.1	13.16	10.68		95.26	44.32	26.93	14.49	9.63		241.2	40.47	32.09	13.23	12.94	4.89		35.56	32.68	11.14	10.01	3.3		244.8	66.17	60.48	45.23	32.38	25.69		66.4	61.19	44.38	31.21	23.32
245.7	91.9	49.33	27.09	12.08	8.14		95.26	44.32	26.93	14.49	9.63		242.1	41.32	30.24	14.82	12.38	6.79		35.54	32.67	11.13	10.01	3.3		245.7	70	60.46	46.83	36.48	28.42		66.39	61.18	44.37	31.21	23.32
246.6	93.97	49.79	28.99	15.82	10.67		95.26	44.32	26.93	14.49	9.63		243	39.76	32.25	14.73	11.65	5.76		35.53	32.66	11.13	10	3.3		246.6	63	57.48	44.33	31.66	23.54		66.38	61.16	44.36	31.2	23.31
247.5	91.33	47.63	27.86	13.75	8.43		95.26	44.32	26.93	14.49	9.63		243.9	40.38	31.81	16.01	9.02	4.6		35.52	32.65	11.12	10	3.3		247.5	67.07	56.33	42.5	29.71	24.48		66.36	61.15	44.35	31.2	23.31
248.4	94.05	49.27	29.04	16.16	10.98		95.26	44.32	26.93	14.49	9.63		244.8	38.88	28.79	13.76	10.76	4.91		35.5	32.63	11.12	10	3.3		248.4	64.96	57.06	43.02	29.01	21.76		66.35	61.14	44.35	31.19	23.3
249.3	90.27	47.72	26.78	13.14	7.61		95.26	44.32	26.93	14.49	9.63		245.7	40.68	31.74	13.6	11.17	4.57		35.49	32.62	11.11	9.99	3.3		249.3	67.95	58.98	45.38	32.94	22.75		66.34	61.13	44.34	31.19	23.3
250.2	92.24	49.36	28.17	13.34	7.84		95.26	44.32	26.93	14.49	9.63		246.6	39.16	30.82	13.24	12.53	3.04		35.48	32.61	11.11	9.99	3.29		250.2	67.33	58.05	45.95	30.92	23.56		66.33	61.12	44.33	31.18	23.3
251.1	92.65	45.96	28.8	13.57	7.14		95.26	44.32	26.93	14.49	9.63		247.5	38.44	32.17	13.52	13.14	6.28		35.46	32.6	11.11	9.98	3.29		251.1	66.19	58.79	44.77	31.64	24.14		66.32	61.11	44.32	31.18	23.29
252	92.48	48	29.86	16.48	9.2		95.26	44.32	26.93	14.49	9.63		248.4	40.35	29.97	17.63	9.32	5.83		35.45	32.59	11.1	9.98	3.29		252	70.57	59.87	47.15	32.08	26.69		66.31	61.1	44.32	31.17	23.29
252.9	93.24	48.48	29.66	14.51	8.87		95.26	44.32	26.93	14.49	9.63		249.3	37.23	31.07	14.69	14.31	2.97		35.44	32.57	11.1	9.98	3.29		252.9	67.63	61.17	47.35	34.53	26.92		66.29	61.09	44.31	31.16	23.28
253.8	94.57	52.52	30.92	17.08	12.06		95.26	44.32	26.93	14.49	9.63		250.2	40.72	32.48	16.59	13.37	8.08		35.42	32.56	11.09	9.97	3.29		253.8	65.93	57.08	43.96	32.75	22.82		66.28	61.08	44.3	31.16	23.28
254.7	92.19	47.18	29.83	15.06	9.33		95.26	44.32	26.93	14.49	9.63		251.1	38.33	31.29	13.85	13.14	4.04		35.41	32.55	11.09	9.97	3.29		254.7	70.94	59.97	47.08	33.2	25.74		66.27	61.07	44.29	31.15	23.28
255.6	90.75	47.28	25.41	13.45	9.08		95.26	44.32	26.93	14.49	9.63		252	39.94	33.03	13.81	10.62	4.64		35.4	32.54	11.09	9.97	3.29		255.6	67.11	58.75	43.51	32.81	22.13		66.26	61.06	44.28	31.15	23.27
256.5	91.55	47.91	27.03	13	7.72		95.26	44.32	26.93	14.49	9.63		252.9	39.91	30.4	13.23	9.52	5.37		35.38	32.52	11.08	9.96	3.29		256.5	66.31	57.97	43.4	31.62	23.69		66.25	61.05	44.28	31.14	23.27
257.4	92.94	48.21	30.83	16.64	10.58		95.26	44.32	26.93	14.49	9.63		253.8	39.17	32.52	14.28	12.86	4.26		35.37	32.51	11.08	9.96	3.28		257.4	68.32	59.88	45.67	34.5	25.19		66.24	61.03	44.27	31.14	23.26
258.3	92.68	48.19	28.73	13.77	7.46		95.26	44.32	26.93	14.49	9.63		254.7	38.77	30.73	12.95	13.84	6.46		35.36	32.5	11.07	9.95	3.28		258.3	66.23	58.44	44.19	30.81	24.45		66.22	61.02	44.26	31.13	23.26
259.2	90.47	50.19	30.75	15.85	10.08		95.26	44.32	26.93	14.49	9.63		255.6	39.15	29.24	16.5	11.8	5.28		35.34	32.49	11.07	9.95	3.28		259.2	64.45	56.82	45.04	30.16	21.39		66.21	61.01	44.25	31.13	23.25
260.1	91.32	45.72	25.85	13.96	8.41		95.26	44.32	26.93	14.49	9.63		256.5	41.85	29.44	15.75	11.96	6.1		35.33	32.48	11.06	9.95	3.28		260.1	65.73	57.54	44.54	33.3	24.61		66.2	61	44.24	31.12	23.25
261	92.77	47.53	27.58	12.99	8.64		95.26	44.32	26.93	14.49	9.63		257.4	39.8	28.89	14.66	8.18	4.05		35.32	32.46	11.06	9.94	3.28		261	65.64	59.1	44.44	30.16	25.1		66.19	60.99	44.24	31.11	23.25
261.9	95.09	49.67	30.29	14.64	9.48		95.26	44.32	26.93	14.49	9.63		258.3	36.22	30.77	12.89	11.05	3.12		35.3	32.45	11.06	9.94	3.28		261.9	66.02	57.8	45.41	31.51	24.07		66.18	60.98	44.23	31.11	23.24
262.8	91.88	48.13	30.69	16.24	11.16		95.26	44.32	26.93	14.49	9.63		259.2	37.39	29.85	12.27	10.26	2.46		35.29	32.44	11.05	9.94	3.28		262.8	67.49	59.41	46.63	33.47	25.42		66.17	60.97	44.22	31.1	23.24
263.7	93.28	49.01	29.96	16.18	9.41		95.26	44.32	26.93	14.49	9.63		260.1	36.03	30.74	12.72	10.48	4.79		35.28	32.43	11.05	9.93	3.28		263.7	67.53	60.03	47.15	35.71	26.65		66.15	60.96	44.21	31.1	23.23
264.6	91.64	49.7	29.45	15.51	11.84		95.26	44.32	26.93	14.49	9.63		261	39.38	31.67	14.18	12.67	6.32		35.26	32.41	11.04	9.93	3.27		264.6	64.75	56.87	45.71	31.34	22.81		66.14	60.95	44.21	31.09	23.23
265.5	93.02	50.32	30.61	16.37	11.83		95.26	44.32	26.93	14.49	9.63		261.9	38.72	28.98	12.17	10.07	5.83		35.25	32.4	11.04	9.92	3.27		265.5	65.45	58.3	45.18	31.34	22.93		66.13	60.94	44.2	31.09	23.23
266.4	94.18	48.44	29.42	14.01	8.85		95.26	44.32	26.93	14.49	9.63		262.8	36.95	30.86	14.31	9.68	5.29		35.24	32.39	11.04	9.92	3.27		266.4	68.9	59.6	45.67	33.18	24.55		66.12	60.93	44.19	31.08	23.22
267.3	90.04	46.16	27.25	14.69	8.79		95.26	44.32	26.93	14.49	9.63		263.7	35.98	28.92	14.31	10.64	4.59		35.23	32.38	11.03	9.92	3.27		267.3	67.64	58.81	44.41	32.79	24.51		66.11	60.92	44.18	31.08	23.22
268.2	93.66	50.64	31.27	15.65	11.73		95.26	44.32	26.93	14.49	9.63		264.6	36.7	30.23	14.25	13.96	3.3		35.21	32.37	11.03	9.91	3.27		268.2	66.78	58.27	46.04	33.22	23.15		66.09	60.91	44.17	31.07	23.21
269.1	92.69	47.83	27.04	14.6	8.77		95.26	44.32	26.93	14.49	9.63		265.5	39.75	30.19	14.84	11.06	6.38		35.2	32.35	11.02	9.91	3.27		269.1	68.11	56.92	44.36	32.11	23.64		66.08	60.89	44.17	31.07	23.21
270	92.46	47.98	27.58	15.69	10.14		95.26	44.32	26.93	14.49	9.63		266.4	38.58	33.01	14.19	8.82	4.45		35.19	32.34	11.02	9.91	3.27		270	67.13	58.33	45	33.6	25.85		66.07	60.88	44.16	31.06	23.21
270.9	92.51	48.68	29.74	13.97	8.72		95.26	44.32	26.93	14.49	9.63		267.3	36.91	33.27	13.38	10.21	5.35		35.17	32.33	11.01	9.9	3.27		270.9	67.95	58.06	44.23	34.84	24.82		66.06	60.87	44.15	31.05	23.2
271.8	92.34	47.74	27.72	12.77	9.39		95.26	44.32	26.93	14.49	9.63		268.2	37.32	30.95	14.2	12.46	4.59		35.16	32.32	11.01	9.9	3.27		271.8	68.74	60.33	47.75	33.58	25.38		66.05	60.86	44.14	31.05	23.2
272.7	93.38	47.42	28.77	15.89	7.6		95.26	44.32	26.93	14.49	9.63		269.1	41.17	32.55	14.37	13.01	7.41		35.15	32.31	11.01	9.89	3.26		272.7	67.64	59.59	44.52	33.73	24.52		66.04	60.85	44.13	31.04	23.19
273.6	92.74	49.08	27.79	14.16	9.75		95.26	44.32	26.93	14.49	9.63		270	40.13	32.19	16.7	10.09	4.83		35.13	32.29	11	9.89	3.26		273.6	69.26	59.97	47.12	35	27.04		66.02	60.84	44.13	31.04	23.19
274.5	91.68	46.51	27.47	11	8.68		95.26	44.32	26.93	14.49	9.63		270.9	36.22	28.29	11.58	12.41	4.11		35.12	32.28	11	9.89	3.26		274.5	67.27	58.02	45.26	32.58	24.4		66.01	60.83	44.12	31.03	23.18
275.4	92.68	49.93	29.1	14.68	10.08		95.26	44.32	26.93	14.49	9.63		271.8	38.65	32.46	14.03	10.77	5.17		35.11	32.27	10.99	9.88	3.26		275.4	66.44	58.74	44.06	31.25	22.27		66	60.82	44.11	31.03	23.18
276.3	93.1	49.02	28.88	14.89	9.14		95.26	44.32	26.93	14.49	9.63		272.7	36.95	32.65	13.41	8.33	4.64		35.09	32.26	10.99	9.88	3.26		276.3	66.37	58.42	45.64	32.78	22.74		65.99	60.81	44.1	31.02	23.18
277.2	92.14	48.17	29.18	14.95	10.89		95.26	44.32	26.93	14.49	9.63		273.6	36.66	30.15	13.18	13.01	3.89		35.08	32.24	10.99	9.88	3.26		277.2	66.47	57.66	44.62	32.31	23.25		65.98	60.8	44.1	31.02	23.17
278.1	91.79	46.71	28.84	13.34	9.27		95.26	44.32	26.93	14.49	9.63		274.5	38.27	31.22	13.12	14.11	3.66		35.07	32.23	10.98	9.87	3.26		278.1	68.96	59.92	47	30.81	26.66		65.97	60.79	44.09	31.01	23.17
279	91.54	45.22	27.92	13.01	9.07		95.26	44.32	26.93	14.49	9.63		275.4	40.12	28.52	16.86	13.79	6.52		35.05	32.22	10.98	9.87	3.26		279	68.73	59.82	46.09	33.1	23.83		65.95	60.78	44.08	31	23.16
279.9	91.09	46.59	29.57	14.32	9.46		95.26	44.32	26.93	14.49	9.63		276.3	37.92	30.66	12.6	12.63	4.26		35.04	32.21	10.97	9.87	3.25		279.9	63.25	53.71	42.95	26.8	19.97		65.94	60.77	44.07	31	23.16
280.8	92.59	48.69	28.38	14.65	8.96		95.26	44.32	26.93	14.49	9.63		277.2	35.8	30.39	13.44	10.37	3.77		35.03	32.2	10.97	9.86	3.25		280.8	66.74	59.08	44.63	30.73	24.07		65.93	60.75	44.06	30.99	23.16
281.7	88.8	45.14	26.76	12.37	7.9		95.26	44.32	26.93	14.49	9.63		278.1	37.64	32.95	11.99	11.31	5.48		35.01	32.18	10.97	9.86	3.25		281.7	66.4	58.69	44.12	32.36	23.45		65.92	60.74	44.06	30.99	23.15
282.6	92.27	47.32	27.14	14.73	9.49		95.26	44.32	26.93	14.49	9.63		279	36.81	32.53	14.74	11.26	4.59		35	32.17	10.96	9.85	3.25		282.6	65.14	58.72	43.27	32.01	23.55		65.91	60.73	44.05	30.98	23.15
283.5	91.61	46.89	27.99	13.49	8.37		95.26	44.32	26.93	14.49	9.63		279.9	37.93	29.3	13.13	11.86	5.76		34.99	32.16	10.96	9.85	3.25		283.5	67.96	58.92	46.13	34.6	26.41		65.9	60.72	44.04	30.98	23.14
284.4	89.95	46.38	25.87	12.61	7.88		95.26	44.32	26.93	14.49	9.63		280.8	39.47	30.82	15.99	11.42	5.41		34.97	32.15	10.95	9.85	3.25		284.4	65.57	57.59	42.84	29.41	21.22		65.88	60.71	44.03	30.97	23.14
285.3	92.27	47.3	29.66	15.11	9.02		95.26	44.32	26.93	14.49	9.63		281.7	37.87	29.38	13.72	8.63	3.61		34.96	32.14	10.95	9.84	3.25		285.3	68	59.7	46.31	33.77	26.85		65.87	60.7	44.03	30.97	23.14
286.2	93.3	48.69	28.46	15.83	10.58		95.26	44.32	26.93	14.49	9.63		282.6	36.12	31.54	9.29	11.06	2.2		34.95	32.12	10.94	9.84	3.25		286.2	65.92	57.58	44.06	30.96	20.94		65.86	60.69	44.02	30.96	23.13
287.1	93.7	48.68	29.17	13.86	10.15		95.26	44.32	26.93	14.49	9.63		283.5	37.07	30.24	13.44	10.33	2.65		34.94	32.11	10.94	9.84	3.24		287.1	65.88	57.94	44.77	30.24	22.22		65.85	60.68	44.01	30.96	23.13
288	92.05	45.93	28.99	14.91	9.51		95.26	44.32	26.93	14.49	9.63		284.4	35.21	31.27	12.36	9.91	1.99		34.92	32.1	10.94	9.83	3.24		288	66.64	58.81	43.69	32.65	22.38		65.84	60.67	44	30.95	23.12
288.9	92.76	47.83	28.78	14.07	9.94		95.26	44.32	26.93	14.49	9.63		285.3	37.48	31.66	13.89	11.31	4.74		34.91	32.09	10.93	9.83	3.24		288.9	66.49	58.57	44.87	30.99	24.96		65.83	60.66	43.99	30.94	23.12
289.8	95.12	48.41	28.19	16.98	12.2		95.26	44.32	26.93	14.49	9.63		286.2	37.73	32.73	16.24	10.55	5.92		34.9	32.08	10.93	9.82	3.24		289.8	66.56	60.2	43.98	33.15	23		65.81	60.65	43.99	30.94	23.11
290.7	92.61	48.44	31.24	16.41	9.42		95.26	44.32	26.93	14.49	9.63		287.1	37.79	31.05	11.16	9.34	3.52		34.88	32.06	10.92	9.82	3.24		290.7	64.99	57.05	43.01	30.55	22.07		65.8	60.64	43.98	30.93	23.11
291.6	93.75	48.98	25.06	15.15	10.53		95.26	44.32	26.93	14.49	9.63		288	36.78	28.25	11.82	14.11	2.66		34.87	32.05	10.92	9.82	3.24		291.6	67.33	59.95	42.37	32.25	25.4		65.79	60.63	43.97	30.93	23.11
292.5	92.25	48.24	28.13	14.76	10.33		95.26	44.32	26.93	14.49	9.63		288.9	38.48	28.81	15.2	12.35	3.55		34.86	32.04	10.92	9.81	3.24		292.5	66.09	59.52	44.16	31.79	23.43		65.78	60.61	43.96	30.92	23.1
293.4	92.17	45.81	27.43	15.66	8.91		95.26	44.32	26.93	14.49	9.63		289.8	39.18	27.89	15.17	8.67	5.49		34.84	32.03	10.91	9.81	3.24		293.4	67.51	57.51	43.58	31.28	23.18		65.77	60.6	43.96	30.92	23.1
294.3	90.26	45.29	27.66	13.66	7.68		95.26	44.32	26.93	14.49	9.63		290.7	36.52	29.87	12.19	6.43	4.62		34.83	32.02	10.91	9.81	3.23		294.3	67.02	59.41	46.1	31.87	22.59		65.76	60.59	43.95	30.91	23.09
295.2	92.25	48.13	28.7	16.25	9.32		95.26	44.32	26.93	14.49	9.63		291.6	34.52	32.55	13.22	9.65	3.93		34.82	32	10.9	9.8	3.23		295.2	63.84	55.05	42.76	30.99	19.49		65.74	60.58	43.94	30.91	23.09
296.1	90.6	46.38	29.29	15.92	7.96		95.26	44.32	26.93	14.49	9.63		292.5	35.27	29.75	10.03	8.61	4.13		34.8	31.99	10.9	9.8	3.23		296.1	68.03	60.06	46.27	30.98	24.93		65.73	60.57	43.93	30.9	23.09
297	93.44	47.28	27.39	14.31	11.57		95.26	44.32	26.93	14.49	9.63		293.4	34.63	30.73	12.03	13.11	3.16		34.79	31.98	10.9	9.8	3.23		297	67.9	59.99	44.88	32	24.34		65.72	60.56	43.92	30.9	23.08
297.9	94.89	49.53	29.81	14.93	9.23		95.26	44.32	26.93	14.49	9.63		294.3	38.63	29.33	14.54	10.31	5.89		34.78	31.97	10.89	9.79	3.23		297.9	66.5	60.61	45.58	31.82	22.9		65.71	60.55	43.92	30.89	23.08
298.8	94.1	48.85	29.44	14.29	12.34		95.26	44.32	26.93	14.49	9.63		295.2	37.1	28.61	13.78	9.12	4.65		34.77	31.96	10.89	9.79	3.23		298.8	64.69	57.91	43.53	30.11	21.75		65.7	60.54	43.91	30.88	23.07
299.7	93.06	49.33	29.41	16.65	11.27		95.26	44.32	26.93	14.49	9.63		296.1	36.26	30.19	12.01	9.15	3.88		34.75	31.94	10.88	9.78	3.23		299.7	66.74	59.77	45.87	31.33	24.43		65.69	60.53	43.9	30.88	23.07
300.6	91.89	46.42	29.38	15.23	9.64		95.26	44.32	26.93	14.49	9.63		297	35.45	31.35	13.61	8.73	4.09		34.74	31.93	10.88	9.78	3.23		300.6	64.1	58.89	43.72	31.79	20.98		65.67	60.52	43.89	30.87	23.07
301.5	91.75	47.19	27.75	13.71	10.08		95.26	44.32	26.93	14.49	9.63		297.9	33.85	28.91	11.48	9.68	1.37		34.73	31.92	10.88	9.78	3.22		301.5	67.56	58.81	45.02	33.05	24.94		65.66	60.51	43.89	30.87	23.06
302.4	91.74	44.9	27.18	13.16	9.61		95.26	44.32	26.93	14.49	9.63		298.8	36.95	31.07	15.82	10.95	5.18		34.71	31.91	10.87	9.77	3.22		302.4	68.83	62.4	47.23	34.39	24.59		65.65	60.5	43.88	30.86	23.06
303.3	90.86	46.26	26.58	13.55	8.65		95.26	44.32	26.93	14.49	9.63		299.7	36.92	31.2	13.29	9.62	6.61		34.7	31.9	10.87	9.77	3.22		303.3	68.09	58.13	45.97	31.32	22.74		65.64	60.49	43.87	30.86	23.05
304.2	92.64	46.8	27.1	14.01	10.3		95.26	44.32	26.93	14.49	9.63		300.6	34.51	31.54	11.27	11.91	3.65		34.69	31.88	10.86	9.77	3.22		304.2	62.53	55.9	41.41	29.51	19.38		65.63	60.47	43.86	30.85	23.05
305.1	92.04	47.65	27.18	15.85	10.65		95.26	44.32	26.93	14.49	9.63		301.5	36.06	31.19	11.42	10.56	2.76		34.67	31.87	10.86	9.76	3.22		305.1	67.43	62.33	46.77	32.21	23.93		65.62	60.46	43.85	30.85	23.05
306	93.18	49.61	28.67	15.06	11.04		95.26	44.32	26.93	14.49	9.63		302.4	35.18	30.97	13.17	12.99	4.47		34.66	31.86	10.85	9.76	3.22		306	66.78	58.91	43.76	31.21	24.27		65.6	60.45	43.85	30.84	23.04
306.9	89.95	44.28	26.98	11.69	9.16		95.26	44.32	26.93	14.49	9.63		303.3	35.76	31.89	13.25	9.52	5.34		34.65	31.85	10.85	9.75	3.22		306.9	66.42	60.32	43.28	33.34	24.07		65.59	60.44	43.84	30.83	23.04
307.8	91.31	43.92	27.68	12.66	8.09		95.26	44.32	26.93	14.49	9.63		304.2	36.27	31.56	12.4	10.49	5.11		34.64	31.84	10.85	9.75	3.22		307.8	66.37	58.96	43.4	30.58	21.6		65.58	60.43	43.83	30.83	23.03
308.7	93.18	48.2	28.73	16.04	10.24		95.26	44.32	26.93	14.49	9.63		305.1	36.22	29.2	13.13	9.78	5.21		34.62	31.82	10.84	9.75	3.22		308.7	67.54	61.51	45.19	32.31	23.71		65.57	60.42	43.82	30.82	23.03
309.6	92.7	47.1	26.31	13.6	8.29		95.26	44.32	26.93	14.49	9.63		306	35.23	31.83	12.45	9.65	6.04		34.61	31.81	10.84	9.74	3.21		309.6	66.16	60.35	43.87	31.44	22.29		65.56	60.41	43.82	30.82	23.02
310.5	93.02	48.98	26.82	13.36	9.73		95.26	44.32	26.93	14.49	9.63		306.9	35.77	30.73	11.33	9.69	5.94		34.6	31.8	10.83	9.74	3.21		310.5	66.81	61.45	45.18	33.65	24.71		65.55	60.4	43.81	30.81	23.02
311.4	91.92	48.44	26.89	15.96	11.68		95.26	44.32	26.93	14.49	9.63		307.8	35.78	28.86	11.48	11.93	4.26		34.58	31.79	10.83	9.74	3.21		311.4	67.08	61.92	44.94	32.56	24.92		65.53	60.39	43.8	30.81	23.02
312.3	90.79	46.17	26.91	14.68	11.11		95.26	44.32	26.93	14.49	9.63		308.7	36.21	30.29	13.8	10.81	4.27		34.57	31.78	10.83	9.73	3.21		312.3	66.19	60.57	44.55	32.58	23.7		65.52	60.38	43.79	30.8	23.01
313.2	95.25	46.05	29.65	15.64	11.61		95.26	44.32	26.93	14.49	9.63		309.6	39.06	27.49	14.81	8.34	4.55		34.56	31.76	10.82	9.73	3.21		313.2	68.49	61.42	46.26	34.17	21.49		65.51	60.37	43.78	30.8	23.01
314.1	91.65	44.61	25.26	12.23	6.94		95.26	44.32	26.93	14.49	9.63		310.5	35.43	31.57	9.29	11.09	3.07		34.54	31.75	10.82	9.73	3.21		314.1	66.88	56.53	44.85	30.63	23.54		65.5	60.36	43.78	30.79	23
315	91.67	45.97	27.7	13.47	9.91		95.26	44.32	26.93	14.49	9.63		311.4	36.31	30.4	10.91	8.33	4.14		34.53	31.74	10.81	9.72	3.21		315	67.57	57.92	44.06	31.94	22.99		65.49	60.35	43.77	30.79	23
315.9	93.17	47.31	28.66	13.88	10.66		95.26	44.32	26.93	14.49	9.63		312.3	32.2	28.71	8.91	8.94	0.4		34.52	31.73	10.81	9.72	3.21		315.9	64.79	59.69	41.62	30.71	22.06		65.48	60.34	43.76	30.78	23
316.8	91.73	47.77	26.97	14.79	10.61		95.26	44.32	26.93	14.49	9.63		313.2	35.77	31.05	13.37	11.32	2.68		34.51	31.72	10.81	9.71	3.2		316.8	64.8	61.19	45.44	32.05	23.01		65.47	60.33	43.75	30.77	22.99
317.7	92.53	46.58	26.51	13.04	7.4		95.26	44.32	26.93	14.49	9.63		314.1	34.9	28	11.38	7.9	4.51		34.49	31.71	10.8	9.71	3.2		317.7	65.54	56.67	42.17	31.49	22.84		65.45	60.31	43.75	30.77	22.99
318.6	91.2	47.5	27.45	13.95	7.9		95.26	44.32	26.93	14.49	9.63		315	35.16	31.5	12.5	12.6	2.86		34.48	31.69	10.8	9.71	3.2		318.6	68.96	59.37	45.53	32.86	23.49		65.44	60.3	43.74	30.76	22.98
319.5	90.1	46.35	26.83	12.93	8.34		95.26	44.32	26.93	14.49	9.63		315.9	36.57	32.35	11.4	6.3	4.82		34.47	31.68	10.79	9.7	3.2		319.5	66.01	59.25	44.51	32.11	24.61		65.43	60.29	43.73	30.76	22.98
320.4	90.57	46.63	26.15	13.37	8.26		95.26	44.32	26.93	14.49	9.63		316.8	33.32	29.99	9.11	11.05	3.11		34.45	31.67	10.79	9.7	3.2		320.4	65.44	58.08	43.57	30.64	21.5		65.42	60.28	43.72	30.75	22.98
321.3	91.09	45.54	27.64	14.78	9.55		95.26	44.32	26.93	14.49	9.63		317.7	34.66	31.73	12.35	11.76	2.75		34.44	31.66	10.79	9.7	3.2		321.3	65.25	56.69	44.69	29.72	23.16		65.41	60.27	43.71	30.75	22.97
322.2	92.07	46.2	30.4	14.37	8.84		95.26	44.32	26.93	14.49	9.63		318.6	35.56	29.32	13.38	12.05	6.72		34.43	31.65	10.78	9.69	3.2		322.2	68.02	60.36	46.47	34.63	24.32		65.4	60.26	43.71	30.74	22.97
323.1	91.53	46.61	29.52	16.17	9.74		95.26	44.32	26.93	14.49	9.63		319.5	35	31.56	11.52	10.63	5.02		34.41	31.63	10.78	9.69	3.2		323.1	66.28	59.64	45.05	29.73	22.46		65.38	60.25	43.7	30.74	22.96
324	89.63	43.57	26.34	12.39	6.03		95.26	44.32	26.93	14.49	9.63		320.4	36.22	30.49	11.91	7.73	5.83		34.4	31.62	10.77	9.69	3.19		324	66.91	59.27	43.43	30.63	22.1		65.37	60.24	43.69	30.73	22.96
324.9	92.03	47.2	26.76	14.99	11.22		95.26	44.32	26.93	14.49	9.63		321.3	34.56	28.85	11.31	8.97	4.09		34.39	31.61	10.77	9.68	3.19		324.9	66.76	60.62	45.27	33.94	25.83		65.36	60.23	43.68	30.73	22.96
325.8	90.97	44.73	27.56	14	9.09		95.26	44.32	26.93	14.49	9.63		322.2	33.83	27.93	10.09	9.17	5.87		34.38	31.6	10.77	9.68	3.19		325.8	64.8	59.36	43.75	31.7	22.02		65.35	60.22	43.68	30.72	22.95
326.7	91.72	45.49	27.55	14.93	10.46		95.26	44.32	26.93	14.49	9.63		323.1	33.55	27.63	11.8	8.97	4.86		34.36	31.59	10.76	9.67	3.19		326.7	66.55	59.59	44.55	32.55	23.17		65.34	60.21	43.67	30.71	22.95
327.6	90.26	43.54	25.7	13.16	9.31		95.26	44.32	26.93	14.49	9.63		324	35.36	30.89	10.42	8.56	3.11		34.35	31.57	10.76	9.67	3.19		327.6	69.39	61.82	47.09	34.33	25.3		65.33	60.2	43.66	30.71	22.94
328.5	91.49	46.33	28.42	16.46	12.11		95.26	44.32	26.93	14.49	9.63		324.9	33.96	30	11.35	7.78	3.89		34.34	31.56	10.75	9.67	3.19		328.5	65.55	58.91	44.03	31.7	23.48		65.31	60.19	43.65	30.7	22.94
329.4	91.1	43.81	26.64	15.22	8.99		95.26	44.32	26.93	14.49	9.63		325.8	32.6	29.92	11.89	11.15	4.26		34.32	31.55	10.75	9.66	3.19		329.4	67.99	58.62	42.79	33.4	23.92		65.3	60.18	43.64	30.7	22.94
330.3	90.76	43.73	28.17	13.95	9.33		95.26	44.32	26.93	14.49	9.63		326.7	35.01	28.55	11	10.45	4.15		34.31	31.54	10.75	9.66	3.19		330.3	66.86	58.89	42.71	31.58	24.99		65.29	60.16	43.64	30.69	22.93
331.2	93.2	48.2	26.73	15.24	11.16		95.26	44.32	26.93	14.49	9.63		327.6	35.86	32.21	11.44	8.82	6.45		34.3	31.53	10.74	9.66	3.19		331.2	65.41	58.44	41.86	31.79	20.74		65.28	60.15	43.63	30.69	22.93
332.1	93.29	46.81	26.49	14.84	10.86		95.26	44.32	26.93	14.49	9.63		328.5	34.86	29.23	12.63	7.29	2.11		34.29	31.52	10.74	9.65	3.18		332.1	65.34	59.02	41.38	30.48	23.61		65.27	60.14	43.62	30.68	22.92
333	91.62	45.99	27.15	15.06	11.03		95.26	44.32	26.93	14.49	9.63		329.4	33.11	31.89	12.25	12.07	1.09		34.27	31.5	10.73	9.65	3.18		333	65.05	56.17	42.28	29.8	20.67		65.26	60.13	43.61	30.68	22.92
333.9	93.52	46.85	29.11	15.66	11.02		95.26	44.32	26.93	14.49	9.63		330.3	34.9	29.56	14.01	7.83	5.17		34.26	31.49	10.73	9.65	3.18		333.9	64.54	57.99	43.38	29.69	20.85		65.25	60.12	43.61	30.67	22.92
334.8	94.05	46.16	28.6	16.37	9.03		95.26	44.32	26.93	14.49	9.63		331.2	32.54	31.46	10.91	11.24	2.3		34.25	31.48	10.73	9.64	3.18		334.8	65.67	58.89	45.32	32.1	22.88		65.23	60.11	43.6	30.67	22.91
335.7	94.4	47.8	28.31	13.92	9.05		95.26	44.32	26.93	14.49	9.63		332.1	35.43	30.27	13.32	6.41	2.66		34.23	31.47	10.72	9.64	3.18		335.7	66.99	59.99	46.88	32.7	25.05		65.22	60.1	43.59	30.66	22.91
336.6	92.72	47.5	29.15	15.98	10.65		95.26	44.32	26.93	14.49	9.63		333	34.88	33.77	9.99	9.4	1.42		34.22	31.46	10.72	9.63	3.18		336.6	64.56	58.95	43.99	31.98	23.5		65.21	60.09	43.58	30.66	22.9
337.5	93.49	43.93	27.65	13.83	9.74		95.26	44.32	26.93	14.49	9.63		333.9	35.99	28.35	11.83	11.38	3.82		34.21	31.44	10.71	9.63	3.18		337.5	68.38	60.89	45.37	31.2	25.89		65.2	60.08	43.58	30.65	22.9
338.4	94.39	46.5	28.71	15.19	11.86		95.26	44.32	26.93	14.49	9.63		334.8	34.36	28.6	11.51	11.11	3.46		34.2	31.43	10.71	9.63	3.18		338.4	68.61	59.22	44.01	30.56	23.72		65.19	60.07	43.57	30.64	22.89
339.3	92.9	46.3	27.45	14.84	9.59		95.26	44.32	26.93	14.49	9.63		335.7	36.6	30.47	11.36	8.42	3.84		34.18	31.42	10.71	9.62	3.17		339.3	67.03	59.34	43.7	29.54	23.56		65.18	60.06	43.56	30.64	22.89
340.2	91.77	44.09	25.39	13.76	8.47		95.26	44.32	26.93	14.49	9.63		336.6	33.02	31.13	10.39	9	1.41		34.17	31.41	10.7	9.62	3.17		340.2	65.94	61.3	44.19	32.8	26.13		65.16	60.05	43.55	30.63	22.89
341.1	92.83	46.09	28.76	14.44	11.2		95.26	44.32	26.93	14.49	9.63		337.5	34.08	29.85	10.91	8.7	2.69		34.16	31.4	10.7	9.62	3.17		341.1	64.79	58.63	42.96	30.17	22.73		65.15	60.04	43.54	30.63	22.88
342	92.75	44.57	28.28	15.7	9.97		95.26	44.32	26.93	14.49	9.63		338.4	33.51	30.24	11.36	9.81	5.06		34.14	31.39	10.69	9.61	3.17		342	65.55	58.25	40.2	30.82	21.35		65.14	60.03	43.54	30.62	22.88
342.9	91.8	46.24	27.7	14.03	8.31		95.26	44.32	26.93	14.49	9.63		339.3	35.94	30.68	12.51	10.53	4.32		34.13	31.37	10.69	9.61	3.17		342.9	67.43	58.76	43.39	31.89	22.6		65.13	60.02	43.53	30.62	22.87
343.8	90.56	46.43	26.98	12.87	9.87		95.26	44.32	26.93	14.49	9.63		340.2	35.75	31.05	11.16	9.36	3.25		34.12	31.36	10.68	9.61	3.17		343.8	65.04	58.2	42.81	30.99	21.44		65.12	60.01	43.52	30.61	22.87
344.7	93.78	47.06	28.44	14.28	10.4		95.26	44.32	26.93	14.49	9.63		341.1	32.03	29.78	9.66	10.5	4.07		34.11	31.35	10.68	9.6	3.17		344.7	64.93	59.37	42.56	28.19	21.86		65.11	59.99	43.51	30.61	22.87
345.6	93.36	47.29	30.74	17.55	11.18		95.26	44.32	26.93	14.49	9.63		342	34.29	31.18	10.77	8.39	2.69		34.09	31.34	10.68	9.6	3.17		345.6	64.75	58.26	43.47	32.91	23.48		65.09	59.98	43.51	30.6	22.86
346.5	90.74	44.13	27.25	13.59	7.79		95.26	44.32	26.93	14.49	9.63		342.9	33.16	29.05	10.38	7.22	2.14		34.08	31.33	10.67	9.6	3.16		346.5	64.77	58.77	42.92	30.57	22.55		65.08	59.97	43.5	30.6	22.86
347.4	91.19	43.9	27.04	13.61	8.14		95.26	44.32	26.93	14.49	9.63		343.8	34.44	29.27	9.98	10.49	4.25		34.07	31.31	10.67	9.59	3.16		347.4	64.03	60.13	44.06	30.94	22.17		65.07	59.96	43.49	30.59	22.85
348.3	92.61	44.69	25.75	12.84	8.51		95.26	44.32	26.93	14.49	9.63		344.7	34.84	28.78	12.75	8.79	4.56		34.06	31.3	10.66	9.59	3.16		348.3	65.34	60.99	43.12	31.03	25.12		65.06	59.95	43.48	30.58	22.85
349.2	94.19	45.47	27.25	15.4	9.55		95.26	44.32	26.93	14.49	9.63		345.6	31.79	29.4	11.15	11.13	5.22		34.04	31.29	10.66	9.58	3.16		349.2	64.7	56.77	41.59	30.09	22.5		65.05	59.94	43.47	30.58	22.85
350.1	93.12	45.04	26.09	12.57	8.7		95.26	44.32	26.93	14.49	9.63		346.5	32.85	31.89	10.76	9.83	3.3		34.03	31.28	10.66	9.58	3.16		350.1	64.38	59.66	42.87	30.93	21.25		65.04	59.93	43.47	30.57	22.84
351	93.78	44.64	28.28	15.06	9.08		95.26	44.32	26.93	14.49	9.63		347.4	35.06	28.26	12.3	9.91	5.08		34.02	31.27	10.65	9.58	3.16		351	65.09	59.82	42.47	27.68	22.14		65.03	59.92	43.46	30.57	22.84
351.9	91.48	44.31	26.54	11.4	10.04		95.26	44.32	26.93	14.49	9.63		348.3	34.58	28.69	11.12	11.01	3.31		34	31.26	10.65	9.57	3.16		351.9	67.42	60.74	43.83	32.98	23.47		65.01	59.91	43.45	30.56	22.83
352.8	91.66	46.2	26.1	13.09	9.37		95.26	44.32	26.93	14.49	9.63		349.2	36.6	30.29	12.46	7.56	5.14		33.99	31.24	10.64	9.57	3.16		352.8	62.34	55.9	40.97	28.25	20.79		65	59.9	43.44	30.56	22.83
353.7	92.86	46.18	28.95	13.74	9.39		95.26	44.32	26.93	14.49	9.63		350.1	32.66	30.62	11.14	6.84	6.13		33.98	31.23	10.64	9.57	3.16		353.7	66.72	61.14	46.52	30.72	27.01		64.99	59.89	43.44	30.55	22.83
354.6	91.46	43.72	27.25	14.54	7.69		95.26	44.32	26.93	14.49	9.63		351	32.71	30.23	8.09	10.26	3.17		33.97	31.22	10.64	9.56	3.15		354.6	66.13	60.37	43.02	31.68	21.89		64.98	59.88	43.43	30.55	22.82
355.5	92.84	47.76	29.82	17.94	11.74		95.26	44.32	26.93	14.49	9.63		351.9	32.71	27.81	12.31	8.88	1.54		33.95	31.21	10.63	9.56	3.15		355.5	64.89	58.54	43.63	29.63	22.07		64.97	59.87	43.42	30.54	22.82
356.4	91.93	44.35	27.46	14.88	9.24		95.26	44.32	26.93	14.49	9.63		352.8	33.44	32.14	10.48	9.86	4.39		33.94	31.2	10.63	9.56	3.15		356.4	65.33	60.64	44.67	30.34	21.8		64.96	59.86	43.41	30.54	22.81
357.3	91.9	45.34	27.07	13.58	9.79		95.26	44.32	26.93	14.49	9.63		353.7	32.52	32.83	9.83	9.35	3.5		33.93	31.19	10.63	9.55	3.15		357.3	67.48	59.95	44.41	31.04	25.58		64.95	59.85	43.41	30.53	22.81
358.2	92.23	45.24	27.53	14.96	9.57		95.26	44.32	26.93	14.49	9.63		354.6	33.98	31.5	10.38	11.77	5.65		33.92	31.17	10.62	9.55	3.15		358.2	65.12	59.62	44.16	32.8	24.77		64.93	59.84	43.4	30.53	22.81
359.1	93.08	44.34	26.84	14.4	8.9		95.26	44.32	26.93	14.49	9.63		355.5	32.73	28	9.78	8.01	4.98		33.9	31.16	10.62	9.54	3.15		359.1	67.41	58.15	44.11	31.56	23.96		64.92	59.82	43.39	30.52	22.8
360	93.65	46.1	28.3	12.43	10.94		95.26	44.32	26.93	14.49	9.63		356.4	35.32	31.27	12.75	9.58	4.65		33.89	31.15	10.61	9.54	3.15		360	65.12	59.33	42.44	29.65	22.65		64.91	59.81	43.38	30.51	22.8
360.9	92.76	45.04	28.26	13.96	10.67		95.26	44.32	26.93	14.49	9.63		357.3	35.35	24.8	11.73	6.76	4.35		33.88	31.14	10.61	9.54	3.15		360.9	67.15	59.76	41.91	29.65	23.56		64.9	59.8	43.37	30.51	22.79
361.8	92.65	44.48	27.11	11.99	11.69		95.26	44.32	26.93	14.49	9.63		358.2	33.54	27.44	8.7	11.48	1.92		33.86	31.13	10.61	9.53	3.14		361.8	65.27	58.83	41.55	31.07	24.27		64.89	59.79	43.37	30.5	22.79
362.7	92.82	45.25	26.06	12.69	9.47		95.26	44.32	26.93	14.49	9.63		359.1	32.68	30.03	11.93	4.66	5.26		33.85	31.12	10.6	9.53	3.14		362.7	67.11	59.76	44.15	29.51	23.33		64.88	59.78	43.36	30.5	22.79
363.6	93	46.9	28.27	16.64	11.58		95.26	44.32	26.93	14.49	9.63		360	30.47	31.74	7.74	7.77	-1.35		33.84	31.1	10.6	9.53	3.14		363.6	68.27	61.45	45.52	34.32	26.2		64.86	59.77	43.35	30.49	22.78
364.5	94.23	44.85	28.93	15.18	9.38		95.26	44.32	26.93	14.49	9.63		360.9	29.57	26.63	8.74	6.67	0.36		33.83	31.09	10.59	9.52	3.14		364.5	62.77	58.48	41.43	29.67	21.98		64.85	59.76	43.34	30.49	22.78
365.4	94.32	44.04	26.67	16.39	11.9		95.26	44.32	26.93	14.49	9.63		361.8	32.13	27.38	9.17	10.98	1.97		33.81	31.08	10.59	9.52	3.14		365.4	66.7	60.7	44.29	31.85	23.2		64.84	59.75	43.34	30.48	22.77
366.3	90.26	44.16	26.94	13.15	7.39		95.26	44.32	26.93	14.49	9.63		362.7	36.48	32.16	11.61	7.38	4.49		33.8	31.07	10.59	9.52	3.14		366.3	65.45	59.06	42.97	30.44	24.05		64.83	59.74	43.33	30.48	22.77
367.2	91.69	44.53	26.46	15.41	9.09		95.26	44.32	26.93	14.49	9.63		363.6	29.56	29.12	9.33	8.31	0.8		33.79	31.06	10.58	9.51	3.14		367.2	63.74	58.37	41.8	29.01	22.08		64.82	59.73	43.32	30.47	22.77
368.1	91.35	45.03	27.91	13.34	11.12		95.26	44.32	26.93	14.49	9.63		364.5	30.12	31.78	8.66	9.31	0.9		33.78	31.05	10.58	9.51	3.14		368.1	68.24	61.06	45.03	31.54	25.73		64.81	59.72	43.31	30.47	22.76
369	92.77	44.46	26.07	13.59	9.86		95.26	44.32	26.93	14.49	9.63		365.4	34.25	28.96	12.15	8.74	4.04		33.76	31.03	10.57	9.51	3.14		369	65.59	61.15	42.92	31.84	22.01		64.8	59.71	43.31	30.46	22.76
369.9	90.76	45.21	27.96	13.46	8.27		95.26	44.32	26.93	14.49	9.63		366.3	33.97	28.77	11.52	9.89	3.51		33.75	31.02	10.57	9.5	3.13		369.9	68.54	58.82	45.09	32.48	25.5		64.78	59.7	43.3	30.45	22.75
370.8	93.09	46.73	28.61	16.77	9.31		95.26	44.32	26.93	14.49	9.63		367.2	34.34	29.73	12.11	5.91	3.53		33.74	31.01	10.57	9.5	3.13		370.8	66.35	60.7	45.82	32.72	24.93		64.77	59.69	43.29	30.45	22.75
371.7	93.33	43.95	27.8	16.44	8.31		95.26	44.32	26.93	14.49	9.63		368.1	30.51	31.37	9.38	11.24	3.07		33.72	31	10.56	9.49	3.13		371.7	66.38	60.19	44.96	30.55	23.8		64.76	59.68	43.28	30.44	22.75
372.6	90.39	45.32	25.95	13.5	7.4		95.26	44.32	26.93	14.49	9.63		369	33.13	30.37	10.95	9.24	3.47		33.71	30.99	10.56	9.49	3.13		372.6	65.27	59.4	44.01	31.31	23.73		64.75	59.67	43.27	30.44	22.74
373.5	93.51	44	24.95	15.98	9.98		95.26	44.32	26.93	14.49	9.63		369.9	32.05	31.06	10.35	9.76	1.49		33.7	30.98	10.55	9.49	3.13		373.5	65.9	60.47	41.01	31.29	21.54		64.74	59.66	43.27	30.43	22.74
374.4	95.59	48.39	30.11	16.52	11.15		95.26	44.32	26.93	14.49	9.63		370.8	32.94	30.64	13.81	9.11	6.5		33.69	30.96	10.55	9.48	3.13		374.4	65.04	59.96	42.56	32.22	22.66		64.73	59.64	43.26	30.43	22.73
375.3	91.06	44.55	25.54	12.37	8.18		95.26	44.32	26.93	14.49	9.63		371.7	34.18	31.69	12.04	8.19	4.06		33.67	30.95	10.55	9.48	3.13		375.3	65.97	59.21	42.34	31.9	22.21		64.72	59.63	43.25	30.42	22.73
376.2	91.87	46.07	27.53	14.1	10.18		95.26	44.32	26.93	14.49	9.63		372.6	34.11	29.69	13.11	8.75	4.5		33.66	30.94	10.54	9.48	3.13		376.2	65.86	59.93	44.05	32.93	23.12		64.7	59.62	43.24	30.42	22.72
377.1	93.55	45.37	28.52	16.38	8.95		95.26	44.32	26.93	14.49	9.63		373.5	33.07	32.54	11.68	9.48	5.18		33.65	30.93	10.54	9.47	3.12		377.1	64.76	55.32	40.93	29.38	20.93		64.69	59.61	43.24	30.41	22.72
378	92.86	42.65	26.81	13.45	11.06		95.26	44.32	26.93	14.49	9.63		374.4	34.66	29.25	12.22	7.11	3.62		33.64	30.92	10.53	9.47	3.12		378	65.35	59.3	42.48	29.17	23.31		64.68	59.6	43.23	30.41	22.72
378.9	90.6	42.77	22.51	11.85	6.64		95.26	44.32	26.93	14.49	9.63		375.3	31.8	29.39	10.9	9.78	2.94		33.62	30.91	10.53	9.47	3.12		378.9	65.12	57.78	44.62	29.85	22.53		64.67	59.59	43.22	30.4	22.71
379.8	90.91	43.72	26.24	13.24	6.56		95.26	44.32	26.93	14.49	9.63		376.2	33.1	31.11	13.58	9.92	5.84		33.61	30.89	10.53	9.46	3.12		379.8	63.55	57.33	41.99	27.69	20.7		64.66	59.58	43.21	30.4	22.71
380.7	93.69	44.54	29.61	14.71	11.42		95.26	44.32	26.93	14.49	9.63		377.1	29.85	27.98	7.9	10.86	1.16		33.6	30.88	10.52	9.46	3.12		380.7	64.73	57.71	40.53	30.22	21.27		64.65	59.57	43.21	30.39	22.7
381.6	93.65	44.84	28.33	14.75	9.11		95.26	44.32	26.93	14.49	9.63		378	33.09	30.95	9.31	9.41	2.49		33.59	30.87	10.52	9.46	3.12		381.6	66.41	58.17	42.86	31.77	22.52		64.64	59.56	43.2	30.38	22.7
382.5	90.3	42.79	24.7	14.37	7.64		95.26	44.32	26.93	14.49	9.63		378.9	32.93	31.13	12.71	7.49	2.45		33.57	30.86	10.51	9.45	3.12		382.5	62.99	56.95	41.15	26.69	21.37		64.62	59.55	43.19	30.38	22.7
383.4	92.33	44.31	27.03	12.88	9.66		95.26	44.32	26.93	14.49	9.63		379.8	30.69	32.71	9.1	8.77	3.59		33.56	30.85	10.51	9.45	3.12		383.4	63.54	57.59	42.71	31.21	19.8		64.61	59.54	43.18	30.37	22.69
384.3	91	43.4	28.1	14.83	10.64		95.26	44.32	26.93	14.49	9.63		380.7	30.65	28.85	9.01	9.63	4		33.55	30.84	10.51	9.45	3.12		384.3	66.52	61.06	43.91	31.34	22.78		64.6	59.53	43.18	30.37	22.69
385.2	93.05	44.8	29.7	18.19	10.97		95.26	44.32	26.93	14.49	9.63		381.6	34.27	30.79	10.69	8.02	4.83		33.54	30.83	10.5	9.44	3.11		385.2	65.35	59.98	43.79	31.7	23.16		64.59	59.52	43.17	30.36	22.68
386.1	94.17	47.02	29.6	16.41	9.36		95.26	44.32	26.93	14.49	9.63		382.5	33.72	32.39	11.48	6.5	3.86		33.52	30.81	10.5	9.44	3.11		386.1	65.24	59.05	43.62	28.67	18.86		64.58	59.51	43.16	30.36	22.68
387	92.12	45.64	26.69	14.82	11.22		95.26	44.32	26.93	14.49	9.63		383.4	30.58	30.48	8.87	8.59	3.31		33.51	30.8	10.49	9.43	3.11		387	63.47	60.04	42.58	28.9	22.36		64.57	59.5	43.15	30.35	22.68
387.9	90.95	45.14	26.64	11.73	9.76		95.26	44.32	26.93	14.49	9.63		384.3	29.43	30.54	10.29	9.74	3.37		33.5	30.79	10.49	9.43	3.11		387.9	64.16	56.47	40.98	30.58	20.46		64.55	59.49	43.14	30.35	22.67
388.8	91.76	42.42	26.96	13.64	9.77		95.26	44.32	26.93	14.49	9.63		385.2	32.04	28.59	9.87	8.64	4.07		33.49	30.78	10.49	9.43	3.11		388.8	62.88	57.4	40.23	29.42	21.4		64.54	59.48	43.14	30.34	22.67
389.7	92.33	45.63	28.29	12.57	10.29		95.26	44.32	26.93	14.49	9.63		386.1	33.87	31.69	9.62	8.93	4.03		33.47	30.77	10.48	9.42	3.11		389.7	62.89	57.13	41.61	29.66	21.79		64.53	59.47	43.13	30.34	22.66
390.6	94.05	45.99	28.25	15.72	12.02		95.26	44.32	26.93	14.49	9.63		387	33.06	28.3	10.02	9.78	4.11		33.46	30.76	10.48	9.42	3.11		390.6	65.44	61.07	43.57	31.4	24.22		64.52	59.45	43.12	30.33	22.66
391.5	92.88	44.02	27.02	16.23	8.96		95.26	44.32	26.93	14.49	9.63		387.9	33.8	31.61	10.54	9.34	5.94		33.45	30.74	10.47	9.42	3.11		391.5	64.55	57.37	41.89	31.2	21.37		64.51	59.44	43.11	30.33	22.66
392.4	93.92	44.73	27.88	14.36	8.31		95.26	44.32	26.93	14.49	9.63		388.8	31.93	31.27	10.77	7.87	2.61		33.43	30.73	10.47	9.41	3.1		392.4	65.15	61.17	43.12	32.42	22.79		64.5	59.43	43.11	30.32	22.65
393.3	93.83	45.39	25.97	15.78	8.61		95.26	44.32	26.93	14.49	9.63		389.7	29.65	29.21	8.95	9.3	0.42		33.42	30.72	10.47	9.41	3.1		393.3	62.28	58.43	42.85	30.3	23.82		64.49	59.42	43.1	30.31	22.65
394.2	94.88	47.1	30.49	15.89	9.59		95.26	44.32	26.93	14.49	9.63		390.6	31.81	31.07	10.94	8.44	4.51		33.41	30.71	10.46	9.41	3.1		394.2	64.57	60.74	42.65	30.2	21.73		64.47	59.41	43.09	30.31	22.64
395.1	92.81	45.37	27.82	15.85	9.52		95.26	44.32	26.93	14.49	9.63		391.5	31.8	30.17	10.09	10.06	2.65		33.4	30.7	10.46	9.4	3.1		395.1	62.99	58.14	41.25	30.72	22.07		64.46	59.4	43.08	30.3	22.64
396	95.64	47.56	30.69	15.6	10.31		95.26	44.32	26.93	14.49	9.63		392.4	33.28	28.82	10.78	8.87	4.37		33.38	30.69	10.45	9.4	3.1		396	65.09	57.24	43.37	31.33	22.3		64.45	59.39	43.08	30.3	22.64
396.9	93.38	45.52	26.58	13.89	9.23		95.26	44.32	26.93	14.49	9.63		393.3	32.97	29.04	10.76	8.82	1.46		33.37	30.68	10.45	9.4	3.1		396.9	65.13	60.34	42.17	32.37	23.72		64.44	59.38	43.07	30.29	22.63
397.8	93.92	45.21	27.08	14.65	11.51		95.26	44.32	26.93	14.49	9.63		394.2	34.71	28.87	10.08	7.85	4.13		33.36	30.66	10.45	9.39	3.1		397.8	62.59	56.51	40.32	28.38	19.51		64.43	59.37	43.06	30.29	22.63
398.7	92.77	43.22	27.28	14.13	10.01		95.26	44.32	26.93	14.49	9.63		395.1	30.64	33.52	6.85	8.67	0.67		33.35	30.65	10.44	9.39	3.1		398.7	66.13	58.58	41.23	29.57	22.29		64.42	59.36	43.05	30.28	22.62
399.6	92.67	45.2	27.55	13.59	9.12		95.26	44.32	26.93	14.49	9.63		396	30.09	28.34	7.64	8.12	1.87		33.33	30.64	10.44	9.39	3.1		399.6	65.58	59.73	43.49	31.17	22.04		64.41	59.35	43.05	30.28	22.62
400.5	93.58	46.66	28.67	16.8	10.37		95.26	44.32	26.93	14.49	9.63		396.9	31.15	30.6	11.07	10.09	4.02		33.32	30.63	10.44	9.38	3.09		400.5	66.91	60.43	44.08	32.31	23.71		64.39	59.34	43.04	30.27	22.62
401.4	93.4	44.65	27.76	15.53	8.55		95.26	44.32	26.93	14.49	9.63		397.8	34.97	30.46	12.97	8.8	4.71		33.31	30.62	10.43	9.38	3.09		401.4	66	60.77	44.87	33.47	23.47		64.38	59.33	43.03	30.27	22.61
402.3	93.29	43.5	28.38	16.13	9.13		95.26	44.32	26.93	14.49	9.63		398.7	32.33	28.84	11.62	9.22	3.4		33.3	30.61	10.43	9.37	3.09		402.3	63.79	57.93	42	30.48	22.47		64.37	59.32	43.02	30.26	22.61
403.2	91.13	44.89	26.14	13.1	10.91		95.26	44.32	26.93	14.49	9.63		399.6	34.05	27.29	11.09	6.27	3.46		33.28	30.59	10.42	9.37	3.09		403.2	64.54	57.89	44.65	31.35	23.45		64.36	59.31	43.01	30.26	22.6
404.1	93.05	44.83	27.96	15.78	9.6		95.26	44.32	26.93	14.49	9.63		400.5	32.33	30.08	10.31	7.61	2.82		33.27	30.58	10.42	9.37	3.09		404.1	64.25	56.39	40.85	28.67	18.06		64.35	59.3	43.01	30.25	22.6
405	91.94	43.51	24.13	14.39	7.69		95.26	44.32	26.93	14.49	9.63		401.4	31.17	29.8	6.95	6.22	0.17		33.26	30.57	10.42	9.36	3.09		405	65	58.82	44.15	31.61	24.38		64.34	59.29	43	30.24	22.6
405.9	92.52	45.09	24.1	12.77	8.24		95.26	44.32	26.93	14.49	9.63		402.3	29.55	29.86	5.34	8.23	2.04		33.25	30.56	10.41	9.36	3.09		405.9	66.91	58.88	43.91	30.33	23.04		64.33	59.28	42.99	30.24	22.59
406.8	93.83	45.71	29.53	16.53	11.14		95.26	44.32	26.93	14.49	9.63		403.2	31.42	28.9	9.89	7.47	5.01		33.23	30.55	10.41	9.36	3.09		406.8	62.98	57.17	42.95	28.83	19.86		64.32	59.27	42.98	30.23	22.59
407.7	94.84	47.12	28.94	15.83	13.43		95.26	44.32	26.93	14.49	9.63		404.1	29.77	31.14	9.73	6.88	1.86		33.22	30.54	10.4	9.35	3.09		407.7	64.36	58	43.15	29.05	23.24		64.3	59.25	42.98	30.23	22.58
408.6	92.29	43.76	25	13.37	7.62		95.26	44.32	26.93	14.49	9.63		405	30.82	27.74	7.59	7.25	3.08		33.21	30.53	10.4	9.35	3.08		408.6	66.17	60.64	44.67	31.25	24.39		64.29	59.24	42.97	30.22	22.58
409.5	91.66	44.16	27.43	14.05	9.57		95.26	44.32	26.93	14.49	9.63		405.9	30.39	30.61	9.27	8.51	2.77		33.2	30.51	10.4	9.35	3.08		409.5	64.81	59.11	43.01	32.03	22.39		64.28	59.23	42.96	30.22	22.58
410.4	92.35	45.81	28.03	16.03	10.31		95.26	44.32	26.93	14.49	9.63		406.8	31.92	28.39	10.55	7.04	4.08		33.18	30.5	10.39	9.34	3.08		410.4	67.12	60.69	41.89	32.72	23.43		64.27	59.22	42.95	30.21	22.57
411.3	91.34	43.78	27.38	14.26	8.02		95.26	44.32	26.93	14.49	9.63		407.7	29.48	30.48	8.41	9.19	1.42		33.17	30.49	10.39	9.34	3.08		411.3	68.02	60.88	45.42	33.31	23.13		64.26	59.21	42.95	30.21	22.57
412.2	94.91	46.3	30.2	16.12	13.3		95.26	44.32	26.93	14.49	9.63		408.6	32.75	29.67	9.9	6.28	3.31		33.16	30.48	10.38	9.34	3.08		412.2	63.29	57.23	40.34	29.13	20.77		64.25	59.2	42.94	30.2	22.56
413.1	93.09	45.14	27.17	15.08	9.84		95.26	44.32	26.93	14.49	9.63		409.5	31.79	30.47	10.21	7.43	0.93		33.15	30.47	10.38	9.33	3.08		413.1	62.63	57.62	41.58	29.93	21.78		64.24	59.19	42.93	30.2	22.56
414	94.36	43.91	29.82	13.75	9.77		95.26	44.32	26.93	14.49	9.63		410.4	31.45	32.88	9.3	7.74	2.92		33.14	30.46	10.38	9.33	3.08		414	62.43	56.91	39.99	27.55	21.09		64.22	59.18	42.92	30.19	22.56
414.9	92.54	44.39	26.79	15.54	9.48		95.26	44.32	26.93	14.49	9.63		411.3	31.4	28.47	8.01	8.94	4.09		33.12	30.45	10.37	9.33	3.08		414.9	64.31	56.91	40.95	30.14	20.82		64.21	59.17	42.92	30.19	22.55
415.8	95.41	45.35	28.64	16.95	11.55		95.26	44.32	26.93	14.49	9.63		412.2	31.28	29.99	8.5	10.28	2.22		33.11	30.43	10.37	9.32	3.07		415.8	63.96	59.91	41.2	31.74	23.17		64.2	59.16	42.91	30.18	22.55
416.7	93.38	46.44	28.4	16.8	10.15		95.26	44.32	26.93	14.49	9.63		413.1	34.06	31.16	9.89	7.42	4.66		33.1	30.42	10.37	9.32	3.07		416.7	64.97	57.69	41.82	28.52	21.96		64.19	59.15	42.9	30.18	22.54
417.6	92.78	45.5	27.59	15.02	9.36		95.26	44.32	26.93	14.49	9.63		414	30	32.98	7.17	9.38	1.75		33.09	30.41	10.36	9.31	3.07		417.6	66.81	59.76	43.75	32.84	22.41		64.18	59.14	42.89	30.17	22.54
418.5	92.47	45.53	28.27	12.45	11.55		95.26	44.32	26.93	14.49	9.63		414.9	31.16	30.51	8.13	10.44	4.42		33.07	30.4	10.36	9.31	3.07		418.5	64.01	57.39	40.95	30.72	22.5		64.17	59.13	42.89	30.16	22.54
419.4	92.91	45.42	28.51	16.2	9.37		95.26	44.32	26.93	14.49	9.63		415.8	31.22	30.57	11.13	10.78	2.87		33.06	30.39	10.35	9.31	3.07		419.4	65.65	59.61	43.54	30.81	24.33		64.16	59.12	42.88	30.16	22.53
420.3	93.01	43.71	26.06	14.9	10.87		95.26	44.32	26.93	14.49	9.63		416.7	31.47	30.01	11.58	7.1	5.27		33.05	30.38	10.35	9.3	3.07		420.3	62.48	56.74	40.79	27.27	19.85		64.14	59.11	42.87	30.15	22.53
421.2	92.39	43.23	25.49	14.1	7.68		95.26	44.32	26.93	14.49	9.63		417.6	30.33	30.16	9.35	8.42	3.26		33.04	30.37	10.35	9.3	3.07		421.2	64.82	58.66	43.97	30.51	20.66		64.13	59.1	42.86	30.15	22.52
422.1	90.12	42.4	25.81	13.13	8.76		95.26	44.32	26.93	14.49	9.63		418.5	31.35	29.13	10.58	8.37	4.14		33.02	30.35	10.34	9.3	3.07		422.1	65.06	59.76	42.74	32.76	21.6		64.12	59.09	42.86	30.14	22.52
423	94.4	45.11	29.07	14.8	10.78		95.26	44.32	26.93	14.49	9.63		419.4	31.61	30.93	7.88	6.92	3.23		33.01	30.34	10.34	9.29	3.07		423	65.6	59.84	43.73	29.69	20.38		64.11	59.08	42.85	30.14	22.52
423.9	92.86	43.88	26.32	14.14	9.32		95.26	44.32	26.93	14.49	9.63		420.3	30.88	31.36	8.96	6.9	2.57		33	30.33	10.33	9.29	3.06		423.9	64.86	56.9	41.1	29.21	20.44		64.1	59.07	42.84	30.13	22.51
424.8	94.66	44.81	28.28	15.81	9.05		95.26	44.32	26.93	14.49	9.63		421.2	30.34	33.48	7.36	8.92	1.97		32.99	30.32	10.33	9.29	3.06		424.8	66.03	59.48	43.07	32.01	23.12		64.09	59.06	42.83	30.13	22.51
425.7	94.01	43.68	27.56	14.54	9.78		95.26	44.32	26.93	14.49	9.63		422.1	30.64	29.21	9.39	10.7	3.29		32.97	30.31	10.33	9.28	3.06		425.7	66.08	60.22	43.06	30.27	23.69		64.08	59.05	42.82	30.12	22.5
426.6	93.74	45.94	26.62	15.08	8.42		95.26	44.32	26.93	14.49	9.63		423	33.67	29.22	9.63	11.65	3.58		32.96	30.3	10.32	9.28	3.06		426.6	63.93	60.34	42.41	30.08	23.16		64.06	59.03	42.82	30.12	22.5
427.5	91.46	44.4	26.06	13.9	8.58		95.26	44.32	26.93	14.49	9.63		423.9	34.58	31.05	9.96	8.85	5.21		32.95	30.29	10.32	9.28	3.06		427.5	62.72	58.68	42.22	30.61	22.66		64.05	59.02	42.81	30.11	22.5
428.4	93.33	43.46	25.63	14.32	8.38		95.26	44.32	26.93	14.49	9.63		424.8	31.93	31.08	9.04	7.04	2.55		32.94	30.28	10.31	9.27	3.06		428.4	62.13	58.89	40.46	29.14	22.02		64.04	59.01	42.8	30.11	22.49
429.3	92.6	43.56	26.56	12.62	10.34		95.26	44.32	26.93	14.49	9.63		425.7	32.67	28.65	10.22	8.38	3.19		32.92	30.26	10.31	9.27	3.06		429.3	62.41	57.51	43.19	28.39	22.91		64.03	59	42.79	30.1	22.49
430.2	97.36	48.66	30.7	19.55	11.87		95.26	44.32	26.93	14.49	9.63		426.6	30.88	32.95	7.32	10.46	3.25		32.91	30.25	10.31	9.27	3.06		430.2	64.44	58.78	42.36	31.32	22.75		64.02	58.99	42.79	30.1	22.48
431.1	91.38	43.08	24.89	14.3	7.86		95.26	44.32	26.93	14.49	9.63		427.5	32.4	32.46	10.38	5.28	4.01		32.9	30.24	10.3	9.26	3.06		431.1	62.61	59.02	40.88	26.46	20.89		64.01	58.98	42.78	30.09	22.48
432	91.4	40.45	24.8	13.93	8.28		95.26	44.32	26.93	14.49	9.63		428.4	30.65	31.76	7.76	8.41	2.49		32.89	30.23	10.3	9.26	3.05		432	64.32	58.44	43.52	30.6	24.14		64	58.97	42.77	30.08	22.48
432.9	93.19	43.42	27.61	13.85	10.86		95.26	44.32	26.93	14.49	9.63		429.3	34.28	29.35	10.64	8.65	4.98		32.88	30.22	10.3	9.26	3.05		432.9	64.79	57.32	42.11	28.66	20.46		63.99	58.96	42.76	30.08	22.47
433.8	93.39	44.08	25.91	12.26	9.02		95.26	44.32	26.93	14.49	9.63		430.2	32.03	27.87	9.17	10.87	4.05		32.86	30.21	10.29	9.25	3.05		433.8	60.94	56.8	38.91	26.6	18.52		63.97	58.95	42.76	30.07	22.47
434.7	94.32	45.74	28.22	15.31	9.46		95.26	44.32	26.93	14.49	9.63		431.1	32.09	30.55	11.89	9.14	4.13		32.85	30.2	10.29	9.25	3.05		434.7	65.49	59.57	42.7	31.04	23.56		63.96	58.94	42.75	30.07	22.46
435.6	95.79	45.34	25.82	17.29	10.69		95.26	44.32	26.93	14.49	9.63		432	32.06	27.72	9.93	6.3	4.49		32.84	30.18	10.28	9.25	3.05		435.6	66.82	58.95	41.61	29.46	22.76		63.95	58.93	42.74	30.06	22.46
436.5	92.76	43.13	27.14	14.92	10.03		95.26	44.32	26.93	14.49	9.63		432.9	32.09	31.07	9.76	8.79	1.74		32.83	30.17	10.28	9.24	3.05		436.5	65.56	59.96	43.9	32.55	21.63		63.94	58.92	42.73	30.06	22.46
437.4	93.75	42.92	25.56	14.55	10.37		95.26	44.32	26.93	14.49	9.63		433.8	31.35	31.3	9.34	7.62	3.55		32.81	30.16	10.28	9.24	3.05		437.4	62.47	55.89	41.56	27.39	18.99		63.93	58.91	42.73	30.05	22.45
438.3	95.12	45.29	26.88	16.14	9.7		95.26	44.32	26.93	14.49	9.63		434.7	30.67	32.34	8.61	11.34	2.42		32.8	30.15	10.27	9.23	3.05		438.3	63.45	59.32	42.54	28.44	19.22		63.92	58.9	42.72	30.05	22.45
439.2	93.93	44.83	28.18	15.92	10.89		95.26	44.32	26.93	14.49	9.63		435.6	32.28	31.07	9.28	7.3	4.21		32.79	30.14	10.27	9.23	3.05		439.2	63.53	58.21	42.75	28.51	22.36		63.91	58.89	42.71	30.04	22.44
440.1	93.34	43.11	26.29	13.5	9.58		95.26	44.32	26.93	14.49	9.63		436.5	31.81	28.49	9.42	9.8	3.34		32.78	30.13	10.26	9.23	3.04		440.1	64.23	59.45	42.84	30.5	20.39		63.89	58.88	42.7	30.04	22.44
441	92.61	44.59	26.78	15.35	8.4		95.26	44.32	26.93	14.49	9.63		437.4	32.84	28.97	12.57	6.56	4.21		32.76	30.12	10.26	9.22	3.04		441	62.93	57.16	41.07	28.03	21.1		63.88	58.87	42.7	30.03	22.44
441.9	91.8	44.01	26.57	12.05	7.33		95.26	44.32	26.93	14.49	9.63		438.3	30.88	29.34	10.93	8.31	1.86		32.75	30.11	10.26	9.22	3.04		441.9	63.21	59.44	42.34	29.63	23.84		63.87	58.86	42.69	30.03	22.43
442.8	94.25	46.13	30.72	15.91	11.21		95.26	44.32	26.93	14.49	9.63		439.2	30.57	30.93	9.91	8.77	0.69		32.74	30.09	10.25	9.22	3.04		442.8	64.04	60.34	42.19	30.35	20.92		63.86	58.85	42.68	30.02	22.43
443.7	92.94	42.36	25.76	12.9	8.76		95.26	44.32	26.93	14.49	9.63		440.1	31.43	28.96	10.18	8.51	3.31		32.73	30.08	10.25	9.21	3.04		443.7	64.03	55.85	40.9	28.22	21.13		63.85	58.84	42.67	30.02	22.42
444.6	92.9	45.45	27.97	14.91	11.4		95.26	44.32	26.93	14.49	9.63		441	29.6	29.9	8.27	9.52	4.03		32.72	30.07	10.25	9.21	3.04		444.6	62.33	59.25	42.72	29.68	22.27		63.84	58.83	42.67	30.01	22.42
445.5	92.97	43.78	25.2	13.03	7.03		95.26	44.32	26.93	14.49	9.63		441.9	31.93	31.99	11.55	6.65	3.06		32.7	30.06	10.24	9.21	3.04		445.5	64.53	59.63	43.9	31.59	24.33		63.83	58.82	42.66	30	22.42
446.4	96.92	44.49	28.92	16.19	9.67		95.26	44.32	26.93	14.49	9.63		442.8	31.79	27.88	8.87	9.2	1.33		32.69	30.05	10.24	9.2	3.04		446.4	60.86	56.99	39.08	28.44	19.85		63.82	58.8	42.65	30	22.41
447.3	95.41	44.85	26.48	16.49	9.53		95.26	44.32	26.93	14.49	9.63		443.7	30.46	32.53	7.33	9.55	3.59		32.68	30.04	10.23	9.2	3.03		447.3	65.55	60.01	42.96	28.13	22.43		63.8	58.79	42.64	29.99	22.41
448.2	92.76	44.34	27.63	16.39	9.05		95.26	44.32	26.93	14.49	9.63		444.6	32.44	30.13	8.95	6.32	3.38		32.67	30.03	10.23	9.2	3.03		448.2	62.97	59.38	41.9	29.82	21.11		63.79	58.78	42.64	29.99	22.4
449.1	93.23	45.44	28.01	14.69	11.98		95.26	44.32	26.93	14.49	9.63		445.5	29.65	29.77	8.53	9.17	-0.13		32.65	30.01	10.23	9.19	3.03		449.1	63.66	59	41.59	30.66	20.79		63.78	58.77	42.63	29.98	22.4
450	91.91	43.46	25.6	13.94	9.69		95.26	44.32	26.93	14.49	9.63		446.4	32.41	29.58	10.5	7.15	4.09		32.64	30	10.22	9.19	3.03		450	64.84	60.89	41.59	30.12	23.15		63.77	58.76	42.62	29.98	22.4
450.9	97.88	45.98	28.59	16.95	13.31		95.26	44.32	26.93	14.49	9.63		447.3	28.55	30.06	9.03	8.59	2.32		32.63	29.99	10.22	9.19	3.03		450.9	65.02	59.56	44.13	30.32	22.47		63.76	58.75	42.61	29.97	22.39
451.8	93.94	44.33	27.3	14.63	10.26		95.26	44.32	26.93	14.49	9.63		448.2	31.5	28.67	8.78	9.55	0.79		32.62	29.98	10.21	9.18	3.03		451.8	63.7	59.94	43.25	31.02	24.67		63.75	58.74	42.61	29.97	22.39
452.7	93.89	42.6	26.64	12.59	7.35		95.26	44.32	26.93	14.49	9.63		449.1	30.32	29.21	10.27	11.1	3.14		32.6	29.97	10.21	9.18	3.03		452.7	66.98	61.26	44.58	32.04	24.18		63.74	58.73	42.6	29.96	22.39
453.6	93.57	44.33	26.77	14.88	10.04		95.26	44.32	26.93	14.49	9.63		450	31.59	28.36	11.24	6.54	5.04		32.59	29.96	10.21	9.18	3.03		453.6	65.55	59.6	43.32	30.53	23.31		63.73	58.72	42.59	29.96	22.38
454.5	92.1	41.19	24.9	12.16	8.38		95.26	44.32	26.93	14.49	9.63		450.9	28.82	27.56	8.7	6.36	1.22		32.58	29.95	10.2	9.17	3.03		454.5	67.88	59.81	43.69	31.62	23.51		63.71	58.71	42.58	29.95	22.38
455.4	94.91	45.24	26.83	13.74	10.12		95.26	44.32	26.93	14.49	9.63		451.8	29.93	31.79	9.38	8.05	1.61		32.57	29.94	10.2	9.17	3.02		455.4	63.09	57.25	40.68	29.95	18.89		63.7	58.7	42.58	29.95	22.37
456.3	93.17	45.31	26.52	13.58	11.28		95.26	44.32	26.93	14.49	9.63		452.7	30.18	30.6	8.42	6.81	2.4		32.56	29.92	10.2	9.17	3.02		456.3	66.51	57.6	42.82	29.63	23.08		63.69	58.69	42.57	29.94	22.37
457.2	93.31	44.82	26.6	12.58	9.03		95.26	44.32	26.93	14.49	9.63		453.6	29.37	29.74	7.24	9.02	1.87		32.54	29.91	10.19	9.16	3.02		457.2	63.05	56.83	43.71	30.98	23		63.68	58.68	42.56	29.94	22.37
458.1	91.72	43.35	25.74	13.24	9.49		95.26	44.32	26.93	14.49	9.63		454.5	30.97	30.42	7.55	7.21	4.76		32.53	29.9	10.19	9.16	3.02		458.1	62.56	57.63	39.41	27.85	20.93		63.67	58.67	42.55	29.93	22.36
459	92.11	44.1	26.9	12.9	7.28		95.26	44.32	26.93	14.49	9.63		455.4	29.42	27.85	7.91	8.67	4.35		32.52	29.89	10.18	9.16	3.02		459	65.09	57.6	41.49	31.79	23.09		63.66	58.66	42.54	29.93	22.36
459.9	93.15	42.89	26.67	14.6	8.73		95.26	44.32	26.93	14.49	9.63		456.3	29.14	31.38	8.22	6.98	3.37		32.51	29.88	10.18	9.15	3.02		459.9	65.96	61.1	42.63	30.66	21.52		63.65	58.65	42.54	29.92	22.35
460.8	92.91	41.63	24.56	12.17	9.4		95.26	44.32	26.93	14.49	9.63		457.2	29.31	29.88	8.41	5.84	3.75		32.49	29.87	10.18	9.15	3.02		460.8	64.36	58.19	41.85	27.86	22.18		63.63	58.64	42.53	29.91	22.35
461.7	93.22	44.36	26.27	13.26	8.44		95.26	44.32	26.93	14.49	9.63		458.1	28.06	32.1	6.6	7.98	1.22		32.48	29.86	10.17	9.15	3.02		461.7	64.46	59.56	42.08	31.03	23.27		63.62	58.63	42.52	29.91	22.35
462.6	95.4	44.46	30	15.55	10.3		95.26	44.32	26.93	14.49	9.63		459	29.63	31.64	9.05	9.1	3.38		32.47	29.85	10.17	9.14	3.02		462.6	63.24	59.14	40.98	29.76	20.99		63.61	58.62	42.51	29.9	22.34
463.5	93.02	45.52	28.73	14.25	10.28		95.26	44.32	26.93	14.49	9.63		459.9	30	30.62	9.37	10.69	1.79		32.46	29.84	10.16	9.14	3.01		463.5	64.69	60.71	43.73	32.01	22.91		63.6	58.61	42.51	29.9	22.34
464.4	95.2	42.47	26.11	14.24	8.02		95.26	44.32	26.93	14.49	9.63		460.8	31.93	30.65	11.68	8.97	4.46		32.45	29.82	10.16	9.13	3.01		464.4	62.71	57.81	41.91	29.51	20.02		63.59	58.6	42.5	29.89	22.33
465.3	95.53	45.51	28.95	16.9	11.31		95.26	44.32	26.93	14.49	9.63		461.7	32.07	28.21	8.49	10.08	3.58		32.43	29.81	10.16	9.13	3.01		465.3	63.87	59.29	42.37	31.26	24.25		63.58	58.59	42.49	29.89	22.33
466.2	94.03	45.73	28.77	15.2	10.12		95.26	44.32	26.93	14.49	9.63		462.6	31.76	30.72	10.93	7.68	2.87		32.42	29.8	10.15	9.13	3.01		466.2	62.51	59.24	40.97	28.44	22.71		63.57	58.58	42.48	29.88	22.33
467.1	97.55	44.97	28.9	17.16	10.9		95.26	44.32	26.93	14.49	9.63		463.5	30.15	29.96	9.12	5.24	2.71		32.41	29.79	10.15	9.12	3.01		467.1	63.08	58.17	40.6	29.22	20.78		63.56	58.57	42.48	29.88	22.32
468	96.82	47.25	28.98	17.27	12.55		95.26	44.32	26.93	14.49	9.63		464.4	29.01	27.25	5.3	7.39	2.51		32.4	29.78	10.15	9.12	3.01		468	65.66	56.36	41.43	31.74	21.28		63.54	58.56	42.47	29.87	22.32
468.9	96.19	44.44	26.24	14.57	8.28		95.26	44.32	26.93	14.49	9.63		465.3	28.7	31.01	7.48	7.5	1		32.39	29.77	10.14	9.12	3.01		468.9	62.93	56.07	40.93	30.01	23.57		63.53	58.54	42.46	29.87	22.31
469.8	93.48	42.2	23.46	14.64	9.28		95.26	44.32	26.93	14.49	9.63		466.2	28.73	29.69	8.73	8.25	3.38		32.37	29.76	10.14	9.11	3.01		469.8	62.38	58.29	40.57	26.4	20.21		63.52	58.53	42.45	29.86	22.31
470.7	93.78	43.69	26.39	12.36	7.38		95.26	44.32	26.93	14.49	9.63		467.1	30.88	30.98	9.24	8.53	3.46		32.36	29.75	10.13	9.11	3.01		470.7	62.56	58.5	41.01	27.6	20.37		63.51	58.52	42.45	29.86	22.31
471.6	95.42	43	25.78	12.64	9.08		95.26	44.32	26.93	14.49	9.63		468	32.03	29.05	8.98	7.55	2.78		32.35	29.73	10.13	9.11	3		471.6	64.26	59.31	42.89	29.63	21.94		63.5	58.51	42.44	29.85	22.3
472.5	95.45	42.46	27.85	12.6	11.12		95.26	44.32	26.93	14.49	9.63		468.9	29.36	33.53	7.49	7.07	3.52		32.34	29.72	10.13	9.1	3		472.5	66.04	62.74	44.69	31.08	21.91		63.49	58.5	42.43	29.85	22.3
473.4	94.72	41.56	27.48	14.37	10.43		95.26	44.32	26.93	14.49	9.63		469.8	29.7	30.39	9.18	7.45	3.86		32.32	29.71	10.12	9.1	3		473.4	62.76	58.51	42.42	27.88	21.92		63.48	58.49	42.42	29.84	22.29
474.3	92.74	42.05	23.15	13.62	9.67		95.26	44.32	26.93	14.49	9.63		470.7	31.86	31.19	9.16	9.61	2.11		32.31	29.7	10.12	9.1	3		474.3	63.44	57.58	39.86	28.78	21.62		63.47	58.48	42.42	29.84	22.29
475.2	94.29	46.02	26.1	14.52	8.36		95.26	44.32	26.93	14.49	9.63		471.6	31.66	29.91	12.52	9.41	3.7		32.3	29.69	10.12	9.09	3		475.2	61.98	58.56	40.76	28.58	21.12		63.45	58.47	42.41	29.83	22.29
476.1	96.76	45.13	28.22	16.39	11.44		95.26	44.32	26.93	14.49	9.63		472.5	28.07	29.07	7.77	10.89	1.82		32.29	29.68	10.11	9.09	3		476.1	63.52	58.69	41.41	31.3	22.93		63.44	58.46	42.4	29.82	22.28
477	93.84	42.59	25.09	12.64	8.93		95.26	44.32	26.93	14.49	9.63		473.4	32.17	27.82	10.15	7.82	5.03		32.28	29.67	10.11	9.09	3		477	65.12	59.47	43.8	31.76	23.4		63.43	58.45	42.39	29.82	22.28
477.9	94.6	42.47	24.86	14.11	8.04		95.26	44.32	26.93	14.49	9.63		474.3	29.22	33.81	7.82	6.45	0.31		32.26	29.66	10.1	9.08	3		477.9	63.29	60.72	42.58	32.7	23.13		63.42	58.44	42.39	29.81	22.27
478.8	93.34	43.34	28.04	12.52	8.67		95.26	44.32	26.93	14.49	9.63		475.2	27.78	28.85	9.79	5.33	3.42		32.25	29.65	10.1	9.08	3		478.8	63.89	57.43	43.39	28.26	20.94		63.41	58.43	42.38	29.81	22.27
479.7	96.51	43.75	27.91	16.33	10.82		95.26	44.32	26.93	14.49	9.63		476.1	25.36	31.82	7.04	7.25	-0.18		32.24	29.63	10.1	9.08	2.99		479.7	62.13	57.96	40.95	28.29	19.52		63.4	58.42	42.37	29.8	22.27
480.6	95.38	45.3	28.59	16.12	10.12		95.26	44.32	26.93	14.49	9.63		477	32.74	29.4	10.14	8.08	5.58		32.23	29.62	10.09	9.07	2.99		480.6	61.38	58.14	42.18	27.95	20.26		63.39	58.41	42.36	29.8	22.26
481.5	96.07	46.04	28.52	14.56	10.36		95.26	44.32	26.93	14.49	9.63		477.9	29.36	28.28	8.95	11.38	2.57		32.22	29.61	10.09	9.07	2.99		481.5	61.19	59.78	41.65	30.05	22.23		63.38	58.4	42.36	29.79	22.26
482.4	93.61	41.98	24.74	13.31	9.14		95.26	44.32	26.93	14.49	9.63		478.8	32.18	31.91	11.97	5.65	3.1		32.2	29.6	10.09	9.07	2.99		482.4	63.04	60.34	42.39	30.71	25.13		63.36	58.39	42.35	29.79	22.25
483.3	95.27	44.5	28.14	15.16	10		95.26	44.32	26.93	14.49	9.63		479.7	27.78	32.87	8.81	6.34	0.86		32.19	29.59	10.08	9.06	2.99		483.3	61.3	56.52	39.39	25.49	19.82		63.35	58.38	42.34	29.78	22.25
484.2	95.21	46.15	27.26	14.66	10.39		95.26	44.32	26.93	14.49	9.63		480.6	27.11	30.28	7.35	9.32	0.9		32.18	29.58	10.08	9.06	2.99		484.2	64.19	60.43	41.15	28.94	19.92		63.34	58.37	42.33	29.78	22.25
485.1	96.55	44.58	29.19	15.92	11.57		95.26	44.32	26.93	14.49	9.63		481.5	31.72	32.15	10.26	11.01	5.72		32.17	29.57	10.07	9.06	2.99		485.1	64.28	61.32	44.04	32.88	24.16		63.33	58.36	42.33	29.77	22.24
486	95.23	43.44	24.25	14.74	7.86		95.26	44.32	26.93	14.49	9.63		482.4	32.27	30.6	11.95	7.26	3.16		32.16	29.56	10.07	9.05	2.99		486	64.65	57.03	41.11	29.93	22.6		63.32	58.35	42.32	29.77	22.24
486.9	97	47.59	30.36	15.99	12.21		95.26	44.32	26.93	14.49	9.63		483.3	29.51	31.13	9.09	8.22	1.91		32.14	29.55	10.07	9.05	2.99		486.9	63.51	60.31	42.44	32.57	21.81		63.31	58.34	42.31	29.76	22.23
487.8	95.99	42.93	28.23	14.25	8.38		95.26	44.32	26.93	14.49	9.63		484.2	31.06	32.23	9	8.72	3.03		32.13	29.53	10.06	9.05	2.98		487.8	60.74	57.95	38.35	27.78	18.99		63.3	58.33	42.3	29.76	22.23
488.7	94.55	44.42	27.99	16.08	9.88		95.26	44.32	26.93	14.49	9.63		485.1	29.29	28.32	8.7	7.83	1.58		32.12	29.52	10.06	9.04	2.98		488.7	60.85	56.77	38.54	26.16	19.73		63.29	58.32	42.3	29.75	22.23
489.6	92.78	41.04	24.55	14.31	7.83		95.26	44.32	26.93	14.49	9.63		486	30.09	29.04	8.3	9.15	4.27		32.11	29.51	10.05	9.04	2.98		489.6	63.2	60.15	41.33	30.3	20.64		63.27	58.31	42.29	29.75	22.22
490.5	96.03	44.05	27.95	13.13	11.53		95.26	44.32	26.93	14.49	9.63		486.9	31.96	30.82	9.16	6.26	4.86		32.09	29.5	10.05	9.04	2.98		490.5	64.27	58.21	41.45	30.59	20.93		63.26	58.3	42.28	29.74	22.22
491.4	96.17	44.63	27.52	15.31	11.45		95.26	44.32	26.93	14.49	9.63		487.8	30.51	27.92	6.91	8.14	2.12		32.08	29.49	10.05	9.03	2.98		491.4	62.12	58.83	43.08	31.74	21.72		63.25	58.29	42.27	29.73	22.22
492.3	92.79	42.61	27.95	12.52	10.19		95.26	44.32	26.93	14.49	9.63		488.7	28.35	29.44	7.77	7.17	2.57		32.07	29.48	10.04	9.03	2.98		492.3	65	60.68	43.07	31.49	22.92		63.24	58.28	42.27	29.73	22.21
493.2	95.92	43.87	25.54	14.41	10		95.26	44.32	26.93	14.49	9.63		489.6	27.85	31.7	8.34	7.77	1.42		32.06	29.47	10.04	9.03	2.98		493.2	61.71	59.5	40.1	28.54	21.91		63.23	58.27	42.26	29.72	22.21
494.1	93.09	42	23.58	12.16	7.73		95.26	44.32	26.93	14.49	9.63		490.5	29.87	28.86	9.06	8.22	2.91		32.05	29.46	10.04	9.02	2.98		494.1	63.61	58.24	40.86	30.06	20.38		63.22	58.26	42.25	29.72	22.2
495	98.22	46.35	28.5	15.83	12.97		95.26	44.32	26.93	14.49	9.63		491.4	28.31	29.98	5.69	9.77	2.69		32.03	29.45	10.03	9.02	2.97		495	63.69	58.42	41.97	30.36	23.38		63.21	58.24	42.24	29.71	22.2
495.9	96.69	46.98	27.96	15.26	13.06		95.26	44.32	26.93	14.49	9.63		492.3	31.4	31.74	10.27	7.02	5.56		32.02	29.43	10.03	9.02	2.97		495.9	61.32	56.33	40.82	27.33	19.21		63.2	58.23	42.24	29.71	22.2
496.8	95.59	41.31	24.59	12.96	8.98		95.26	44.32	26.93	14.49	9.63		493.2	29.07	30.47	8.37	8.66	2.3		32.01	29.42	10.02	9.01	2.97		496.8	63.38	58.16	40.39	30.23	19.82		63.19	58.22	42.23	29.7	22.19
497.7	97.6	48.8	27.61	16.74	15.34		95.26	44.32	26.93	14.49	9.63		494.1	31.66	29.32	8.24	9.52	1.82		32	29.41	10.02	9.01	2.97		497.7	61.34	57.15	40.69	29.55	19.65		63.17	58.21	42.22	29.7	22.19
498.6	93.17	41.79	26.12	14.04	9.4		95.26	44.32	26.93	14.49	9.63		495	29.73	29.98	11.1	7.53	4.58		31.99	29.4	10.02	9.01	2.97		498.6	65.1	59.8	43.27	30.45	23.13		63.16	58.2	42.21	29.69	22.18
499.5	95.28	44.4	28.24	15.25	9.87		95.26	44.32	26.93	14.49	9.63		495.9	29.84	30.46	9.67	7.85	2.36		31.97	29.39	10.01	9	2.97		499.5	61.61	60.45	40.07	30.26	22.37		63.15	58.19	42.21	29.69	22.18
500.4	94.16	43.6	25.47	14.78	8.88		95.26	44.32	26.93	14.49	9.63		496.8	29.01	29	8.28	9.82	-0.26		31.96	29.38	10.01	9	2.97		500.4	64.13	60.97	40.84	31.2	23.02		63.14	58.18	42.2	29.68	22.18
501.3	95.76	42.56	26.72	14.4	9.7		95.26	44.32	26.93	14.49	9.63		497.7	31.49	29.27	7.82	8.21	3.31		31.95	29.37	10.01	9	2.97		501.3	61.15	56.15	38.18	28.44	19.19		63.13	58.17	42.19	29.68	22.17
502.2	95.84	42.49	26.43	11.84	8.41		95.26	44.32	26.93	14.49	9.63		498.6	28.52	30.93	8.04	7.01	2.91		31.94	29.36	10	8.99	2.97		502.2	62.82	57.44	41.63	28.33	21.57		63.12	58.16	42.18	29.67	22.17
503.1	95.23	44.01	26.75	13.52	10.44		95.26	44.32	26.93	14.49	9.63		499.5	28.74	29.36	7	9.09	2.74		31.93	29.35	10	8.99	2.96		503.1	64.43	60.78	43.2	32.79	23.24		63.11	58.15	42.18	29.67	22.16
504	94.37	42.64	26.78	12.96	9.51		95.26	44.32	26.93	14.49	9.63		500.4	30.74	28.53	8.43	8.99	3.01		31.91	29.34	9.99	8.99	2.96		504	63.87	59.17	42.52	31.43	21.06		63.1	58.14	42.17	29.66	22.16
504.9	96.67	43.69	27.47	14.89	11.58		95.26	44.32	26.93	14.49	9.63		501.3	28.94	29.88	9.43	8.24	1.42		31.9	29.32	9.99	8.98	2.96		504.9	61.29	57.96	40.29	28.33	21.73		63.08	58.13	42.16	29.66	22.16
505.8	95.62	43.58	26.3	14.34	8.72		95.26	44.32	26.93	14.49	9.63		502.2	29.34	30.82	9.5	5.96	3.16		31.89	29.31	9.99	8.98	2.96		505.8	63.67	58.89	41.11	28.76	22.51		63.07	58.12	42.15	29.65	22.15
506.7	94.12	42.51	25.82	13.43	8.86		95.26	44.32	26.93	14.49	9.63		503.1	28.67	31.12	7.18	8.1	2.11		31.88	29.3	9.98	8.98	2.96		506.7	64.79	60.31	44.02	30.98	23.25		63.06	58.11	42.15	29.65	22.15
507.6	96.83	44.95	28.34	16.14	10.44		95.26	44.32	26.93	14.49	9.63		504	28.6	29.36	7.64	7.34	1.47		31.87	29.29	9.98	8.97	2.96		507.6	60.39	56.65	39.01	27.89	19.79		63.05	58.1	42.14	29.64	22.14
508.5	94.84	45.09	27.06	14.49	11.58		95.26	44.32	26.93	14.49	9.63		504.9	32.5	30.22	10.1	10.3	4.04		31.86	29.28	9.98	8.97	2.96		508.5	61.73	57.78	41.22	30.48	21.66		63.04	58.09	42.13	29.63	22.14
509.4	93.84	43.87	23.73	12.79	10.62		95.26	44.32	26.93	14.49	9.63		505.8	29.32	30.07	9.41	9.65	3.61		31.84	29.27	9.97	8.97	2.96		509.4	65.57	60.55	45.17	29.97	24.23		63.03	58.08	42.12	29.63	22.14
510.3	96.59	43.91	27.32	16.33	10.27		95.26	44.32	26.93	14.49	9.63		506.7	31.2	31.61	9.34	9.8	2.9		31.83	29.26	9.97	8.96	2.96		510.3	61.31	57.06	37.94	27.19	20.81		63.02	58.07	42.12	29.62	22.13
511.2	95.86	43.78	27.1	16.85	8.2		95.26	44.32	26.93	14.49	9.63		507.6	33.22	30.41	9.27	6.05	3.41		31.82	29.25	9.96	8.96	2.95		511.2	64.71	60.11	41.67	29.42	22.92		63.01	58.06	42.11	29.62	22.13
512.1	95.44	43.9	25.73	14.86	11.82		95.26	44.32	26.93	14.49	9.63		508.5	28.29	30.17	9.39	6.95	2.07		31.81	29.24	9.96	8.96	2.95		512.1	61.38	58.52	38.99	27.59	19.26		63	58.05	42.1	29.61	22.12
513	97.51	45.32	27.02	16.15	11.3		95.26	44.32	26.93	14.49	9.63		509.4	29.93	31.72	8.55	8.7	4.3		31.8	29.23	9.96	8.95	2.95		513	63.59	59.05	41.88	29.54	22.5		62.98	58.04	42.09	29.61	22.12
513.9	95.87	42.58	25.13	13.19	8.83		95.26	44.32	26.93	14.49	9.63		510.3	28.48	29.57	8.93	7.32	1.07		31.78	29.21	9.95	8.95	2.95		513.9	64.1	57.29	40.17	26.8	20.65		62.97	58.03	42.09	29.6	22.12
514.8	95.31	42.51	25.08	14.1	8.32		95.26	44.32	26.93	14.49	9.63		511.2	29.58	27.82	7.71	10.06	3.9		31.77	29.2	9.95	8.94	2.95		514.8	63.69	57.33	40.32	28.24	19.87		62.96	58.02	42.08	29.6	22.11
515.7	95.73	43.86	26.05	15.53	8.26		95.26	44.32	26.93	14.49	9.63		512.1	29.55	29.04	9.1	7.99	6.28		31.76	29.19	9.95	8.94	2.95		515.7	61.24	59.1	41.78	27.69	21.62		62.95	58.01	42.07	29.59	22.11
516.6	95.4	43.93	27.26	13.42	9.15		95.26	44.32	26.93	14.49	9.63		513	29.14	29.37	8.24	5.34	4.39		31.75	29.18	9.94	8.94	2.95		516.6	62.39	58.84	42.04	30.19	21.69		62.94	58	42.06	29.59	22.11
517.5	94.4	42.94	27.31	12.29	8.55		95.26	44.32	26.93	14.49	9.63		513.9	27.64	28.06	5.92	8.72	0.45		31.74	29.17	9.94	8.93	2.95		517.5	64.17	59.21	41.21	30.68	21.77		62.93	57.99	42.06	29.58	22.1
518.4	95.98	43.34	26.97	13.15	10.88		95.26	44.32	26.93	14.49	9.63		514.8	28.3	30.74	8.07	8.63	2.63		31.72	29.16	9.93	8.93	2.95		518.4	63.53	59.2	43.46	28.74	21.62		62.92	57.98	42.05	29.58	22.1
519.3	96.54	42.27	27.35	16.94	10.75		95.26	44.32	26.93	14.49	9.63		515.7	29.24	30.51	7.7	6.09	2.71		31.71	29.15	9.93	8.93	2.94		519.3	63.31	58.62	43.14	30.45	20.7		62.91	57.97	42.04	29.57	22.09
520.2	97.6	43.02	28.13	14.56	10.54		95.26	44.32	26.93	14.49	9.63		516.6	27.33	27.45	6.36	8.91	1.7		31.7	29.14	9.93	8.92	2.94		520.2	64.05	58.36	42.27	29.17	21.65		62.89	57.96	42.04	29.57	22.09
521.1	94.39	42.69	26.65	13.22	8.85		95.26	44.32	26.93	14.49	9.63		517.5	29.76	30.16	8.65	8.73	3.32		31.69	29.13	9.92	8.92	2.94		521.1	65.45	61.31	41.35	31.69	25.7		62.88	57.95	42.03	29.56	22.09
522	93.66	40.63	24.47	13.38	7.33		95.26	44.32	26.93	14.49	9.63		518.4	30.11	28.28	9.15	3.77	3.61		31.68	29.12	9.92	8.92	2.94		522	59.86	56.11	38.25	27.42	19.33		62.87	57.94	42.02	29.56	22.08
522.9	97.79	43.62	25.5	15.44	8.57		95.26	44.32	26.93	14.49	9.63		519.3	28.72	30.06	7.43	10.89	-0.8		31.66	29.11	9.92	8.91	2.94		522.9	63.65	58.03	42.16	29.36	18.83		62.86	57.93	42.01	29.55	22.08
523.8	98.61	45.32	30.3	17.01	11.61		95.26	44.32	26.93	14.49	9.63		520.2	33.15	31.69	9.1	6.97	3.44		31.65	29.09	9.91	8.91	2.94		523.8	65.13	58.91	42.71	30.9	22.19		62.85	57.92	42.01	29.55	22.07
524.7	94.76	41.91	25.33	13.86	9.67		95.26	44.32	26.93	14.49	9.63		521.1	26.87	30.88	7.49	9.98	1.36		31.64	29.08	9.91	8.91	2.94		524.7	64	59.26	42.55	31.37	21.01		62.84	57.91	42	29.54	22.07
525.6	94.35	42.17	25.55	13.47	9.58		95.26	44.32	26.93	14.49	9.63		522	30.52	27.34	8.83	6.83	2.29		31.63	29.07	9.91	8.9	2.94		525.6	62.07	58.34	41.12	29.14	22.61		62.83	57.89	41.99	29.54	22.07
526.5	94.93	39.86	25.06	11.96	8.28		95.26	44.32	26.93	14.49	9.63		522.9	28.47	31.55	9.83	5.39	0.98		31.62	29.06	9.9	8.9	2.94		526.5	64.06	59.08	40.55	31.61	21.96		62.82	57.88	41.98	29.53	22.06
527.4	95.76	44.08	26.55	14.65	10.62		95.26	44.32	26.93	14.49	9.63		523.8	27.67	28.38	7.33	9.01	4.35		31.6	29.05	9.9	8.9	2.94		527.4	64.37	56.71	42.95	28.92	22.32		62.81	57.87	41.98	29.52	22.06
528.3	96.67	43.84	27.5	16.97	11.22		95.26	44.32	26.93	14.49	9.63		524.7	28.08	30.56	5.44	5.85	1.42		31.59	29.04	9.89	8.89	2.93		528.3	62.82	60.85	42.46	30.62	21.99		62.79	57.86	41.97	29.52	22.05
529.2	95.6	44.86	25.94	14.31	10.17		95.26	44.32	26.93	14.49	9.63		525.6	30.55	34.27	9.68	7.19	3.54		31.58	29.03	9.89	8.89	2.93		529.2	61.75	58.43	40.7	28.1	22.27		62.78	57.85	41.96	29.51	22.05
530.1	96.61	42.82	27.27	15.49	11.94		95.26	44.32	26.93	14.49	9.63		526.5	28.42	28.59	7.43	6.96	0.17		31.57	29.02	9.89	8.89	2.93		530.1	64.8	58.22	42.01	31.06	22.15		62.77	57.84	41.95	29.51	22.05
531	95.52	42.86	26.13	14.77	8.07		95.26	44.32	26.93	14.49	9.63		527.4	31.1	31.2	7.61	9.82	2.5		31.56	29.01	9.88	8.88	2.93		531	59.9	57.23	38.91	28.11	19.15		62.76	57.83	41.95	29.5	22.04
531.9	96.54	43.9	27.96	16.12	11.56		95.26	44.32	26.93	14.49	9.63		528.3	32.82	30.91	12.7	7.48	5.13		31.55	29	9.88	8.88	2.93		531.9	64.21	60.25	42.22	30.53	22.36		62.75	57.82	41.94	29.5	22.04
532.8	97.01	43.83	25.75	13.36	10.4		95.26	44.32	26.93	14.49	9.63		529.2	28.68	31.66	7.29	7.01	0.66		31.53	28.99	9.88	8.88	2.93		532.8	63.49	59.61	40.5	28.63	21.63		62.74	57.81	41.93	29.49	22.03
533.7	97.16	45.09	28.89	15.83	11.03		95.26	44.32	26.93	14.49	9.63		530.1	29.46	31.93	8.16	8.94	1.59		31.52	28.97	9.87	8.87	2.93		533.7	61.9	57.84	40.32	30.71	21.1		62.73	57.8	41.92	29.49	22.03
534.6	97.26	44.72	26.33	13.76	9.37		95.26	44.32	26.93	14.49	9.63		531	30.63	29.93	8.15	7.86	3.97		31.51	28.96	9.87	8.87	2.93		534.6	63.52	58.46	41.53	30.61	23.04		62.72	57.79	41.92	29.48	22.03
535.5	97.19	43.04	26.04	15.47	9.72		95.26	44.32	26.93	14.49	9.63		531.9	31.1	32.03	8.22	8.7	1.48		31.5	28.95	9.86	8.87	2.93		535.5	62.56	60.43	41.88	31.33	23.06		62.71	57.78	41.91	29.48	22.02
536.4	95.31	43.88	28.3	14.92	9.99		95.26	44.32	26.93	14.49	9.63		532.8	29.12	30.93	9.81	6.46	3.94		31.49	28.94	9.86	8.86	2.92		536.4	63.65	58.97	42.84	31.85	21.86		62.69	57.77	41.9	29.47	22.02
537.3	97.46	43.68	27.12	16.63	11.15		95.26	44.32	26.93	14.49	9.63		533.7	27.58	30.74	6.75	9	4.36		31.47	28.93	9.86	8.86	2.92		537.3	62.49	57.88	40.27	29.51	18.15		62.68	57.76	41.89	29.47	22.02
538.2	97.07	42.46	25.64	13.97	11.46		95.26	44.32	26.93	14.49	9.63		534.6	30.75	28.45	8.74	7.74	5.08		31.46	28.92	9.85	8.86	2.92		538.2	63.37	58.42	40.53	29.37	21.83		62.67	57.75	41.89	29.46	22.01
539.1	96.18	42.24	29.16	16.19	11.56		95.26	44.32	26.93	14.49	9.63		535.5	29.53	30.13	8.25	9.49	3.15		31.45	28.91	9.85	8.85	2.92		539.1	61.44	56.45	40.81	27.71	19.12		62.66	57.74	41.88	29.46	22.01
540	96.99	43.3	27.88	14.16	9.33		95.26	44.32	26.93	14.49	9.63		536.4	30.41	28.41	8.78	7.99	3.55		31.44	28.9	9.85	8.85	2.92		540	60.74	57.92	37.08	28.46	21.5		62.65	57.73	41.87	29.45	22
540.9	95.6	41.64	26.46	13.96	8.78		95.26	44.32	26.93	14.49	9.63		537.3	28.75	28.9	8.48	6.57	2.29		31.43	28.89	9.84	8.85	2.92		540.9	63.7	58.89	39.65	28.91	23.47		62.64	57.72	41.86	29.45	22
541.8	93.99	43.77	26.25	13.49	9.93		95.26	44.32	26.93	14.49	9.63		538.2	29.8	27.58	10.17	6.15	2.46		31.42	28.88	9.84	8.84	2.92		541.8	61.5	58.03	37.84	29.44	21.15		62.63	57.71	41.86	29.44	22
542.7	97.67	41.83	26.87	14.49	9.24		95.26	44.32	26.93	14.49	9.63		539.1	29.74	30.89	7.57	7.72	2.57		31.4	28.87	9.83	8.84	2.92		542.7	61.38	57.15	38.74	29.02	19.94		62.62	57.7	41.85	29.44	21.99
543.6	96.8	41.66	25.82	14.66	10.93		95.26	44.32	26.93	14.49	9.63		540	29.86	29.03	7.61	6.39	-0.56		31.39	28.86	9.83	8.84	2.92		543.6	63.43	58.67	38.99	29.57	21.68		62.61	57.69	41.84	29.43	21.99
544.5	100.16	45.59	28.25	17.59	11.63		95.26	44.32	26.93	14.49	9.63		540.9	27.42	31.28	5.6	8.99	-0.88		31.38	28.84	9.83	8.83	2.91		544.5	63.42	58.62	42.61	29.42	21.47		62.59	57.68	41.83	29.43	21.98
545.4	97.95	42.47	27.81	13.83	8.82		95.26	44.32	26.93	14.49	9.63		541.8	30.71	30.67	10.35	7.17	4.8		31.37	28.83	9.82	8.83	2.91		545.4	62.99	59.13	40.93	28.1	20.62		62.58	57.67	41.83	29.42	21.98
546.3	97.48	43.24	27.87	13.49	10.5		95.26	44.32	26.93	14.49	9.63		542.7	26.88	30.66	6.59	6.84	1.01		31.36	28.82	9.82	8.83	2.91		546.3	62.92	57.84	37.32	27.84	21.73		62.57	57.66	41.82	29.41	21.98
547.2	97.11	40.9	24.45	14.43	10.57		95.26	44.32	26.93	14.49	9.63		543.6	27.36	30.08	8.37	6.47	1.43		31.35	28.81	9.82	8.82	2.91		547.2	62.59	57.91	41.01	28.87	22.55		62.56	57.65	41.81	29.41	21.97
548.1	97.52	44.6	28.32	16.51	12.59		95.26	44.32	26.93	14.49	9.63		544.5	27.86	29.92	9.34	7.74	4.1		31.33	28.8	9.81	8.82	2.91		548.1	64.74	60.31	41.99	31.23	23.85		62.55	57.64	41.8	29.4	21.97
549	94.18	41.66	24.84	10.87	8.37		95.26	44.32	26.93	14.49	9.63		545.4	28.36	28.99	6.97	6.8	3.06		31.32	28.79	9.81	8.82	2.91		549	64.02	59.45	41.09	30.19	21.99		62.54	57.63	41.8	29.4	21.96
549.9	95.24	45.48	27.23	15.66	10.27		95.26	44.32	26.93	14.49	9.63		546.3	27.64	28.89	8.65	7.72	2.28		31.31	28.78	9.81	8.82	2.91		549.9	62.47	55.92	39.86	26.23	19.87		62.53	57.62	41.79	29.39	21.96
550.8	96.91	44.55	27.48	14.7	11.25		95.26	44.32	26.93	14.49	9.63		547.2	27.58	32.57	7.47	3.97	1.93		31.3	28.77	9.8	8.81	2.91		550.8	61.9	58.75	41.69	30.15	19.99		62.52	57.61	41.78	29.39	21.96
551.7	96.84	43.63	26.46	15.25	9.39		95.26	44.32	26.93	14.49	9.63		548.1	27.71	31.68	7.01	5.95	1.79		31.29	28.76	9.8	8.81	2.91		551.7	62.65	59.22	41.43	29	21.35		62.51	57.6	41.78	29.38	21.95
552.6	94.25	42.06	25.61	13.67	9.04		95.26	44.32	26.93	14.49	9.63		549	25.5	28.14	5.21	8.3	-0.06		31.27	28.75	9.79	8.81	2.9		552.6	61.5	57.3	41.59	28.87	20.92		62.49	57.59	41.77	29.38	21.95
553.5	95.2	42.07	25.98	15.02	8.76		95.26	44.32	26.93	14.49	9.63		549.9	29.33	28.85	8.15	8.2	5.17		31.26	28.74	9.79	8.8	2.9		553.5	64.11	59.83	40.96	31.56	22.09		62.48	57.58	41.76	29.37	21.95
554.4	97.32	43.44	27.89	14.63	9.55		95.26	44.32	26.93	14.49	9.63		550.8	29.6	30.87	8.93	6.02	2.86		31.25	28.73	9.79	8.8	2.9		554.4	62.23	56.99	40.44	29.39	17.76		62.47	57.57	41.75	29.37	21.94
555.3	94.61	41.73	23.19	11.37	6.68		95.26	44.32	26.93	14.49	9.63		551.7	28.04	31.33	6.75	7.86	2.84		31.24	28.71	9.78	8.8	2.9		555.3	65.48	60.23	43.58	32.34	25.37		62.46	57.56	41.75	29.36	21.94
556.2	96.06	42.49	26.87	12.61	7.58		95.26	44.32	26.93	14.49	9.63		552.6	30.58	29	4.81	7.72	0.69		31.23	28.7	9.78	8.79	2.9		556.2	61.96	58.66	40.26	28.85	18.37		62.45	57.55	41.74	29.36	21.93
557.1	97.27	42.68	26.59	13.55	8.76		95.26	44.32	26.93	14.49	9.63		553.5	29.57	30.16	7.01	6.66	2.93		31.22	28.69	9.78	8.79	2.9		557.1	62.91	58.65	41.17	30.68	22.11		62.44	57.54	41.73	29.35	21.93
558	97.68	43.63	26.4	13.73	7.74		95.26	44.32	26.93	14.49	9.63		554.4	27.78	30.57	8.52	7.43	1.66		31.2	28.68	9.77	8.79	2.9		558	64.42	57.7	39.97	29.14	22.16		62.43	57.53	41.72	29.35	21.93
558.9	97.52	44.48	27.04	13.61	10.28		95.26	44.32	26.93	14.49	9.63		555.3	26.22	29.38	7.67	6.16	1.72		31.19	28.67	9.77	8.78	2.9		558.9	61.65	57.24	39.22	28.48	19.76		62.42	57.52	41.72	29.34	21.92
559.8	95.41	42.62	27.22	12.98	9.23		95.26	44.32	26.93	14.49	9.63		556.2	30.21	27.7	7.24	6.26	3.3		31.18	28.66	9.76	8.78	2.9		559.8	61.81	57.28	41.83	28.63	20.69		62.41	57.51	41.71	29.34	21.92
560.7	94.64	41.54	27.03	13.15	7.31		95.26	44.32	26.93	14.49	9.63		557.1	27.8	31.3	6.95	7.09	1.36		31.17	28.65	9.76	8.78	2.89		560.7	63.7	60.22	42.88	30.06	23.39		62.4	57.5	41.7	29.33	21.91
561.6	94.39	40.98	25.79	13.82	8.07		95.26	44.32	26.93	14.49	9.63		558	27.38	32.55	5.98	4.92	2.62		31.16	28.64	9.76	8.77	2.89		561.6	61.98	59.06	39.23	29.96	21.74		62.38	57.49	41.69	29.33	21.91
562.5	97.34	43.74	26.19	16.91	10.35		95.26	44.32	26.93	14.49	9.63		558.9	28.21	32.08	5.04	8.31	2.28		31.15	28.63	9.75	8.77	2.89		562.5	61.82	56.38	38.45	28.95	20.32		62.37	57.48	41.69	29.32	21.91
563.4	97.23	42.86	27.62	14.36	11.5		95.26	44.32	26.93	14.49	9.63		559.8	28.4	31.36	7.91	10.81	2.56		31.13	28.62	9.75	8.77	2.89		563.4	62.33	60.26	43.47	30.16	23.9		62.36	57.47	41.68	29.32	21.9
564.3	98.56	43.82	28.43	15.81	12.31		95.26	44.32	26.93	14.49	9.63		560.7	31.62	31.56	10.91	7.4	5.59		31.12	28.61	9.75	8.76	2.89		564.3	62.21	59.03	40.79	31.51	22.99		62.35	57.46	41.67	29.31	21.9
565.2	97.16	42.59	26.58	14.21	7.86		95.26	44.32	26.93	14.49	9.63		561.6	29.21	32.61	7.72	9.33	4.27		31.11	28.6	9.74	8.76	2.89		565.2	61.61	59.94	40.29	28.76	22.39		62.34	57.45	41.66	29.31	21.89
566.1	95.37	42.43	26.21	14.03	8.67		95.26	44.32	26.93	14.49	9.63		562.5	31.38	30.94	9.1	9.4	6.48		31.1	28.59	9.74	8.76	2.89		566.1	63.01	58.51	41.83	30.22	21.04		62.33	57.43	41.66	29.3	21.89
567	95.9	42.82	24.62	13.07	8.84		95.26	44.32	26.93	14.49	9.63		563.4	28.21	31.38	10.59	9.25	2.01		31.09	28.58	9.74	8.75	2.89		567	62.39	58.61	40.38	28.82	20.67		62.32	57.42	41.65	29.3	21.89
567.9	96.23	40.53	27.01	12.84	9.26		95.26	44.32	26.93	14.49	9.63		564.3	32.15	30.44	12.7	7.59	4.52		31.08	28.56	9.73	8.75	2.89		567.9	63	57.86	40.27	28.27	20.11		62.31	57.41	41.64	29.29	21.88
568.8	97.27	42.87	26.12	13.83	10.16		95.26	44.32	26.93	14.49	9.63		565.2	28.25	32.09	8.52	6.97	1.77		31.06	28.55	9.73	8.75	2.88		568.8	64.7	60.23	41.21	31.74	23.91		62.3	57.4	41.63	29.28	21.88
569.7	97.82	44.82	27.16	15.67	12.11		95.26	44.32	26.93	14.49	9.63		566.1	26.46	30.25	8.24	6.24	2.14		31.05	28.54	9.72	8.74	2.88		569.7	66.72	60.16	44.59	32.13	23.84		62.28	57.39	41.63	29.28	21.88
570.6	97.72	45.06	27.63	13.83	11.57		95.26	44.32	26.93	14.49	9.63		567	29.94	28.57	7.17	9.56	2.44		31.04	28.53	9.72	8.74	2.88		570.6	63.17	59.31	41.33	29.05	22.3		62.27	57.38	41.62	29.27	21.87
571.5	97.67	42.92	26.02	15.22	10.68		95.26	44.32	26.93	14.49	9.63		567.9	30.55	30.7	9.35	9.88	4.05		31.03	28.52	9.72	8.74	2.88		571.5	63.17	57.88	40.17	29.23	22.23		62.26	57.37	41.61	29.27	21.87
572.4	97.7	43.5	25.87	15.94	9.74		95.26	44.32	26.93	14.49	9.63		568.8	29.32	31.06	8.48	5.77	5.68		31.02	28.51	9.71	8.73	2.88		572.4	60.31	57.1	37.96	27.11	19.4		62.25	57.36	41.61	29.26	21.86
573.3	96.72	41.24	25.61	11.65	6.5		95.26	44.32	26.93	14.49	9.63		569.7	28.25	32	7.21	6.03	-0.35		31.01	28.5	9.71	8.73	2.88		573.3	60.76	58.39	40.37	30.57	22.29		62.24	57.35	41.6	29.26	21.86
574.2	95.3	43.81	24.77	13.04	6.95		95.26	44.32	26.93	14.49	9.63		570.6	28.8	31.26	7	8.27	2.17		30.99	28.49	9.71	8.73	2.88		574.2	63.36	58.3	42.37	28.48	21.81		62.23	57.34	41.59	29.25	21.86
575.1	95.89	42.48	25.58	13.65	9.31		95.26	44.32	26.93	14.49	9.63		571.5	28.37	30.81	8.36	5.92	2.51		30.98	28.48	9.7	8.72	2.88		575.1	63.52	56.37	41.25	29.87	20.43		62.22	57.33	41.58	29.25	21.85
576	96.54	42.54	24.22	13.27	10.24		95.26	44.32	26.93	14.49	9.63		572.4	27.16	29.97	5.44	7.76	1.4		30.97	28.47	9.7	8.72	2.88		576	60.81	58.35	41.53	29.8	20.07		62.21	57.32	41.58	29.24	21.85
576.9	96.14	42.85	26.07	15.08	8.91		95.26	44.32	26.93	14.49	9.63		573.3	28.69	28.04	7.36	5.76	1.59		30.96	28.46	9.7	8.72	2.88		576.9	61.26	58.06	40.99	26.99	21.52		62.2	57.31	41.57	29.24	21.84
577.8	99.77	42.28	27.44	14.85	9.97		95.26	44.32	26.93	14.49	9.63		574.2	27	31.2	6.95	8.3	4.08		30.95	28.45	9.69	8.71	2.87		577.8	60.53	57.35	38.18	26.97	19.46		62.19	57.3	41.56	29.23	21.84
578.7	98.06	44.44	26.88	14.65	9.92		95.26	44.32	26.93	14.49	9.63		575.1	30.38	30.39	8.51	5.15	2.56		30.94	28.44	9.69	8.71	2.87		578.7	63.04	57.11	40.74	27.48	19.57		62.17	57.29	41.55	29.23	21.84
579.6	95.56	41.84	26.02	14.6	10.36		95.26	44.32	26.93	14.49	9.63		576	27.72	29.79	5.26	7.16	2.3		30.92	28.43	9.68	8.71	2.87		579.6	61.86	59.58	42.63	29.32	20.72		62.16	57.28	41.55	29.22	21.83
580.5	93.32	37.9	22.46	11.2	6		95.26	44.32	26.93	14.49	9.63		576.9	29.08	32.19	7.8	6.7	2.33		30.91	28.41	9.68	8.7	2.87		580.5	62.25	56.99	41.25	27.04	19.34		62.15	57.27	41.54	29.22	21.83
581.4	96.41	43.49	26.15	14.81	9.68		95.26	44.32	26.93	14.49	9.63		577.8	27.93	28.05	5.94	6.76	0.78		30.9	28.4	9.68	8.7	2.87		581.4	65.26	58.32	41.75	29.55	21.63		62.14	57.26	41.53	29.21	21.82
582.3	97.66	44.9	28.5	14.96	9.02		95.26	44.32	26.93	14.49	9.63		578.7	29.16	29.92	7.77	8.51	3.57		30.89	28.39	9.67	8.7	2.87		582.3	63.22	56.95	40.41	29.06	21.25		62.13	57.25	41.52	29.21	21.82
583.2	95.18	42.92	24.18	13.85	8.23		95.26	44.32	26.93	14.49	9.63		579.6	30.01	26.89	8.94	6.14	3.06		30.88	28.38	9.67	8.69	2.87		583.2	60.59	55.16	37.79	28.99	19.27		62.12	57.24	41.52	29.2	21.82
584.1	96.79	43.42	23.51	15.52	8.73		95.26	44.32	26.93	14.49	9.63		580.5	28.02	30.51	4.38	6.98	-0.12		30.87	28.37	9.67	8.69	2.87		584.1	62.02	57.08	40.23	29.01	19.89		62.11	57.23	41.51	29.2	21.81
585	97.41	43.19	26.45	14.61	8.1		95.26	44.32	26.93	14.49	9.63		581.4	29.92	29.23	6.39	7.7	2.08		30.86	28.36	9.66	8.69	2.87		585	65.25	60.63	42.08	31.71	23.49		62.1	57.22	41.5	29.19	21.81
585.9	97.79	43.49	25.46	13.97	9.16		95.26	44.32	26.93	14.49	9.63		582.3	28.7	30.89	6.9	9.59	2.09		30.84	28.35	9.66	8.68	2.86		585.9	61.48	58.1	39.89	28.34	19.83		62.09	57.21	41.49	29.19	21.81
586.8	97.25	45.19	26.31	14.71	10.97		95.26	44.32	26.93	14.49	9.63		583.2	26.86	30.66	5.86	6.37	2.26		30.83	28.34	9.66	8.68	2.86		586.8	59.18	57.35	38.19	27.5	19.33		62.08	57.2	41.49	29.18	21.8
587.7	99.04	45.45	27.41	15.69	13.46		95.26	44.32	26.93	14.49	9.63		584.1	27.55	32.91	7.6	8.5	2.01		30.82	28.33	9.65	8.68	2.86		587.7	62.41	59.72	37.65	27.32	21.07		62.06	57.19	41.48	29.18	21.8
588.6	98.62	45.37	28.48	16.9	11.67		95.26	44.32	26.93	14.49	9.63		585	27.48	29.16	8.27	8.61	3.88		30.81	28.32	9.65	8.67	2.86		588.6	61.04	56.15	38.85	28.96	18.93		62.05	57.18	41.47	29.17	21.79
589.5	97.89	43.92	27	16.41	12.11		95.26	44.32	26.93	14.49	9.63		585.9	29.71	32.25	9.45	10.19	3.24		30.8	28.31	9.64	8.67	2.86		589.5	60.73	57.33	38.66	28.66	20.13		62.04	57.17	41.47	29.17	21.79
590.4	95.46	42.2	26.86	14.74	10.3		95.26	44.32	26.93	14.49	9.63		586.8	29.03	32.34	9.73	9.17	3.04		30.79	28.3	9.64	8.67	2.86		590.4	60.71	57.5	39	26.19	19.18		62.03	57.16	41.46	29.16	21.79
591.3	95.02	41.42	25.19	12.89	10.28		95.26	44.32	26.93	14.49	9.63		587.7	27.98	31.45	6.53	7.75	3.23		30.77	28.29	9.64	8.66	2.86		591.3	60.69	57.5	39.21	28.43	19.09		62.02	57.15	41.45	29.16	21.78
592.2	97.28	42.74	23.94	14.2	8.77		95.26	44.32	26.93	14.49	9.63		588.6	27.34	27.5	6.71	9.05	1.63		30.76	28.28	9.63	8.66	2.86		592.2	62.41	58.31	43.17	31.84	22.08		62.01	57.14	41.44	29.15	21.78
593.1	97.69	44.38	28.76	14.89	11.61		95.26	44.32	26.93	14.49	9.63		589.5	30.9	30.55	8.66	9.13	2.16		30.75	28.27	9.63	8.66	2.86		593.1	62.52	56.82	39.4	26.59	20.61		62	57.13	41.44	29.15	21.77
594	95.72	42	26.67	13.17	7.87		95.26	44.32	26.93	14.49	9.63		590.4	30.37	32.31	7.33	7.45	3.23		30.74	28.26	9.63	8.65	2.85		594	64.53	60.58	44.56	30.84	21.25		61.99	57.12	41.43	29.14	21.77
594.9	97.35	43.45	28.09	15.78	10.17		95.26	44.32	26.93	14.49	9.63		591.3	28.8	29.51	5.8	8.7	1.77		30.73	28.24	9.62	8.65	2.85		594.9	60.05	57.01	40.31	25.02	21.96		61.98	57.11	41.42	29.13	21.77
595.8	98.06	43.61	27.42	15.41	9.67		95.26	44.32	26.93	14.49	9.63		592.2	29.79	30.79	6.95	7.92	3.8		30.72	28.23	9.62	8.65	2.85		595.8	62.45	59.76	40.3	28.33	20.96		61.97	57.1	41.41	29.13	21.76
596.7	99.66	43.09	26.97	16.19	11.81		95.26	44.32	26.93	14.49	9.63		593.1	28.94	31.42	8.58	7.4	4.74		30.7	28.22	9.62	8.64	2.85		596.7	59.8	55.57	37.32	28.08	18.72		61.95	57.09	41.41	29.12	21.76
597.6	98.19	41.98	26.09	14.77	9.18		95.26	44.32	26.93	14.49	9.63		594	29.05	28.04	8.31	8.76	5.4		30.69	28.21	9.61	8.64	2.85		597.6	60.47	57.24	37.74	26.18	19.67		61.94	57.08	41.4	29.12	21.76
598.5	98.43	44.25	27.95	16.15	11.28		95.26	44.32	26.93	14.49	9.63		594.9	29.35	30.78	7.74	9.39	1.05		30.68	28.2	9.61	8.64	2.85		598.5	61.59	58.98	39.62	29.67	20.7		61.93	57.07	41.39	29.11	21.75
599.4	97.36	41.94	26.08	15.55	10.28		95.26	44.32	26.93	14.49	9.63		595.8	30.46	29.27	8.94	6.42	3.66		30.67	28.19	9.6	8.63	2.85		599.4	60.88	57.98	39.7	27.32	19.73		61.92	57.06	41.38	29.11	21.75
600.3	97.23	43.42	26.19	13.84	7.04		95.26	44.32	26.93	14.49	9.63		596.7	27.05	28.63	7.07	7.11	2.49		30.66	28.18	9.6	8.63	2.85		600.3	60.26	56.69	37.81	26.71	19.16		61.91	57.05	41.38	29.1	21.74
601.2	96.76	41.9	26.16	14.12	7.97		95.26	44.32	26.93	14.49	9.63		597.6	27.96	33.16	7.55	6.22	2.36		30.65	28.17	9.6	8.63	2.85		601.2	61.2	56.84	38.64	26.97	19.62		61.9	57.04	41.37	29.1	21.74
602.1	99.61	44.27	28.87	14.68	9.71		95.26	44.32	26.93	14.49	9.63		598.5	27.37	30.26	6.78	7.02	1.98		30.64	28.16	9.59	8.63	2.85		602.1	64.13	59.79	40.55	28.19	21.22		61.89	57.03	41.36	29.09	21.74
603	99.37	43.16	26.69	14.95	13.02		95.26	44.32	26.93	14.49	9.63		599.4	28.19	31.07	6.45	9.64	2.29		30.62	28.15	9.59	8.62	2.84		603	62.23	56.58	38.27	28.46	20.66		61.88	57.02	41.36	29.09	21.73
603.9	95.72	41.56	26.01	13.46	8		95.26	44.32	26.93	14.49	9.63		600.3	31.02	31.09	9.01	8.19	2.62		30.61	28.14	9.59	8.62	2.84		603.9	60.52	55.96	39.78	26.16	20.39		61.87	57.01	41.35	29.08	21.73
604.8	97.14	43.7	26.86	15.29	12.26		95.26	44.32	26.93	14.49	9.63		601.2	28.55	31.51	7.15	7.53	1.28		30.6	28.13	9.58	8.62	2.84		604.8	59.47	56.78	39.69	26.64	21.2		61.86	57	41.34	29.08	21.72
605.7	98	43.13	26.92	14.33	10.54		95.26	44.32	26.93	14.49	9.63		602.1	28.68	30.67	9.19	8.85	5.15		30.59	28.12	9.58	8.61	2.84		605.7	58.48	55.48	39.47	26.5	20.09		61.84	56.99	41.33	29.07	21.72
606.6	98.97	42.46	27.07	15.84	9.54		95.26	44.32	26.93	14.49	9.63		603	29.02	30.25	9.59	7.29	3.81		30.58	28.11	9.58	8.61	2.84		606.6	60.31	55.9	38.18	28.73	18.87		61.83	56.98	41.33	29.07	21.72
607.5	98.18	41.32	27.2	14.22	10.4		95.26	44.32	26.93	14.49	9.63		603.9	27.86	30.28	8.86	8.66	3.89		30.57	28.1	9.57	8.61	2.84		607.5	63.11	59.82	39.9	30.5	23.44		61.82	56.97	41.32	29.06	21.71
608.4	96.75	43.8	25.83	13.76	10.96		95.26	44.32	26.93	14.49	9.63		604.8	28.13	31.6	7.61	4.33	0.1		30.56	28.09	9.57	8.6	2.84		608.4	59.7	59.37	40.08	26.73	19.3		61.81	56.96	41.31	29.06	21.71
609.3	95.64	42.03	27.58	13.37	8.2		95.26	44.32	26.93	14.49	9.63		605.7	27	30.85	7.98	7.88	0.32		30.54	28.08	9.57	8.6	2.84		609.3	64.68	59.03	40.86	28.41	20.18		61.8	56.95	41.3	29.05	21.71
610.2	93.95	40.68	23.54	11.39	5.57		95.26	44.32	26.93	14.49	9.63		606.6	29.86	29.8	8.24	8.69	4.65		30.53	28.07	9.56	8.6	2.84		610.2	60.36	58.14	40	29.1	19.38		61.79	56.94	41.3	29.05	21.7
611.1	98.42	43.23	26.38	15.14	9.33		95.26	44.32	26.93	14.49	9.63		607.5	30.47	30.8	9.29	6.89	1.58		30.52	28.05	9.56	8.59	2.83		611.1	63.22	60.96	44.72	31.28	23.35		61.78	56.93	41.29	29.04	21.7
612	96.53	42.64	25.81	13.21	7.66		95.26	44.32	26.93	14.49	9.63		608.4	28.61	29.68	6.75	7.67	1.78		30.51	28.04	9.55	8.59	2.83		612	62.84	57.12	40.96	30.29	21.79		61.77	56.92	41.28	29.04	21.69
612.9	96.48	42.32	24.48	12.76	8.73		95.26	44.32	26.93	14.49	9.63		609.3	28.68	31.48	7.98	9.73	2.17		30.5	28.03	9.55	8.59	2.83		612.9	61.63	56.12	36.33	26.69	19.46		61.76	56.91	41.27	29.03	21.69
613.8	97.69	47.26	26.6	17.41	11.22		95.26	44.32	26.93	14.49	9.63		610.2	30.74	30.55	8.32	7.97	2.95		30.49	28.02	9.55	8.58	2.83		613.8	63.59	58.4	40.78	30.03	23.08		61.75	56.9	41.27	29.03	21.69
614.7	94.55	40.44	25.8	11.71	7.33		95.26	44.32	26.93	14.49	9.63		611.1	28.57	30.61	6.68	6.84	3.03		30.48	28.01	9.54	8.58	2.83		614.7	64.5	60.54	41.52	31.05	22.55		61.74	56.89	41.26	29.02	21.68
615.6	97.64	43.36	28.38	15.79	12.46		95.26	44.32	26.93	14.49	9.63		612	30.31	30.41	8.82	6.94	2.72		30.46	28	9.54	8.58	2.83		615.6	60.41	58.18	39.23	28.41	19.62		61.72	56.88	41.25	29.02	21.68
616.5	97.75	42.64	26.48	11.9	11.07		95.26	44.32	26.93	14.49	9.63		612.9	28.46	32.77	5.81	8.64	0.43		30.45	27.99	9.54	8.57	2.83		616.5	62.17	58.78	39.26	29.24	22.78		61.71	56.87	41.25	29.01	21.67
617.4	97.38	43.07	26.26	14.63	9.28		95.26	44.32	26.93	14.49	9.63		613.8	28.35	33.21	6.14	6.35	2.51		30.44	27.98	9.53	8.57	2.83		617.4	62.19	57.63	40.33	30.17	22.1		61.7	56.86	41.24	29.01	21.67
618.3	99.95	43.92	28.37	16.27	10.44		95.26	44.32	26.93	14.49	9.63		614.7	28.9	30.47	9.49	5.92	3.06		30.43	27.97	9.53	8.57	2.83		618.3	62.06	58.89	40.97	28.28	20.58		61.69	56.85	41.23	29	21.67
619.2	95.09	40.35	25.1	14.74	7.59		95.26	44.32	26.93	14.49	9.63		615.6	28.92	30.32	7.8	11.74	1.12		30.42	27.96	9.53	8.56	2.82		619.2	64.27	60.57	41.44	29.73	23.03		61.68	56.84	41.22	29	21.66
620.1	97.49	43.59	27.4	17.75	11.09		95.26	44.32	26.93	14.49	9.63		616.5	30.35	30.64	10.51	9.78	4.3		30.41	27.95	9.52	8.56	2.82		620.1	62.9	57.96	41.62	28.21	23.38		61.67	56.83	41.22	28.99	21.66
621	100.85	43.51	25.88	16.29	11.95		95.26	44.32	26.93	14.49	9.63		617.4	29.47	29.67	10.2	6.94	2.17		30.4	27.94	9.52	8.56	2.82		621	59.72	55.83	37.28	26.88	18.67		61.66	56.82	41.21	28.99	21.66
621.9	98.08	42.19	26.46	13.2	10.33		95.26	44.32	26.93	14.49	9.63		618.3	29.53	30.19	7.19	7.39	0.72		30.38	27.93	9.52	8.55	2.82		621.9	62.33	56.99	38.76	28.78	20.54		61.65	56.81	41.2	28.98	21.65
622.8	97.43	41.68	25.31	14.51	10.34		95.26	44.32	26.93	14.49	9.63		619.2	27.54	33.8	6.84	6.81	1.27		30.37	27.92	9.51	8.55	2.82		622.8	64.01	60.05	40.45	30.25	21.12		61.64	56.8	41.19	28.98	21.65
623.7	97.62	44.27	28.4	15.1	9.78		95.26	44.32	26.93	14.49	9.63		620.1	28.28	30.8	5.73	7.67	1.91		30.36	27.91	9.51	8.55	2.82		623.7	64.06	59.33	40.09	30.34	22.4		61.63	56.79	41.19	28.97	21.64
624.6	96.6	41.54	26.72	12.46	9.01		95.26	44.32	26.93	14.49	9.63		621	29.01	29.76	7.25	9.72	2.49		30.35	27.9	9.5	8.54	2.82		624.6	63.94	60.32	40.61	27.97	22.27		61.61	56.78	41.18	28.96	21.64
625.5	97.7	42.89	23.82	14.37	10.5		95.26	44.32	26.93	14.49	9.63		621.9	31.02	27.44	10.71	8.35	3.28		30.34	27.89	9.5	8.54	2.82		625.5	60.27	56.75	38.53	27.65	20.44		61.6	56.77	41.17	28.96	21.64
626.4	100.65	42.35	27.02	14.93	11.47		95.26	44.32	26.93	14.49	9.63		622.8	28.74	28.64	8.75	7.6	4.86		30.33	27.88	9.5	8.54	2.82		626.4	61.68	58	40.37	27.76	22.22		61.59	56.76	41.17	28.95	21.63
627.3	98.41	43.38	24.58	15.1	10.64		95.26	44.32	26.93	14.49	9.63		623.7	29.89	31.15	8.85	5.4	2.15		30.32	27.87	9.49	8.54	2.82		627.3	61.06	56.93	38.09	26.92	19.75		61.58	56.75	41.16	28.95	21.63
628.2	96.57	41.5	25.54	15.33	10.09		95.26	44.32	26.93	14.49	9.63		624.6	24.83	29.36	4.53	6.51	-0.54		30.3	27.86	9.49	8.53	2.81		628.2	60.03	57.11	38.69	26.84	18.93		61.57	56.74	41.15	28.94	21.62
629.1	96.13	44.01	26.39	14.46	8.47		95.26	44.32	26.93	14.49	9.63		625.5	26.34	33.09	4.89	10.2	1.11		30.29	27.84	9.49	8.53	2.81		629.1	62.86	56.8	39.07	26.56	19.64		61.56	56.73	41.14	28.94	21.62
630	98.61	41.77	26	14.91	8.88		95.26	44.32	26.93	14.49	9.63		626.4	30.52	30.67	10.78	9.11	4.11		30.28	27.83	9.48	8.53	2.81		630	61.42	58.3	38.07	28.1	19.76		61.55	56.72	41.14	28.93	21.62
630.9	95.4	39.66	23.9	14.01	8.79		95.26	44.32	26.93	14.49	9.63		627.3	28.93	31.28	8.39	7.3	3.62		30.27	27.82	9.48	8.52	2.81		630.9	62.47	58.35	39.52	31.86	21.08		61.54	56.71	41.13	28.93	21.61
631.8	95.53	42.8	24.55	13.83	10.64		95.26	44.32	26.93	14.49	9.63		628.2	27.73	29.21	8.05	7.47	3.83		30.26	27.81	9.48	8.52	2.81		631.8	60.51	58	40.47	27.8	22		61.53	56.7	41.12	28.92	21.61
632.7	97.04	41.71	24.32	14.25	7.83		95.26	44.32	26.93	14.49	9.63		629.1	29.97	30.17	8.17	9.31	2.34		30.25	27.8	9.47	8.52	2.81		632.7	61.13	60.11	39.45	29.41	20.79		61.52	56.69	41.11	28.92	21.61
633.6	96.67	41.28	26.13	14.61	9.4		95.26	44.32	26.93	14.49	9.63		630	30.49	30.62	11.04	7.8	4.23		30.24	27.79	9.47	8.51	2.81		633.6	59.18	54.73	36.46	26.2	18.34		61.51	56.68	41.11	28.91	21.6
634.5	97.53	42.77	25.25	12.64	9.48		95.26	44.32	26.93	14.49	9.63		630.9	27.36	28.73	5.85	9.87	0.68		30.22	27.78	9.47	8.51	2.81		634.5	61.14	57.47	38.28	27.7	18.38		61.49	56.67	41.1	28.91	21.6
635.4	96.73	43.03	28.25	13.4	9.23		95.26	44.32	26.93	14.49	9.63		631.8	31.14	28.87	7.82	8.45	2.96		30.21	27.77	9.46	8.51	2.81		635.4	63.19	59.13	40.54	29.44	22.4		61.48	56.66	41.09	28.9	21.59
636.3	97.84	41.92	26.01	16.26	11.06		95.26	44.32	26.93	14.49	9.63		632.7	27.27	30.67	8.56	6.2	1.83		30.2	27.76	9.46	8.5	2.8		636.3	62.61	57.64	40.11	30.45	21.78		61.47	56.65	41.08	28.9	21.59
637.2	97.81	41.73	26.59	13.35	9.82		95.26	44.32	26.93	14.49	9.63		633.6	25.2	29.77	4.15	5.77	-0.21		30.19	27.75	9.45	8.5	2.8		637.2	63.58	56.44	37.48	27.36	21.96		61.46	56.64	41.08	28.89	21.59
638.1	98.01	43.56	27.88	15.91	10.3		95.26	44.32	26.93	14.49	9.63		634.5	28.59	29.44	5.06	7.91	0.93		30.18	27.74	9.45	8.5	2.8		638.1	62.81	60.67	38.48	28.86	21.88		61.45	56.63	41.07	28.89	21.58
639	96.38	41.11	26.63	13.6	9.26		95.26	44.32	26.93	14.49	9.63		635.4	28.42	30.82	7.67	6.32	2.23		30.17	27.73	9.45	8.49	2.8		639	63.13	59.68	39.52	29.38	22.08		61.44	56.62	41.06	28.88	21.58
639.9	98.39	43.09	28.13	18.43	11.6		95.26	44.32	26.93	14.49	9.63		636.3	28.15	28.54	7.71	7.29	1.84		30.16	27.72	9.44	8.49	2.8		639.9	63.16	58.19	39.17	29.43	22.07		61.43	56.61	41.06	28.88	21.57
640.8	98.99	42.96	25.28	14	10.06		95.26	44.32	26.93	14.49	9.63		637.2	30.07	28.82	5.99	7.19	2.35		30.15	27.71	9.44	8.49	2.8		640.8	60.27	56.12	35.88	26.49	20.43		61.42	56.6	41.05	28.87	21.57
641.7	98.18	41.84	26.79	13.8	9.5		95.26	44.32	26.93	14.49	9.63		638.1	28.49	27.8	8.74	6.83	1.19		30.13	27.7	9.44	8.48	2.8		641.7	62.37	56.83	40.59	27.35	21.76		61.41	56.59	41.04	28.87	21.57
642.6	98.68	43.22	27.36	14.97	7.75		95.26	44.32	26.93	14.49	9.63		639	27.6	30.64	7.25	6.93	1.49		30.12	27.69	9.43	8.48	2.8		642.6	60.59	56.02	38.65	27.88	20.52		61.4	56.58	41.03	28.86	21.56
643.5	97.96	41.7	27.43	15.03	9.42		95.26	44.32	26.93	14.49	9.63		639.9	29.38	30.65	6.66	4.68	2.03		30.11	27.68	9.43	8.48	2.8		643.5	61.95	58.05	39.87	26.67	19.45		61.39	56.57	41.03	28.86	21.56
644.4	97.25	42.09	27.11	14.41	9.68		95.26	44.32	26.93	14.49	9.63		640.8	28.54	30.07	4.43	6.79	-0.48		30.1	27.67	9.43	8.47	2.8		644.4	61.25	58.95	40.22	27.17	21.22		61.38	56.56	41.02	28.85	21.56
645.3	99.48	43.28	27.15	15.32	12.56		95.26	44.32	26.93	14.49	9.63		641.7	28.81	30.43	6.26	9.01	0.22		30.09	27.66	9.42	8.47	2.79		645.3	62.26	59.25	38.98	30.16	19.78		61.36	56.55	41.01	28.85	21.55
646.2	97.59	44.18	27.26	14.39	11.35		95.26	44.32	26.93	14.49	9.63		642.6	29.7	33.19	9.44	7.77	2.54		30.08	27.65	9.42	8.47	2.79		646.2	62.24	57.77	39.72	27.21	23.82		61.35	56.54	41	28.84	21.55
647.1	96.41	42.08	25.1	13.15	9.47		95.26	44.32	26.93	14.49	9.63		643.5	27.98	30.36	8.11	9	2.02		30.07	27.64	9.42	8.46	2.79		647.1	60.87	56.67	39.14	28.9	19.68		61.34	56.53	41	28.84	21.54
648	100.68	44.34	27.63	15.44	10.9		95.26	44.32	26.93	14.49	9.63		644.4	27.61	28.8	8.22	9.8	1.9		30.06	27.63	9.41	8.46	2.79		648	60.83	58.02	38.32	27.23	21.75		61.33	56.52	40.99	28.83	21.54
648.9	96.99	40.82	25.52	13.49	9.45		95.26	44.32	26.93	14.49	9.63		645.3	30.81	31.71	10.78	9.09	4.29		30.04	27.62	9.41	8.46	2.79		648.9	64.21	60.79	42.75	30.25	22.91		61.32	56.51	40.98	28.83	21.54
649.8	96.7	40.01	24.32	14.36	9.21		95.26	44.32	26.93	14.49	9.63		646.2	29.88	30.12	7.23	8.17	2.45		30.03	27.61	9.41	8.46	2.79		649.8	59.19	57.35	38.87	27.53	20.31		61.31	56.5	40.98	28.82	21.53
650.7	99.26	43.78	28.62	16.38	11.6		95.26	44.32	26.93	14.49	9.63		647.1	29.11	33.24	6.49	7.9	3.04		30.02	27.6	9.4	8.45	2.79		650.7	59.92	57.43	39.12	25.44	20.68		61.3	56.49	40.97	28.82	21.53
651.6	98.97	40.38	25.98	13.77	10.27		95.26	44.32	26.93	14.49	9.63		648	27.14	28.67	7.35	4.57	3.13		30.01	27.58	9.4	8.45	2.79		651.6	63.81	59.56	38.54	27	20.38		61.29	56.48	40.96	28.81	21.53
652.5	97.67	44.25	29.37	16.98	12.05		95.26	44.32	26.93	14.49	9.63		648.9	26.61	26.99	4.81	9.53	1.12		30	27.57	9.39	8.45	2.79		652.5	62	57.08	39.24	28.17	21.77		61.28	56.47	40.95	28.81	21.52
653.4	98.82	41.97	26.46	14.32	9.06		95.26	44.32	26.93	14.49	9.63		649.8	28.45	28.99	8.5	8.63	2.94		29.99	27.56	9.39	8.44	2.78		653.4	61.82	58.64	39.07	29.05	21.36		61.27	56.46	40.95	28.8	21.52
654.3	100.52	43.12	27.94	16.13	12.01		95.26	44.32	26.93	14.49	9.63		650.7	28.67	28.86	6.82	6	1.99		29.98	27.55	9.39	8.44	2.78		654.3	63.04	60.05	41.11	27.46	22.23		61.26	56.45	40.94	28.8	21.51
655.2	97.14	43.28	24.5	14.52	9.04		95.26	44.32	26.93	14.49	9.63		651.6	25.25	29.21	2.6	7.1	-1.03		29.97	27.54	9.38	8.44	2.78		655.2	59.46	56.71	37.18	27.49	20.5		61.24	56.44	40.93	28.79	21.51
656.1	99.07	42.64	27.18	16.8	10.28		95.26	44.32	26.93	14.49	9.63		652.5	27.43	30.14	7.06	5.94	1.19		29.95	27.53	9.38	8.43	2.78		656.1	60.28	56.26	38.9	26.34	19.39		61.23	56.43	40.93	28.79	21.51
657	95.99	39.63	25.22	13	7.67		95.26	44.32	26.93	14.49	9.63		653.4	27.6	33.19	6.52	8.79	2.25		29.94	27.52	9.38	8.43	2.78		657	60.81	58.5	38.59	29.16	19.25		61.22	56.42	40.92	28.78	21.5
657.9	99.74	41.92	28.47	16.1	9.85		95.26	44.32	26.93	14.49	9.63		654.3	30.38	29.82	6.4	8.88	2.04		29.93	27.51	9.37	8.43	2.78		657.9	60.97	59.11	38.5	27.61	22.07		61.21	56.41	40.91	28.78	21.5
658.8	98.74	43.53	25	13.72	11.27		95.26	44.32	26.93	14.49	9.63		655.2	29.98	31.22	9.27	10.74	2.77		29.92	27.5	9.37	8.42	2.78		658.8	61.23	58.94	40.22	30.44	20.52		61.2	56.4	40.9	28.77	21.49
659.7	95.2	40.12	23.99	11.82	7.42		95.26	44.32	26.93	14.49	9.63		656.1	31.54	30.28	10.23	5.86	4.04		29.91	27.49	9.37	8.42	2.78		659.7	62.29	57.52	39.44	29.68	22.01		61.19	56.39	40.9	28.77	21.49
660.6	96.32	41.92	25.76	13.92	9.83		95.26	44.32	26.93	14.49	9.63		657	26.2	30.45	9.13	8.52	-0.83		29.9	27.48	9.36	8.42	2.78		660.6	59.82	55.03	38.15	26.08	18.2		61.18	56.38	40.89	28.76	21.49
661.5	98.71	43.34	27.43	15.6	11.66		95.26	44.32	26.93	14.49	9.63		657.9	28.65	29.07	7.36	7.84	3.6		29.89	27.47	9.36	8.41	2.78		661.5	60.02	57.45	37.46	25.94	20.15		61.17	56.37	40.88	28.76	21.48
662.4	96.12	42.37	25.95	15.54	11.45		95.26	44.32	26.93	14.49	9.63		658.8	28.77	30.51	5.8	6.28	2.22		29.88	27.46	9.36	8.41	2.77		662.4	63.84	60.89	42.05	30.15	23.94		61.16	56.36	40.87	28.75	21.48
663.3	97.82	41.49	25.03	14.97	9.69		95.26	44.32	26.93	14.49	9.63		659.7	27.4	33.16	6.61	6.47	2.08		29.86	27.45	9.35	8.41	2.77		663.3	61.86	56.17	38.92	28.45	21.44		61.15	56.35	40.87	28.74	21.48
664.2	97.04	43.18	25.8	13.92	8.81		95.26	44.32	26.93	14.49	9.63		660.6	27.01	29.99	5.25	6.12	0.47		29.85	27.44	9.35	8.4	2.77		664.2	63.15	59.64	41.2	29.03	19.94		61.14	56.34	40.86	28.74	21.47
665.1	99.13	42.62	27.91	15.92	10.13		95.26	44.32	26.93	14.49	9.63		661.5	27.46	28.74	8.3	9.19	2.33		29.84	27.43	9.35	8.4	2.77		665.1	61.18	56.65	37.9	28.73	18.03		61.13	56.33	40.85	28.73	21.47
666	97.96	43.75	25.18	14.09	9.45		95.26	44.32	26.93	14.49	9.63		662.4	29.57	30.6	9.53	6.29	3.84		29.83	27.42	9.34	8.4	2.77		666	60.86	57.31	39.36	26.83	21.92		61.11	56.32	40.85	28.73	21.46
666.9	97.95	42.38	27.18	14.09	10.71		95.26	44.32	26.93	14.49	9.63		663.3	26.53	29.07	8.31	5.62	2.99		29.82	27.41	9.34	8.4	2.77		666.9	61.61	56.65	41.2	30.41	20.24		61.1	56.31	40.84	28.72	21.46
667.8	97.88	39.38	24.06	13.96	9.78		95.26	44.32	26.93	14.49	9.63		664.2	27.52	30.35	6.31	8.39	0.5		29.81	27.4	9.33	8.39	2.77		667.8	62.5	58.05	41.25	29.32	22.18		61.09	56.3	40.83	28.72	21.46
668.7	97.63	39.69	24.97	13.79	10.27		95.26	44.32	26.93	14.49	9.63		665.1	28.66	29.93	8.14	4.4	1.8		29.8	27.39	9.33	8.39	2.77		668.7	59.97	56.61	38.3	27.07	19.7		61.08	56.29	40.82	28.71	21.45
669.6	98.85	40.64	25.74	15.09	10.89		95.26	44.32	26.93	14.49	9.63		666	26.6	31.93	2.97	7.94	-0.01		29.79	27.38	9.33	8.39	2.77		669.6	61.17	58.31	38.8	26.46	19.64		61.07	56.28	40.82	28.71	21.45
670.5	97.93	41.05	25.61	16.2	10.43		95.26	44.32	26.93	14.49	9.63		666.9	30.7	31	8.27	4.94	1.55		29.77	27.37	9.32	8.38	2.77		670.5	62.73	59.49	39.67	29.92	19.92		61.06	56.27	40.81	28.7	21.45
671.4	96.16	39.99	23.58	11.72	6.33		95.26	44.32	26.93	14.49	9.63		667.8	26.61	29.76	6.7	6.65	0.5		29.76	27.36	9.32	8.38	2.76		671.4	61.64	58.8	38.27	28.52	19.2		61.05	56.26	40.8	28.7	21.44
672.3	97.55	42.34	26.17	13.46	10.38		95.26	44.32	26.93	14.49	9.63		668.7	25.53	30.01	5.95	5.92	-1.18		29.75	27.35	9.32	8.38	2.76		672.3	62.26	57.88	39.96	29.17	21.42		61.04	56.25	40.79	28.69	21.44
673.2	98.8	42.95	27	13.31	7.79		95.26	44.32	26.93	14.49	9.63		669.6	26.55	32.83	5.69	6.85	1.14		29.74	27.34	9.31	8.37	2.76		673.2	62.51	56.85	37.42	29.28	21.98		61.03	56.24	40.79	28.69	21.43
674.1	100.23	42.3	26.24	15.91	12.34		95.26	44.32	26.93	14.49	9.63		670.5	25.74	31.34	4.96	6.29	1.7		29.73	27.33	9.31	8.37	2.76		674.1	62.91	59.06	40.17	28.66	21.41		61.02	56.23	40.78	28.68	21.43
675	99.84	42.2	25.95	14.78	8.75		95.26	44.32	26.93	14.49	9.63		671.4	27.53	30.83	6.29	8.52	2.37		29.72	27.32	9.31	8.37	2.76		675	60.69	58.06	38.95	28.8	20.26		61.01	56.22	40.77	28.68	21.43
675.9	99.44	42.66	24	13.85	8.28		95.26	44.32	26.93	14.49	9.63		672.3	28.75	30.99	8.79	11.01	3.87		29.71	27.31	9.3	8.36	2.76		675.9	60.94	58.85	38.25	26.81	19.86		61	56.21	40.77	28.67	21.42
676.8	97.95	44.98	25.67	14.48	9.8		95.26	44.32	26.93	14.49	9.63		673.2	29.61	27.66	7.12	8.44	3.16		29.7	27.3	9.3	8.36	2.76		676.8	61.35	57.93	37	25.82	21.53		60.98	56.2	40.76	28.67	21.42
677.7	98.36	43.08	25.97	15.8	9.86		95.26	44.32	26.93	14.49	9.63		674.1	27.99	31.54	7.41	9.21	3.15		29.69	27.29	9.3	8.36	2.76		677.7	60.45	58.07	40.13	27.7	20.75		60.97	56.19	40.75	28.66	21.41
678.6	97.76	42.44	28.78	15.39	10.52		95.26	44.32	26.93	14.49	9.63		675	30.04	31.65	9.43	7.66	3.3		29.67	27.28	9.29	8.35	2.76		678.6	65.84	61.24	44.43	31.77	24.28		60.96	56.18	40.74	28.66	21.41
679.5	99.17	43.77	25.64	14.4	10.24		95.26	44.32	26.93	14.49	9.63		675.9	26.38	29.58	6.96	7.8	-0.2		29.66	27.27	9.29	8.35	2.75		679.5	62.94	60.07	40.53	29.79	21.46		60.95	56.17	40.74	28.65	21.41
680.4	97.9	42.15	27.21	14.9	9.31		95.26	44.32	26.93	14.49	9.63		676.8	30.45	28.3	10.13	9.2	4.7		29.65	27.26	9.29	8.35	2.75		680.4	60.32	57.71	39.85	26.48	19.69		60.94	56.16	40.73	28.65	21.4
681.3	96.51	41.96	24.24	14.52	7.82		95.26	44.32	26.93	14.49	9.63		677.7	29	28.44	8.85	5.74	4.32		29.64	27.25	9.28	8.35	2.75		681.3	62.54	58.16	39.85	29.82	19.59		60.93	56.15	40.72	28.64	21.4
682.2	100.33	44.35	29.75	17.65	10.98		95.26	44.32	26.93	14.49	9.63		678.6	26.94	29.88	5.71	5.71	0.19		29.63	27.24	9.28	8.34	2.75		682.2	59.2	57.44	39.78	25.27	19.96		60.92	56.14	40.72	28.64	21.4
683.1	98.09	43.5	27.02	13.76	9.59		95.26	44.32	26.93	14.49	9.63		679.5	25.9	28.22	7.78	7.29	1.45		29.62	27.22	9.28	8.34	2.75		683.1	59.1	57.38	37.42	26.46	18.61		60.91	56.13	40.71	28.63	21.39
684	98.38	41.95	25.95	15.7	8.9		95.26	44.32	26.93	14.49	9.63		680.4	28.8	32.93	8.29	7.22	1.69		29.61	27.21	9.27	8.34	2.75		684	61.49	57.8	36.16	28.7	21.62		60.9	56.12	40.7	28.63	21.39
684.9	101.61	40.48	27.11	16.64	10.66		95.26	44.32	26.93	14.49	9.63		681.3	28.52	32.03	8.77	5.28	1.31		29.6	27.2	9.27	8.33	2.75		684.9	61.3	58.38	39.79	27.77	21.81		60.89	56.11	40.69	28.62	21.38
685.8	98.52	42.16	23.79	15.21	7.98		95.26	44.32	26.93	14.49	9.63		682.2	25.88	33.62	4.03	7.17	-1.63		29.59	27.19	9.27	8.33	2.75		685.8	62.15	59.17	41.61	29.67	20.44		60.88	56.1	40.69	28.62	21.38
686.7	99.94	43.12	26.47	16.46	10.1		95.26	44.32	26.93	14.49	9.63		683.1	28.59	29.42	6.7	8	4.72		29.57	27.18	9.26	8.33	2.75		686.7	58.87	54.2	37.65	27.54	16.76		60.87	56.09	40.68	28.61	21.38
687.6	96.27	38.99	24.13	14.11	9.05		95.26	44.32	26.93	14.49	9.63		684	30.16	29.27	9.62	10.44	4.47		29.56	27.17	9.26	8.32	2.75		687.6	59.9	54.1	38.11	28.59	18.04		60.86	56.08	40.67	28.61	21.37
688.5	98.62	40.05	25.1	15.84	9.82		95.26	44.32	26.93	14.49	9.63		684.9	28.63	30.22	9.04	5.66	3.56		29.55	27.16	9.25	8.32	2.74		688.5	59.49	56.08	38.46	26.02	17.71		60.84	56.07	40.66	28.6	21.37
689.4	96.24	41.42	26.32	12.63	8.32		95.26	44.32	26.93	14.49	9.63		685.8	28.24	30.69	5.67	4.21	2.9		29.54	27.15	9.25	8.32	2.74		689.4	60.7	58.21	38.28	27.66	22.61		60.83	56.06	40.66	28.6	21.37
690.3	100.75	43.73	27.12	16.2	11.43		95.26	44.32	26.93	14.49	9.63		686.7	26.66	30.88	5	7.34	-0.99		29.53	27.14	9.25	8.31	2.74		690.3	61.69	59.27	39.84	26.9	19.85		60.82	56.05	40.65	28.59	21.36
691.2	96.34	41.06	23.06	13.92	8.21		95.26	44.32	26.93	14.49	9.63		687.6	30.71	30.39	8.82	6.51	3.78		29.52	27.13	9.24	8.31	2.74		691.2	61.14	57.05	38.87	27.27	19.36		60.81	56.04	40.64	28.59	21.36
692.1	98.59	40.12	25.78	13.49	8.15		95.26	44.32	26.93	14.49	9.63		688.5	29.57	31.35	6.72	5.25	1.06		29.51	27.12	9.24	8.31	2.74		692.1	58.76	54.48	34.91	24.79	17.65		60.8	56.03	40.64	28.58	21.35
693	97.11	41.58	24.23	14.3	11.4		95.26	44.32	26.93	14.49	9.63		689.4	26.3	30.14	6.45	6.31	2.09		29.5	27.11	9.24	8.3	2.74		693	61.46	58.97	39.86	29.83	21.01		60.79	56.02	40.63	28.58	21.35
693.9	99.57	42.31	28.45	14.46	11.1		95.26	44.32	26.93	14.49	9.63		690.3	27.99	28.78	7.39	6.47	1.18		29.49	27.1	9.23	8.3	2.74		693.9	62.14	58.31	38.42	27.09	21.49		60.78	56.01	40.62	28.57	21.35
694.8	97.77	41.89	26.82	15.21	9.78		95.26	44.32	26.93	14.49	9.63		691.2	27.54	29.51	6.86	6.09	3.12		29.47	27.09	9.23	8.3	2.74		694.8	59	57.69	36.9	27.3	18.95		60.77	56	40.61	28.57	21.34
695.7	98.19	41.97	25.76	14.53	9.37		95.26	44.32	26.93	14.49	9.63		692.1	26.96	31.46	4.89	8.92	1.06		29.46	27.08	9.23	8.3	2.74		695.7	61.95	57.78	40.1	26.65	20.05		60.76	55.99	40.61	28.56	21.34
696.6	98.09	39.49	25.24	14.22	10.44		95.26	44.32	26.93	14.49	9.63		693	28.37	29.13	6.88	7.9	3.31		29.45	27.07	9.22	8.29	2.74		696.6	60.21	57.71	38.7	26.32	19.42		60.75	55.98	40.6	28.56	21.34
697.5	97.43	43.57	27.07	14.99	8.04		95.26	44.32	26.93	14.49	9.63		693.9	29.59	28.86	9.41	7.72	1.25		29.44	27.06	9.22	8.29	2.73		697.5	61.2	58.29	38.92	26.73	19.84		60.74	55.97	40.59	28.55	21.33
698.4	96.55	41.53	27.09	16.27	7.91		95.26	44.32	26.93	14.49	9.63		694.8	28.61	28.33	8.31	6.53	5.55		29.43	27.05	9.22	8.29	2.73		698.4	60.93	56.87	37.41	28.34	20.25		60.73	55.96	40.59	28.55	21.33
699.3	97.99	41.57	24.72	15.99	10.57		95.26	44.32	26.93	14.49	9.63		695.7	26.15	29.26	5.74	6.64	0.95		29.42	27.04	9.21	8.28	2.73		699.3	62.47	59.24	39.13	27.78	21.04		60.72	55.95	40.58	28.54	21.32
700.2	97.61	39.44	24.64	14.42	8.43		95.26	44.32	26.93	14.49	9.63		696.6	27.54	30.9	6.72	4.64	0.29		29.41	27.03	9.21	8.28	2.73		700.2	63.06	60.76	40.56	31.87	24.14		60.7	55.94	40.57	28.54	21.32
701.1	99.38	40.53	25.67	13.31	8.93		95.26	44.32	26.93	14.49	9.63		697.5	25.69	28.94	5.53	5.78	-1.05		29.4	27.02	9.21	8.28	2.73		701.1	60.44	57.26	40.01	28.67	20.92		60.69	55.93	40.56	28.53	21.32
702	99.44	41.96	29	15.87	9.56		95.26	44.32	26.93	14.49	9.63		698.4	26.35	30.16	6.18	7.91	0.78		29.39	27.01	9.2	8.27	2.73		702	61.53	59.76	40.04	28.78	20.78		60.68	55.92	40.56	28.53	21.31
702.9	99.98	40.94	26.66	14.65	11.18		95.26	44.32	26.93	14.49	9.63		699.3	27.74	29.51	6.42	9.87	2.9		29.38	27	9.2	8.27	2.73		702.9	60.14	56.05	37.77	26.8	19.13		60.67	55.91	40.55	28.52	21.31
703.8	96.4	41.49	27.39	14.34	7.48		95.26	44.32	26.93	14.49	9.63		700.2	30.17	28.9	7.19	8.64	2.04		29.36	26.99	9.2	8.27	2.73		703.8	60.56	58.23	38.45	28.2	19.37		60.66	55.9	40.54	28.52	21.31
704.7	100.03	42.12	27.5	13.92	10.57		95.26	44.32	26.93	14.49	9.63		701.1	26.88	29.51	7.08	6.7	0.51		29.35	26.98	9.19	8.26	2.73		704.7	60.33	57.49	37.23	25.59	20.44		60.65	55.89	40.54	28.51	21.3
705.6	99.16	43.45	28.63	16.21	12.07		95.26	44.32	26.93	14.49	9.63		702	26.23	31.6	5.86	5.46	0.65		29.34	26.97	9.19	8.26	2.72		705.6	59.68	58.81	37.42	26.44	21.01		60.64	55.88	40.53	28.51	21.3
706.5	97.6	41.7	25.3	13.93	9.3		95.26	44.32	26.93	14.49	9.63		702.9	25.6	30.43	5.12	5.4	1.47		29.33	26.96	9.19	8.26	2.72		706.5	61.44	58.75	41.4	27.33	17.36		60.63	55.87	40.52	28.5	21.29
707.4	99.45	39.89	26.87	15.02	10.59		95.26	44.32	26.93	14.49	9.63		703.8	27.4	27.56	7.41	8.35	1.4		29.32	26.95	9.18	8.25	2.72		707.4	62.14	60.09	39.81	28.67	22.44		60.62	55.86	40.51	28.5	21.29
708.3	97.87	43.31	25.3	15.06	10.63		95.26	44.32	26.93	14.49	9.63		704.7	28.86	29.84	8.66	7.43	2.97		29.31	26.94	9.18	8.25	2.72		708.3	59.73	55.61	37.52	27.25	21.14		60.61	55.85	40.51	28.49	21.29
709.2	97.21	41.39	24.99	13.18	7.93		95.26	44.32	26.93	14.49	9.63		705.6	28.4	31.57	7.98	4.44	1.72		29.3	26.93	9.18	8.25	2.72		709.2	61.2	58.49	40.09	28.87	21.76		60.6	55.84	40.5	28.49	21.28
710.1	98.81	43.16	26.47	15.6	10.46		95.26	44.32	26.93	14.49	9.63		706.5	25.63	31.65	4.2	6.91	0.98		29.29	26.92	9.17	8.25	2.72		710.1	57.93	56.41	37.42	25.45	19.46		60.59	55.83	40.49	28.48	21.28
711	98.09	41.22	24.78	12.76	9.45		95.26	44.32	26.93	14.49	9.63		707.4	29.38	31.02	8.94	9.92	1.4		29.28	26.91	9.17	8.24	2.72		711	61.92	58.65	39.8	28.21	21.51		60.58	55.82	40.48	28.48	21.27
711.9	99.46	41.4	26.72	15.09	9.79		95.26	44.32	26.93	14.49	9.63		708.3	29.49	30.11	7.03	7.87	5.22		29.27	26.9	9.16	8.24	2.72		711.9	63.37	58.11	40.04	30.82	21.35		60.56	55.81	40.48	28.47	21.27
712.8	99.97	43.54	26.36	15.31	9.78		95.26	44.32	26.93	14.49	9.63		709.2	27.65	28.56	7.35	7.58	0.5		29.25	26.89	9.16	8.24	2.72		712.8	63.09	58.5	39.52	28.5	20.99		60.55	55.8	40.47	28.47	21.27
713.7	101.25	42.91	27.46	16.06	10.19		95.26	44.32	26.93	14.49	9.63		710.1	28.72	31.53	8.57	7.06	1.96		29.24	26.88	9.16	8.23	2.72		713.7	62.12	61.29	41	29.12	24.18		60.54	55.79	40.46	28.46	21.26
714.6	97.35	39.43	23.78	10.72	8.32		95.26	44.32	26.93	14.49	9.63		711	26.23	28.48	6.84	4.76	3.25		29.23	26.87	9.15	8.23	2.71		714.6	58.01	56.76	38.62	26.6	18.43		60.53	55.78	40.46	28.46	21.26
715.5	95.75	38.94	23.42	11.15	7.32		95.26	44.32	26.93	14.49	9.63		711.9	27	28.3	5.82	7.72	1.17		29.22	26.86	9.15	8.23	2.71		715.5	62.57	57.46	38.36	27.09	18.75		60.52	55.77	40.45	28.45	21.26
716.4	96.12	39.27	24.57	11.98	9.09		95.26	44.32	26.93	14.49	9.63		712.8	30.16	29.68	8.23	5.03	2.68		29.21	26.85	9.15	8.22	2.71		716.4	60.95	56.94	39.21	28.83	21.3		60.51	55.76	40.44	28.45	21.25
717.3	97.08	43.42	27.07	14.88	8.8		95.26	44.32	26.93	14.49	9.63		713.7	26.39	30.36	3.65	5.4	0.24		29.2	26.84	9.14	8.22	2.71		717.3	62.11	58.41	39.23	29.54	20.44		60.5	55.75	40.43	28.44	21.25
718.2	99.08	42.62	25.06	13.38	11.51		95.26	44.32	26.93	14.49	9.63		714.6	26.37	31.43	5.75	7.49	0.56		29.19	26.83	9.14	8.22	2.71		718.2	61.36	59.27	39.17	27.35	20.79		60.49	55.74	40.43	28.44	21.24
719.1	97	40.63	25.13	14.9	8.21		95.26	44.32	26.93	14.49	9.63		715.5	27.57	29.04	4.28	8.67	2.23		29.18	26.82	9.14	8.21	2.71		719.1	59.72	56.8	37.83	25.05	20.46		60.48	55.73	40.42	28.43	21.24
720	99.91	42.77	27.04	14.36	9.35		95.26	44.32	26.93	14.49	9.63		716.4	26.9	31.23	6.87	7.37	3.59		29.17	26.81	9.13	8.21	2.71		720	60.26	55.7	34.69	26.8	17.46		60.47	55.72	40.41	28.43	21.24
720.9	96.75	39.94	24.99	13.01	8.75		95.26	44.32	26.93	14.49	9.63		717.3	28.68	28.41	7.57	5.71	1.9		29.16	26.8	9.13	8.21	2.71		720.9	63.34	59.1	39.92	28.63	22.7		60.46	55.71	40.41	28.42	21.23
721.8	99.04	41.76	24.32	13.44	8.93		95.26	44.32	26.93	14.49	9.63		718.2	25.98	27.99	5.1	6.17	0.22		29.14	26.79	9.13	8.21	2.71		721.8	61.68	57.29	38.88	28.57	20.66		60.45	55.7	40.4	28.42	21.23
722.7	98.25	41.54	26.71	17.33	9.01		95.26	44.32	26.93	14.49	9.63		719.1	26.32	29.92	7.99	7.3	1.89		29.13	26.78	9.12	8.2	2.71		722.7	60.09	56.95	38.68	28.86	22.33		60.44	55.69	40.39	28.41	21.23
723.6	98.24	42.06	25.89	13.93	9.26		95.26	44.32	26.93	14.49	9.63		720	26.54	31.04	5.46	7.33	-1.09		29.12	26.77	9.12	8.2	2.7		723.6	60.9	58.75	38.74	28.93	20.38		60.43	55.68	40.38	28.41	21.22
724.5	97.94	41.16	26.87	14.59	10.88		95.26	44.32	26.93	14.49	9.63		720.9	27.29	29.32	7.92	7.94	1.12		29.11	26.76	9.12	8.2	2.7		724.5	61.75	59.7	40.55	28.97	20.07		60.41	55.67	40.38	28.4	21.22
725.4	95.71	39.65	25.14	10.63	8.32		95.26	44.32	26.93	14.49	9.63		721.8	26.97	29.04	6.57	6.84	3.08		29.1	26.75	9.11	8.19	2.7		725.4	61.21	58.2	39.63	30.13	22.84		60.4	55.66	40.37	28.4	21.21
726.3	97.87	40.59	26.94	13.4	8.64		95.26	44.32	26.93	14.49	9.63		722.7	26.2	30.83	7.09	6.62	0.71		29.09	26.74	9.11	8.19	2.7		726.3	62.45	58.91	41.35	29.05	20.37		60.39	55.65	40.36	28.39	21.21
727.2	99.4	41.1	26.95	14.85	10.63		95.26	44.32	26.93	14.49	9.63		723.6	26.49	27.1	6.38	5.42	0.11		29.08	26.73	9.11	8.19	2.7		727.2	62.91	59.23	38.6	27.76	21.11		60.38	55.64	40.36	28.39	21.21
728.1	97.82	39.78	25.21	11.96	7.29		95.26	44.32	26.93	14.49	9.63		724.5	27.34	30.61	5.94	7.86	-0.22		29.07	26.72	9.1	8.18	2.7		728.1	59.92	56.72	39.19	24.94	16.81		60.37	55.63	40.35	28.38	21.2
729	96.93	37.89	23.19	13.52	6.65		95.26	44.32	26.93	14.49	9.63		725.4	28.82	27.99	8.98	4.4	2.16		29.06	26.71	9.1	8.18	2.7		729	61.92	58.49	39.21	28.58	20.78		60.36	55.62	40.34	28.38	21.2
729.9	97.51	41.12	25.89	14.81	7.67		95.26	44.32	26.93	14.49	9.63		726.3	24.85	27.63	3.87	7.44	-0.05		29.05	26.7	9.1	8.18	2.7		729.9	60.5	56.39	37.92	27.39	19.34		60.35	55.61	40.33	28.37	21.2
730.8	97.87	42.68	28.18	15.02	10.69		95.26	44.32	26.93	14.49	9.63		727.2	29.46	30.7	7.04	6.23	3.38		29.04	26.69	9.09	8.17	2.7		730.8	62.81	59.23	38.98	26.9	23.06		60.34	55.6	40.33	28.37	21.19
731.7	99.39	42.97	27.86	13.35	11.56		95.26	44.32	26.93	14.49	9.63		728.1	25.61	27.86	4.97	4.59	1.54		29.02	26.68	9.09	8.17	2.7		731.7	62.44	57.72	39.06	29.19	20.32		60.33	55.59	40.32	28.36	21.19
732.6	96.47	40.32	24.51	12.91	7.65		95.26	44.32	26.93	14.49	9.63		729	25.82	27.85	4.69	5.86	-1.38		29.01	26.67	9.09	8.17	2.69		732.6	58.36	56.45	35.52	27.41	18.39		60.32	55.58	40.31	28.36	21.18
733.5	97.96	41.96	25.53	14.16	12.5		95.26	44.32	26.93	14.49	9.63		729.9	26.85	29.95	7.28	4.54	0.22		29	26.66	9.08	8.17	2.69		733.5	60.69	58.84	38.04	29.37	22.44		60.31	55.57	40.31	28.35	21.18
[truncated: 154 more rows]
