# Supplementary material for: A dimeric proteomimetic prevents SARS-CoV-2 infection by dimerizing the spike protein
Source: Nat Chem Biol. 2022 Jun 2;18(10):1046–55. doi: 10.1038/s41589-022-01060-0 (PMC9512702; doi:10.1038/s41589-022-01060-0)
Supplement: Source Data Extended Data Fig. 7 — Statistical source data. [file 41589_2022_1060_MOESM11_ESM.xlsx]

## Sheet: Extended Data Fig. 7a
	SIH-11			SIH-13			SIH-14			SIH-15
	c (S)	Sedimentation coefficient		c (S)	Sedimentation coefficient		c (S)	Sedimentation coefficient		c (S)	Sedimentation coefficient
	0	0		0	0.00448		0	1.82623e-05		0	1.75e-05
	0.15727	0		0.1045	1.54062		0.20808	0.03293		0.20808	0.06102
	0.31455	0		0.20899	0.24369		0.41616	0.07009		0.41616	0.21285
	0.47182	0.00143		0.31349	0.02494		0.62424	0.10532		0.62424	0.35787
	0.62909	0.000157052		0.41799	0.0024		0.83232	0.14217		0.83232	0.31375
	0.78636	5.05347e-05		0.52248	0.000263184		1.0404	0.1854		1.0404	0.15607
	0.94364	5.6012e-05		0.62698	3.72331e-05		1.24848	0.2185		1.24848	0.04862
	1.10091	0.000185021		0.73148	7.23367e-06		1.45656	0.21022		1.45656	0.01079
	1.25818	0.00124		0.83597	1.97747e-06		1.66464	0.15548		1.66464	0.00198
	1.41546	0.01075		0.94047	7.6829e-07		1.87273	0.09303		1.87273	0.000355235
	1.57273	0.07425		1.04496	4.21257e-07		2.08081	0.04489		2.08081	7.20307e-05
	1.73	0.28745		1.14946	3.18081e-07		2.28889	0.01681		2.28889	1.88765e-05
	1.88727	0.49612		1.25396	3.21001e-07		2.49697	0.00442		2.49697	7.07656e-06
	2.04455	0.34845		1.35845	4.15816e-07		2.70505	0.000799089		2.70505	4.03632e-06
	2.20182	0.10222		1.46296	6.73278e-07		2.91313	0.000102055		2.91313	3.50853e-06
	2.35909	0.01385		1.56745	1.29487e-06		3.12121	1.00595e-05		3.12121	4.45216e-06
	2.51636	0.0009901		1.67195	2.82885e-06		3.32929	8.85612e-07		3.32929	7.4161e-06
	2.67364	4.44563e-05		1.77644	6.79078e-06		3.53737	8.76013e-08		3.53737	1.42883e-05
	2.83091	1.45685e-06		1.88094	1.74086e-05		3.74545	1.06092e-08		3.74545	2.83432e-05
	2.98818	3.94707e-08		1.98543	4.61507e-05		3.95353	0.00863		3.95353	5.2868e-05
	3.14545	9.77756e-10		2.08993	0.000121857		4.16161	0.00045027		4.16161	8.86577e-05
	3.30273	2.35915e-11		2.19443	0.000313581		4.36969	1.56794e-05		4.36969	0.000132406
	3.46	5.60791e-13		2.29893	0.000768846		4.57777	2.22283e-06		4.57777	0.000178303
	3.61727	1.35764e-14		2.40343	0.00178		4.78585	4.78561e-07		4.78585	0.000220902
	3.77454	3.34292e-16		2.50792	0.00384		4.99393	0.000363244		4.99393	0.000257496
	3.93182	3.89161e-14		2.61242	0.00749		5.20203	0.000126604		5.20203	0.000287279
	4.08909	2.93938e-14		2.71691	0.01327		5.41011	5.71734e-05		5.41011	0.000310358
	4.24636	2.8117e-14		2.82141	0.02165		5.61819	0.00164		5.61819	0.000474241
	4.40363	4.11566e-14		2.9259	0.0323		5.82627	0.000862435		5.82627	0.000449706
	4.56091	4.52809e-14		3.0304	0.04343		6.03435	0.000527465		6.03435	0.000603164
	4.71818	6.2115e-14		3.13489	0.05295		6.24243	0.000355798		6.24243	0.000526163
	4.87545	1.1891e-14		3.2394	0.06018		6.45051	0.00568		6.45051	0.000464771
	5.03272	2.94805e-14		3.3439	0.06363		6.65859	0.00318		6.65859	0.000412801
	5.19	7.46251e-15		3.44839	0.06278		6.86667	0.00179		6.86667	0.000435562
	5.34728	2.67889e-14		3.55289	0.06092		7.07475	0.001		7.07475	0.000370367
	5.50455	9.63721e-15		3.65738	0.05662		7.28283	0.000569729		7.28283	0.000313065
	5.66182	4.37258e-14		3.76188	0.05251		7.49091	0.000340671		7.49091	0.000262612
	5.81909	2.16453e-14		3.86637	0.04911		7.69899	0.000215361		7.69899	0.000219367
	5.97637	1.13804e-14		3.97087	0.04696		7.90707	0.000304732		7.90707	0.000176083
	6.13364	6.47415e-14		4.07536	0.04669		8.11515	0.000215871		8.11515	0.00015138
	6.29091	4.33363e-14		4.17987	0.04763		8.32323	0.000168439		8.32323	0.000133277
	6.44818	3.11475e-14		4.28437	0.05067		8.53131	0.000145105		8.53131	0.000121248
	6.60546	2.39867e-14		4.38886	0.05622		8.7394	0.00013434		8.7394	0.000114501
	6.76273	1.99099e-14		4.49336	0.06545		8.94748	0.000132167		8.94748	0.000112297
	6.92	1.77709e-14		4.59785	0.07869		9.15556	0.00013653		9.15556	0.000114006
	7.07727	1.68915e-14		4.70235	0.09696		9.36364	0.000146468		9.36364	0.000117843
	7.23455	1.70328e-14		4.80684	0.12223		9.57172	0.000161812		9.57172	0.000126162
	7.39182	1.79944e-14		4.91134	0.1525		9.7798	0.000182671		9.7798	0.000136987
	7.54909	1.96631e-14		5.01583	0.18942		9.98788	0.000209475		9.98788	0.00014985
	7.70636	2.22074e-14		5.12034	0.22764		10.196	0.000242326		10.196	0.000164592
	7.86364	2.55876e-14		5.22484	0.25697		10.404	0.000281076		10.404	0.000179501
	8.02091	3.00645e-14		5.32933	0.27621		10.6121	8.24809e-05		10.6121	0.000194201
	8.17818	3.59167e-14		5.43383	0.27746		10.8202	0.000114146		10.8202	0.000207805
	8.33545	4.35641e-14		5.53832	0.24336		11.0283	0.000150791		11.0283	0.000219592
	8.49273	5.3663e-14		5.64282	0.20701		11.2364	0.000189211		11.2364	0.000229175
	8.65	6.6906e-15		5.74731	0.16173		11.4444	0.000223457		11.4444	0.000236603
	8.80727	8.9714e-15		5.85181	0.11671		11.6525	0.000249614		11.6525	0.000242126
	8.96454	1.21489e-14		5.95631	0.08063		11.8607	0.00026392		11.8607	0.000246168
	9.12182	1.65713e-14		6.06081	0.05266		12.0687	0.000264887		12.0687	0.000249029
	9.27909	2.2698e-14		6.1653	0.03299		12.2768	0.000252507		12.2768	0.000250599
	9.43636	3.10927e-14		6.2698	0.02046		12.4848	0.000230537		12.4848	0.000250425
	9.59363	4.24174e-14		6.3743	0.01274		12.6929	0.000203406		12.6929	0.000247896
	9.75091	5.74733e-14		6.47879	0.00819		12.9011	0.000174693		12.9011	0.000242344
	9.90818	7.72505e-15		6.58329	0.00551		13.1091	0.000148511		13.1091	0.00023356
	10.0655	1.12958e-14		6.68778	0.00391		13.3172	0.00012693		13.3172	0.000221744
	10.2227	1.62289e-14		6.79228	0.00295		13.5252	0.000110199		13.5252	0.000207692
	10.38	2.29192e-14		6.89678	0.00243		13.7333	9.82291e-05		13.7333	0.000192512
	10.5373	3.18619e-14		7.00128	0.00215		13.9415	9.05517e-05		13.9415	0.000177374
	10.6945	4.36294e-14		7.10577	0.00199		14.1495	8.65039e-05		14.1495	0.00016332
	10.8518	5.88881e-14		7.21027	0.002		14.3576	8.5465e-05		14.3576	0.000151102
	11.0091	8.13035e-15		7.31477	0.00209		14.5656	8.67959e-05		14.5656	0.000141166
	11.1664	1.18234e-14		7.41926	0.00229		14.7737	9.01342e-05		14.7737	0.000133812
	11.3237	1.68616e-14		7.52376	0.00261		14.9819	9.5052e-05		14.9819	0.000128822
	11.4809	2.35891e-14		7.62825	0.00306		15.1899	0.000101149		15.1899	0.000126217
	11.6382	3.25206e-14		7.73275	0.00361		15.398	0.000108094		15.398	0.000125872
	11.7954	4.41204e-14		7.83725	0.00424		15.606	0.000115754		15.606	0.000127667
	11.9528	5.90016e-14		7.94175	0.00495		15.8141	0.000123975		15.8141	0.000131501
	12.11	7.78794e-15		8.04624	0.00571		16.0223	0.000132667		16.0223	0.000137322
	12.2673	1.13165e-14		8.15074	0.00652		16.2303	0.000141773		16.2303	0.000145126
	12.4245	1.6022e-14		8.25523	0.00718		16.4384	0.000151302		16.4384	0.000154976
	12.5818	2.21907e-14		8.35973	0.0078		16.6465	0.000161264		16.6465	0.000166983
	12.7391	3.00604e-14		8.46423	0.00834		16.8545	0.000171683		16.8545	0.000181322
	12.8963	3.98849e-14		8.56872	0.00863		17.0627	0.000182597		17.0627	0.000198204
	13.0537	5.18447e-14		8.67322	0.0088		17.2707	0.000194048		17.2707	0.000217858
	13.2109	6.60698e-15		8.77772	0.00881		17.4788	0.000206086		17.4788	0.000240508
	13.3682	9.08669e-15		8.88222	0.00864		17.6868	0.000218764		17.6868	0.000266332
	13.5254	1.21132e-14		8.98671	0.00836		17.8949	0.000232149		17.8949	0.000295429
	13.6827	1.57162e-14		9.09121	0.00805		18.1031	0.000246303		18.1031	0.000327765
	13.84	1.98856e-14		9.1957	0.00761		18.3111	0.000261296		18.3111	0.000363123
	13.9972	2.46292e-14		9.3002	0.00718		18.5192	0.000277209		18.5192	0.000401042
	14.1546	2.9939e-14		9.4047	0.00672		18.7273	0.000294128		18.7273	0.000440778
	14.3118	3.58795e-14		9.50919	0.00627		18.9353	0.000312147		18.9353	0.000481273
	14.4691	4.2443e-14		9.61369	0.00585		19.1435	0.000331362		19.1435	0.000521169
	14.6264	4.97898e-14		9.71819	0.00545		19.3515	0.000351879		19.3515	0.000558898
	14.7836	5.80826e-14		9.82269	0.00509		19.5596	0.000373817		19.5596	0.000592874
	14.9409	6.7506e-15		9.92718	0.00475		19.7677	0.00039731		19.7677	0.000621753
	15.0982	8.40107e-15		10.0317	0.00446		19.9757	0.000422506		19.9757	0.000644708
	15.2555	1.04358e-14		10.1362	0.00421		20.1839	0.000449578		20.1839	0.000661642
	15.4127	1.29687e-14		10.2407	0.004		20.3919	0.000478673		20.3919	0.000673275
	15.57	3.23175e-14		10.3452	0.00382		20.6	0.00102		20.6	0.00136
				10.4497	0.00367
				10.5542	0.00356
				10.6587	0.00347
				10.7631	0.00341
				10.8676	0.00336
				10.9722	0.00334
				11.0766	0.00331
				11.1811	0.00332
				11.2857	0.00331
				11.3902	0.0033
				11.4946	0.00329
				11.5991	0.00327
				11.7037	0.00322
				11.8081	0.00315
				11.9126	0.00307
				12.0171	0.00294
				12.1217	0.0028
				12.2261	0.00264
				12.3306	0.00246
				12.4351	0.00227
				12.5396	0.00208
				12.6441	0.00188
				12.7486	0.00169
				12.8531	0.00151
				12.9576	0.00135
				13.0621	0.0012
				13.1666	0.00107
				13.271	0.000952919
				13.3756	0.000856617
				13.4801	0.000774296
				13.5845	0.000708825
				13.689	0.00065797
				13.7936	0.000621939
				13.8981	0.00059846
				14.0025	0.000589158
				14.107	0.00059634
				14.2116	0.000620196
				14.316	0.00066693
				14.4205	0.000739904
				14.5251	0.00085328
				14.6296	0.00102
				14.734	0.00127
				14.8385	0.00165
				14.943	0.00224
				15.0475	0.00318
				15.152	0.0047
				15.2565	0.00726
				15.3611	0.01173
				15.4655	0.01974
				15.57	0.06893

## Sheet: Extended Data Fig. 7b
		% Neutralization
		Replicate 1	Replicate 2	Replicate 1	Replicate 2	Replicate 1	Replicate 2	Replicate 1	Replicate 2
	Log10 [peptide] (nM)	LCB1		SIH-3		SIH-11		SIH-13
	-3.69897	2.10531	3.10531	-2.44361	-2.04361	-0.22751	0.012495	5.56797	-7.63203
	-2.69897	-14.0162	-3.01622	-2.41488	-2.65488	6.029	5.58901	9.61429	2.71428
	-1.69897	-5.85314	5.28086	12.6068	5.80684	13.3492	13.1292	14.7061	3.58609
	-0.69897	82.9314	96.2514	15.558	6.75802	38.4003	27.0803	16.9044	12.9044
	0.30103	101.177	98.7775	34.5184	36.9184	87.046	100.386	17.0336	19.2796
	1.30103	100.395	99.5948	95.727	97.927	98.9068	101.127	91.1472	84.2352
	2.30103	100.182	99.7823	100.057	99.957	99.952	100.052	99.4489	100.009
	3.30103	99.8712	100.171	100.051	99.9507	100.061	99.9412	99.6711	100.351
		% Neutralization
		Replicate 1	Replicate 2	Replicate 1	Replicate 2	Replicate 1	Replicate 2
	Log10 [peptide] (nM)	SIH-5		SIH-14		SIH-15
	-3.69897	-7.06661	-3.06661	0	1.35517	17.3137	1.9442
	-2.69897	1.17548	5.17548	19.7327	0	19.7852	7.496
	-1.69897	12.2072	13.1072	13.3995	14.1733	20.8829	13.0229
	-0.69897	35.0072	30.5272	42.8456	35.0754	0	0
	0.30103	92.5455	97.4455	65.8026	63.1393	11.8893	24.8374
	1.30103	99.9099	100.11	92.6825	94.2258	61.7159	60.3661
	2.30103	99.993	100.013	99.5064	99.7349	86.5147	89.9307
	3.30103	100.065	99.9453	100	100	100	100

## Sheet: Extended Data Fig. 7c
	Kinetics of the pseudoviral infection in the presence of SIH-11
		% Neutralization
		Replicate 1	Replicate 2	Replicate 1	Replicate 2	Replicate 1	Replicate 2
	Log10 [peptide] (nM)	0 min		10 min		30 min
	-3.69897	0	0	0	0	0	7.47187
	-2.69897	-0.17753	5.15872	0	11.7829	26.8625	11.5831
	-1.69897	3.79395	13.0515	9.84666	14.3125	94.4582	88.2332
	-0.69897	30.6666	24.6753	34.1822	52.2492	96.548	96.9943
	0.30103	71.3536	78.9363	86.8931	88.6738	96.3749	94.2424
	1.30103	99.8536	99.8884	99.8513	99.8266	99.7617	99.7755
	2.30103	99.897	99.8835	99.876	99.8604	99.8366	99.877
	3.30103	99.8476	99.8049	99.8718	99.9146	99.8861	99.848
